# Supplementary material for: Characterization of Transcriptional Complexity during Longissimus Muscle Development in Bovines Using High-Throughput Sequencing
Source: PLoS One. 2013 Jun 7;8(6):e64356. doi: 10.1371/journal.pone.0064356 (PMC3676445; doi:10.1371/journal.pone.0064356)
Supplement: Table S1 — Novel transcript units identified in Emb135 and 30M pooled samples. (XLS) [file pone.0064356.s002.xls]

## Sheet: Emb135
Table S1 Novel transcript units identified in Emb135 and 30M pooled samples.
A. Emb135 pooled sample
Novel TU ID	Chromosome	Start	End	Length (bp)	Reads Number per bp	Exon Number	Exons coordinates
TU1	GJ057727.1	9215	9410	180	3	2	9215-9304	9321-9410
TU2	GJ058424.1	10266	10465	181	3.37	2	10266-10356	10376-10465
TU3	GJ058424.1	10617	10912	296	13.4	1	10617-10912
TU4	GJ058424.1	12238	12434	180	3	2	12238-12327	12345-12434
TU5	GJ058424.1	32016	32209	180	2	2	32016-32105	32120-32209
TU6	GJ058424.1	36339	37612	167	2.41	2	36339-36428	37536-37612
TU7	GJ058424.1	38194	38372	179	2.01	1	38194-38372
TU8	GJ058425.1	955	1152	180	2.52	2	955-1044	1063-1152
TU9	GJ058425.1	1733	1943	194	2.6	2	1733-1825	1843-1943
TU10	GJ058425.1	1956	2145	154	2.42	2	1956-2019	2056-2145
TU11	GJ058425.1	3895	4341	415	2.9	2	3895-4056	4089-4341
TU12	GJ058425.1	9228	12451	439	3.58	5	9228-9280	9331-9420	9430-9546	11952-12036	12358-12451
TU13	GJ058425.1	15484	15675	180	2.68	2	15484-15573	15586-15675
TU14	GJ058425.1	22368	22541	161	2	2	22368-22449	22463-22541
TU15	GJ058425.1	33453	33603	151	4.16	1	33453-33603
TU16	GJ058425.1	35146	35380	187	2.15	2	35146-35204	35253-35380
TU17	GJ058425.1	37551	37751	188	4.07	2	37551-37644	37658-37751
TU18	GJ058425.1	37761	47852	1298	18.35	5	37761-37836	37945-38036	38094-38194	46672-46763	46916-47852
TU19	GJ058425.1	38389	38579	180	2.86	2	38389-38478	38490-38579
TU20	GJ058430.1	32254	32436	162	2	2	32254-32335	32357-32436
TU21	GJ058430.1	35505	38029	639	8.55	3	35505-35554	37427-37598	37613-38029
TU22	GJ058430.1	36114	37332	1187	10.97	3	36114-36639	36649-37070	37094-37332
TU23	GJ058430.1	38153	42517	975	12.78	6	38153-38696	38777-38874	40027-40079	41149-41241	42329-42425	42428-42517
TU24	GJ058433.1	35848	36065	218	369.94	1	35848-36065
TU25	GJ058434.1	28671	28881	180	2	2	28671-28760	28792-28881
TU26	GJ058434.1	69680	70640	156	2	2	69680-69769	70575-70640
TU27	GJ058435.1	14383	14595	180	2.16	2	14383-14472	14506-14595
TU28	GJ058435.1	16091	16380	266	4.58	3	16091-16163	16168-16270	16291-16380
TU29	GJ058435.1	17005	17302	298	4.19	1	17005-17302
TU30	GJ058435.1	22158	52919	6917	73.39	23	22158-24039	24726-24843	26510-26646	26781-26902	28723-28935	29187-29323	31876-33380	34833-35177	35564-35867	41512-41673	42378-42493	43120-43282	43565-43688	44646-44735	44756-44888	44973-45258	46843-47122	47131-47240	47256-47336	48034-48271	48888-49010	50008-50183	52848-52919
TU31	GJ058435.1	35246	35433	180	2.88	2	35246-35335	35344-35433
TU32	GJ058435.1	38524	38911	352	2.95	3	38524-38614	38629-38786	38809-38911
TU33	GJ058435.1	43691	43996	306	5.12	1	43691-43996
TU34	GJ058435.1	44063	44355	291	4.9	2	44063-44141	44144-44355
TU35	GJ058435.1	46201	46436	236	4.06	1	46201-46436
TU36	GJ058435.1	47721	47912	180	2.42	2	47721-47810	47823-47912
TU37	GJ058435.1	52507	52791	274	3.67	2	52507-52596	52608-52791
TU38	GJ058435.1	62228	62444	180	2	2	62228-62317	62355-62444
TU39	GJ058435.1	86473	86685	213	29.72	1	86473-86685
TU40	GJ058435.1	101698	102067	355	3.3	2	101698-101794	101810-102067
TU41	GJ058437.1	5182	5362	180	2	2	5182-5271	5273-5362
TU42	GJ058440.1	51114	51311	175	2.32	2	51114-51201	51225-51311
TU43	GJ058908.1	809	1152	344	8.88	1	809-1152
TU44	GJ059003.1	186	380	167	2	2	186-268	297-380
TU45	GJ059508.1	622	5458	919	12.98	7	622-739	979-1091	2269-2446	3134-3283	3671-3841	5265-5363	5369-5458
TU46	GJ059509.1	129	418	189	2.88	2	129-227	329-418
TU47	GJ059509.1	1084	2019	936	46.43	1	1084-2019
TU48	GJ059509.1	2135	2698	473	3.59	5	2135-2224	2238-2329	2362-2472	2491-2589	2618-2698
TU49	GJ059509.1	2742	3300	495	3.52	3	2742-2977	3032-3190	3201-3300
TU50	GJ059509.1	3440	3875	436	10.93	1	3440-3875
TU51	GJ059509.1	4468	4826	268	8.19	2	4468-4608	4700-4826
TU52	GJ059553.1	1086	1268	183	2.94	1	1086-1268
TU53	GJ059553.1	1448	1648	173	2	2	1448-1536	1565-1648
TU54	GJ059553.1	11685	12043	353	7.39	2	11685-11778	11785-12043
TU55	GJ059556.1	2158	2355	162	2	2	2158-2243	2280-2355
TU56	GJ059556.1	9059	9256	192	5.62	2	9059-9152	9159-9256
TU57	GJ059670.1	19203	19385	180	2	2	19203-19292	19296-19385
TU58	GJ059748.1	2251	3906	172	3.96	2	2251-2340	3825-3906
TU59	GJ059749.1	12648	12837	180	2	2	12648-12737	12748-12837
TU60	GJ059749.1	14557	14734	160	2	2	14557-14638	14657-14734
TU61	GJ059781.1	1051	1613	563	4.82	1	1051-1613
TU62	GJ059781.1	3306	3634	189	2	3	3306-3378	3469-3525	3576-3634
TU63	GJ059781.1	4191	4383	161	2	2	4191-4261	4294-4383
TU64	GJ059821.1	19286	19466	154	2	2	19286-19359	19387-19466
TU65	GJ059911.1	4379	4715	337	9.31	1	4379-4715
TU66	GJ059918.1	19702	19899	192	5.09	2	19702-19796	19803-19899
TU67	GJ059918.1	20484	20668	185	2.42	1	20484-20668
TU68	GJ059918.1	22462	25285	212	4.46	2	22462-22609	25222-25285
TU69	GJ059944.1	2965	7102	276	14.64	2	2965-3181	7044-7102
TU70	GJ059975.1	3088	3269	180	2	2	3088-3177	3180-3269
TU71	GJ059981.1	27066	27242	164	2.15	2	27066-27162	27176-27242
TU72	GJ059981.1	27411	27771	327	3.56	3	27411-27546	27569-27667	27680-27771
TU73	GJ059983.1	2320	2511	151	2	2	2320-2406	2448-2511
TU74	GJ059983.1	3395	3628	203	2.75	2	3395-3484	3516-3628
TU75	GJ059985.1	3155	3364	190	3.28	2	3155-3254	3275-3364
TU76	GJ060032.1	1996	8578	943	37.45	6	1996-2110	7568-7738	7859-8170	8189-8278	8315-8404	8414-8578
TU77	GJ060032.1	5502	5690	180	2	2	5502-5591	5601-5690
TU78	GJ060060.1	109	424	296	2.56	2	109-198	219-424
TU79	GJ060060.1	981	1138	157	2.62	2	981-1045	1047-1138
TU80	GJ060060.1	1221	1538	318	3.7	1	1221-1538
TU81	GJ060109.1	2550	2720	171	4.08	1	2550-2720
TU82	GJ060110.1	932	2174	213	3.29	2	932-1054	2085-2174
TU83	GJ060117.1	3984	4172	189	21.87	1	3984-4172
TU84	GJ060118.1	81	270	180	2	2	81-170	181-270
TU85	GJ060118.1	1346	1518	152	2.25	2	1346-1401	1423-1518
TU86	GJ060118.1	1600	4790	1796	7.26	4	1600-2056	3432-4394	4404-4566	4578-4790
TU87	GJ060118.1	2415	2798	365	3.38	2	2415-2689	2709-2798
TU88	GJ060118.1	2821	3167	278	3.59	3	2821-2910	2950-3047	3078-3167
TU89	GJ060118.1	8162	8438	277	3.84	1	8162-8438
TU90	GJ060118.1	8489	9269	703	3.29	5	8489-8743	8761-8855	8890-9036	9039-9154	9180-9269
TU91	GJ060118.1	9308	9713	375	2.58	3	9308-9363	9370-9590	9616-9713
TU92	GJ060118.1	9856	10137	275	2.58	2	9856-9945	9953-10137
TU93	GJ060119.1	30	318	289	3.94	1	30-318
TU94	GJ060119.1	483	694	192	2.81	2	483-572	593-694
TU95	GJ060119.1	822	1016	181	3.15	2	822-912	927-1016
TU96	GJ060119.1	1222	1468	247	3.96	1	1222-1468
TU97	GJ060119.1	1484	1747	242	2.77	2	1484-1573	1596-1747
TU98	GJ060119.1	1974	6585	1318	9.48	7	1974-2043	2091-2461	2465-2686	3424-3566	3821-3965	5330-5542	6432-6585
TU99	GJ060119.1	8636	10526	337	5.95	2	8636-8743	10298-10526
TU100	GJ060120.1	940	5492	240	9.85	2	940-1085	5399-5492
TU101	GJ060120.1	1155	1354	176	2.19	2	1155-1244	1269-1354
TU102	GJ060120.1	1826	2002	157	2.02	2	1826-1892	1913-2002
TU103	GJ060120.1	2061	2243	180	2.29	2	2061-2150	2154-2243
TU104	GJ060120.1	5867	8405	1154	19.93	4	5867-5992	6738-6863	6956-7069	7618-8405
TU105	GJ060121.1	1862	2055	164	2.38	2	1862-1951	1982-2055
TU106	GJ060126.1	6308	7158	851	19.33	1	6308-7158
TU107	GJ060127.1	44	237	194	5.14	1	44-237
TU108	GJ060127.1	721	918	180	2	2	721-810	829-918
TU109	GJ060127.1	1853	2076	224	8.24	1	1853-2076
TU110	GJ060128.1	2505	2990	486	12.94	1	2505-2990
TU111	GJ060129.1	580	790	184	3.72	2	580-669	697-790
TU112	GJ060129.1	1197	1381	168	2	2	1197-1283	1301-1381
TU113	GJ060129.1	1793	6462	1553	1841.97	4	1793-2046	3729-4218	5189-5336	5802-6462
TU114	GJ060129.1	8525	9258	387	5.87	2	8525-8787	9135-9258
TU115	GJ060136.1	7905	8093	180	3	2	7905-7994	8004-8093
TU116	GJ060137.1	10441	10643	169	2	2	10441-10527	10562-10643
TU117	GJ060138.1	17476	19921	418	5.37	3	17476-17555	17659-17829	19755-19921
TU118	GJ060338.1	158	365	186	3.47	2	158-253	276-365
TU119	chr1	41863	42060	157	2	2	41863-41937	41979-42060
TU120	chr1	123169	123562	339	2.03	3	123169-123253	123274-123445	123481-123562
TU121	chr1	123760	123949	164	2	2	123760-123841	123868-123949
TU122	chr1	534708	534904	180	2	2	534708-534797	534815-534904
TU123	chr1	746168	746366	180	2	2	746168-746257	746277-746366
TU124	chr1	934304	934491	180	2.43	2	934304-934393	934402-934491
TU125	chr1	938500	938690	160	2	2	938500-938573	938605-938690
TU126	chr1	938924	939122	184	4.82	2	938924-939017	939033-939122
TU127	chr1	941140	941349	180	2.14	2	941140-941229	941260-941349
TU128	chr1	943230	943424	166	2	2	943230-943310	943340-943424
TU129	chr1	1311271	1311466	190	3.09	2	1311271-1311360	1311367-1311466
TU130	chr1	1366989	1367156	168	2.84	1	1366989-1367156
TU131	chr1	1367927	1368138	180	2	2	1367927-1368016	1368049-1368138
TU132	chr1	1369552	1370041	431	3.81	3	1369552-1369683	1369712-1369801	1369833-1370041
TU133	chr1	1370108	1370320	203	3.19	2	1370108-1370210	1370221-1370320
TU134	chr1	1370876	1371121	246	4.39	1	1370876-1371121
TU135	chr1	1371934	1372330	397	3.06	1	1371934-1372330
TU136	chr1	1372399	1372572	170	2.46	2	1372399-1372470	1372475-1372572
TU137	chr1	1372997	1373495	488	4.12	2	1372997-1373086	1373098-1373495
TU138	chr1	1373656	1373851	192	5.82	2	1373656-1373746	1373751-1373851
TU139	chr1	1373941	1374418	457	6.26	2	1373941-1374033	1374055-1374418
TU140	chr1	1374759	1375150	392	4.87	1	1374759-1375150
TU141	chr1	1375354	1375902	549	4.59	1	1375354-1375902
TU142	chr1	1465632	1467236	1605	18.74	1	1465632-1467236
TU143	chr1	1497052	1497240	159	2	2	1497052-1497120	1497151-1497240
TU144	chr1	1497487	1497662	157	2.01	2	1497487-1497553	1497573-1497662
TU145	chr1	1498212	1498414	203	4.8	1	1498212-1498414
TU146	chr1	1560697	1560883	173	2	2	1560697-1560784	1560799-1560883
TU147	chr1	2197335	2197672	338	5.04	1	2197335-2197672
TU148	chr1	2197856	2198229	374	4.63	1	2197856-2198229
TU149	chr1	2198655	2198857	183	3.42	2	2198655-2198747	2198768-2198857
TU150	chr1	2217595	2217785	180	2.77	2	2217595-2217684	2217696-2217785
TU151	chr1	2239047	2239249	178	2.1	2	2239047-2239134	2239160-2239249
TU152	chr1	2381878	2382471	152	2	2	2381878-2381945	2382388-2382471
TU153	chr1	2461242	2461435	180	2	2	2461242-2461331	2461346-2461435
TU154	chr1	2462378	2462552	160	2.02	2	2462378-2462447	2462463-2462552
TU155	chr1	2502785	2503040	256	3.74	1	2502785-2503040
TU156	chr1	2503108	2503283	176	3.01	1	2503108-2503283
TU157	chr1	2503561	2503948	355	3.11	2	2503561-2503638	2503672-2503948
TU158	chr1	2504232	2504463	232	3.2	1	2504232-2504463
TU159	chr1	2504721	2504906	169	2.1	2	2504721-2504799	2504817-2504906
TU160	chr1	2505281	2505488	166	2.25	2	2505281-2505370	2505413-2505488
TU161	chr1	2505618	2506112	420	3.12	4	2505618-2505685	2505715-2505804	2505850-2506010	2506012-2506112
TU162	chr1	2506337	2506748	402	2.79	3	2506337-2506482	2506484-2506649	2506659-2506748
TU163	chr1	2778488	2779296	762	7.09	3	2778488-2778551	2778593-2779195	2779202-2779296
TU164	chr1	2779326	2780129	728	4.59	2	2779326-2779868	2779945-2780129
TU165	chr1	2780219	2780488	270	5.39	1	2780219-2780488
TU166	chr1	3044845	3045042	180	2	2	3044845-3044934	3044953-3045042
TU167	chr1	3049923	3050331	409	7.03	1	3049923-3050331
TU168	chr1	3111931	3112123	192	3.34	2	3111931-3112031	3112033-3112123
TU169	chr1	3112205	3112399	180	2	2	3112205-3112294	3112310-3112399
TU170	chr1	3113100	3113295	180	2	2	3113100-3113189	3113206-3113295
TU171	chr1	3723425	3723885	410	3.29	3	3723425-3723486	3723509-3723780	3723810-3723885
TU172	chr1	4753153	4753430	278	50.46	1	4753153-4753430
TU173	chr1	4753858	4754101	244	10.09	1	4753858-4754101
TU174	chr1	6154376	6154834	421	5.18	3	6154376-6154594	6154608-6154717	6154743-6154834
TU175	chr1	6155173	6155360	163	2.54	2	6155173-6155262	6155288-6155360
TU176	chr1	6188122	6188315	180	2	2	6188122-6188211	6188226-6188315
TU177	chr1	6288523	6290269	256	3.07	2	6288523-6288612	6290104-6290269
TU178	chr1	6465591	6465858	268	9.29	1	6465591-6465858
TU179	chr1	6465959	6466180	211	3.23	2	6465959-6466048	6466060-6466180
TU180	chr1	6520680	6520865	180	2.4	2	6520680-6520769	6520776-6520865
TU181	chr1	6533752	6533989	238	20.04	1	6533752-6533989
TU182	chr1	6535004	6535209	203	3.24	2	6535004-6535113	6535117-6535209
TU183	chr1	6543814	6543989	160	2.39	2	6543814-6543875	6543892-6543989
TU184	chr1	6604150	6605387	1232	7.8	2	6604150-6605289	6605296-6605387
TU185	chr1	6605623	6605884	262	6.16	1	6605623-6605884
TU186	chr1	8703165	8703317	153	2.5	1	8703165-8703317
TU187	chr1	8715002	8715204	180	2	2	8715002-8715091	8715115-8715204
TU188	chr1	8767741	8767941	180	2	2	8767741-8767830	8767852-8767941
TU189	chr1	8810404	8810710	263	2.24	3	8810404-8810486	8810517-8810606	8810621-8810710
TU190	chr1	8862991	8863841	851	9.31	1	8862991-8863841
TU191	chr1	8863977	8864514	529	4.74	2	8863977-8864416	8864426-8864514
TU192	chr1	8864671	8865104	434	14.61	1	8864671-8865104
TU193	chr1	8865312	8865719	407	7.89	2	8865312-8865401	8865403-8865719
TU194	chr1	8865810	8866880	1036	6.29	3	8865810-8866511	8866526-8866623	8866645-8866880
TU195	chr1	8868136	8868860	687	15.84	3	8868136-8868336	8868372-8868476	8868480-8868860
TU196	chr1	8868871	8869089	219	6.09	1	8868871-8869089
TU197	chr1	8869117	8869910	762	5.36	3	8869117-8869681	8869697-8869806	8869824-8869910
TU198	chr1	8950627	8950830	180	2.87	2	8950627-8950716	8950741-8950830
TU199	chr1	8951774	8951956	180	2.47	2	8951774-8951863	8951867-8951956
TU200	chr1	8951977	8952179	203	3.46	1	8951977-8952179
TU201	chr1	8953102	8953282	163	2	2	8953102-8953182	8953201-8953282
TU202	chr1	8964142	8964652	511	11.26	1	8964142-8964652
TU203	chr1	9159786	9160003	180	2	2	9159786-9159875	9159914-9160003
TU204	chr1	9289795	9289973	159	2	2	9289795-9289871	9289892-9289973
TU205	chr1	9310915	9311114	175	2	2	9310915-9310999	9311025-9311114
TU206	chr1	9349699	9349906	180	2.97	2	9349699-9349788	9349817-9349906
TU207	chr1	9358743	9359004	262	11.64	1	9358743-9359004
TU208	chr1	9359046	9360312	1267	20.51	1	9359046-9360312
TU209	chr1	9360559	9361351	793	16.11	1	9360559-9361351
TU210	chr1	9473953	9474139	180	2	2	9473953-9474042	9474050-9474139
TU211	chr1	9921452	9921663	180	2.08	2	9921452-9921541	9921574-9921663
TU212	chr1	10028636	10028831	180	2.64	2	10028636-10028725	10028742-10028831
TU213	chr1	10031448	10031893	372	6.19	2	10031448-10031513	10031588-10031893
TU214	chr1	10031997	10032200	180	2.96	2	10031997-10032086	10032111-10032200
TU215	chr1	10032368	10033053	686	10.14	1	10032368-10033053
TU216	chr1	10033181	10033491	274	8.33	2	10033181-10033274	10033312-10033491
TU217	chr1	10080433	10080729	297	3.21	1	10080433-10080729
TU218	chr1	10221566	10221761	172	2	2	10221566-10221647	10221672-10221761
TU219	chr1	10228492	10228688	162	2	2	10228492-10228577	10228613-10228688
TU220	chr1	10651920	10652117	180	2	2	10651920-10652009	10652028-10652117
TU221	chr1	17993167	17993350	150	2	2	17993167-17993242	17993277-17993350
TU222	chr1	18276803	18277008	180	2	2	18276803-18276892	18276919-18277008
TU223	chr1	18749362	18749937	562	9.54	3	18749362-18749451	18749454-18749835	18749848-18749937
TU224	chr1	18749964	18750815	852	11.25	1	18749964-18750815
TU225	chr1	18750934	18751230	297	17.77	1	18750934-18751230
TU226	chr1	18751523	18752757	1205	12.52	3	18751523-18751726	18751734-18751823	18751847-18752757
TU227	chr1	18757322	18757704	317	2.18	3	18757322-18757418	18757440-18757587	18757633-18757704
TU228	chr1	18929503	18929697	180	2	2	18929503-18929592	18929608-18929697
TU229	chr1	18929796	18930004	209	2.82	1	18929796-18930004
TU230	chr1	18947298	18947957	660	8.73	1	18947298-18947957
TU231	chr1	18948045	18949332	1266	9.58	2	18948045-18948117	18948140-18949332
TU232	chr1	18949550	18949834	285	11.22	1	18949550-18949834
TU233	chr1	19812808	19812979	165	2.04	2	19812808-19812897	19812905-19812979
TU234	chr1	19817968	19818155	180	2.68	2	19817968-19818057	19818066-19818155
TU235	chr1	19822251	19822450	180	2	2	19822251-19822340	19822361-19822450
TU236	chr1	19824158	19824343	180	2	2	19824158-19824247	19824254-19824343
TU237	chr1	19825245	19825437	180	2	2	19825245-19825334	19825348-19825437
TU238	chr1	19840584	19840772	180	2	2	19840584-19840673	19840683-19840772
TU239	chr1	19842707	19842952	246	2.46	1	19842707-19842952
TU240	chr1	19843940	19844160	195	2.37	2	19843940-19844091	19844118-19844160
TU241	chr1	19844900	19845167	227	2.45	3	19844900-19844965	19845003-19845095	19845100-19845167
TU242	chr1	19845913	19846289	337	2.51	4	19845913-19845960	19845972-19846080	19846091-19846180	19846200-19846289
TU243	chr1	19846726	19847286	476	2.36	4	19846726-19846813	19846835-19847062	19847091-19847175	19847212-19847286
TU244	chr1	19854087	19854282	165	2	2	19854087-19854161	19854193-19854282
TU245	chr1	19874100	19874302	180	2	2	19874100-19874189	19874213-19874302
TU246	chr1	19879752	19879953	180	2.89	2	19879752-19879841	19879864-19879953
TU247	chr1	19885205	19885392	178	2	2	19885205-19885294	19885305-19885392
TU248	chr1	19927914	19928121	180	3.14	2	19927914-19928003	19928032-19928121
TU249	chr1	19934553	19934770	183	2.66	2	19934553-19934642	19934678-19934770
TU250	chr1	19934819	19935127	309	6.02	1	19934819-19935127
TU251	chr1	19958225	19958445	221	2.87	1	19958225-19958445
TU252	chr1	19959690	19959886	180	2	2	19959690-19959779	19959797-19959886
TU253	chr1	19960271	19960675	397	4.07	2	19960271-19960360	19960369-19960675
TU254	chr1	19961362	19961537	154	2.02	2	19961362-19961451	19961474-19961537
TU255	chr1	19964469	19964704	180	2.44	2	19964469-19964558	19964615-19964704
TU256	chr1	19965618	19965795	157	2	2	19965618-19965707	19965729-19965795
TU257	chr1	19974874	19975063	173	2	2	19974874-19974962	19974980-19975063
TU258	chr1	19980936	19981126	180	2	2	19980936-19981025	19981037-19981126
TU259	chr1	19989552	19989746	180	2.42	2	19989552-19989641	19989657-19989746
TU260	chr1	19990238	19990555	237	2.8	3	19990238-19990294	19990363-19990452	19990466-19990555
TU261	chr1	19991437	19991635	180	2	2	19991437-19991526	19991546-19991635
TU262	chr1	19996895	19997094	180	2	2	19996895-19996984	19997005-19997094
TU263	chr1	20015285	20015490	195	2.44	2	20015285-20015389	20015401-20015490
TU264	chr1	20059584	20059786	180	2.87	2	20059584-20059673	20059697-20059786
TU265	chr1	20078418	20078606	189	3.52	1	20078418-20078606
TU266	chr1	20115494	20115683	180	2	2	20115494-20115583	20115594-20115683
TU267	chr1	20191430	20191629	180	2	2	20191430-20191519	20191540-20191629
TU268	chr1	20212674	20212843	166	2.21	2	20212674-20212765	20212770-20212843
TU269	chr1	20213619	20213797	179	2.81	1	20213619-20213797
TU270	chr1	20253347	20253531	180	2	2	20253347-20253436	20253442-20253531
TU271	chr1	20321067	20321346	277	2.82	2	20321067-20321156	20321160-20321346
TU272	chr1	20366674	20366885	186	3.34	2	20366674-20366769	20366796-20366885
TU273	chr1	20659040	20659300	261	4.66	1	20659040-20659300
TU274	chr1	20659382	20659554	173	2.68	1	20659382-20659554
TU275	chr1	20659802	20660066	265	3.09	1	20659802-20660066
TU276	chr1	20660227	20660478	251	2.69	2	20660227-20660316	20660318-20660478
TU277	chr1	20660909	20661211	303	4.21	1	20660909-20661211
TU278	chr1	20662175	20662447	240	2.85	3	20662175-20662265	20662278-20662377	20662399-20662447
TU279	chr1	20662701	20663008	286	2.88	3	20662701-20662787	20662806-20662907	20662912-20663008
TU280	chr1	21593785	21593996	180	2.84	2	21593785-21593874	21593907-21593996
TU281	chr1	21594054	21594251	180	2.12	2	21594054-21594143	21594162-21594251
TU282	chr1	21595725	21595922	178	2.94	2	21595725-21595812	21595833-21595922
TU283	chr1	21643019	21643213	180	2	2	21643019-21643108	21643124-21643213
TU284	chr1	21698053	21699074	977	14.39	2	21698053-21698481	21698527-21699074
TU285	chr1	21699246	21699853	602	16.96	2	21699246-21699565	21699572-21699853
TU286	chr1	21700118	21700581	464	18.35	1	21700118-21700581
TU287	chr1	21700714	21701113	390	5.33	2	21700714-21701012	21701023-21701113
TU288	chr1	21801081	21801293	213	3.15	1	21801081-21801293
TU289	chr1	21803552	21803753	180	2	2	21803552-21803641	21803664-21803753
TU290	chr1	22300851	22301278	428	25.26	1	22300851-22301278
TU291	chr1	22301637	22301911	275	7.68	1	22301637-22301911
TU292	chr1	22301952	22302247	296	4.91	1	22301952-22302247
TU293	chr1	23927348	23928025	661	6.2	3	23927348-23927437	23927449-23927929	23927936-23928025
TU294	chr1	24071828	24072031	180	2	2	24071828-24071917	24071942-24072031
TU295	chr1	24173233	24173418	180	2	2	24173233-24173322	24173329-24173418
TU296	chr1	24216267	24216460	180	2	2	24216267-24216356	24216371-24216460
TU297	chr1	24589506	24589913	395	3.6	2	24589506-24589595	24589609-24589913
TU298	chr1	24590543	24590727	180	2.32	2	24590543-24590632	24590638-24590727
TU299	chr1	24590814	24591000	180	2.87	2	24590814-24590903	24590911-24591000
TU300	chr1	24591169	24591377	205	2.92	2	24591169-24591283	24591288-24591377
TU301	chr1	25619061	25619739	679	35.01	1	25619061-25619739
TU302	chr1	26585337	26595771	577	2.89	3	26585337-26585426	26591793-26591850	26595343-26595771
TU303	chr1	28657603	28657982	375	7.13	2	28657603-28657696	28657702-28657982
TU304	chr1	28658197	28658391	180	2.84	2	28658197-28658286	28658302-28658391
TU305	chr1	28972332	28972579	248	9.39	1	28972332-28972579
TU306	chr1	29434229	29434383	155	7.29	1	29434229-29434383
TU307	chr1	32835233	32835435	180	2	2	32835233-32835322	32835346-32835435
TU308	chr1	34004488	34004660	165	3.6	2	34004488-34004585	34004594-34004660
TU309	chr1	34614780	34614979	180	2	2	34614780-34614869	34614890-34614979
TU310	chr1	34648628	34648830	203	2.9	1	34648628-34648830
TU311	chr1	34648845	34649025	181	3.56	1	34648845-34649025
TU312	chr1	34649106	34649934	828	9.06	2	34649106-34649836	34649838-34649934
TU313	chr1	34650139	34656582	3361	26.87	3	34650139-34650577	34653657-34656020	34656025-34656582
TU314	chr1	34650597	34651163	567	6.22	1	34650597-34651163
TU315	chr1	34651533	34651721	180	2.97	2	34651533-34651622	34651632-34651721
TU316	chr1	34652271	34653352	1082	22.86	1	34652271-34653352
TU317	chr1	34656675	34657083	407	5.28	2	34656675-34656941	34656944-34657083
TU318	chr1	34657126	34657654	529	16.09	1	34657126-34657654
TU319	chr1	34657702	34658133	432	14.41	1	34657702-34658133
TU320	chr1	34708493	34713718	559	3.2	5	34708493-34708602	34710762-34710851	34713310-34713477	34713519-34713615	34713625-34713718
TU321	chr1	34710931	34711123	180	2.07	2	34710931-34711020	34711034-34711123
TU322	chr1	34714127	34714506	380	6.04	1	34714127-34714506
TU323	chr1	35004981	35005187	196	2.49	2	35004981-35005086	35005098-35005187
TU324	chr1	35507907	35508091	180	2	2	35507907-35507996	35508002-35508091
TU325	chr1	35653552	35653972	421	45.06	1	35653552-35653972
TU326	chr1	35743826	35744284	442	7.8	2	35743826-35744207	35744225-35744284
TU327	chr1	35744325	35744989	665	3.88	1	35744325-35744989
TU328	chr1	35745115	35745394	280	7.89	1	35745115-35745394
TU329	chr1	35746247	35746627	381	9.11	1	35746247-35746627
TU330	chr1	35759924	35760186	263	6.01	1	35759924-35760186
TU331	chr1	35760306	35761193	784	3.55	5	35760306-35760747	35760787-35760871	35760891-35760967	35760997-35761086	35761104-35761193
TU332	chr1	35761237	35761696	449	4.38	3	35761237-35761326	35761330-35761598	35761607-35761696
TU333	chr1	35761830	35762176	347	5.8	1	35761830-35762176
TU334	chr1	35762271	35762511	241	5.85	1	35762271-35762511
TU335	chr1	35762714	35763158	406	3.94	4	35762714-35762803	35762832-35762921	35762923-35763057	35763068-35763158
TU336	chr1	35763272	35763540	269	3.68	1	35763272-35763540
TU337	chr1	35763865	35764144	280	5.2	1	35763865-35764144
TU338	chr1	35765153	35765353	180	2.99	2	35765153-35765242	35765264-35765353
TU339	chr1	35765901	35766349	397	3.58	2	35765901-35766233	35766286-35766349
TU340	chr1	35766353	35766550	192	2.88	2	35766353-35766452	35766459-35766550
TU341	chr1	35767239	35767577	272	2.78	3	35767239-35767327	35767360-35767452	35767488-35767577
TU342	chr1	35767732	35767924	180	2.96	2	35767732-35767821	35767835-35767924
TU343	chr1	35768213	35768609	377	3.07	2	35768213-35768499	35768520-35768609
TU344	chr1	35769149	35769338	180	2.89	2	35769149-35769238	35769249-35769338
TU345	chr1	35769661	35769846	158	2	2	35769661-35769735	35769764-35769846
TU346	chr1	35770918	35771124	180	2.48	2	35770918-35771007	35771035-35771124
TU347	chr1	35771580	35771767	158	2	2	35771580-35771663	35771694-35771767
TU348	chr1	35773312	35773516	193	3.33	2	35773312-35773401	35773414-35773516
TU349	chr1	35773522	35773725	179	2.65	2	35773522-35773617	35773643-35773725
TU350	chr1	35774254	35774420	162	2.05	2	35774254-35774325	35774331-35774420
TU351	chr1	35779580	35779797	205	2.92	2	35779580-35779694	35779708-35779797
TU352	chr1	35792650	35792837	180	2.22	2	35792650-35792739	35792748-35792837
TU353	chr1	36685700	36685937	238	25.53	1	36685700-36685937
TU354	chr1	36715146	36715347	202	12.79	1	36715146-36715347
TU355	chr1	37124011	37125215	1205	15.97	1	37124011-37125215
TU356	chr1	37125287	37125545	259	5.71	1	37125287-37125545
TU357	chr1	37125565	37125979	407	16.12	2	37125565-37125920	37125929-37125979
TU358	chr1	37953317	37953509	170	2.81	2	37953317-37953396	37953420-37953509
TU359	chr1	37955411	37955676	266	4.43	1	37955411-37955676
TU360	chr1	37955963	37960023	302	3.55	2	37955963-37956055	37959815-37960023
TU361	chr1	41635467	41635668	180	2	2	41635467-41635556	41635579-41635668
TU362	chr1	42403836	42404133	298	13.93	1	42403836-42404133
TU363	chr1	42404195	42404643	447	33.85	2	42404195-42404426	42404429-42404643
TU364	chr1	42450948	42451252	220	2.11	3	42450948-42451001	42451041-42451130	42451177-42451252
TU365	chr1	42515487	42515693	180	2	2	42515487-42515576	42515604-42515693
TU366	chr1	42516756	42517397	642	14.12	1	42516756-42517397
TU367	chr1	42626622	42626822	180	2	2	42626622-42626711	42626733-42626822
TU368	chr1	42654557	42654755	199	7.68	1	42654557-42654755
TU369	chr1	42826173	42826416	228	2.59	2	42826173-42826311	42826328-42826416
TU370	chr1	42950584	42950749	166	12.91	1	42950584-42950749
TU371	chr1	44171050	44171234	157	2	2	44171050-44171135	44171164-44171234
TU372	chr1	44195280	44195487	180	2	2	44195280-44195369	44195398-44195487
TU373	chr1	44281998	44282441	427	3.94	2	44281998-44282081	44282099-44282441
TU374	chr1	44282581	44283234	633	3.87	2	44282581-44282670	44282692-44283234
TU375	chr1	44283479	44284108	583	5.74	3	44283479-44283549	44283589-44283997	44284006-44284108
TU376	chr1	44284205	44284602	395	4.09	2	44284205-44284304	44284308-44284602
TU377	chr1	44284793	44285089	293	5.44	2	44284793-44284882	44284887-44285089
TU378	chr1	44286191	44286381	179	2.05	2	44286191-44286280	44286293-44286381
TU379	chr1	44288665	44288889	207	2.69	2	44288665-44288781	44288800-44288889
TU380	chr1	44292857	44293880	1024	17.31	1	44292857-44293880
TU381	chr1	44719321	44719519	183	3.39	2	44719321-44719410	44719427-44719519
TU382	chr1	44719671	44720232	527	3.66	3	44719671-44719997	44720016-44720120	44720138-44720232
TU383	chr1	44724299	44724548	250	34.88	1	44724299-44724548
TU384	chr1	44743942	44744121	162	2	2	44743942-44744020	44744039-44744121
TU385	chr1	44816812	44835522	648	4.2	5	44816812-44816891	44822583-44822708	44829900-44830087	44830694-44830862	44835438-44835522
TU386	chr1	45079414	45079750	337	7.42	1	45079414-45079750
TU387	chr1	45395672	45395975	304	5.59	1	45395672-45395975
TU388	chr1	45396135	45396727	530	7.12	3	45396135-45396477	45396528-45396624	45396638-45396727
TU389	chr1	45396809	45397179	371	4.33	1	45396809-45397179
TU390	chr1	45644090	45644298	180	2	2	45644090-45644179	45644209-45644298
TU391	chr1	45645077	45645283	199	3.95	2	45645077-45645167	45645176-45645283
TU392	chr1	45646673	45646866	180	2.94	2	45646673-45646762	45646777-45646866
TU393	chr1	45652201	45652410	193	3.32	2	45652201-45652290	45652308-45652410
TU394	chr1	45654496	45654685	183	2.91	2	45654496-45654588	45654596-45654685
TU395	chr1	45997181	45997388	180	2	2	45997181-45997270	45997299-45997388
TU396	chr1	46084598	46084797	166	2.34	2	46084598-46084687	46084722-46084797
TU397	chr1	46084906	46085100	180	2	2	46084906-46084995	46085011-46085100
TU398	chr1	46088077	46088317	231	2.75	2	46088077-46088216	46088227-46088317
TU399	chr1	46328084	46328266	180	2	2	46328084-46328173	46328177-46328266
TU400	chr1	46351010	46351196	150	2	2	46351010-46351072	46351110-46351196
TU401	chr1	46371340	46371602	263	4.33	1	46371340-46371602
TU402	chr1	46372123	46372309	180	2.02	2	46372123-46372212	46372220-46372309
TU403	chr1	46373272	46373504	233	4.21	1	46373272-46373504
TU404	chr1	46380048	46380311	264	4.08	1	46380048-46380311
TU405	chr1	46381154	46381370	217	13.95	1	46381154-46381370
TU406	chr1	46381501	46382201	701	10.46	1	46381501-46382201
TU407	chr1	46414169	46414528	342	3	2	46414169-46414258	46414277-46414528
TU408	chr1	46421221	46421539	319	5.5	1	46421221-46421539
TU409	chr1	46421771	46422122	290	3.27	3	46421771-46421870	46421878-46422014	46422070-46422122
TU410	chr1	46422375	46422582	205	6.41	2	46422375-46422486	46422490-46422582
TU411	chr1	46422934	46423615	633	2.96	3	46422934-46423335	46423354-46423509	46423541-46423615
TU412	chr1	46453027	46453631	574	2.99	3	46453027-46453108	46453137-46453325	46453329-46453631
TU413	chr1	46453939	46454442	458	3.22	4	46453939-46454042	46454054-46454190	46454218-46454340	46454349-46454442
TU414	chr1	46454493	46454686	193	3.33	2	46454493-46454594	46454596-46454686
TU415	chr1	46454691	46454882	180	2.39	2	46454691-46454780	46454793-46454882
TU416	chr1	46519289	46519516	228	8.28	1	46519289-46519516
TU417	chr1	47305945	47306241	289	2.64	2	47305945-47306034	47306043-47306241
TU418	chr1	47306894	47307056	154	2.02	2	47306894-47306957	47306967-47307056
TU419	chr1	49100078	49100277	200	2.31	1	49100078-49100277
TU420	chr1	50560748	50561144	397	25.59	1	50560748-50561144
TU421	chr1	50561150	50561388	239	2.8	1	50561150-50561388
TU422	chr1	50561439	50561892	454	8.89	1	50561439-50561892
TU423	chr1	50562134	50562325	188	2.66	2	50562134-50562231	50562236-50562325
TU424	chr1	50562327	50562805	479	19.73	1	50562327-50562805
TU425	chr1	50656174	50656979	806	26.27	1	50656174-50656979
TU426	chr1	50657011	50658573	1495	7.2	5	50657011-50657380	50657384-50657667	50657684-50658351	50658383-50658475	50658494-50658573
TU427	chr1	51714384	51714582	180	2.13	2	51714384-51714473	51714493-51714582
TU428	chr1	51762036	51762216	180	2	2	51762036-51762125	51762127-51762216
TU429	chr1	51766090	51766315	205	3.33	2	51766090-51766194	51766216-51766315
TU430	chr1	52058407	52058602	180	2	2	52058407-52058496	52058513-52058602
TU431	chr1	52068697	52068887	180	2	2	52068697-52068786	52068798-52068887
TU432	chr1	52080475	52080640	164	11.24	2	52080475-52080538	52080541-52080640
TU433	chr1	52195219	52195475	257	3.93	1	52195219-52195475
TU434	chr1	52196180	52196372	169	2	2	52196180-52196266	52196291-52196372
TU435	chr1	52198192	52198383	180	2.86	2	52198192-52198281	52198294-52198383
TU436	chr1	52199422	52199766	345	6.78	1	52199422-52199766
TU437	chr1	52199886	52200179	281	4.59	3	52199886-52199933	52199943-52200075	52200080-52200179
TU438	chr1	52200321	52200509	180	2.91	2	52200321-52200410	52200420-52200509
TU439	chr1	52368778	52368968	180	2	2	52368778-52368867	52368879-52368968
TU440	chr1	52423213	52423406	180	2	2	52423213-52423302	52423317-52423406
TU441	chr1	52431877	52432174	288	3.56	2	52431877-52432063	52432074-52432174
TU442	chr1	52842494	52843927	1432	20.26	2	52842494-52843363	52843366-52843927
TU443	chr1	52844036	52846550	2514	24.64	2	52844036-52845361	52845363-52846550
TU444	chr1	53101899	53102092	178	2	2	53101899-53101988	53102005-53102092
TU445	chr1	53294743	53295044	294	6.09	2	53294743-53294839	53294848-53295044
TU446	chr1	53413949	53414140	180	2	2	53413949-53414038	53414051-53414140
TU447	chr1	53725773	53725986	204	3.75	2	53725773-53725886	53725897-53725986
TU448	chr1	53726844	53727038	195	6.42	1	53726844-53727038
TU449	chr1	53757740	53758247	327	2.32	4	53757740-53757829	53757856-53757945	53758036-53758092	53758158-53758247
TU450	chr1	53762385	53762574	183	2.84	2	53762385-53762434	53762442-53762574
TU451	chr1	53884584	53885176	593	8.18	1	53884584-53885176
TU452	chr1	53885365	53885638	274	3.11	1	53885365-53885638
TU453	chr1	53979338	53979945	589	46.23	2	53979338-53979836	53979856-53979945
TU454	chr1	54901169	54901469	301	39.77	1	54901169-54901469
TU455	chr1	55129157	55129348	180	2	2	55129157-55129246	55129259-55129348
TU456	chr1	55264914	55265731	818	219.03	1	55264914-55265731
TU457	chr1	55266408	55266632	225	12.76	1	55266408-55266632
TU458	chr1	56308673	56308840	157	2.45	2	56308673-56308736	56308748-56308840
TU459	chr1	56378522	56378737	216	18.23	1	56378522-56378737
TU460	chr1	56378778	56379447	670	8.42	1	56378778-56379447
TU461	chr1	56380279	56380475	197	4.18	1	56380279-56380475
TU462	chr1	56380722	56380977	256	19.18	1	56380722-56380977
TU463	chr1	56381120	56381400	281	3.72	1	56381120-56381400
TU464	chr1	56391606	56391791	164	2	2	56391606-56391692	56391715-56391791
TU465	chr1	56443172	56444550	571	8.16	2	56443172-56443237	56444046-56444550
TU466	chr1	56444559	56444762	182	4.07	2	56444559-56444648	56444671-56444762
TU467	chr1	56444773	56446126	1272	6.2	4	56444773-56445240	56445249-56445382	56445388-56445991	56446061-56446126
TU468	chr1	56446519	56446703	181	2.65	2	56446519-56446608	56446613-56446703
TU469	chr1	56446985	56447249	265	12.14	1	56446985-56447249
TU470	chr1	56447258	56447485	228	3.95	1	56447258-56447485
TU471	chr1	56447554	56447931	335	2.39	3	56447554-56447651	56447671-56447819	56447844-56447931
TU472	chr1	56448008	56448947	940	8.1	1	56448008-56448947
TU473	chr1	56449093	56449758	616	5.45	3	56449093-56449182	56449216-56449644	56449662-56449758
TU474	chr1	56449830	56451503	1569	6.33	6	56449830-56449903	56449933-56450112	56450130-56450425	56450464-56450708	56450717-56450834	56450848-56451503
TU475	chr1	56451590	56452171	578	9.95	2	56451590-56452077	56452082-56452171
TU476	chr1	56452177	56452583	404	8.89	2	56452177-56452490	56452494-56452583
TU477	chr1	56452726	56452931	206	4.18	1	56452726-56452931
TU478	chr1	56460190	56460396	180	2	2	56460190-56460279	56460307-56460396
TU479	chr1	56571532	56571719	180	2	2	56571532-56571621	56571630-56571719
TU480	chr1	56588982	56589148	154	2	2	56588982-56589045	56589059-56589148
TU481	chr1	56608574	56608772	185	4.03	2	56608574-56608664	56608679-56608772
TU482	chr1	56836739	56837017	279	3.72	1	56836739-56837017
TU483	chr1	56896246	56896432	180	2.79	2	56896246-56896335	56896343-56896432
TU484	chr1	56899187	56899382	180	2	2	56899187-56899276	56899293-56899382
TU485	chr1	56899561	56899810	250	2.62	1	56899561-56899810
TU486	chr1	57146782	57147349	552	15.48	2	57146782-57147243	57147260-57147349
TU487	chr1	57543359	57543558	180	2	2	57543359-57543448	57543469-57543558
TU488	chr1	57591605	57591832	228	7.55	1	57591605-57591832
TU489	chr1	57591892	57592073	182	3.81	1	57591892-57592073
TU490	chr1	57595792	57596009	168	2.02	2	57595792-57595869	57595920-57596009
TU491	chr1	57596501	57596703	180	2.11	2	57596501-57596590	57596614-57596703
TU492	chr1	57596748	57597148	395	3.52	3	57596748-57596910	57596912-57597053	57597059-57597148
TU493	chr1	57744742	57744924	150	2	2	57744742-57744815	57744849-57744924
TU494	chr1	57750490	57750674	162	2	2	57750490-57750573	57750597-57750674
TU495	chr1	58167050	58167491	420	7.14	2	58167050-58167355	58167378-58167491
TU496	chr1	58167594	58167786	185	2.93	2	58167594-58167688	58167697-58167786
TU497	chr1	58167916	58168300	338	3	3	58167916-58167968	58168009-58168098	58168106-58168300
TU498	chr1	58168430	58168628	192	3.05	2	58168430-58168525	58168533-58168628
TU499	chr1	58169684	58169881	180	2.41	2	58169684-58169773	58169792-58169881
TU500	chr1	58169963	58170225	263	5.32	1	58169963-58170225
TU501	chr1	58267516	58267685	170	5.66	1	58267516-58267685
TU502	chr1	58384144	58395387	1124	8.48	9	58384144-58384605	58392331-58392422	58394541-58394611	58394668-58394734	58394792-58394910	58394951-58395012	58395075-58395124	58395172-58395282	58395298-58395387
TU503	chr1	58396178	58396371	180	2.04	2	58396178-58396267	58396282-58396371
TU504	chr1	58397787	58397979	175	2	2	58397787-58397876	58397895-58397979
TU505	chr1	58402308	58402493	180	2.68	2	58402308-58402397	58402404-58402493
TU506	chr1	58419566	58419743	155	2.05	2	58419566-58419630	58419654-58419743
TU507	chr1	58467007	58467327	298	2.43	2	58467007-58467092	58467116-58467327
TU508	chr1	58584640	58584931	268	2.44	2	58584640-58584729	58584754-58584931
TU509	chr1	58773833	58774029	180	2	2	58773833-58773922	58773940-58774029
TU510	chr1	58784956	58785419	458	4.33	2	58784956-58785045	58785052-58785419
TU511	chr1	58785424	58785635	204	3.72	2	58785424-58785519	58785528-58785635
TU512	chr1	58785732	58786202	471	6.09	1	58785732-58786202
TU513	chr1	58786270	58786459	190	3.26	1	58786270-58786459
TU514	chr1	58786516	58786853	336	3.42	2	58786516-58786662	58786665-58786853
TU515	chr1	58787787	58788286	500	5.08	1	58787787-58788286
TU516	chr1	58788353	58788651	230	2.44	3	58788353-58788399	58788463-58788552	58788559-58788651
TU517	chr1	58788750	58788926	177	2.94	1	58788750-58788926
TU518	chr1	58788950	58789155	205	6.9	2	58788950-58789043	58789045-58789155
TU519	chr1	58789635	58790211	544	5.81	2	58789635-58789711	58789745-58790211
TU520	chr1	58837890	58846801	1154	4.36	8	58837890-58838196	58838470-58838551	58842800-58842917	58844369-58844436	58846093-58846222	58846233-58846322	58846426-58846692	58846710-58846801
TU521	chr1	58838612	58838809	180	2	2	58838612-58838701	58838720-58838809
TU522	chr1	58844149	58844331	182	2.45	2	58844149-58844240	58844242-58844331
TU523	chr1	58844454	58844606	153	2.79	1	58844454-58844606
TU524	chr1	58844867	58845165	299	5.55	1	58844867-58845165
TU525	chr1	58940615	58940881	242	2.02	2	58940615-58940774	58940800-58940881
TU526	chr1	59074647	59074928	282	4.92	1	59074647-59074928
TU527	chr1	59075221	59075540	302	3.86	2	59075221-59075315	59075334-59075540
TU528	chr1	59075581	59076792	1212	7.22	1	59075581-59076792
TU529	chr1	59076807	59077574	768	5.79	1	59076807-59077574
TU530	chr1	59077669	59077865	189	3.47	2	59077669-59077767	59077776-59077865
TU531	chr1	59078069	59078879	811	7.09	1	59078069-59078879
TU532	chr1	59081249	59081462	208	4.53	2	59081249-59081356	59081363-59081462
TU533	chr1	59081509	59081812	291	3.55	3	59081509-59081598	59081609-59081717	59081721-59081812
TU534	chr1	59205868	59206423	513	3.24	4	59205868-59205983	59205985-59206101	59206103-59206318	59206360-59206423
TU535	chr1	59206530	59206817	249	3	3	59206530-59206619	59206636-59206731	59206755-59206817
TU536	chr1	59396852	59397273	395	4.49	2	59396852-59397149	59397177-59397273
TU537	chr1	59397304	59397712	387	3.8	3	59397304-59397394	59397415-59397603	59397606-59397712
TU538	chr1	59397835	59398261	395	4.44	2	59397835-59398150	59398183-59398261
TU539	chr1	59398638	59399129	471	4.01	3	59398638-59398734	59398742-59398839	59398854-59399129
TU540	chr1	59399306	59399649	197	2	3	59399306-59399382	59399442-59399496	59399585-59399649
TU541	chr1	59399655	59399838	181	2.58	2	59399655-59399745	59399749-59399838
TU542	chr1	59400208	59400391	184	2.73	1	59400208-59400391
TU543	chr1	59400542	59400749	197	3.73	2	59400542-59400636	59400648-59400749
TU544	chr1	59401313	59401557	235	3.63	2	59401313-59401442	59401453-59401557
TU545	chr1	59401584	59401873	290	5.91	1	59401584-59401873
TU546	chr1	59402435	59402659	221	3.42	2	59402435-59402525	59402530-59402659
TU547	chr1	59403960	59404320	336	2.84	3	59403960-59404049	59404074-59404229	59404231-59404320
TU548	chr1	59405053	59405251	180	2.49	2	59405053-59405142	59405162-59405251
TU549	chr1	59405479	59405670	176	2	2	59405479-59405564	59405581-59405670
TU550	chr1	59405952	59406226	275	3.04	1	59405952-59406226
TU551	chr1	59407099	59407291	192	3.92	2	59407099-59407189	59407191-59407291
TU552	chr1	59407491	59407732	242	6.66	1	59407491-59407732
TU553	chr1	59409059	59409291	231	2.33	2	59409059-59409199	59409202-59409291
TU554	chr1	59412331	59412535	193	2.93	2	59412331-59412420	59412433-59412535
TU555	chr1	59413475	59413816	267	2.53	3	59413475-59413565	59413574-59413663	59413731-59413816
TU556	chr1	59413883	59414083	180	2	2	59413883-59413972	59413994-59414083
TU557	chr1	59414745	59414946	202	3.21	1	59414745-59414946
TU558	chr1	59416119	59416324	206	4.05	1	59416119-59416324
TU559	chr1	59416676	59416883	191	3.52	2	59416676-59416767	59416785-59416883
TU560	chr1	59417461	59417723	263	3.68	1	59417461-59417723
TU561	chr1	59417906	59418246	341	4.15	1	59417906-59418246
TU562	chr1	59418295	59418521	227	5.96	1	59418295-59418521
TU563	chr1	60225148	60225354	180	2	2	60225148-60225237	60225265-60225354
TU564	chr1	60263407	60263604	180	3	2	60263407-60263496	60263515-60263604
TU565	chr1	60268052	60268289	218	3.56	2	60268052-60268141	60268162-60268289
TU566	chr1	60268462	60268762	295	3.21	2	60268462-60268666	60268673-60268762
TU567	chr1	60312123	60312313	180	2	2	60312123-60312212	60312224-60312313
TU568	chr1	60578715	60578909	180	2	2	60578715-60578804	60578820-60578909
TU569	chr1	61027281	61027668	322	2.8	4	61027281-61027330	61027337-61027426	61027461-61027552	61027579-61027668
TU570	chr1	61029344	61029543	180	2.22	2	61029344-61029433	61029454-61029543
TU571	chr1	61029680	61029873	177	2.49	2	61029680-61029766	61029784-61029873
TU572	chr1	61031488	61031691	180	2.97	2	61031488-61031577	61031602-61031691
TU573	chr1	61031697	61031916	220	3.58	1	61031697-61031916
TU574	chr1	61031936	61032154	209	2.74	2	61031936-61032041	61032052-61032154
TU575	chr1	61032203	61032465	263	3.25	1	61032203-61032465
TU576	chr1	61032518	61033275	743	4.69	2	61032518-61033162	61033178-61033275
TU577	chr1	61033762	61034044	283	6.02	1	61033762-61034044
TU578	chr1	61034088	61034278	191	3.65	1	61034088-61034278
TU579	chr1	61034334	61034538	196	3.63	2	61034334-61034423	61034433-61034538
TU580	chr1	61069215	61079794	276	3.98	3	61069215-61069304	61069810-61069906	61079706-61079794
TU581	chr1	61260416	61260601	170	2	2	61260416-61260505	61260522-61260601
TU582	chr1	61348609	61348788	180	2.41	1	61348609-61348788
TU583	chr1	61775505	61775689	168	2	2	61775505-61775593	61775611-61775689
TU584	chr1	61780424	61780986	563	5.53	1	61780424-61780986
TU585	chr1	64356006	64356336	294	2.51	3	64356006-64356095	64356105-64356218	64356247-64356336
TU586	chr1	64356631	64356828	182	3.84	2	64356631-64356722	64356739-64356828
TU587	chr1	64677485	64677867	370	3.14	2	64677485-64677756	64677770-64677867
TU588	chr1	64797403	64798545	1106	7.86	2	64797403-64797470	64797508-64798545
TU589	chr1	64798688	64800406	1719	13.92	1	64798688-64800406
TU590	chr1	64800431	64800624	182	3.24	2	64800431-64800520	64800533-64800624
TU591	chr1	64801810	64802160	258	3.26	3	64801810-64801907	64801922-64802015	64802095-64802160
TU592	chr1	64802432	64803072	569	3.68	5	64802432-64802521	64802569-64802661	64802667-64802863	64802867-64803006	64803024-64803072
TU593	chr1	64803128	64803493	346	3.5	3	64803128-64803222	64803224-64803384	64803404-64803493
TU594	chr1	64804107	64804343	224	2.71	2	64804107-64804240	64804254-64804343
TU595	chr1	64836431	64836626	180	2	2	64836431-64836520	64836537-64836626
TU596	chr1	64892128	64892487	275	2.39	3	64892128-64892181	64892266-64892355	64892357-64892487
TU597	chr1	64937496	64938427	932	15.63	1	64937496-64938427
TU598	chr1	64938497	64939133	586	9.16	3	64938497-64938586	64938611-64938700	64938728-64939133
TU599	chr1	64939198	64939790	593	8.66	1	64939198-64939790
TU600	chr1	64939874	64940149	273	7.14	2	64939874-64940032	64940036-64940149
TU601	chr1	64940245	64940507	263	5.02	1	64940245-64940507
TU602	chr1	64940608	64940921	314	3.35	1	64940608-64940921
TU603	chr1	64941152	64941587	352	2.52	4	64941152-64941201	64941209-64941298	64941369-64941490	64941498-64941587
TU604	chr1	64942109	64942302	194	4.39	1	64942109-64942302
TU605	chr1	64942876	64943081	191	4.19	2	64942876-64942976	64942992-64943081
TU606	chr1	64943669	64943863	178	2	2	64943669-64943758	64943776-64943863
TU607	chr1	64944149	64944354	195	2.66	2	64944149-64944238	64944250-64944354
TU608	chr1	64944437	64944635	183	2.55	2	64944437-64944526	64944543-64944635
TU609	chr1	64986366	64986560	180	2	2	64986366-64986455	64986471-64986560
TU610	chr1	64987251	64987440	180	2.82	2	64987251-64987340	64987351-64987440
TU611	chr1	64996605	64996849	245	5.4	1	64996605-64996849
TU612	chr1	65020060	65020361	245	2	3	65020060-65020133	65020164-65020244	65020272-65020361
TU613	chr1	65020607	65020851	230	2.73	2	65020607-65020696	65020712-65020851
TU614	chr1	65021608	65021795	180	2.24	2	65021608-65021697	65021706-65021795
TU615	chr1	65163483	65163652	152	2	2	65163483-65163555	65163574-65163652
TU616	chr1	65240474	65240676	203	4.34	1	65240474-65240676
TU617	chr1	65240746	65241102	350	6.8	2	65240746-65240883	65240891-65241102
TU618	chr1	65241438	65243538	2101	19.37	1	65241438-65243538
TU619	chr1	65243554	65244776	1214	11.84	3	65243554-65244487	65244496-65244677	65244679-65244776
TU620	chr1	65244976	65246024	1049	13.81	1	65244976-65246024
TU621	chr1	65463758	65464068	311	3.57	1	65463758-65464068
TU622	chr1	65475728	65475922	180	2	2	65475728-65475817	65475833-65475922
TU623	chr1	65540165	65540432	240	2.75	3	65540165-65540254	65540270-65540362	65540376-65540432
TU624	chr1	65540671	65541116	351	2.67	3	65540671-65540755	65540818-65540993	65541027-65541116
TU625	chr1	65672240	65672450	211	3.37	1	65672240-65672450
TU626	chr1	65673521	65673705	180	2.32	2	65673521-65673610	65673616-65673705
TU627	chr1	65675037	65675361	325	8.53	1	65675037-65675361
TU628	chr1	65675499	65675980	482	26.18	1	65675499-65675980
TU629	chr1	65676251	65676814	564	7.59	1	65676251-65676814
TU630	chr1	65677015	65677619	605	15.22	1	65677015-65677619
TU631	chr1	65677674	65678170	437	4.59	3	65677674-65677747	65677795-65677909	65677923-65678170
TU632	chr1	65678336	65679201	866	10.51	1	65678336-65679201
TU633	chr1	65679286	65680172	871	9.24	2	65679286-65679689	65679706-65680172
TU634	chr1	65802779	65802968	186	2.55	2	65802779-65802874	65802879-65802968
TU635	chr1	65856900	65857108	208	2.44	2	65856900-65856989	65856991-65857108
TU636	chr1	66072945	66073145	180	2	2	66072945-66073034	66073056-66073145
TU637	chr1	66074922	66075228	202	2	3	66074922-66075010	66075047-66075111	66075181-66075228
TU638	chr1	66076090	66076293	180	2.17	2	66076090-66076179	66076204-66076293
TU639	chr1	66077933	66078117	176	2.23	2	66077933-66078022	66078032-66078117
TU640	chr1	66539316	66539513	174	2.37	2	66539316-66539399	66539424-66539513
TU641	chr1	66540484	66540974	333	2.39	3	66540484-66540542	66540643-66540693	66540752-66540974
TU642	chr1	66544142	66544340	180	2	2	66544142-66544231	66544251-66544340
TU643	chr1	66719009	66719185	166	2	2	66719009-66719088	66719100-66719185
TU644	chr1	66719262	66719601	340	6.38	1	66719262-66719601
TU645	chr1	66719732	66720114	359	4.67	2	66719732-66719821	66719846-66720114
TU646	chr1	67009869	67010134	195	2.27	2	67009869-67009958	67010030-67010134
TU647	chr1	67010214	67010464	251	2.99	1	67010214-67010464
TU648	chr1	67010783	67011121	339	6.63	1	67010783-67011121
TU649	chr1	67458795	67458944	150	94.43	1	67458795-67458944
TU650	chr1	67472513	67472693	180	2.91	2	67472513-67472602	67472604-67472693
TU651	chr1	67472717	67473249	469	4.15	3	67472717-67472996	67473031-67473122	67473153-67473249
TU652	chr1	67473419	67473734	294	2.9	3	67473419-67473506	67473528-67473623	67473625-67473734
TU653	chr1	67474001	67475139	1136	14.83	2	67474001-67474341	67474345-67475139
TU654	chr1	67597366	67598390	1003	9.7	2	67597366-67597958	67597981-67598390
TU655	chr1	67811591	67811791	186	2.39	2	67811591-67811680	67811696-67811791
TU656	chr1	67812599	67812803	180	2	2	67812599-67812688	67812714-67812803
TU657	chr1	67814175	67814366	179	2.42	2	67814175-67814264	67814278-67814366
TU658	chr1	67815402	67815607	180	2.93	2	67815402-67815491	67815518-67815607
TU659	chr1	67815837	67816153	276	2.62	3	67815837-67815926	67815952-67816047	67816064-67816153
TU660	chr1	67816627	67816846	203	2.83	2	67816627-67816739	67816757-67816846
TU661	chr1	67818772	67819199	403	3.52	4	67818772-67818816	67818820-67818921	67818930-67819094	67819109-67819199
TU662	chr1	67819932	67820113	182	3.35	1	67819932-67820113
TU663	chr1	67820353	67820749	395	4.28	2	67820353-67820442	67820445-67820749
TU664	chr1	67821195	67821530	320	6.73	2	67821195-67821280	67821297-67821530
TU665	chr1	67821910	67822176	267	4.24	1	67821910-67822176
TU666	chr1	67822256	67822458	180	2.23	2	67822256-67822345	67822369-67822458
TU667	chr1	67822482	67823226	650	3.94	3	67822482-67822740	67822789-67822878	67822926-67823226
TU668	chr1	67823393	67823645	253	2.43	1	67823393-67823645
TU669	chr1	67823653	67823861	209	4.21	1	67823653-67823861
TU670	chr1	67824677	67824970	257	3.25	3	67824677-67824728	67824751-67824865	67824881-67824970
TU671	chr1	67839391	67839785	344	11.67	2	67839391-67839676	67839728-67839785
TU672	chr1	67894742	67894933	180	2.89	2	67894742-67894831	67894844-67894933
TU673	chr1	67900138	67900332	180	2	2	67900138-67900227	67900243-67900332
TU674	chr1	68233138	68233347	196	5.11	2	68233138-68233240	68233255-68233347
TU675	chr1	68233555	68233737	183	2.95	1	68233555-68233737
TU676	chr1	68233893	68234077	180	2.37	2	68233893-68233982	68233988-68234077
TU677	chr1	68234224	68234681	444	7.78	3	68234224-68234276	68234285-68234580	68234587-68234681
TU678	chr1	68235178	68235373	180	3.37	2	68235178-68235267	68235284-68235373
TU679	chr1	68236006	68236210	200	4.27	2	68236006-68236107	68236113-68236210
TU680	chr1	68261173	68261572	389	4.38	2	68261173-68261264	68261276-68261572
TU681	chr1	68261654	68262066	387	2.8	2	68261654-68261743	68261770-68262066
TU682	chr1	68262474	68262812	339	4.46	1	68262474-68262812
TU683	chr1	68461912	68462923	1012	17.03	1	68461912-68462923
TU684	chr1	68578416	68578625	210	17.95	1	68578416-68578625
TU685	chr1	68700867	68701085	196	3.05	2	68700867-68700956	68700980-68701085
TU686	chr1	69726948	69727147	180	2.32	2	69726948-69727037	69727058-69727147
TU687	chr1	69728167	69728339	165	2.02	2	69728167-69728241	69728250-69728339
TU688	chr1	70017501	70017703	180	3	2	70017501-70017590	70017614-70017703
TU689	chr1	70573044	70573385	342	9.93	1	70573044-70573385
TU690	chr1	70664388	70664583	196	5.13	1	70664388-70664583
TU691	chr1	70727821	70728027	207	7.16	1	70727821-70728027
TU692	chr1	70728785	70728991	180	2.91	2	70728785-70728874	70728902-70728991
TU693	chr1	70729104	70729596	479	6.23	2	70729104-70729492	70729507-70729596
TU694	chr1	70729991	70730310	291	2.76	2	70729991-70730191	70730221-70730310
TU695	chr1	70730353	70730606	254	6.15	1	70730353-70730606
TU696	chr1	70730948	70731220	273	6.84	1	70730948-70731220
TU697	chr1	70839953	70840535	583	28.27	1	70839953-70840535
TU698	chr1	70843703	70843992	288	4.1	2	70843703-70843792	70843795-70843992
TU699	chr1	70844667	70845052	363	3.44	3	70844667-70844756	70844770-70844952	70844963-70845052
TU700	chr1	70951242	70951429	180	2.19	2	70951242-70951331	70951340-70951429
TU701	chr1	70952445	70952611	167	2.13	1	70952445-70952611
TU702	chr1	70952848	70953819	972	28	1	70952848-70953819
TU703	chr1	71045249	71045771	523	6.47	1	71045249-71045771
TU704	chr1	71045784	71045995	212	2.69	1	71045784-71045995
TU705	chr1	71046168	71046823	593	4.01	4	71046168-71046276	71046288-71046448	71046488-71046577	71046591-71046823
TU706	chr1	71046945	71047331	387	7.73	1	71046945-71047331
TU707	chr1	71247118	71247819	648	4.29	3	71247118-71247572	71247589-71247705	71247744-71247819
TU708	chr1	71257360	71257980	621	8.25	1	71257360-71257980
TU709	chr1	71258091	71258885	795	13.91	1	71258091-71258885
TU710	chr1	71297937	71298132	196	2.39	1	71297937-71298132
TU711	chr1	71301371	71301569	180	2	2	71301371-71301460	71301480-71301569
TU712	chr1	71534908	71535687	780	17.24	1	71534908-71535687
TU713	chr1	71535982	71536519	538	11.34	1	71535982-71536519
TU714	chr1	71536628	71536834	156	2.89	2	71536628-71536678	71536730-71536834
TU715	chr1	71537105	71537487	383	8.42	1	71537105-71537487
TU716	chr1	71537554	71538180	623	10.44	2	71537554-71537648	71537653-71538180
TU717	chr1	71538308	71538869	562	4.96	1	71538308-71538869
TU718	chr1	71538960	71539440	481	5.98	1	71538960-71539440
TU719	chr1	71539688	71540248	561	10.32	1	71539688-71540248
TU720	chr1	71540302	71541007	706	6.33	1	71540302-71541007
TU721	chr1	71611642	71611955	284	9.71	2	71611642-71611830	71611861-71611955
TU722	chr1	71626167	71626537	364	5.57	2	71626167-71626440	71626448-71626537
TU723	chr1	71626741	71627009	269	4.43	1	71626741-71627009
TU724	chr1	71627028	71627229	180	2.62	2	71627028-71627117	71627140-71627229
TU725	chr1	71627396	71627670	272	3.52	2	71627396-71627488	71627492-71627670
TU726	chr1	71627809	71628016	192	3.4	2	71627809-71627900	71627917-71628016
TU727	chr1	71628235	71628443	180	2.43	2	71628235-71628324	71628354-71628443
TU728	chr1	71628606	71629193	523	3.73	3	71628606-71628675	71628718-71629122	71629146-71629193
TU729	chr1	71721457	71721680	224	4.23	1	71721457-71721680
TU730	chr1	71721899	71722168	270	6.32	1	71721899-71722168
TU731	chr1	71722542	71722889	327	2.93	3	71722542-71722631	71722643-71722789	71722800-71722889
TU732	chr1	71723020	71723325	306	4.07	1	71723020-71723325
TU733	chr1	71723698	71723893	166	2.3	2	71723698-71723787	71723818-71723893
TU734	chr1	71724010	71724442	433	6.23	1	71724010-71724442
TU735	chr1	71724519	71724878	360	5.77	1	71724519-71724878
TU736	chr1	71952724	71954099	1356	21.08	3	71952724-71953619	71953629-71953997	71954009-71954099
TU737	chr1	71954113	71954722	610	12.8	1	71954113-71954722
TU738	chr1	71954899	71955209	311	8.95	1	71954899-71955209
TU739	chr1	71955276	71955822	547	22.11	1	71955276-71955822
TU740	chr1	71955831	71955999	168	2.92	2	71955831-71955908	71955910-71955999
TU741	chr1	71956400	71956597	180	2.75	2	71956400-71956489	71956508-71956597
TU742	chr1	71956983	71957184	166	2	2	71956983-71957060	71957097-71957184
TU743	chr1	71957824	71958122	292	7.35	3	71957824-71957915	71957919-71958025	71958030-71958122
TU744	chr1	71958221	71958490	270	4.46	1	71958221-71958490
TU745	chr1	71958765	71959032	268	4.01	1	71958765-71959032
TU746	chr1	71959740	71960044	305	6.78	1	71959740-71960044
TU747	chr1	71960418	71960716	299	2.84	1	71960418-71960716
TU748	chr1	71965783	71965941	159	8.48	1	71965783-71965941
TU749	chr1	71978724	71978920	180	2	2	71978724-71978813	71978831-71978920
TU750	chr1	72010311	72010744	434	4.54	1	72010311-72010744
TU751	chr1	72010749	72011314	566	10.68	1	72010749-72011314
TU752	chr1	72011349	72012183	835	7.92	1	72011349-72012183
TU753	chr1	72012279	72012901	623	17.43	1	72012279-72012901
TU754	chr1	72012907	72013135	229	11.15	1	72012907-72013135
TU755	chr1	72035610	72035816	160	2.43	2	72035610-72035699	72035747-72035816
TU756	chr1	72042809	72047839	180	2.92	2	72042809-72042898	72047750-72047839
TU757	chr1	72084068	72084319	231	2.87	3	72084068-72084116	72084127-72084218	72084230-72084319
TU758	chr1	72085072	72085261	181	2.64	2	72085072-72085162	72085172-72085261
TU759	chr1	72085522	72085714	193	2.73	1	72085522-72085714
TU760	chr1	72117520	72117890	323	2.21	3	72117520-72117607	72117626-72117770	72117801-72117890
TU761	chr1	72118309	72118539	224	2.67	2	72118309-72118398	72118406-72118539
TU762	chr1	72120733	72121736	988	13.86	2	72120733-72121392	72121409-72121736
TU763	chr1	72367708	72367876	169	16.6	1	72367708-72367876
TU764	chr1	72368104	72368305	180	2	2	72368104-72368193	72368216-72368305
TU765	chr1	72388994	72390388	225	9.98	2	72388994-72389121	72390292-72390388
TU766	chr1	72390529	72390726	198	3.58	1	72390529-72390726
TU767	chr1	72727985	72728682	698	22.3	1	72727985-72728682
TU768	chr1	72737695	72737941	247	4.35	1	72737695-72737941
TU769	chr1	72926734	72927051	318	12.92	1	72926734-72927051
TU770	chr1	72927513	72927733	221	9.86	1	72927513-72927733
TU771	chr1	72928085	72928813	652	10.71	2	72928085-72928439	72928517-72928813
TU772	chr1	72929585	72930107	523	14.21	1	72929585-72930107
TU773	chr1	72930154	72930594	441	17.68	1	72930154-72930594
TU774	chr1	73107119	73108001	883	11.46	1	73107119-73108001
TU775	chr1	73465991	73466201	194	3.25	2	73465991-73466080	73466098-73466201
TU776	chr1	73467063	73467339	250	2.39	2	73467063-73467222	73467250-73467339
TU777	chr1	73560164	73560348	180	2	2	73560164-73560253	73560259-73560348
TU778	chr1	73563763	73564506	499	3.91	5	73563763-73563799	73564001-73564117	73564126-73564251	73564267-73564394	73564416-73564506
TU779	chr1	73564685	73565017	305	2.46	3	73564685-73564765	73564789-73564922	73564928-73565017
TU780	chr1	73655996	73656212	217	3.03	1	73655996-73656212
TU781	chr1	73732838	73733051	214	17.96	1	73732838-73733051
TU782	chr1	73733054	73733318	227	2.52	3	73733054-73733143	73733162-73733251	73733272-73733318
TU783	chr1	73733510	73733934	425	4.98	1	73733510-73733934
TU784	chr1	73734709	73735129	390	6.87	2	73734709-73734798	73734830-73735129
TU785	chr1	73787445	73787744	270	2.6	3	73787445-73787534	73787553-73787642	73787655-73787744
TU786	chr1	73788512	73788713	185	2.56	2	73788512-73788601	73788619-73788713
TU787	chr1	73790216	73790571	341	2.26	3	73790216-73790305	73790307-73790474	73790489-73790571
TU788	chr1	74381360	74381797	437	5.71	2	74381360-74381662	74381664-74381797
TU789	chr1	74382334	74382669	308	2.48	3	74382334-74382423	74382448-74382563	74382568-74382669
TU790	chr1	74684595	74685038	444	68.46	1	74684595-74685038
TU791	chr1	75100895	75101092	198	4.07	1	75100895-75101092
TU792	chr1	75101225	75101408	184	3.27	1	75101225-75101408
TU793	chr1	75222611	75222796	186	2.91	1	75222611-75222796
TU794	chr1	75223228	75223562	335	4.21	1	75223228-75223562
TU795	chr1	75223584	75223800	217	9.79	1	75223584-75223800
TU796	chr1	75488208	75488386	152	2.38	2	75488208-75488306	75488334-75488386
TU797	chr1	75615668	75615864	155	2.17	2	75615668-75615732	75615775-75615864
TU798	chr1	75616066	75616311	212	2.08	3	75616066-75616114	75616143-75616238	75616245-75616311
TU799	chr1	75896358	75896768	371	3.15	3	75896358-75896528	75896565-75896670	75896675-75896768
TU800	chr1	75897954	75898142	181	2.75	2	75897954-75898043	75898052-75898142
TU801	chr1	76539372	76541255	1844	13.43	4	76539372-76539904	76539915-76540907	76540913-76541026	76541052-76541255
TU802	chr1	76541352	76541711	343	13.13	2	76541352-76541604	76541622-76541711
TU803	chr1	76541759	76541958	200	3.58	1	76541759-76541958
TU804	chr1	76541975	76543542	1568	11.13	1	76541975-76543542
TU805	chr1	76543559	76543913	355	5.83	1	76543559-76543913
TU806	chr1	76544051	76544383	333	10.87	1	76544051-76544383
TU807	chr1	77035740	77036260	521	13.9	1	77035740-77036260
TU808	chr1	77036340	77037198	859	22.69	1	77036340-77037198
TU809	chr1	77612219	77612565	347	7.35	1	77612219-77612565
TU810	chr1	77613002	77613274	273	9.84	1	77613002-77613274
TU811	chr1	77613354	77613978	610	4.84	2	77613354-77613433	77613449-77613978
TU812	chr1	78011069	78011248	180	2	1	78011069-78011248
TU813	chr1	79025482	79028006	2525	37.33	1	79025482-79028006
TU814	chr1	79028084	79031755	3672	18.4	1	79028084-79031755
TU815	chr1	79031792	79032947	1156	14.64	1	79031792-79032947
TU816	chr1	79032958	79035432	2474	14.18	2	79032958-79035333	79035335-79035432
TU817	chr1	79035434	79036060	627	8.78	1	79035434-79036060
TU818	chr1	79036091	79036280	190	4.35	1	79036091-79036280
TU819	chr1	79036543	79036693	151	2.5	1	79036543-79036693
TU820	chr1	79036722	79036920	191	6.1	2	79036722-79036819	79036828-79036920
TU821	chr1	79036985	79038186	1151	6.9	5	79036985-79037061	79037093-79037392	79037394-79037599	79037601-79037837	79037856-79038186
TU822	chr1	79038262	79038690	429	6.09	1	79038262-79038690
TU823	chr1	79038722	79039119	398	5.63	1	79038722-79039119
TU824	chr1	79039371	79040226	817	7.02	5	79039371-79039465	79039469-79039587	79039593-79039717	79039723-79040138	79040165-79040226
TU825	chr1	79783093	79784266	967	9.17	4	79783093-79783192	79783211-79783390	79783566-79783655	79783670-79784266
TU826	chr1	79784291	79784583	275	2.58	3	79784291-79784382	79784385-79784477	79784494-79784583
TU827	chr1	80170514	80170669	155	2.11	2	80170514-80170603	80170605-80170669
TU828	chr1	80172873	80173229	278	2.35	3	80172873-80172918	80172976-80173132	80173155-80173229
TU829	chr1	80174200	80174407	194	2.95	2	80174200-80174289	80174304-80174407
TU830	chr1	80178859	80179048	174	3.97	2	80178859-80178934	80178951-80179048
TU831	chr1	80202613	80202833	221	7.79	1	80202613-80202833
TU832	chr1	80203062	80203439	378	5.3	1	80203062-80203439
TU833	chr1	80785840	80786329	490	6.56	1	80785840-80786329
TU834	chr1	80937068	80937469	392	3.32	2	80937068-80937367	80937378-80937469
TU835	chr1	81232551	81232907	274	2.25	3	81232551-81232618	81232661-81232790	81232832-81232907
TU836	chr1	81233453	81233650	183	3.33	2	81233453-81233545	81233561-81233650
TU837	chr1	81348740	81348893	154	2.3	1	81348740-81348893
TU838	chr1	81900047	81900244	174	2.05	2	81900047-81900136	81900161-81900244
TU839	chr1	81944480	81944682	170	2	2	81944480-81944569	81944603-81944682
TU840	chr1	81989766	81989955	180	2	2	81989766-81989855	81989866-81989955
TU841	chr1	82163767	82164012	205	2.76	2	82163767-82163881	82163923-82164012
TU842	chr1	82164850	82165050	174	2.41	2	82164850-82164939	82164967-82165050
TU843	chr1	82172732	82172916	154	2	2	82172732-82172818	82172850-82172916
TU844	chr1	82174130	82174291	162	2.51	1	82174130-82174291
TU845	chr1	82174925	82175117	187	3.38	2	82174925-82175014	82175021-82175117
TU846	chr1	82299466	82299667	202	3.41	1	82299466-82299667
TU847	chr1	82299949	82300162	180	2.64	2	82299949-82300038	82300073-82300162
TU848	chr1	82300467	82300700	234	2.99	1	82300467-82300700
TU849	chr1	82449543	82449731	180	2	2	82449543-82449632	82449642-82449731
TU850	chr1	82521683	82522068	346	6.58	2	82521683-82521977	82522018-82522068
TU851	chr1	82695189	82695564	376	21.24	1	82695189-82695564
TU852	chr1	82695572	82696873	1302	20.08	1	82695572-82696873
TU853	chr1	82697231	82698803	1559	17.69	2	82697231-82697463	82697478-82698803
TU854	chr1	82698824	82699462	598	3.31	3	82698824-82699148	82699161-82699343	82699373-82699462
TU855	chr1	82704637	82704817	157	2	2	82704637-82704713	82704738-82704817
TU856	chr1	83093924	83094256	264	2.59	3	83093924-83094002	83094070-83094159	83094162-83094256
TU857	chr1	83094315	83094510	196	2.86	1	83094315-83094510
TU858	chr1	83094666	83094993	286	3.12	3	83094666-83094755	83094771-83094861	83094889-83094993
TU859	chr1	83181882	83182084	180	2	2	83181882-83181971	83181995-83182084
TU860	chr1	83184328	83184540	213	3.15	1	83184328-83184540
TU861	chr1	83193221	83193471	251	4.56	1	83193221-83193471
TU862	chr1	83194027	83194247	161	2.3	2	83194027-83194116	83194177-83194247
TU863	chr1	83194653	83195034	382	4.66	1	83194653-83195034
TU864	chr1	83195251	83195450	179	2.16	2	83195251-83195339	83195361-83195450
TU865	chr1	83195485	83195957	438	3.98	2	83195485-83195692	83195728-83195957
TU866	chr1	83195981	83197387	1282	4.79	5	83195981-83196036	83196091-83196725	83196750-83196853	83196897-83197281	83197286-83197387
TU867	chr1	83197471	83197772	302	9.24	1	83197471-83197772
TU868	chr1	83197904	83198257	334	5.15	2	83197904-83197996	83198017-83198257
TU869	chr1	83198299	83198503	205	3.88	1	83198299-83198503
TU870	chr1	83198740	83198932	182	2.9	2	83198740-83198831	83198843-83198932
TU871	chr1	83198980	83199493	501	5.62	2	83198980-83199069	83199083-83199493
TU872	chr1	83199557	83199917	354	7.48	2	83199557-83199647	83199655-83199917
TU873	chr1	83200180	83200366	167	2	2	83200180-83200259	83200280-83200366
TU874	chr1	83200453	83200834	369	4.3	2	83200453-83200705	83200719-83200834
TU875	chr1	83200967	83201337	326	2.62	3	83200967-83201056	83201081-83201226	83201248-83201337
TU876	chr1	83201518	83202052	525	18.24	2	83201518-83201570	83201581-83202052
TU877	chr1	83427162	83427818	652	5.09	3	83427162-83427385	83427390-83427611	83427613-83427818
TU878	chr1	83566165	83566360	169	2	2	83566165-83566253	83566281-83566360
TU879	chr1	83568247	83569224	935	4.78	3	83568247-83568914	83568944-83569050	83569065-83569224
TU880	chr1	83569313	83569611	298	3.59	2	83569313-83569400	83569402-83569611
TU881	chr1	83569741	83570117	318	3.6	3	83569741-83569809	83569850-83569999	83570019-83570117
TU882	chr1	83570224	83570802	512	3.78	4	83570224-83570313	83570353-83570486	83570513-83570689	83570692-83570802
TU883	chr1	83571335	83571667	227	2.3	3	83571335-83571381	83571467-83571556	83571578-83571667
TU884	chr1	83572100	83572312	192	3.01	2	83572100-83572189	83572211-83572312
TU885	chr1	83581506	83581685	169	2	2	83581506-83581595	83581607-83581685
TU886	chr1	83581901	83582566	625	6.78	2	83581901-83581959	83582001-83582566
TU887	chr1	83582591	83582786	196	4.26	1	83582591-83582786
TU888	chr1	83592265	83592532	249	2.51	2	83592265-83592354	83592374-83592532
TU889	chr1	83592539	83592774	222	2.13	2	83592539-83592628	83592643-83592774
TU890	chr1	83593432	83594250	819	57.65	1	83593432-83594250
TU891	chr1	83614970	83615143	174	2.04	1	83614970-83615143
TU892	chr1	83615164	83615588	388	3.84	3	83615164-83615279	83615286-83615462	83615494-83615588
TU893	chr1	83629279	83629476	180	2.76	2	83629279-83629368	83629387-83629476
TU894	chr1	83636558	83636748	180	2	2	83636558-83636647	83636659-83636748
TU895	chr1	83641571	83641771	180	2.47	2	83641571-83641660	83641682-83641771
TU896	chr1	83652245	83652606	297	2.61	3	83652245-83652334	83652371-83652487	83652517-83652606
TU897	chr1	83655184	83655383	183	2.69	2	83655184-83655276	83655294-83655383
TU898	chr1	83846163	83846371	202	32.04	2	83846163-83846264	83846272-83846371
TU899	chr1	83917179	83917430	252	2.4	1	83917179-83917430
TU900	chr1	83917595	83917795	165	2	2	83917595-83917683	83917720-83917795
TU901	chr1	83926334	83926757	424	6.75	1	83926334-83926757
TU902	chr1	83926776	83926967	169	2.21	2	83926776-83926854	83926878-83926967
TU903	chr1	84058337	84060647	2129	16.13	4	84058337-84058862	84059025-84060197	84060212-84060543	84060550-84060647
TU904	chr1	84061073	84061327	255	7	1	84061073-84061327
TU905	chr1	84061620	84062517	894	8.28	2	84061620-84062006	84062011-84062517
TU906	chr1	84213623	84213949	277	2.83	3	84213623-84213700	84213727-84213835	84213860-84213949
TU907	chr1	84236663	84236867	180	2.61	2	84236663-84236752	84236778-84236867
TU908	chr1	84252211	84259715	784	7.21	4	84252211-84252630	84255340-84255448	84256664-84256718	84259516-84259715
TU909	chr1	84252743	84252923	180	2.1	2	84252743-84252832	84252834-84252923
TU910	chr1	84267519	84267885	273	3.09	3	84267519-84267611	84267676-84267765	84267796-84267885
TU911	chr1	84268106	84268339	234	3.41	1	84268106-84268339
TU912	chr1	84313201	84313388	180	2	2	84313201-84313290	84313299-84313388
TU913	chr1	84527237	84527435	180	2.54	2	84527237-84527326	84527346-84527435
TU914	chr1	84527784	84528073	280	3.16	3	84527784-84527862	84527867-84527977	84527984-84528073
TU915	chr1	84530329	84530533	172	2	2	84530329-84530411	84530445-84530533
TU916	chr1	84567682	84567880	192	4.58	2	84567682-84567783	84567791-84567880
TU917	chr1	84633556	84633743	176	2	2	84633556-84633643	84633656-84633743
TU918	chr1	84689920	84690147	226	11.2	2	84689920-84690036	84690039-84690147
TU919	chr1	84690297	84690608	312	8.63	1	84690297-84690608
TU920	chr1	84690917	84691752	794	12.99	3	84690917-84691004	84691033-84691648	84691663-84691752
TU921	chr1	84692080	84692393	263	2.59	3	84692080-84692161	84692186-84692286	84692314-84692393
TU922	chr1	84703570	84703765	180	2	2	84703570-84703659	84703676-84703765
TU923	chr1	84717382	84717568	165	2	2	84717382-84717467	84717490-84717568
TU924	chr1	84717598	84717954	357	6.93	1	84717598-84717954
TU925	chr1	84718014	84718207	180	2.76	2	84718014-84718103	84718118-84718207
TU926	chr1	84718460	84718656	197	2.67	1	84718460-84718656
TU927	chr1	84718865	84719056	192	3.77	1	84718865-84719056
TU928	chr1	84719529	84720380	852	9.79	1	84719529-84720380
TU929	chr1	84720501	84721108	554	5.17	3	84720501-84720886	84720916-84720996	84721022-84721108
TU930	chr1	84721348	84721653	306	7.38	1	84721348-84721653
TU931	chr1	84721877	84722133	257	8.11	1	84721877-84722133
TU932	chr1	84841500	84841682	183	10.48	1	84841500-84841682
TU933	chr1	86135706	86135912	180	2.84	2	86135706-86135795	86135823-86135912
TU934	chr1	86673664	86673861	180	2.04	2	86673664-86673753	86673772-86673861
TU935	chr1	86674010	86674451	398	3.5	3	86674010-86674232	86674265-86674354	86674367-86674451
TU936	chr1	86675251	86675950	700	13.04	1	86675251-86675950
TU937	chr1	86675984	86676308	300	9.15	3	86675984-86676080	86676092-86676204	86676219-86676308
TU938	chr1	86676497	86676810	314	5.71	1	86676497-86676810
TU939	chr1	86676898	86677368	471	7.2	1	86676898-86677368
TU940	chr1	86677697	86677894	182	3.32	2	86677697-86677788	86677805-86677894
TU941	chr1	87945148	87947144	1960	11.22	4	87945148-87945230	87945244-87946221	87946241-87946813	87946819-87947144
TU942	chr1	88094840	88095052	180	2.54	2	88094840-88094929	88094963-88095052
TU943	chr1	88260395	88261498	1104	24.86	1	88260395-88261498
TU944	chr1	88261576	88261744	169	2.5	1	88261576-88261744
TU945	chr1	88261803	88262221	419	37.31	1	88261803-88262221
TU946	chr1	88399011	88399287	270	4.47	2	88399011-88399064	88399072-88399287
TU947	chr1	88399404	88399698	287	5.84	2	88399404-88399470	88399479-88399698
TU948	chr1	88399962	88400230	269	5.34	1	88399962-88400230
TU949	chr1	88400788	88401647	826	5.19	4	88400788-88400880	88400889-88401357	88401360-88401533	88401558-88401647
TU950	chr1	88402570	88403246	615	5.14	2	88402570-88402902	88402965-88403246
TU951	chr1	88403423	88403623	182	2.7	2	88403423-88403514	88403534-88403623
TU952	chr1	88404165	88404664	500	6.32	1	88404165-88404664
TU953	chr1	88404746	88404936	164	2.48	2	88404746-88404835	88404863-88404936
TU954	chr1	88405122	88405404	283	8.18	1	88405122-88405404
TU955	chr1	88411202	88411387	180	2	2	88411202-88411291	88411298-88411387
TU956	chr1	88412282	88412724	400	2.81	3	88412282-88412374	88412379-88412611	88412651-88412724
TU957	chr1	88413692	88413906	194	3.11	2	88413692-88413795	88413817-88413906
TU958	chr1	88414578	88414793	180	2.95	2	88414578-88414667	88414704-88414793
TU959	chr1	88417795	88417991	180	2.94	2	88417795-88417884	88417902-88417991
TU960	chr1	88496507	88496817	311	7.1	1	88496507-88496817
TU961	chr1	88496911	88497205	295	7.29	1	88496911-88497205
TU962	chr1	88497429	88497688	260	4.05	1	88497429-88497688
TU963	chr1	88497817	88498092	276	3.52	1	88497817-88498092
TU964	chr1	88498366	88499001	595	10.65	3	88498366-88498455	88498470-88498569	88498597-88499001
TU965	chr1	88499551	88499914	332	3.4	2	88499551-88499640	88499673-88499914
TU966	chr1	88500242	88500827	515	4.76	3	88500242-88500592	88500653-88500743	88500755-88500827
TU967	chr1	88501498	88502468	911	11.03	4	88501498-88501599	88501605-88502265	88502280-88502370	88502412-88502468
TU968	chr1	88502504	88503277	730	6.93	2	88502504-88502862	88502907-88503277
TU969	chr1	88503463	88503671	198	4.45	2	88503463-88503552	88503564-88503671
TU970	chr1	88544067	88544263	180	2	2	88544067-88544156	88544174-88544263
TU971	chr1	88548582	88548803	222	66.49	1	88548582-88548803
TU972	chr1	88589785	88589970	157	2	2	88589785-88589874	88589904-88589970
TU973	chr1	88608152	88608339	180	2	2	88608152-88608241	88608250-88608339
TU974	chr1	88665662	88666031	288	2.67	3	88665662-88665709	88665761-88665910	88665942-88666031
TU975	chr1	88666189	88666603	412	5.19	2	88666189-88666510	88666514-88666603
TU976	chr1	88667247	88667657	390	3.89	2	88667247-88667546	88667568-88667657
TU977	chr1	88667869	88668058	182	5.07	2	88667869-88667958	88667967-88668058
TU978	chr1	88668975	88669255	268	4.24	2	88668975-88669148	88669162-88669255
TU979	chr1	88669694	88669936	243	2.86	1	88669694-88669936
TU980	chr1	88670141	88670539	386	3.62	2	88670141-88670436	88670450-88670539
TU981	chr1	88994505	88994699	180	2	2	88994505-88994594	88994610-88994699
TU982	chr1	89123592	89124005	409	18.59	2	89123592-89123896	89123902-89124005
TU983	chr1	90462618	90462809	180	2.18	2	90462618-90462707	90462720-90462809
TU984	chr1	90490304	90490508	180	2	2	90490304-90490393	90490419-90490508
TU985	chr1	90606092	90606379	288	5.86	1	90606092-90606379
TU986	chr1	90606491	90606722	232	10.06	1	90606491-90606722
TU987	chr1	90606725	90607024	300	7.88	1	90606725-90607024
TU988	chr1	90607060	90607566	507	7.67	1	90607060-90607566
TU989	chr1	90607593	90608096	482	3.08	3	90607593-90607757	90607762-90607883	90607902-90608096
TU990	chr1	90608151	90608656	506	19.56	1	90608151-90608656
TU991	chr1	90608703	90609510	808	27.33	1	90608703-90609510
TU992	chr1	91928798	91929394	558	4.9	3	91928798-91928984	91928988-91929267	91929304-91929394
TU993	chr1	91929645	91929988	344	5.15	1	91929645-91929988
TU994	chr1	91930805	91931096	238	2.52	3	91930805-91930894	91930913-91931002	91931039-91931096
TU995	chr1	91931320	91931939	572	4.3	2	91931320-91931822	91931871-91931939
TU996	chr1	91932679	91932875	180	2.06	2	91932679-91932768	91932786-91932875
TU997	chr1	91933994	91934213	205	3.02	2	91933994-91934091	91934107-91934213
TU998	chr1	91934711	91934936	226	6.96	1	91934711-91934936
TU999	chr1	91935359	91935555	197	3.06	1	91935359-91935555
TU1000	chr1	92022096	92022286	191	6.71	1	92022096-92022286
TU1001	chr1	92119667	92119871	180	2	2	92119667-92119756	92119782-92119871
TU1002	chr1	92259360	92259547	180	2.64	2	92259360-92259449	92259458-92259547
TU1003	chr1	92322709	92331091	359	5.44	3	92322709-92322798	92327269-92327444	92330999-92331091
TU1004	chr1	92492840	92493004	151	2.1	2	92492840-92492929	92492944-92493004
TU1005	chr1	92601477	92601697	221	2.55	1	92601477-92601697
TU1006	chr1	92631812	92632008	180	2	2	92631812-92631901	92631919-92632008
TU1007	chr1	92659295	92659500	180	2	2	92659295-92659384	92659411-92659500
TU1008	chr1	92716767	92716972	180	2	2	92716767-92716856	92716883-92716972
TU1009	chr1	92742192	92742665	463	6.21	2	92742192-92742281	92742293-92742665
TU1010	chr1	92978330	92978512	180	2.83	2	92978330-92978419	92978423-92978512
TU1011	chr1	92996064	92996261	180	2	2	92996064-92996153	92996172-92996261
TU1012	chr1	93048622	93048791	154	2	2	93048622-93048685	93048702-93048791
TU1013	chr1	93052111	93052306	167	2	2	93052111-93052194	93052224-93052306
TU1014	chr1	93139864	93140438	575	2402.1	1	93139864-93140438
TU1015	chr1	93159099	93159290	181	3.34	2	93159099-93159189	93159201-93159290
TU1016	chr1	93275970	93276128	159	2.08	1	93275970-93276128
TU1017	chr1	93363502	93363677	176	2.05	1	93363502-93363677
TU1018	chr1	93468593	93468777	180	2	2	93468593-93468682	93468688-93468777
TU1019	chr1	93622139	93622350	180	2.27	2	93622139-93622228	93622261-93622350
TU1020	chr1	93624860	93625089	230	3.18	1	93624860-93625089
TU1021	chr1	93625368	93625557	180	2.26	2	93625368-93625457	93625468-93625557
TU1022	chr1	93655969	93659241	175	5.06	2	93655969-93656040	93659139-93659241
TU1023	chr1	93701283	93701483	201	3.15	1	93701283-93701483
TU1024	chr1	93701920	93702510	501	2.69	5	93701920-93702009	93702029-93702169	93702186-93702275	93702314-93702403	93702421-93702510
TU1025	chr1	93703018	93703204	187	3.29	1	93703018-93703204
TU1026	chr1	93703824	93704114	289	3.12	2	93703824-93703913	93703916-93704114
TU1027	chr1	94502659	94503024	269	2.27	3	94502659-94502747	94502785-94502874	94502935-94503024
TU1028	chr1	94522983	94523188	182	2.45	2	94522983-94523074	94523099-94523188
TU1029	chr1	94523247	94523502	256	3.74	1	94523247-94523502
TU1030	chr1	94583302	94583486	179	2	2	94583302-94583390	94583397-94583486
TU1031	chr1	95464993	95465197	180	2	2	95464993-95465082	95465108-95465197
TU1032	chr1	95650322	95650502	167	2.39	2	95650322-95650398	95650413-95650502
TU1033	chr1	95770265	95770448	160	2	2	95770265-95770335	95770360-95770448
TU1034	chr1	95888268	95889302	1035	55.67	1	95888268-95889302
TU1035	chr1	96188440	96188632	180	2	2	96188440-96188529	96188543-96188632
TU1036	chr1	96206111	96206293	159	2	2	96206111-96206199	96206224-96206293
TU1037	chr1	96220552	96220999	448	6.63	1	96220552-96220999
TU1038	chr1	96246350	96246545	196	12.61	1	96246350-96246545
TU1039	chr1	96248990	96249208	207	3.82	2	96248990-96249104	96249117-96249208
TU1040	chr1	96677926	96679575	1650	10.94	1	96677926-96679575
TU1041	chr1	96679630	96680201	572	10.96	1	96679630-96680201
TU1042	chr1	96680216	96681335	1120	9.92	1	96680216-96681335
TU1043	chr1	96681470	96681796	318	4.37	2	96681470-96681697	96681707-96681796
TU1044	chr1	96682161	96682334	167	2.04	2	96682161-96682237	96682245-96682334
TU1045	chr1	96682407	96682590	180	2.98	2	96682407-96682496	96682501-96682590
TU1046	chr1	96684179	96684482	275	3.17	2	96684179-96684404	96684434-96684482
TU1047	chr1	96684531	96684721	183	2.84	2	96684531-96684620	96684629-96684721
TU1048	chr1	96685407	96685715	242	2.17	3	96685407-96685468	96685517-96685606	96685626-96685715
TU1049	chr1	96686494	96686685	192	3	1	96686494-96686685
TU1050	chr1	96686717	96686905	180	2.69	2	96686717-96686806	96686816-96686905
TU1051	chr1	96730179	96730460	280	4.63	2	96730179-96730354	96730357-96730460
TU1052	chr1	96730528	96730738	211	4.87	1	96730528-96730738
TU1053	chr1	96782200	96782388	165	2	2	96782200-96782279	96782304-96782388
TU1054	chr1	97196890	97197083	161	2.18	2	97196890-97196960	97196994-97197083
TU1055	chr1	97197689	97197929	241	4.15	1	97197689-97197929
TU1056	chr1	97198036	97198586	519	4.25	3	97198036-97198131	97198145-97198476	97198496-97198586
TU1057	chr1	97198639	97199422	693	3.44	5	97198639-97198841	97198865-97198954	97199006-97199113	97199117-97199318	97199333-97199422
TU1058	chr1	97199703	97199883	159	2	2	97199703-97199771	97199794-97199883
TU1059	chr1	97325300	97325545	246	3.83	1	97325300-97325545
TU1060	chr1	97326082	97326368	287	4.74	1	97326082-97326368
TU1061	chr1	97326580	97326762	161	2	2	97326580-97326668	97326691-97326762
TU1062	chr1	97327367	97327719	353	4.58	1	97327367-97327719
TU1063	chr1	97327728	97327932	160	2	2	97327728-97327804	97327850-97327932
TU1064	chr1	97328100	97328407	305	4.1	2	97328100-97328311	97328315-97328407
TU1065	chr1	97328437	97328880	351	5.23	3	97328437-97328491	97328555-97328632	97328663-97328880
TU1066	chr1	97329034	97329239	183	5.07	2	97329034-97329123	97329147-97329239
TU1067	chr1	97820408	97820768	361	12.13	1	97820408-97820768
TU1068	chr1	97821212	97821425	174	2.75	2	97821212-97821301	97821342-97821425
TU1069	chr1	97821723	97822220	412	3.6	4	97821723-97821808	97821847-97821944	97821973-97822109	97822130-97822220
TU1070	chr1	97822845	97823044	166	2	2	97822845-97822933	97822968-97823044
TU1071	chr1	97823383	97823589	204	2.62	2	97823383-97823496	97823500-97823589
TU1072	chr1	97823806	97824002	175	2	2	97823806-97823894	97823917-97824002
TU1073	chr1	97881250	97881448	199	3.03	1	97881250-97881448
TU1074	chr1	97882272	97883217	845	8.61	6	97882272-97882361	97882366-97882671	97882677-97882788	97882804-97882942	97882945-97883047	97883123-97883217
TU1075	chr1	98062474	98062646	166	2.04	2	98062474-98062549	98062557-98062646
TU1076	chr1	98062774	98062984	182	4.13	2	98062774-98062863	98062893-98062984
TU1077	chr1	98063173	98063678	506	7.45	1	98063173-98063678
TU1078	chr1	98063916	98064392	477	5.83	1	98063916-98064392
TU1079	chr1	98064511	98066330	1699	4.53	7	98064511-98064600	98064611-98065279	98065282-98065791	98065801-98065901	98065926-98066087	98066122-98066224	98066267-98066330
TU1080	chr1	98066791	98067647	847	5.27	3	98066791-98067232	98067238-98067345	98067351-98067647
TU1081	chr1	98067771	98068975	1191	9.32	3	98067771-98067864	98067869-98068318	98068329-98068975
TU1082	chr1	98069293	98070039	726	4.76	3	98069293-98069382	98069396-98069492	98069501-98070039
TU1083	chr1	98070146	98070337	184	4.16	2	98070146-98070235	98070244-98070337
TU1084	chr1	98177861	98178895	1024	27.02	2	98177861-98178560	98178572-98178895
TU1085	chr1	98178938	98179138	180	2.03	2	98178938-98179027	98179049-98179138
TU1086	chr1	98179181	98179864	684	30.55	1	98179181-98179864
TU1087	chr1	98370221	98370449	229	2.83	1	98370221-98370449
TU1088	chr1	98375039	98375224	180	2	2	98375039-98375128	98375135-98375224
TU1089	chr1	98375492	98376023	532	4.44	1	98375492-98376023
TU1090	chr1	98516603	98516892	264	2.58	2	98516603-98516675	98516702-98516892
TU1091	chr1	98681853	98682136	279	2.75	2	98681853-98682078	98682084-98682136
TU1092	chr1	98990886	98991081	180	2	2	98990886-98990975	98990992-98991081
TU1093	chr1	99143841	99144525	676	5.62	3	99143841-99144042	99144050-99144157	99144160-99144525
TU1094	chr1	100158121	100158424	304	6.89	1	100158121-100158424
TU1095	chr1	100242259	100242422	164	2.55	1	100242259-100242422
TU1096	chr1	100590148	100590349	180	2	2	100590148-100590237	100590260-100590349
TU1097	chr1	100590399	100590589	191	2.76	1	100590399-100590589
TU1098	chr1	100590935	100591162	226	4.48	2	100590935-100591041	100591044-100591162
TU1099	chr1	102964434	102964611	150	2.01	2	102964434-102964523	102964552-102964611
TU1100	chr1	106850176	106850446	271	2.84	1	106850176-106850446
TU1101	chr1	106851310	106851628	319	5.68	1	106851310-106851628
TU1102	chr1	106879802	106880171	326	2.79	2	106879802-106879929	106879974-106880171
TU1103	chr1	107214660	107215458	795	24.66	2	107214660-107214977	107214982-107215458
TU1104	chr1	107227471	107227664	180	2	2	107227471-107227560	107227575-107227664
TU1105	chr1	107228008	107228188	180	2	2	107228008-107228097	107228099-107228188
TU1106	chr1	107233849	107234044	185	2.71	2	107233849-107233943	107233955-107234044
TU1107	chr1	107235189	107235360	152	2.61	2	107235189-107235280	107235301-107235360
TU1108	chr1	107235626	107236476	777	5.72	3	107235626-107235859	107235927-107236066	107236074-107236476
TU1109	chr1	107236675	107238008	1310	6.53	3	107236675-107236971	107236979-107237159	107237177-107238008
TU1110	chr1	107238015	107238200	182	2.58	2	107238015-107238106	107238111-107238200
TU1111	chr1	107238590	107239625	951	8.49	3	107238590-107238919	107238953-107239042	107239095-107239625
TU1112	chr1	107576569	107576775	180	2.44	2	107576569-107576658	107576686-107576775
TU1113	chr1	107577584	107577765	180	2.83	2	107577584-107577673	107577676-107577765
TU1114	chr1	107645480	107646335	856	215.61	1	107645480-107646335
TU1115	chr1	107835242	107835443	202	21.12	1	107835242-107835443
TU1116	chr1	107835543	107836494	947	30.68	2	107835543-107836393	107836399-107836494
TU1117	chr1	107836917	107837781	764	3.86	4	107836917-107836965	107837047-107837587	107837599-107837718	107837728-107837781
TU1118	chr1	107837920	107838578	636	8.1	2	107837920-107838465	107838489-107838578
TU1119	chr1	107892649	107892844	174	3.78	2	107892649-107892719	107892742-107892844
TU1120	chr1	107893017	107894205	1189	19.03	1	107893017-107894205
TU1121	chr1	108082481	108082678	180	2.55	2	108082481-108082570	108082589-108082678
TU1122	chr1	108084835	108085757	895	6.5	2	108084835-108085022	108085051-108085757
TU1123	chr1	108237765	108237921	157	24.12	1	108237765-108237921
TU1124	chr1	108263170	108278452	2567	14.68	10	108263170-108263220	108263317-108263367	108263892-108264109	108264223-108264474	108267774-108267911	108270661-108270810	108272192-108272249	108272507-108272588	108275080-108275356	108277163-108278452
TU1125	chr1	108466446	108466672	227	8.22	1	108466446-108466672
TU1126	chr1	108551754	108551931	178	4.16	1	108551754-108551931
TU1127	chr1	108552020	108552833	601	6.93	2	108552020-108552448	108552662-108552833
TU1128	chr1	109601800	109601994	180	2	2	109601800-109601889	109601905-109601994
TU1129	chr1	109657198	109657407	180	2.86	2	109657198-109657287	109657318-109657407
TU1130	chr1	109657614	109657808	195	3.08	1	109657614-109657808
TU1131	chr1	109661536	109661732	172	2	2	109661536-109661620	109661646-109661732
TU1132	chr1	109707741	109708047	256	2.77	3	109707741-109707830	109707836-109707950	109707997-109708047
TU1133	chr1	109760063	109760491	383	3.81	3	109760063-109760157	109760179-109760366	109760392-109760491
TU1134	chr1	109760588	109760940	336	4.46	2	109760588-109760680	109760698-109760940
TU1135	chr1	109761611	109761845	235	3.05	1	109761611-109761845
TU1136	chr1	109762424	109762690	267	3.96	1	109762424-109762690
TU1137	chr1	109816757	109816941	172	2	2	109816757-109816844	109816858-109816941
TU1138	chr1	109818053	109818230	164	2.01	2	109818053-109818142	109818157-109818230
TU1139	chr1	109819217	109819396	173	2	2	109819217-109819302	109819310-109819396
TU1140	chr1	109819501	109819797	246	2.61	3	109819501-109819582	109819605-109819706	109819736-109819797
TU1141	chr1	110287899	110288106	181	2.61	2	110287899-110287988	110288016-110288106
TU1142	chr1	111249011	111249188	178	3.51	1	111249011-111249188
TU1143	chr1	111302469	111302647	179	2.85	1	111302469-111302647
TU1144	chr1	111829491	111830159	669	11.01	1	111829491-111830159
TU1145	chr1	111830363	111830640	234	2.46	3	111830363-111830411	111830428-111830522	111830551-111830640
TU1146	chr1	112010502	112011558	1057	29.44	1	112010502-112011558
TU1147	chr1	112011622	112012070	432	15.11	2	112011622-112011962	112011980-112012070
TU1148	chr1	112624600	112624872	242	3.1	3	112624600-112624689	112624717-112624814	112624819-112624872
TU1149	chr1	112625198	112625489	269	2.75	2	112625198-112625273	112625297-112625489
TU1150	chr1	112625696	112627560	1807	6.01	5	112625696-112625785	112625804-112626626	112626631-112626768	112626773-112627452	112627485-112627560
TU1151	chr1	112627725	112628811	1026	3.26	6	112627725-112628017	112628041-112628151	112628161-112628417	112628424-112628531	112628542-112628734	112628748-112628811
TU1152	chr1	112629133	112629763	621	8.97	3	112629133-112629510	112629520-112629652	112629654-112629763
TU1153	chr1	112703536	112703688	153	16.4	1	112703536-112703688
TU1154	chr1	112709642	112710193	510	24.34	3	112709642-112709731	112709753-112710011	112710033-112710193
TU1155	chr1	112729548	112729757	202	2.44	2	112729548-112729659	112729668-112729757
TU1156	chr1	112809225	112809424	180	2	2	112809225-112809314	112809335-112809424
TU1157	chr1	112812598	112812881	274	2.91	2	112812598-112812687	112812698-112812881
TU1158	chr1	112814195	112814359	152	2	2	112814195-112814284	112814298-112814359
TU1159	chr1	113274184	113277351	278	7.19	3	113274184-113274269	113277071-113277172	113277262-113277351
TU1160	chr1	113378933	113379134	180	2	2	113378933-113379022	113379045-113379134
TU1161	chr1	114281855	114282202	304	6.15	2	114281855-114282068	114282113-114282202
TU1162	chr1	114282258	114282497	226	4.72	2	114282258-114282365	114282380-114282497
TU1163	chr1	114283336	114283628	293	14.66	1	114283336-114283628
TU1164	chr1	114290814	114291088	275	4.57	1	114290814-114291088
TU1165	chr1	114291103	114291256	153	2.67	2	114291103-114291203	114291205-114291256
TU1166	chr1	114920781	114920976	180	2	2	114920781-114920870	114920887-114920976
TU1167	chr1	115330744	115330947	180	2.93	2	115330744-115330833	115330858-115330947
TU1168	chr1	115363978	115364171	180	2	2	115363978-115364067	115364082-115364171
TU1169	chr1	115480518	115480733	180	2.37	2	115480518-115480607	115480644-115480733
TU1170	chr1	115494848	115495045	169	2	2	115494848-115494927	115494957-115495045
TU1171	chr1	115830180	115830472	293	14.12	1	115830180-115830472
TU1172	chr1	115831599	115832565	967	6.09	1	115831599-115832565
TU1173	chr1	115832861	115833491	541	2.97	3	115832861-115833221	115833242-115833331	115833402-115833491
TU1174	chr1	115833608	115833925	315	4.99	2	115833608-115833702	115833706-115833925
TU1175	chr1	116235273	116236472	1200	35.99	1	116235273-116236472
TU1176	chr1	116236953	116237285	333	4.17	1	116236953-116237285
TU1177	chr1	116413811	116414010	154	2	2	116413811-116413893	116413940-116414010
TU1178	chr1	116429220	116429388	169	5.46	1	116429220-116429388
TU1179	chr1	116429908	116430133	180	2.7	2	116429908-116429997	116430044-116430133
TU1180	chr1	116430577	116430930	330	2.21	4	116430577-116430648	116430651-116430755	116430766-116430868	116430881-116430930
TU1181	chr1	116432108	116432259	152	2.22	1	116432108-116432259
TU1182	chr1	116432610	116432819	179	2	2	116432610-116432699	116432731-116432819
TU1183	chr1	116434884	116435069	161	2	2	116434884-116434971	116434997-116435069
TU1184	chr1	117545376	117545587	198	4.4	2	117545376-117545475	117545490-117545587
TU1185	chr1	117545812	117546025	202	8.11	2	117545812-117545907	117545920-117546025
TU1186	chr1	118295357	118295538	182	2.79	1	118295357-118295538
TU1187	chr1	118435713	118436312	586	3.19	2	118435713-118436018	118436033-118436312
TU1188	chr1	118437380	118437557	154	2.01	2	118437380-118437443	118437468-118437557
TU1189	chr1	118439549	118439732	166	2	2	118439549-118439635	118439654-118439732
TU1190	chr1	118443542	118443750	180	2.49	2	118443542-118443631	118443661-118443750
TU1191	chr1	118443937	118444152	180	2.59	2	118443937-118444026	118444063-118444152
TU1192	chr1	118444387	118445347	870	2.95	6	118444387-118444476	118444479-118444665	118444687-118445009	118445016-118445105	118445166-118445255	118445258-118445347
TU1193	chr1	118494119	118494488	350	20.57	2	118494119-118494378	118494399-118494488
TU1194	chr1	118494495	118494647	153	2.61	1	118494495-118494647
TU1195	chr1	118540981	118541373	393	26.72	1	118540981-118541373
TU1196	chr1	118541404	118541606	201	4.77	2	118541404-118541500	118541503-118541606
TU1197	chr1	118606515	118607705	1189	12	2	118606515-118606608	118606611-118607705
TU1198	chr1	118607774	118607994	221	8.7	1	118607774-118607994
TU1199	chr1	118608141	118609036	730	2.93	5	118608141-118608219	118608246-118608621	118608685-118608774	118608843-118608937	118608947-118609036
TU1200	chr1	118609131	118609495	305	3.7	2	118609131-118609381	118609442-118609495
TU1201	chr1	118609721	118610107	387	5.56	1	118609721-118610107
TU1202	chr1	118610330	118610646	254	3.28	3	118610330-118610383	118610434-118610541	118610555-118610646
TU1203	chr1	118610652	118611145	469	3.37	2	118610652-118610990	118611016-118611145
TU1204	chr1	118685279	118685547	256	3.02	2	118685279-118685380	118685394-118685547
TU1205	chr1	118686352	118686519	168	2.18	1	118686352-118686519
TU1206	chr1	118687970	118688207	221	3.8	2	118687970-118688099	118688117-118688207
TU1207	chr1	118688649	118688853	180	2.92	2	118688649-118688738	118688764-118688853
TU1208	chr1	118692026	118692222	180	2	2	118692026-118692115	118692133-118692222
TU1209	chr1	118722152	118722330	179	2.01	1	118722152-118722330
TU1210	chr1	118856209	118856420	180	2	2	118856209-118856298	118856331-118856420
TU1211	chr1	118869278	118869472	180	2	2	118869278-118869367	118869383-118869472
TU1212	chr1	119354933	119355295	344	9.77	2	119354933-119355078	119355098-119355295
TU1213	chr1	119355392	119355690	299	4.49	1	119355392-119355690
TU1214	chr1	119359279	119359493	180	2.42	2	119359279-119359368	119359404-119359493
TU1215	chr1	119360631	119360792	162	2.38	1	119360631-119360792
TU1216	chr1	119360865	119361197	268	2.21	3	119360865-119360952	119360996-119361085	119361108-119361197
TU1217	chr1	119361784	119362011	214	2.74	2	119361784-119361873	119361888-119362011
TU1218	chr1	119436606	119436792	161	2	2	119436606-119436684	119436711-119436792
TU1219	chr1	119585683	119586068	386	24.78	1	119585683-119586068
TU1220	chr1	119824411	119824615	180	2	2	119824411-119824500	119824526-119824615
TU1221	chr1	119825582	119825760	179	2.77	1	119825582-119825760
TU1222	chr1	120089550	120089737	183	2.56	2	120089550-120089642	120089648-120089737
TU1223	chr1	120472234	120472512	279	7.61	1	120472234-120472512
TU1224	chr1	121287639	121287844	182	3.93	2	121287639-121287728	121287753-121287844
TU1225	chr1	121658529	121658734	180	3	2	121658529-121658618	121658645-121658734
TU1226	chr1	121749330	121749651	287	3.27	3	121749330-121749419	121749444-121749536	121749548-121749651
TU1227	chr1	121749816	121749979	162	2.93	2	121749816-121749907	121749910-121749979
TU1228	chr1	121858678	121859130	453	30.88	1	121858678-121859130
TU1229	chr1	121859338	121859531	180	2.42	2	121859338-121859427	121859442-121859531
TU1230	chr1	121859911	121860343	400	4.17	3	121859911-121859999	121860014-121860103	121860123-121860343
TU1231	chr1	121860643	121860797	155	3.83	1	121860643-121860797
TU1232	chr1	121868256	121868709	454	3.37	1	121868256-121868709
TU1233	chr1	121889026	121891344	426	3.15	3	121889026-121889071	121889090-121889179	121891055-121891344
TU1234	chr1	121890680	121890973	271	2.69	3	121890680-121890769	121890788-121890878	121890884-121890973
TU1235	chr1	121891378	121891624	247	3.15	1	121891378-121891624
TU1236	chr1	122910606	122910805	180	2	2	122910606-122910695	122910716-122910805
TU1237	chr1	122971274	122971466	180	2	2	122971274-122971363	122971377-122971466
TU1238	chr1	123444526	123444818	293	5.98	1	123444526-123444818
TU1239	chr1	123444832	123445084	253	3.87	1	123444832-123445084
TU1240	chr1	123453091	123453286	154	2.15	2	123453091-123453154	123453197-123453286
TU1241	chr1	125418207	125418410	180	2	2	125418207-125418296	125418321-125418410
TU1242	chr1	125796717	125796927	180	2	2	125796717-125796806	125796838-125796927
TU1243	chr1	125834601	125834782	180	2	2	125834601-125834690	125834693-125834782
TU1244	chr1	125863187	125864566	1380	24.66	1	125863187-125864566
TU1245	chr1	125885326	125895018	2215	20.09	4	125885326-125885556	125889210-125889324	125892987-125893082	125893246-125895018
TU1246	chr1	125886270	125886481	208	4.67	2	125886270-125886383	125886388-125886481
TU1247	chr1	125887851	125888033	166	2.17	2	125887851-125887926	125887944-125888033
TU1248	chr1	125888489	125888679	180	2	2	125888489-125888578	125888590-125888679
TU1249	chr1	125888994	125889196	183	3.72	2	125888994-125889085	125889106-125889196
TU1250	chr1	125904645	125904823	152	2.01	2	125904645-125904706	125904734-125904823
TU1251	chr1	125904826	125905222	397	9.05	1	125904826-125905222
TU1252	chr1	125909228	125909390	152	2.02	2	125909228-125909317	125909329-125909390
TU1253	chr1	125909937	125910125	180	2	2	125909937-125910026	125910036-125910125
TU1254	chr1	125939115	125939292	178	2.9	1	125939115-125939292
TU1255	chr1	126870216	126870421	178	2.3	2	126870216-126870303	126870332-126870421
TU1256	chr1	126875137	126875618	482	7.64	1	126875137-126875618
TU1257	chr1	126934563	126935032	470	9.18	1	126934563-126935032
TU1258	chr1	126935357	126936107	742	5.69	2	126935357-126935773	126935783-126936107
TU1259	chr1	126936355	126936591	237	3.21	1	126936355-126936591
TU1260	chr1	126936830	126937013	161	2.26	2	126936830-126936919	126936943-126937013
TU1261	chr1	126937570	126937820	249	3.78	2	126937570-126937761	126937764-126937820
TU1262	chr1	127255936	127256241	290	4.02	3	127255936-127256027	127256037-127256162	127256170-127256241
TU1263	chr1	127256768	127256973	206	5.98	1	127256768-127256973
TU1264	chr1	127318514	127318853	340	6.2	1	127318514-127318853
TU1265	chr1	127321665	127321856	180	2.96	2	127321665-127321754	127321767-127321856
TU1266	chr1	127321979	127322309	331	6.96	1	127321979-127322309
TU1267	chr1	127441477	127441685	206	5.56	2	127441477-127441576	127441580-127441685
TU1268	chr1	127468841	127469045	178	2	2	127468841-127468929	127468957-127469045
TU1269	chr1	127700378	127700594	217	10.03	1	127700378-127700594
TU1270	chr1	127700693	127701150	417	7.35	4	127700693-127700785	127700788-127700923	127700937-127701035	127701062-127701150
TU1271	chr1	127701527	127702301	775	10.03	1	127701527-127702301
TU1272	chr1	127702487	127703157	671	10.26	1	127702487-127703157
TU1273	chr1	127703229	127703866	631	8.61	2	127703229-127703770	127703778-127703866
TU1274	chr1	127815684	127815944	261	3.18	1	127815684-127815944
TU1275	chr1	127817070	127817255	175	2	2	127817070-127817159	127817171-127817255
TU1276	chr1	127819482	127819762	259	2.31	2	127819482-127819563	127819586-127819762
TU1277	chr1	127827893	127828224	332	6.34	1	127827893-127828224
TU1278	chr1	127930272	127930458	180	2	2	127930272-127930361	127930369-127930458
TU1279	chr1	128213278	128213523	238	4.02	2	128213278-128213367	128213376-128213523
TU1280	chr1	128342912	128343127	213	5.05	2	128342912-128343020	128343024-128343127
TU1281	chr1	128343245	128344058	808	6.97	2	128343245-128343935	128343942-128344058
TU1282	chr1	128344516	128344702	180	2.7	2	128344516-128344605	128344613-128344702
TU1283	chr1	128529524	128529716	180	2.9	2	128529524-128529613	128529627-128529716
TU1284	chr1	128530065	128530270	166	2	2	128530065-128530152	128530193-128530270
TU1285	chr1	128530568	128531228	661	14.65	1	128530568-128531228
TU1286	chr1	128531312	128532369	1058	9.19	1	128531312-128532369
TU1287	chr1	128556335	128556518	169	2	2	128556335-128556421	128556437-128556518
TU1288	chr1	128576153	128576352	180	2.39	2	128576153-128576242	128576263-128576352
TU1289	chr1	128586249	128586457	208	6.87	2	128586249-128586341	128586343-128586457
TU1290	chr1	128608206	128608576	339	3.59	3	128608206-128608310	128608321-128608464	128608487-128608576
TU1291	chr1	128686506	128686703	180	2.93	2	128686506-128686595	128686614-128686703
TU1292	chr1	128686756	128686988	233	7.81	1	128686756-128686988
TU1293	chr1	128772204	128772413	210	3.31	1	128772204-128772413
TU1294	chr1	128916976	128917328	353	4.94	1	128916976-128917328
TU1295	chr1	129006345	129007267	923	27.93	1	129006345-129007267
TU1296	chr1	129007380	129008908	1529	16.09	1	129007380-129008908
TU1297	chr1	129378429	129378602	158	2.04	2	129378429-129378496	129378513-129378602
TU1298	chr1	129386944	129387336	390	3.04	2	129386944-129387033	129387037-129387336
TU1299	chr1	131130676	131132193	1498	149.92	2	131130676-131131347	131131368-131132193
TU1300	chr1	131366637	131366825	180	2	2	131366637-131366726	131366736-131366825
TU1301	chr1	131531145	131531624	398	2.86	3	131531145-131531207	131531250-131531512	131531553-131531624
TU1302	chr1	131534078	131534536	449	5.94	2	131534078-131534436	131534447-131534536
TU1303	chr1	131547871	131548059	170	2	2	131547871-131547959	131547979-131548059
TU1304	chr1	131664678	131664860	164	2	2	131664678-131664752	131664772-131664860
TU1305	chr1	131669022	131669212	180	3.42	2	131669022-131669111	131669123-131669212
TU1306	chr1	131834372	131834654	283	3.74	1	131834372-131834654
TU1307	chr1	131835092	131835286	180	2.63	2	131835092-131835181	131835197-131835286
TU1308	chr1	131882554	131882784	231	9.62	1	131882554-131882784
TU1309	chr1	131882985	131883214	230	6.97	1	131882985-131883214
TU1310	chr1	132100566	132100736	171	2.11	1	132100566-132100736
TU1311	chr1	132129639	132129934	247	3.23	3	132129639-132129702	132129731-132129820	132129842-132129934
TU1312	chr1	133230772	133230962	180	2.52	2	133230772-133230861	133230873-133230962
TU1313	chr1	133310697	133311347	643	6.11	3	133310697-133310789	133310793-133311247	133311253-133311347
TU1314	chr1	133311410	133313135	1698	7.35	4	133311410-133311499	133311507-133311598	133311618-133313026	133313029-133313135
TU1315	chr1	133313228	133313462	235	3.35	1	133313228-133313462
TU1316	chr1	133313590	133314119	498	3.07	3	133313590-133313861	133313864-133314024	133314055-133314119
TU1317	chr1	133314157	133314432	276	5.2	1	133314157-133314432
TU1318	chr1	133314563	133314754	180	2.42	2	133314563-133314652	133314665-133314754
TU1319	chr1	133314826	133315138	313	5.7	1	133314826-133315138
TU1320	chr1	133315443	133316518	1073	4.58	3	133315443-133315512	133315514-133315813	133315816-133316518
TU1321	chr1	133316528	133316737	210	6.4	1	133316528-133316737
TU1322	chr1	133316997	133317703	707	4.57	1	133316997-133317703
TU1323	chr1	133317780	133318319	476	3.49	3	133317780-133318069	133318121-133318216	133318230-133318319
TU1324	chr1	133318598	133318893	292	6.97	2	133318598-133318690	133318695-133318893
TU1325	chr1	133318923	133319204	282	8.29	1	133318923-133319204
TU1326	chr1	133396311	133396549	196	2.69	2	133396311-133396438	133396482-133396549
TU1327	chr1	133525728	133525996	267	3.7	2	133525728-133525816	133525819-133525996
TU1328	chr1	133564520	133564752	233	2.52	1	133564520-133564752
TU1329	chr1	133649241	133649446	177	2.12	2	133649241-133649330	133649360-133649446
TU1330	chr1	134029665	134030466	802	23.93	1	134029665-134030466
TU1331	chr1	134030954	134031158	178	2	2	134030954-134031042	134031070-134031158
TU1332	chr1	134180570	134180745	154	2.01	2	134180570-134180633	134180656-134180745
TU1333	chr1	134189766	134189953	188	3.15	1	134189766-134189953
TU1334	chr1	134220593	134221060	467	11.37	2	134220593-134220969	134220971-134221060
TU1335	chr1	134221276	134222090	754	16.18	4	134221276-134221751	134221755-134221848	134221879-134221972	134222001-134222090
TU1336	chr1	134222184	134222390	206	15.7	2	134222184-134222295	134222297-134222390
TU1337	chr1	134442712	134442866	150	2.37	2	134442712-134442761	134442767-134442866
TU1338	chr1	134444223	134444415	193	3.35	1	134444223-134444415
TU1339	chr1	134444758	134444952	180	3.34	2	134444758-134444847	134444863-134444952
TU1340	chr1	135727571	135727754	167	2	2	135727571-135727652	135727670-135727754
TU1341	chr1	135732839	135733091	253	3.41	1	135732839-135733091
TU1342	chr1	135805411	135805593	183	5.16	1	135805411-135805593
TU1343	chr1	135829353	135831062	172	3.33	2	135829353-135829433	135830972-135831062
TU1344	chr1	135829455	135829647	180	2	2	135829455-135829544	135829558-135829647
TU1345	chr1	135834032	135834236	180	2.16	2	135834032-135834121	135834147-135834236
TU1346	chr1	135835645	135835834	180	2	2	135835645-135835734	135835745-135835834
TU1347	chr1	135841804	135843686	324	7.4	2	135841804-135841953	135843513-135843686
TU1348	chr1	135848264	135852498	4235	22.7	1	135848264-135852498
TU1349	chr1	135866336	135866528	191	2.71	2	135866336-135866426	135866429-135866528
TU1350	chr1	135866655	135867580	896	3.44	4	135866655-135866749	135866755-135867364	135867384-135867484	135867491-135867580
TU1351	chr1	135869990	135870197	174	2	2	135869990-135870073	135870108-135870197
TU1352	chr1	135870734	135870943	197	2.49	2	135870734-135870823	135870837-135870943
TU1353	chr1	136291702	136291907	206	2.61	1	136291702-136291907
TU1354	chr1	136528911	136529806	783	3.78	5	136528911-136529237	136529242-136529365	136529433-136529533	136529558-136529688	136529707-136529806
TU1355	chr1	136529872	136530962	1069	5.81	2	136529872-136530712	136530735-136530962
TU1356	chr1	136631572	136632147	569	2.81	2	136631572-136631661	136631669-136632147
TU1357	chr1	137503678	137503883	180	2	2	137503678-137503767	137503794-137503883
TU1358	chr1	137794161	137794439	279	7.97	1	137794161-137794439
TU1359	chr1	137957543	137957745	194	5.4	2	137957543-137957639	137957649-137957745
TU1360	chr1	137958226	137958645	420	6.59	1	137958226-137958645
TU1361	chr1	138112439	138112650	212	4.21	1	138112439-138112650
TU1362	chr1	138112981	138113180	200	4.72	1	138112981-138113180
TU1363	chr1	138113443	138113732	290	7.14	1	138113443-138113732
TU1364	chr1	139937891	139938477	531	4.46	4	139937891-139937968	139938001-139938112	139938125-139938247	139938260-139938477
TU1365	chr1	139939021	139939229	175	2.21	2	139939021-139939110	139939145-139939229
TU1366	chr1	139939606	139940013	383	3.29	4	139939606-139939695	139939712-139939809	139939817-139939921	139939924-139940013
TU1367	chr1	139940049	139940243	178	2	2	139940049-139940137	139940155-139940243
TU1368	chr1	139941005	139941187	180	2.09	2	139941005-139941094	139941098-139941187
TU1369	chr1	139985558	139985776	180	2	2	139985558-139985647	139985687-139985776
TU1370	chr1	140059349	140059525	165	2.01	2	140059349-140059438	140059451-140059525
TU1371	chr1	140060124	140060312	164	2	2	140060124-140060210	140060236-140060312
TU1372	chr1	140333164	140333345	164	2	2	140333164-140333247	140333266-140333345
TU1373	chr1	140348793	140349442	640	4.3	2	140348793-140348849	140348860-140349442
TU1374	chr1	140349632	140350028	369	4.79	3	140349632-140349755	140349767-140349920	140349938-140350028
TU1375	chr1	140350101	140350371	271	4.63	1	140350101-140350371
TU1376	chr1	140352916	140353109	180	2	2	140352916-140353005	140353020-140353109
TU1377	chr1	140366499	140367355	828	4.66	4	140366499-140366588	140366591-140366798	140366812-140366920	140366935-140367355
TU1378	chr1	140712648	140712844	180	2	2	140712648-140712737	140712755-140712844
TU1379	chr1	140739888	140740252	335	3.07	3	140739888-140739977	140739991-140740145	140740163-140740252
TU1380	chr1	140740278	140740488	194	4.1	2	140740278-140740367	140740385-140740488
TU1381	chr1	140868386	140868578	180	2	2	140868386-140868475	140868489-140868578
TU1382	chr1	140905014	140905212	180	2	2	140905014-140905103	140905123-140905212
TU1383	chr1	140914172	140914350	166	2	2	140914172-140914251	140914265-140914350
TU1384	chr1	140915800	140916114	308	3.45	2	140915800-140915883	140915891-140916114
TU1385	chr1	140916226	140916402	153	2.01	2	140916226-140916288	140916313-140916402
TU1386	chr1	140918049	140918248	180	3	2	140918049-140918138	140918159-140918248
TU1387	chr1	141531271	141531607	337	4.76	1	141531271-141531607
TU1388	chr1	142874410	142874763	324	3.29	3	142874410-142874508	142874522-142874656	142874674-142874763
TU1389	chr1	142981870	142983264	1392	9.86	2	142981870-142982680	142982684-142983264
TU1390	chr1	142983285	142985670	2386	13.18	1	142983285-142985670
TU1391	chr1	142985985	142986358	374	19.45	1	142985985-142986358
TU1392	chr1	142986419	142986791	373	15.35	1	142986419-142986791
TU1393	chr1	143010355	143010544	184	3.45	2	143010355-143010448	143010455-143010544
TU1394	chr1	143115570	143115759	164	2	2	143115570-143115648	143115675-143115759
TU1395	chr1	143566423	143566734	241	2.29	3	143566423-143566477	143566524-143566619	143566645-143566734
TU1396	chr1	143566835	143567237	380	2.95	3	143566835-143566900	143566905-143567128	143567148-143567237
TU1397	chr1	143567514	143567712	181	2.76	2	143567514-143567603	143567622-143567712
TU1398	chr1	143567899	143568230	323	2.77	2	143567899-143567988	143567998-143568230
TU1399	chr1	143625359	143625569	180	2	2	143625359-143625448	143625480-143625569
TU1400	chr1	143638082	143638290	180	2	2	143638082-143638171	143638201-143638290
TU1401	chr1	143641387	143643499	2094	15.01	3	143641387-143641615	143641626-143642648	143642658-143643499
TU1402	chr1	143643628	143643969	342	16.56	1	143643628-143643969
TU1403	chr1	143644031	143644864	834	9.02	1	143644031-143644864
TU1404	chr1	143736006	143736246	241	3.93	1	143736006-143736246
TU1405	chr1	143736604	143736925	322	9.41	1	143736604-143736925
TU1406	chr1	143736966	143737269	277	3.7	2	143736966-143737055	143737083-143737269
TU1407	chr1	144053854	144054172	186	2	3	144053854-144053925	144053986-144054041	144054115-144054172
TU1408	chr1	144054284	144054472	180	3.46	2	144054284-144054373	144054383-144054472
TU1409	chr1	144055114	144055401	285	3.11	2	144055114-144055320	144055324-144055401
TU1410	chr1	144647091	144648172	1076	5.6	2	144647091-144647539	144647546-144648172
TU1411	chr1	144648200	144648392	180	2	2	144648200-144648289	144648303-144648392
TU1412	chr1	144650033	144650260	228	3.6	1	144650033-144650260
TU1413	chr1	144652765	144653052	267	2.63	3	144652765-144652854	144652857-144652947	144652967-144653052
TU1414	chr1	144653645	144653798	154	2.03	1	144653645-144653798
TU1415	chr1	144654661	144654856	180	2.89	2	144654661-144654750	144654767-144654856
TU1416	chr1	144728531	144728977	441	4.46	2	144728531-144728814	144728821-144728977
TU1417	chr1	144729180	144729381	173	2	2	144729180-144729262	144729292-144729381
TU1418	chr1	144729548	144729740	184	2.98	2	144729548-144729641	144729651-144729740
TU1419	chr1	144731894	144732075	182	2.6	1	144731894-144732075
TU1420	chr1	144734509	144734845	303	2.34	2	144734509-144734593	144734628-144734845
TU1421	chr1	144743544	144743738	180	2.74	2	144743544-144743633	144743649-144743738
TU1422	chr1	144746638	144746843	180	2	2	144746638-144746727	144746754-144746843
TU1423	chr1	144773554	144775530	1937	10.39	3	144773554-144773812	144773845-144774010	144774019-144775530
TU1424	chr1	144845761	144846143	338	4.28	2	144845761-144846045	144846091-144846143
TU1425	chr1	144943719	144943905	161	2	2	144943719-144943793	144943820-144943905
TU1426	chr1	145020384	145028996	162	16.43	2	145020384-145020434	145028886-145028996
TU1427	chr1	145041764	145041961	180	2	2	145041764-145041853	145041872-145041961
TU1428	chr1	145278051	145278264	208	2.83	2	145278051-145278168	145278175-145278264
TU1429	chr1	145281603	145281895	270	2.49	2	145281603-145281683	145281707-145281895
TU1430	chr1	145282004	145282215	199	3.18	2	145282004-145282096	145282110-145282215
TU1431	chr1	145556398	145556884	487	6.19	1	145556398-145556884
TU1432	chr1	145557145	145557578	434	4.83	1	145557145-145557578
TU1433	chr1	145557666	145559710	2007	11.55	6	145557666-145558327	145558329-145558880	145558888-145558990	145559007-145559371	145559380-145559611	145559618-145559710
TU1434	chr1	145559728	145560003	276	9.76	1	145559728-145560003
TU1435	chr1	145680971	145681455	428	3.3	3	145680971-145681060	145681066-145681161	145681214-145681455
TU1436	chr1	145681731	145681922	192	4.14	1	145681731-145681922
TU1437	chr1	145682072	145682262	184	3.73	2	145682072-145682161	145682169-145682262
TU1438	chr1	145682387	145682571	160	2	2	145682387-145682470	145682496-145682571
TU1439	chr1	145683790	145683942	153	3.07	1	145683790-145683942
TU1440	chr1	145684343	145684855	461	10.31	2	145684343-145684746	145684799-145684855
TU1441	chr1	145685215	145685877	663	8.43	1	145685215-145685877
TU1442	chr1	145888128	145888603	476	6.58	1	145888128-145888603
TU1443	chr1	145888965	145889154	180	2.77	2	145888965-145889054	145889065-145889154
TU1444	chr1	145889294	145889688	392	4.3	2	145889294-145889383	145889387-145889688
TU1445	chr1	145889789	145890463	672	5.09	2	145889789-145890211	145890215-145890463
TU1446	chr1	146205448	146206187	717	8.02	2	146205448-146206074	146206098-146206187
TU1447	chr1	146206204	146206767	525	7.25	3	146206204-146206538	146206570-146206672	146206681-146206767
TU1448	chr1	146462900	146463202	303	7.57	1	146462900-146463202
TU1449	chr1	146463227	146463463	237	7.68	1	146463227-146463463
TU1450	chr1	146463546	146464094	549	15	1	146463546-146464094
TU1451	chr1	146518242	146518578	337	9.25	1	146518242-146518578
TU1452	chr1	146518626	146519266	641	18.61	1	146518626-146519266
TU1453	chr1	146519288	146519530	243	13.77	1	146519288-146519530
TU1454	chr1	146519532	146520270	718	10.45	2	146519532-146519861	146519883-146520270
TU1455	chr1	146520284	146521634	1351	18.41	1	146520284-146521634
TU1456	chr1	146673697	146673870	152	2	2	146673697-146673786	146673809-146673870
TU1457	chr1	146735945	146738556	2562	13.12	4	146735945-146737058	146737093-146737206	146737215-146737594	146737603-146738556
TU1458	chr1	146738623	146738835	213	3.22	1	146738623-146738835
TU1459	chr1	146739008	146739424	417	13.59	1	146739008-146739424
TU1460	chr1	146739466	146740135	646	10.56	2	146739466-146739825	146739850-146740135
TU1461	chr1	146840662	146841249	588	5.67	1	146840662-146841249
TU1462	chr1	146841403	146841781	346	2.53	3	146841403-146841492	146841513-146841678	146841692-146841781
TU1463	chr1	146841877	146842716	837	6.38	2	146841877-146842382	146842386-146842716
TU1464	chr1	146872789	146872985	180	2	2	146872789-146872878	146872896-146872985
TU1465	chr1	146940075	146940294	152	3.34	2	146940075-146940131	146940200-146940294
TU1466	chr1	146946210	146946508	203	10.17	2	146946210-146946314	146946411-146946508
TU1467	chr1	147041603	147041823	186	2.61	2	147041603-147041698	147041734-147041823
TU1468	chr1	147041839	147042052	214	4.53	1	147041839-147042052
TU1469	chr1	147042181	147042751	564	7.4	3	147042181-147042466	147042468-147042654	147042661-147042751
TU1470	chr1	147072142	147072327	180	2	2	147072142-147072231	147072238-147072327
TU1471	chr1	147084484	147084770	264	2.98	3	147084484-147084567	147084576-147084665	147084681-147084770
TU1472	chr1	147088070	147088255	150	2	2	147088070-147088142	147088179-147088255
TU1473	chr1	147089002	147089217	180	2	2	147089002-147089091	147089128-147089217
TU1474	chr1	147091240	147091430	180	2.63	2	147091240-147091329	147091341-147091430
TU1475	chr1	147092696	147092896	180	2.84	2	147092696-147092785	147092807-147092896
TU1476	chr1	147093059	147093263	183	3.11	2	147093059-147093151	147093174-147093263
TU1477	chr1	147098531	147098720	161	2	2	147098531-147098614	147098644-147098720
TU1478	chr1	147573547	147573774	228	3.75	1	147573547-147573774
TU1479	chr1	147663163	147663367	179	2.32	2	147663163-147663252	147663279-147663367
TU1480	chr1	147663519	147663708	180	2	2	147663519-147663608	147663619-147663708
TU1481	chr1	147664910	147665113	180	2.86	2	147664910-147664999	147665024-147665113
TU1482	chr1	147706715	147706920	177	2	2	147706715-147706804	147706834-147706920
TU1483	chr1	147713402	147715293	1627	6.43	5	147713402-147713711	147713732-147714092	147714126-147714837	147714905-147714966	147715112-147715293
TU1484	chr1	147715497	147716124	618	5.42	2	147715497-147715865	147715876-147716124
TU1485	chr1	147716154	147716966	793	5.06	3	147716154-147716332	147716344-147716867	147716877-147716966
TU1486	chr1	147841573	147842073	501	3.79	1	147841573-147842073
TU1487	chr1	147842095	147842426	288	3.22	3	147842095-147842208	147842220-147842313	147842347-147842426
TU1488	chr1	147842638	147843115	348	2.37	4	147842638-147842715	147842752-147842841	147842905-147842994	147843026-147843115
TU1489	chr1	147843195	147843416	222	3.08	1	147843195-147843416
TU1490	chr1	147843686	147844208	463	3.21	4	147843686-147843778	147843801-147843931	147843939-147844087	147844119-147844208
TU1491	chr1	147844420	147845120	649	4.8	3	147844420-147844509	147844542-147844905	147844926-147845120
TU1492	chr1	147845243	147845487	245	2.84	1	147845243-147845487
TU1493	chr1	147846359	147846823	340	2.33	4	147846359-147846448	147846461-147846550	147846622-147846711	147846754-147846823
TU1494	chr1	147847803	147847997	180	2.97	2	147847803-147847892	147847908-147847997
TU1495	chr1	147848354	147848524	161	2.31	2	147848354-147848412	147848423-147848524
TU1496	chr1	147848719	147848915	180	2.69	2	147848719-147848808	147848826-147848915
TU1497	chr1	147849182	147849410	206	4.27	2	147849182-147849292	147849316-147849410
TU1498	chr1	147849492	147849886	347	3.26	3	147849492-147849649	147849673-147849771	147849797-147849886
TU1499	chr1	147850537	147851311	678	2.78	5	147850537-147850627	147850634-147850808	147850835-147851040	147851062-147851189	147851234-147851311
TU1500	chr1	147851332	147851557	214	3.09	2	147851332-147851421	147851434-147851557
TU1501	chr1	147851718	147851926	198	2.42	2	147851718-147851812	147851824-147851926
TU1502	chr1	147852601	147856263	515	3.96	3	147852601-147852697	147855844-147856171	147856174-147856263
TU1503	chr1	147979066	147979267	195	4.13	2	147979066-147979117	147979125-147979267
TU1504	chr1	147979387	147979585	199	8.1	1	147979387-147979585
TU1505	chr1	147991863	147992048	180	2	2	147991863-147991952	147991959-147992048
TU1506	chr1	147992360	147992562	180	2	2	147992360-147992449	147992473-147992562
TU1507	chr1	147994330	147994522	179	2	2	147994330-147994419	147994434-147994522
TU1508	chr1	148008579	148008757	179	2.03	1	148008579-148008757
TU1509	chr1	148299225	148299723	416	3.43	3	148299225-148299297	148299328-148299417	148299471-148299723
TU1510	chr1	148300010	148300601	555	6.48	2	148300010-148300274	148300312-148300601
TU1511	chr1	148300714	148301113	400	8.49	1	148300714-148301113
TU1512	chr1	148639444	148639637	180	2	2	148639444-148639533	148639548-148639637
TU1513	chr1	148675498	148676307	790	5.66	3	148675498-148675864	148675876-148675976	148675986-148676307
TU1514	chr1	148677033	148677500	429	3.22	3	148677033-148677097	148677110-148677383	148677411-148677500
TU1515	chr1	148774567	148774900	310	4.17	3	148774567-148774658	148774662-148774821	148774843-148774900
TU1516	chr1	150021648	150021850	180	2	2	150021648-150021737	150021761-150021850
TU1517	chr1	150304422	150304738	317	5.38	1	150304422-150304738
TU1518	chr1	150305378	150307253	835	10.66	5	150305378-150305468	150305484-150305578	150305583-150305754	150305756-150306050	150307072-150307253
TU1519	chr1	150350471	150350805	329	5.84	2	150350471-150350522	150350529-150350805
TU1520	chr1	150350854	150351059	181	3.34	2	150350854-150350943	150350969-150351059
TU1521	chr1	150351953	150352117	159	2.43	2	150351953-150352055	150352062-150352117
TU1522	chr1	150352301	150352463	163	2.55	1	150352301-150352463
TU1523	chr1	150356161	150356371	203	2.98	2	150356161-150356266	150356275-150356371
TU1524	chr1	150387015	150388377	1315	5.98	3	150387015-150387752	150387776-150388262	150388288-150388377
TU1525	chr1	150389754	150389946	178	2	2	150389754-150389842	150389858-150389946
TU1526	chr1	150390083	150390300	210	5.8	2	150390083-150390190	150390199-150390300
TU1527	chr1	150390457	150390774	318	2.95	1	150390457-150390774
TU1528	chr1	150393474	150393656	162	2.33	2	150393474-150393545	150393567-150393656
TU1529	chr1	150393868	150394025	152	2.05	2	150393868-150393957	150393964-150394025
TU1530	chr1	150395317	150395556	226	4.06	2	150395317-150395414	150395429-150395556
TU1531	chr1	150397504	150397685	156	2	2	150397504-150397573	150397600-150397685
TU1532	chr1	150653588	150660684	1562	8.03	6	150653588-150653680	150653696-150654682	150656181-150656279	150656932-150657025	150660076-150660219	150660540-150660684
TU1533	chr1	150675111	150675496	337	2.61	3	150675111-150675200	150675226-150675382	150675407-150675496
TU1534	chr1	150729079	150729750	672	5.07	1	150729079-150729750
TU1535	chr1	150729758	150730690	880	6.33	3	150729758-150729882	150729907-150730573	150730603-150730690
TU1536	chr1	150930310	150930519	180	2	2	150930310-150930399	150930430-150930519
TU1537	chr1	150973173	150973353	180	2.41	2	150973173-150973262	150973264-150973353
TU1538	chr1	150996134	150996447	314	5.37	1	150996134-150996447
TU1539	chr1	150996825	150997676	251	3.54	2	150996825-150996886	150997488-150997676
TU1540	chr1	150996988	150997190	180	2.77	2	150996988-150997077	150997101-150997190
TU1541	chr1	150997688	150997882	176	2	2	150997688-150997777	150997797-150997882
TU1542	chr1	151001761	151001959	180	2	2	151001761-151001850	151001870-151001959
TU1543	chr1	151005042	151005563	480	5.38	3	151005042-151005146	151005151-151005243	151005282-151005563
TU1544	chr1	151005588	151006357	684	5.48	4	151005588-151005636	151005685-151005805	151005812-151006212	151006245-151006357
TU1545	chr1	151006369	151006731	363	6.46	1	151006369-151006731
TU1546	chr1	151006735	151007686	943	5.49	2	151006735-151007163	151007173-151007686
TU1547	chr1	151031341	151031754	347	3.12	4	151031341-151031435	151031439-151031543	151031548-151031614	151031675-151031754
TU1548	chr1	151308163	151308367	180	2	2	151308163-151308252	151308278-151308367
TU1549	chr1	151326289	151326543	255	4.62	1	151326289-151326543
TU1550	chr1	152607798	152607989	180	2	2	152607798-152607887	152607900-152607989
TU1551	chr1	152890764	152891925	1156	11.39	2	152890764-152891373	152891380-152891925
TU1552	chr1	153136357	153138867	217	3.85	3	153136357-153136421	153138715-153138762	153138764-153138867
TU1553	chr1	153139213	153139413	180	2.78	2	153139213-153139302	153139324-153139413
TU1554	chr1	153321366	153321531	153	2.39	2	153321366-153321473	153321487-153321531
TU1555	chr1	153494689	153494882	194	33.78	1	153494689-153494882
TU1556	chr1	153589180	153589349	159	2.43	2	153589180-153589248	153589260-153589349
TU1557	chr1	153653344	153653564	221	4.83	1	153653344-153653564
TU1558	chr1	153969166	153969436	242	2.71	3	153969166-153969222	153969246-153969340	153969347-153969436
TU1559	chr1	153969595	153969776	169	2.41	2	153969595-153969673	153969687-153969776
TU1560	chr1	154149181	154149358	168	2	2	154149181-154149263	154149274-154149358
TU1561	chr1	154157917	154158168	240	2.08	2	154157917-154158006	154158019-154158168
TU1562	chr1	154160752	154160951	167	2	2	154160752-154160839	154160873-154160951
TU1563	chr1	154162836	154163037	180	2	2	154162836-154162925	154162948-154163037
TU1564	chr1	154336595	154336886	290	4.31	2	154336595-154336684	154336687-154336886
TU1565	chr1	154420901	154421087	180	3.23	2	154420901-154420990	154420998-154421087
TU1566	chr1	154433008	154433204	180	2.61	2	154433008-154433097	154433115-154433204
TU1567	chr1	154440421	154440682	262	8.02	1	154440421-154440682
TU1568	chr1	154440897	154441425	445	2.34	4	154440897-154440982	154441016-154441193	154441197-154441315	154441364-154441425
TU1569	chr1	154441850	154442108	259	2.84	1	154441850-154442108
TU1570	chr1	154442116	154442759	643	7.72	2	154442116-154442370	154442372-154442759
TU1571	chr1	154607314	154607506	180	2	2	154607314-154607403	154607417-154607506
TU1572	chr1	154767570	154767762	180	2	2	154767570-154767659	154767673-154767762
TU1573	chr1	154968208	154968396	180	2.24	2	154968208-154968297	154968307-154968396
TU1574	chr1	155171152	155171360	180	2	2	155171152-155171241	155171271-155171360
TU1575	chr1	155212618	155212806	189	13.32	1	155212618-155212806
TU1576	chr1	155244366	155244584	219	27.53	1	155244366-155244584
TU1577	chr1	155283512	155283673	162	9.99	1	155283512-155283673
TU1578	chr1	156270861	156271031	171	5.73	1	156270861-156271031
TU1579	chr1	157168912	157169378	459	3.9	2	157168912-157169003	157169012-157169378
TU1580	chr1	157274061	157274260	180	2.33	2	157274061-157274150	157274171-157274260
TU1581	chr10	415729	415944	194	2.4	2	415729-415816	415839-415944
TU1582	chr10	535113	535321	180	2	2	535113-535202	535232-535321
TU1583	chr10	572747	572939	180	2	2	572747-572836	572850-572939
TU1584	chr10	933874	934208	328	10.94	2	933874-933963	933971-934208
TU1585	chr10	934346	935812	1467	13.52	1	934346-935812
TU1586	chr10	935964	936232	261	2.26	2	935964-936151	936160-936232
TU1587	chr10	936891	937796	894	8.15	2	936891-936980	936993-937796
TU1588	chr10	937827	938007	180	2.84	2	937827-937916	937918-938007
TU1589	chr10	938014	939033	1012	12.06	2	938014-938287	938296-939033
TU1590	chr10	939100	940191	1052	5.38	3	939100-939216	939242-939342	939358-940191
TU1591	chr10	940395	940719	325	3.84	1	940395-940719
TU1592	chr10	993411	993596	180	2	2	993411-993500	993507-993596
TU1593	chr10	1094969	1095223	248	3.03	2	1094969-1095171	1095179-1095223
TU1594	chr10	1112584	1112769	180	2.4	2	1112584-1112673	1112680-1112769
TU1595	chr10	1114804	1115027	219	4.11	2	1114804-1114919	1114925-1115027
TU1596	chr10	1115140	1115564	419	2.75	2	1115140-1115231	1115238-1115564
TU1597	chr10	1248359	1248599	241	4.21	1	1248359-1248599
TU1598	chr10	1763236	1764354	729	129.67	3	1763236-1763376	1763387-1763445	1763826-1764354
TU1599	chr10	1764569	1764727	159	3.09	1	1764569-1764727
TU1600	chr10	1873916	1874123	190	2.74	2	1873916-1874017	1874036-1874123
TU1601	chr10	1901857	1902032	176	3.03	1	1901857-1902032
TU1602	chr10	1943017	1943216	200	2.42	1	1943017-1943216
TU1603	chr10	1943544	1943765	180	2.1	2	1943544-1943633	1943676-1943765
TU1604	chr10	1948314	1948513	180	2	2	1948314-1948403	1948424-1948513
TU1605	chr10	2095144	2095327	180	2	2	2095144-2095233	2095238-2095327
TU1606	chr10	2156952	2157156	180	2.42	2	2156952-2157041	2157067-2157156
TU1607	chr10	2197395	2197584	180	2	2	2197395-2197484	2197495-2197584
TU1608	chr10	2244941	2245138	180	2.52	2	2244941-2245030	2245049-2245138
TU1609	chr10	2274430	2278643	241	2.85	3	2274430-2274490	2275615-2275704	2278554-2278643
TU1610	chr10	2281644	2281836	180	2.89	2	2281644-2281733	2281747-2281836
TU1611	chr10	2282041	2282220	180	2.44	1	2282041-2282220
TU1612	chr10	2282287	2282468	180	2.06	2	2282287-2282376	2282379-2282468
TU1613	chr10	2434683	2435123	440	8.1	2	2434683-2434776	2434778-2435123
TU1614	chr10	2796533	2797885	290	2.8	3	2796533-2796622	2796649-2796777	2797815-2797885
TU1615	chr10	2877135	2877335	180	2.49	2	2877135-2877224	2877246-2877335
TU1616	chr10	2927322	2927529	180	3	2	2927322-2927411	2927440-2927529
TU1617	chr10	2976802	2976997	183	2.83	2	2976802-2976891	2976905-2976997
TU1618	chr10	3205344	3205564	180	2.84	2	3205344-3205433	3205475-3205564
TU1619	chr10	3918888	3919064	157	2.02	2	3918888-3918977	3918998-3919064
TU1620	chr10	3919952	3920217	266	2.92	1	3919952-3920217
TU1621	chr10	3994445	3994642	180	3	2	3994445-3994534	3994553-3994642
TU1622	chr10	3995770	3996127	346	4.01	2	3995770-3995860	3995873-3996127
TU1623	chr10	3996205	3996437	233	8.4	1	3996205-3996437
TU1624	chr10	3996660	3996881	222	3.59	1	3996660-3996881
TU1625	chr10	4304305	4304654	215	2.01	3	4304305-4304384	4304460-4304504	4304565-4304654
TU1626	chr10	4305014	4305331	315	3.41	2	4305014-4305101	4305105-4305331
TU1627	chr10	4373730	4373986	254	2.53	2	4373730-4373893	4373897-4373986
TU1628	chr10	4374004	4374198	174	2.23	2	4374004-4374087	4374109-4374198
TU1629	chr10	4403509	4404066	457	3.4	3	4403509-4403787	4403866-4403955	4403979-4404066
TU1630	chr10	4404765	4405839	1075	8.51	1	4404765-4405839
TU1631	chr10	4406011	4406613	560	5.42	2	4406011-4406078	4406122-4406613
TU1632	chr10	4406637	4407233	595	8.19	2	4406637-4407141	4407144-4407233
TU1633	chr10	4407271	4408354	1084	19.1	1	4407271-4408354
TU1634	chr10	4610825	4611020	189	4.24	2	4610825-4610914	4610922-4611020
TU1635	chr10	4618526	4618815	290	27.83	1	4618526-4618815
TU1636	chr10	4908591	4908788	175	2	2	4908591-4908680	4908704-4908788
TU1637	chr10	4967552	4967756	180	2	2	4967552-4967641	4967667-4967756
TU1638	chr10	5378092	5378312	221	8.54	1	5378092-5378312
TU1639	chr10	5378591	5379638	943	5.02	5	5378591-5378879	5378910-5379025	5379027-5379136	5379190-5379467	5379489-5379638
TU1640	chr10	5380197	5380669	473	4.82	1	5380197-5380669
TU1641	chr10	5410975	5411210	236	3.9	1	5410975-5411210
TU1642	chr10	5550804	5551589	737	7.16	2	5550804-5551483	5551533-5551589
TU1643	chr10	5551595	5552334	707	7.77	3	5551595-5552121	5552128-5552217	5552245-5552334
TU1644	chr10	6430246	6430589	309	3.14	3	6430246-6430335	6430366-6430492	6430498-6430589
TU1645	chr10	6441258	6441453	180	2	2	6441258-6441347	6441364-6441453
TU1646	chr10	6446219	6446405	157	2.12	2	6446219-6446308	6446339-6446405
TU1647	chr10	6544712	6544979	257	3.7	2	6544712-6544780	6544792-6544979
TU1648	chr10	6646672	6646863	180	2.96	2	6646672-6646761	6646774-6646863
TU1649	chr10	6858657	6858831	175	2.06	1	6858657-6858831
TU1650	chr10	7965214	7965402	152	2	2	7965214-7965277	7965315-7965402
TU1651	chr10	8158444	8158682	239	4.24	1	8158444-8158682
TU1652	chr10	8158788	8158972	185	3.39	1	8158788-8158972
TU1653	chr10	8159048	8159231	157	2	2	8159048-8159114	8159142-8159231
TU1654	chr10	8164752	8164952	177	2.18	2	8164752-8164838	8164863-8164952
TU1655	chr10	8165309	8165941	599	9.63	3	8165309-8165400	8165410-8165519	8165545-8165941
TU1656	chr10	8166019	8169784	3708	20.8	2	8166019-8166621	8166680-8169784
TU1657	chr10	8170135	8171740	266	12.21	3	8170135-8170236	8171516-8171630	8171692-8171740
TU1658	chr10	8172850	8173041	169	2	2	8172850-8172938	8172962-8173041
TU1659	chr10	8175018	8175211	180	2	2	8175018-8175107	8175122-8175211
TU1660	chr10	8177557	8177780	223	2.77	2	8177557-8177646	8177648-8177780
TU1661	chr10	8179142	8179344	180	2	2	8179142-8179231	8179255-8179344
TU1662	chr10	8524918	8525638	710	7.4	3	8524918-8525463	8525471-8525566	8525571-8525638
TU1663	chr10	8525687	8525891	182	3.35	2	8525687-8525778	8525802-8525891
TU1664	chr10	8526484	8526869	351	3.5	3	8526484-8526594	8526615-8526717	8526733-8526869
TU1665	chr10	8527026	8527231	206	6.06	1	8527026-8527231
TU1666	chr10	8527401	8527738	268	3.07	3	8527401-8527496	8527510-8527599	8527657-8527738
TU1667	chr10	8893465	8893836	366	4.58	3	8893465-8893554	8893560-8893740	8893742-8893836
TU1668	chr10	8893870	8894087	218	6.16	1	8893870-8894087
TU1669	chr10	9531702	9532036	288	3.86	3	9531702-9531791	9531812-9531917	9531945-9532036
TU1670	chr10	9540845	9541045	180	2	2	9540845-9540934	9540956-9541045
TU1671	chr10	9577776	9577968	183	2.76	2	9577776-9577868	9577879-9577968
TU1672	chr10	9646192	9646388	180	2	2	9646192-9646281	9646299-9646388
TU1673	chr10	9773672	9773868	184	2.45	2	9773672-9773761	9773775-9773868
TU1674	chr10	9776273	9776464	180	2.86	2	9776273-9776362	9776375-9776464
TU1675	chr10	10094241	10094429	180	2	2	10094241-10094330	10094340-10094429
TU1676	chr10	10214448	10214635	180	2	2	10214448-10214537	10214546-10214635
TU1677	chr10	10317777	10317983	154	2.44	2	10317777-10317866	10317920-10317983
TU1678	chr10	10319586	10320514	847	4.03	6	10319586-10319689	10319700-10319825	10319827-10319929	10319931-10320269	10320285-10320394	10320450-10320514
TU1679	chr10	10320802	10321274	473	8.05	1	10320802-10321274
TU1680	chr10	10321383	10322139	757	7	1	10321383-10322139
TU1681	chr10	10322242	10324054	1635	5.8	7	10322242-10322476	10322520-10322609	10322629-10322710	10322743-10322891	10322903-10323047	10323100-10323189	10323211-10324054
TU1682	chr10	10344274	10344472	187	3.34	2	10344274-10344363	10344376-10344472
TU1683	chr10	10344710	10345022	304	4.92	3	10344710-10344800	10344809-10344931	10344933-10345022
TU1684	chr10	10345092	10345579	475	3.06	3	10345092-10345185	10345196-10345298	10345302-10345579
TU1685	chr10	10346048	10346360	298	3.57	2	10346048-10346137	10346153-10346360
TU1686	chr10	10346922	10347115	175	2.23	2	10346922-10347011	10347031-10347115
TU1687	chr10	10347255	10347460	180	2	2	10347255-10347344	10347371-10347460
TU1688	chr10	10348008	10348276	254	2.5	2	10348008-10348097	10348113-10348276
TU1689	chr10	10349049	10349485	430	6.11	2	10349049-10349359	10349367-10349485
TU1690	chr10	10349491	10350170	660	8.62	3	10349491-10349583	10349599-10350069	10350075-10350170
TU1691	chr10	10486093	10486286	180	2.89	2	10486093-10486182	10486197-10486286
TU1692	chr10	10610224	10610878	643	7.37	2	10610224-10610778	10610791-10610878
TU1693	chr10	10626938	10627136	180	2	2	10626938-10627027	10627047-10627136
TU1694	chr10	10885270	10885463	185	3.05	2	10885270-10885364	10885374-10885463
TU1695	chr10	10885645	10885832	183	2.38	2	10885645-10885737	10885743-10885832
TU1696	chr10	10887255	10887445	180	3	2	10887255-10887344	10887356-10887445
TU1697	chr10	10887988	10888163	170	2.05	2	10887988-10888067	10888074-10888163
TU1698	chr10	10888331	10888530	195	2.95	2	10888331-10888435	10888441-10888530
TU1699	chr10	10888707	10888918	212	5.62	1	10888707-10888918
TU1700	chr10	10889411	10889928	477	3.79	3	10889411-10889704	10889732-10889824	10889839-10889928
TU1701	chr10	10890150	10890360	211	4.12	1	10890150-10890360
TU1702	chr10	11046668	11046856	163	2	2	11046668-11046754	11046781-11046856
TU1703	chr10	11048720	11049018	299	6.87	1	11048720-11049018
TU1704	chr10	11049153	11050203	998	9.53	4	11049153-11049892	11049903-11049992	11050027-11050104	11050114-11050203
TU1705	chr10	11050292	11050809	518	6.77	1	11050292-11050809
TU1706	chr10	11223808	11224013	179	2	2	11223808-11223897	11223925-11224013
TU1707	chr10	11345189	11345632	444	4.86	1	11345189-11345632
TU1708	chr10	11345896	11346218	316	3.34	2	11345896-11345985	11345993-11346218
TU1709	chr10	11348112	11348603	435	4.77	3	11348112-11348169	11348221-11348390	11348397-11348603
TU1710	chr10	11489478	11490193	714	12.69	2	11489478-11489880	11489883-11490193
TU1711	chr10	11490247	11491249	1003	22.32	1	11490247-11491249
TU1712	chr10	11492993	11493211	217	3.39	2	11492993-11493103	11493106-11493211
TU1713	chr10	11493353	11493534	167	2.01	2	11493353-11493442	11493458-11493534
TU1714	chr10	11652465	11652670	190	6.48	2	11652465-11652560	11652577-11652670
TU1715	chr10	11652832	11652992	152	2.02	2	11652832-11652893	11652903-11652992
TU1716	chr10	11653146	11653511	302	3.68	2	11653146-11653205	11653270-11653511
TU1717	chr10	11771491	11771661	155	2.03	2	11771491-11771580	11771597-11771661
TU1718	chr10	11803566	11803759	171	2	2	11803566-11803651	11803675-11803759
TU1719	chr10	11920599	11920791	177	2.03	2	11920599-11920688	11920705-11920791
TU1720	chr10	11921100	11921290	169	2	2	11921100-11921189	11921212-11921290
TU1721	chr10	11922394	11922585	180	2.9	2	11922394-11922483	11922496-11922585
TU1722	chr10	11923725	11924154	380	2.96	3	11923725-11923810	11923835-11923924	11923951-11924154
TU1723	chr10	11924761	11924962	180	2.21	2	11924761-11924850	11924873-11924962
TU1724	chr10	11925108	11925287	180	2.93	1	11925108-11925287
TU1725	chr10	11928368	11928568	169	2	2	11928368-11928457	11928490-11928568
TU1726	chr10	11993366	11993561	171	2	2	11993366-11993452	11993478-11993561
TU1727	chr10	11997392	11997824	433	2014.28	1	11997392-11997824
TU1728	chr10	12040232	12041508	1277	11.52	1	12040232-12041508
TU1729	chr10	12080798	12080986	180	2.19	2	12080798-12080887	12080897-12080986
TU1730	chr10	12092604	12092908	305	8.81	1	12092604-12092908
TU1731	chr10	12092990	12093187	152	2	2	12092990-12093064	12093111-12093187
TU1732	chr10	12093355	12093897	527	7.43	2	12093355-12093609	12093626-12093897
TU1733	chr10	12093994	12095519	1487	6.01	4	12093994-12094083	12094107-12094204	12094216-12094636	12094642-12095519
TU1734	chr10	12095541	12097129	1589	12.4	1	12095541-12097129
TU1735	chr10	12097223	12097625	403	15.96	1	12097223-12097625
TU1736	chr10	12097720	12098390	660	7.87	3	12097720-12097811	12097813-12097987	12097998-12098390
TU1737	chr10	12141972	12142171	180	2	2	12141972-12142061	12142082-12142171
TU1738	chr10	12146337	12146534	180	2	2	12146337-12146426	12146445-12146534
TU1739	chr10	12186845	12187035	180	2	2	12186845-12186934	12186946-12187035
TU1740	chr10	12261587	12261931	306	2.67	3	12261587-12261676	12261689-12261814	12261842-12261931
TU1741	chr10	12291873	12292057	180	2	2	12291873-12291962	12291968-12292057
TU1742	chr10	12292380	12292681	237	2.33	3	12292380-12292469	12292479-12292568	12292625-12292681
TU1743	chr10	12294285	12294489	180	2.54	2	12294285-12294374	12294400-12294489
TU1744	chr10	12315316	12315515	180	2	2	12315316-12315405	12315426-12315515
TU1745	chr10	12500636	12500831	180	2.21	2	12500636-12500725	12500742-12500831
TU1746	chr10	12500893	12501132	222	2.15	2	12500893-12500982	12501001-12501132
TU1747	chr10	12501811	12502012	180	2.5	2	12501811-12501900	12501923-12502012
TU1748	chr10	12502250	12502529	280	5.12	1	12502250-12502529
TU1749	chr10	12502540	12503029	487	6.24	2	12502540-12502935	12502939-12503029
TU1750	chr10	12503510	12503739	225	4.68	2	12503510-12503599	12503605-12503739
TU1751	chr10	12619127	12619324	180	2	2	12619127-12619216	12619235-12619324
TU1752	chr10	12712696	12713000	239	2.13	3	12712696-12712754	12712804-12712893	12712911-12713000
TU1753	chr10	12713111	12713887	739	3.26	5	12713111-12713174	12713177-12713294	12713297-12713687	12713710-12713829	12713842-12713887
TU1754	chr10	12714049	12714343	295	4.14	1	12714049-12714343
TU1755	chr10	13402583	13402787	180	2	2	13402583-13402672	13402698-13402787
TU1756	chr10	13449105	13449313	180	2	2	13449105-13449194	13449224-13449313
TU1757	chr10	13492830	13493038	180	2	2	13492830-13492919	13492949-13493038
TU1758	chr10	13506734	13507272	507	5.89	2	13506734-13506823	13506856-13507272
TU1759	chr10	13507395	13507575	181	2.65	1	13507395-13507575
TU1760	chr10	13736504	13736705	173	2	2	13736504-13736587	13736617-13736705
TU1761	chr10	13738648	13738836	181	3.44	2	13738648-13738738	13738747-13738836
TU1762	chr10	13857684	13858012	329	21.1	1	13857684-13858012
TU1763	chr10	13858192	13858426	235	18.63	1	13858192-13858426
TU1764	chr10	13990652	13991740	1082	16.05	2	13990652-13990741	13990749-13991740
TU1765	chr10	15004762	15005087	325	10.67	2	15004762-15005032	15005034-15005087
TU1766	chr10	15005158	15005708	546	12.91	2	15005158-15005211	15005217-15005708
TU1767	chr10	15005727	15005911	183	4.42	2	15005727-15005819	15005822-15005911
TU1768	chr10	15006057	15006915	859	8.59	1	15006057-15006915
TU1769	chr10	15007158	15007499	342	15.3	1	15007158-15007499
TU1770	chr10	15007640	15007935	249	3.65	3	15007640-15007729	15007749-15007854	15007883-15007935
TU1771	chr10	15023008	15023211	177	2	2	15023008-15023097	15023125-15023211
TU1772	chr10	15023710	15024258	462	5.78	3	15023710-15024043	15024095-15024158	15024195-15024258
TU1773	chr10	15024347	15024652	306	3.88	1	15024347-15024652
TU1774	chr10	15042731	15043564	834	12.4	1	15042731-15043564
TU1775	chr10	15044548	15045334	713	3.94	5	15044548-15044645	15044648-15044878	15044912-15045001	15045028-15045117	15045131-15045334
TU1776	chr10	15093282	15094397	1113	11.72	2	15093282-15094302	15094306-15094397
TU1777	chr10	15094648	15095453	803	8.12	2	15094648-15094738	15094742-15095453
TU1778	chr10	15095461	15096487	1027	13.32	1	15095461-15096487
TU1779	chr10	15391702	15391896	160	2	2	15391702-15391788	15391824-15391896
TU1780	chr10	15423431	15423613	180	2	2	15423431-15423520	15423524-15423613
TU1781	chr10	15542052	15543713	1662	14.25	1	15542052-15543713
TU1782	chr10	15629540	15630097	558	8.33	1	15629540-15630097
TU1783	chr10	15630153	15630393	241	10.69	1	15630153-15630393
TU1784	chr10	15630536	15630821	286	8.12	1	15630536-15630821
TU1785	chr10	15630942	15631302	331	3.18	3	15630942-15631031	15631056-15631206	15631213-15631302
TU1786	chr10	15632132	15632331	200	6.81	1	15632132-15632331
TU1787	chr10	15635408	15635606	180	2	2	15635408-15635497	15635517-15635606
TU1788	chr10	15699652	15699840	180	2	2	15699652-15699741	15699751-15699840
TU1789	chr10	15869559	15869873	278	2.55	3	15869559-15869643	15869651-15869753	15869784-15869873
TU1790	chr10	15900620	15900808	180	2	2	15900620-15900709	15900719-15900808
TU1791	chr10	15911346	15911535	180	2	2	15911346-15911435	15911446-15911535
TU1792	chr10	16009419	16009576	158	13.72	1	16009419-16009576
TU1793	chr10	16023091	16023437	306	2.93	2	16023091-16023330	16023372-16023437
TU1794	chr10	16078216	16078400	180	2	2	16078216-16078305	16078311-16078400
TU1795	chr10	16080932	16081118	180	2	2	16080932-16081021	16081029-16081118
TU1796	chr10	16105021	16105224	180	2	2	16105021-16105110	16105135-16105224
TU1797	chr10	16256643	16256841	199	25.75	1	16256643-16256841
TU1798	chr10	16265653	16265863	180	2	2	16265653-16265742	16265774-16265863
TU1799	chr10	16327110	16327299	180	2.41	2	16327110-16327199	16327210-16327299
TU1800	chr10	16950252	16950611	355	8.17	2	16950252-16950346	16950352-16950611
TU1801	chr10	17515784	17516000	217	6.55	1	17515784-17516000
TU1802	chr10	17574798	17575010	180	2	2	17574798-17574887	17574921-17575010
TU1803	chr10	17657214	17657407	180	2.87	2	17657214-17657303	17657318-17657407
TU1804	chr10	17993075	17993269	180	2.44	2	17993075-17993164	17993180-17993269
TU1805	chr10	17993652	17993846	163	2	2	17993652-17993740	17993773-17993846
TU1806	chr10	18062732	18063192	461	26.68	1	18062732-18063192
TU1807	chr10	18102724	18103068	304	2.98	3	18102724-18102816	18102829-18102950	18102980-18103068
TU1808	chr10	18201015	18201185	161	2	2	18201015-18201085	18201096-18201185
TU1809	chr10	18231421	18231626	183	3.28	2	18231421-18231510	18231534-18231626
TU1810	chr10	18233347	18233551	167	2	2	18233347-18233434	18233473-18233551
TU1811	chr10	18257549	18257733	160	2	2	18257549-18257623	18257649-18257733
TU1812	chr10	18272014	18272218	180	2	2	18272014-18272103	18272129-18272218
TU1813	chr10	18277717	18277911	179	2	2	18277717-18277806	18277823-18277911
TU1814	chr10	18278198	18278385	180	2	2	18278198-18278287	18278296-18278385
TU1815	chr10	18376538	18376737	200	4.44	1	18376538-18376737
TU1816	chr10	18411765	18411947	180	2	2	18411765-18411854	18411858-18411947
TU1817	chr10	18446938	18447130	180	2	2	18446938-18447027	18447041-18447130
TU1818	chr10	18489075	18489260	180	2	2	18489075-18489164	18489171-18489260
TU1819	chr10	18650561	18651028	468	14.77	1	18650561-18651028
TU1820	chr10	18651045	18652647	1600	8.49	3	18651045-18651137	18651139-18652124	18652127-18652647
TU1821	chr10	18652700	18654150	1420	14.72	2	18652700-18654046	18654078-18654150
TU1822	chr10	18883981	18884176	180	2	2	18883981-18884070	18884087-18884176
TU1823	chr10	18887547	18887734	180	2.46	2	18887547-18887636	18887645-18887734
TU1824	chr10	18888514	18888724	198	4.22	2	18888514-18888604	18888618-18888724
TU1825	chr10	18914580	18914786	180	2.83	2	18914580-18914669	18914697-18914786
TU1826	chr10	18926588	18926784	186	3.03	2	18926588-18926683	18926695-18926784
TU1827	chr10	18926870	18927154	244	2.98	3	18926870-18926919	18926953-18927056	18927065-18927154
TU1828	chr10	18927331	18927541	180	2.51	2	18927331-18927420	18927452-18927541
TU1829	chr10	19022805	19023005	180	2.47	2	19022805-19022894	19022916-19023005
TU1830	chr10	19090072	19090370	269	2.92	2	19090072-19090250	19090281-19090370
TU1831	chr10	19090383	19090811	429	5.72	1	19090383-19090811
TU1832	chr10	19301282	19303049	1758	18.91	3	19301282-19301704	19301712-19302523	19302527-19303049
TU1833	chr10	19303304	19303512	208	5.54	2	19303304-19303418	19303420-19303512
TU1834	chr10	19303904	19304117	179	2.37	2	19303904-19303993	19304029-19304117
TU1835	chr10	19304270	19305555	1212	4.19	5	19304270-19304349	19304400-19304489	19304509-19304906	19304908-19305106	19305111-19305555
TU1836	chr10	19305817	19306046	196	2.68	2	19305817-19305906	19305941-19306046
TU1837	chr10	19306141	19306682	542	13.58	1	19306141-19306682
TU1838	chr10	19306701	19307383	664	7.74	3	19306701-19306790	19306806-19306901	19306906-19307383
TU1839	chr10	19307523	19308224	691	4.51	2	19307523-19308078	19308090-19308224
TU1840	chr10	19309100	19309304	180	2	2	19309100-19309189	19309215-19309304
TU1841	chr10	19310974	19311151	156	2	2	19310974-19311043	19311066-19311151
TU1842	chr10	19311328	19311562	235	2.42	1	19311328-19311562
TU1843	chr10	19311738	19312183	439	3.23	2	19311738-19311813	19311821-19312183
TU1844	chr10	19313499	19313678	180	2.89	1	19313499-19313678
TU1845	chr10	19313710	19313910	200	2.46	2	19313710-19313799	19313801-19313910
TU1846	chr10	19314039	19314495	456	5.28	2	19314039-19314404	19314406-19314495
TU1847	chr10	19314623	19315434	757	3.82	3	19314623-19314699	19314729-19314869	19314896-19315434
TU1848	chr10	19316054	19316450	336	2.26	3	19316054-19316143	19316163-19316320	19316363-19316450
TU1849	chr10	19723129	19723316	171	2	2	19723129-19723210	19723228-19723316
TU1850	chr10	19962948	19964148	1201	27.71	1	19962948-19964148
TU1851	chr10	20204918	20205119	176	2.27	2	20204918-20205007	20205034-20205119
TU1852	chr10	20205951	20206501	467	13.71	2	20205951-20206250	20206335-20206501
TU1853	chr10	20336749	20336942	187	2.61	2	20336749-20336838	20336846-20336942
TU1854	chr10	20341288	20341494	180	2	2	20341288-20341377	20341405-20341494
TU1855	chr10	20392670	20392847	158	2.41	2	20392670-20392737	20392758-20392847
TU1856	chr10	20539487	20539712	226	3	1	20539487-20539712
TU1857	chr10	20581124	20581498	375	7.53	1	20581124-20581498
TU1858	chr10	20582343	20582766	397	4.99	2	20582343-20582432	20582460-20582766
TU1859	chr10	20582795	20582997	203	4.35	1	20582795-20582997
TU1860	chr10	20609897	20610094	180	2.44	2	20609897-20609986	20610005-20610094
TU1861	chr10	20643822	20644816	961	9.02	2	20643822-20644361	20644396-20644816
TU1862	chr10	20715233	20715525	273	3.36	2	20715233-20715415	20715436-20715525
TU1863	chr10	20715634	20717680	1446	5.13	6	20715634-20715825	20715829-20715918	20716453-20716610	20716617-20716708	20716745-20717354	20717377-20717680
TU1864	chr10	20715990	20716337	291	2.61	2	20715990-20716048	20716106-20716337
TU1865	chr10	20717721	20718123	373	3.32	2	20717721-20717810	20717841-20718123
TU1866	chr10	20718582	20718782	180	2.69	2	20718582-20718671	20718693-20718782
TU1867	chr10	20720334	20720511	178	2.02	1	20720334-20720511
TU1868	chr10	20722743	20722937	177	2	2	20722743-20722830	20722849-20722937
TU1869	chr10	20768061	20768266	180	2.93	2	20768061-20768150	20768177-20768266
TU1870	chr10	20768863	20769080	218	59.07	1	20768863-20769080
TU1871	chr10	20774485	20774653	169	2.24	1	20774485-20774653
TU1872	chr10	20795425	20795704	208	2.33	2	20795425-20795557	20795630-20795704
TU1873	chr10	20853375	20853596	222	4.45	1	20853375-20853596
TU1874	chr10	21205653	21205841	170	2	2	21205653-21205742	21205762-21205841
TU1875	chr10	21214741	21215148	377	4.63	3	21214741-21214943	21214947-21215052	21215081-21215148
TU1876	chr10	21215319	21215550	232	4.48	1	21215319-21215550
TU1877	chr10	21230291	21230487	180	2.37	2	21230291-21230380	21230398-21230487
TU1878	chr10	21394276	21394806	525	5.42	2	21394276-21394340	21394347-21394806
TU1879	chr10	21438178	21438461	273	2.88	3	21438178-21438267	21438273-21438365	21438372-21438461
TU1880	chr10	21449603	21449811	199	4.32	2	21449603-21449707	21449718-21449811
TU1881	chr10	21451093	21451285	171	2	2	21451093-21451175	21451198-21451285
TU1882	chr10	21457607	21457821	215	4.17	1	21457607-21457821
TU1883	chr10	21465486	21465738	253	6.88	1	21465486-21465738
TU1884	chr10	21520822	21521022	180	2.24	2	21520822-21520911	21520933-21521022
TU1885	chr10	21664862	21665065	180	2.91	2	21664862-21664951	21664976-21665065
TU1886	chr10	21665873	21666243	371	2.85	1	21665873-21666243
TU1887	chr10	21666296	21666475	180	2.87	1	21666296-21666475
TU1888	chr10	21666689	21667406	630	5.44	4	21666689-21666740	21666800-21666890	21666905-21667021	21667037-21667406
TU1889	chr10	21668192	21668375	180	2.61	2	21668192-21668281	21668286-21668375
TU1890	chr10	21677463	21677651	180	2	2	21677463-21677552	21677562-21677651
TU1891	chr10	21772438	21772905	433	3.89	2	21772438-21772720	21772756-21772905
TU1892	chr10	21773084	21773463	380	5.61	1	21773084-21773463
TU1893	chr10	21775475	21775666	171	2	2	21775475-21775557	21775579-21775666
TU1894	chr10	21779131	21779353	223	3.5	1	21779131-21779353
TU1895	chr10	21784478	21784851	355	4.84	2	21784478-21784567	21784587-21784851
TU1896	chr10	21784853	21785555	668	4.1	3	21784853-21785184	21785191-21785436	21785466-21785555
TU1897	chr10	21785660	21786076	396	5.24	2	21785660-21785779	21785801-21786076
TU1898	chr10	21794301	21794844	523	3.33	3	21794301-21794454	21794462-21794641	21794656-21794844
TU1899	chr10	21795213	21795481	269	4.2	1	21795213-21795481
TU1900	chr10	22044329	22044634	306	52.05	1	22044329-22044634
TU1901	chr10	22072372	22072575	180	2.95	2	22072372-22072461	22072486-22072575
TU1902	chr10	25826046	25826236	180	2.56	2	25826046-25826135	25826147-25826236
TU1903	chr10	25981359	25981992	634	10.57	1	25981359-25981992
TU1904	chr10	25982028	25983516	1484	6.5	2	25982028-25982505	25982511-25983516
TU1905	chr10	25983561	25988198	4577	13.12	3	25983561-25984132	25984168-25984444	25984471-25988198
TU1906	chr10	26035352	26041563	180	2.46	2	26035352-26035441	26041474-26041563
TU1907	chr10	26080134	26080283	150	3.15	1	26080134-26080283
TU1908	chr10	26086028	26086404	349	2.18	2	26086028-26086286	26086315-26086404
TU1909	chr10	26087120	26087320	167	2	2	26087120-26087197	26087232-26087320
TU1910	chr10	26095867	26096056	190	4.73	1	26095867-26096056
TU1911	chr10	26107424	26107620	180	2.52	2	26107424-26107513	26107531-26107620
TU1912	chr10	26108111	26108343	219	2.54	2	26108111-26108200	26108215-26108343
TU1913	chr10	26109416	26109597	166	2	2	26109416-26109496	26109513-26109597
TU1914	chr10	26111214	26111406	157	2	2	26111214-26111280	26111317-26111406
TU1915	chr10	26123159	26125058	177	2.3	3	26123159-26123204	26124915-26125004	26125018-26125058
TU1916	chr10	26154599	26154796	180	2.89	2	26154599-26154688	26154707-26154796
TU1917	chr10	26155696	26155892	194	2.58	2	26155696-26155785	26155789-26155892
TU1918	chr10	26156164	26156455	292	5.71	1	26156164-26156455
TU1919	chr10	26156702	26157127	426	5.47	1	26156702-26157127
TU1920	chr10	26157663	26161945	515	5.02	2	26157663-26157919	26161688-26161945
TU1921	chr10	26158191	26162384	194	2.65	2	26158191-26158280	26162281-26162384
TU1922	chr10	26159464	26159648	184	4.39	2	26159464-26159556	26159558-26159648
TU1923	chr10	26159785	26160179	368	3.28	2	26159785-26159873	26159901-26160179
TU1924	chr10	26160438	26160746	281	2.99	2	26160438-26160672	26160701-26160746
TU1925	chr10	26161079	26161271	180	2.45	2	26161079-26161168	26161182-26161271
TU1926	chr10	26172013	26172217	205	3.03	1	26172013-26172217
TU1927	chr10	26173612	26173851	240	3.61	1	26173612-26173851
TU1928	chr10	26173912	26174112	180	2.09	2	26173912-26174001	26174023-26174112
TU1929	chr10	26480126	26480309	180	2	2	26480126-26480215	26480220-26480309
TU1930	chr10	26538349	26538630	252	2.88	2	26538349-26538413	26538444-26538630
TU1931	chr10	26627137	26627342	180	2	2	26627137-26627226	26627253-26627342
TU1932	chr10	26628641	26628835	180	3.21	2	26628641-26628730	26628746-26628835
TU1933	chr10	26630133	26630316	160	2.29	2	26630133-26630202	26630227-26630316
TU1934	chr10	26645933	26646357	425	4.56	1	26645933-26646357
TU1935	chr10	26646519	26646963	396	3.65	4	26646519-26646629	26646652-26646741	26646756-26646851	26646865-26646963
TU1936	chr10	26646989	26647316	298	2.58	3	26646989-26647078	26647090-26647219	26647239-26647316
TU1937	chr10	26656223	26656436	214	6.63	1	26656223-26656436
TU1938	chr10	26656623	26656815	179	2.18	2	26656623-26656712	26656727-26656815
TU1939	chr10	26656894	26657084	189	2.43	2	26656894-26656942	26656945-26657084
TU1940	chr10	26657175	26657389	204	2.56	2	26657175-26657220	26657232-26657389
TU1941	chr10	26657486	26657692	179	2.04	2	26657486-26657575	26657604-26657692
TU1942	chr10	26657754	26658198	436	2.33	2	26657754-26658099	26658109-26658198
TU1943	chr10	26658268	26658561	278	3.42	3	26658268-26658359	26658372-26658467	26658472-26658561
TU1944	chr10	26658672	26658886	205	2.97	2	26658672-26658764	26658775-26658886
TU1945	chr10	26659065	26659343	279	4.81	1	26659065-26659343
TU1946	chr10	26659363	26659560	186	2.42	2	26659363-26659458	26659471-26659560
TU1947	chr10	26659719	26660780	1034	5.34	3	26659719-26660466	26660471-26660574	26660599-26660780
TU1948	chr10	26661202	26661407	194	3.54	2	26661202-26661288	26661301-26661407
TU1949	chr10	26661741	26661929	162	2	2	26661741-26661816	26661844-26661929
TU1950	chr10	26661985	26662265	265	3.58	2	26661985-26662173	26662190-26662265
TU1951	chr10	26662638	26662956	319	4.35	1	26662638-26662956
TU1952	chr10	26663166	26663619	404	2.41	4	26663166-26663255	26663259-26663348	26663392-26663555	26663560-26663619
TU1953	chr10	26664182	26665285	1048	3.82	4	26664182-26664959	26664967-26665056	26665089-26665178	26665196-26665285
TU1954	chr10	26665352	26665544	193	3.18	1	26665352-26665544
TU1955	chr10	26665630	26665845	216	3.61	1	26665630-26665845
TU1956	chr10	26666015	26666292	267	2.17	2	26666015-26666193	26666205-26666292
TU1957	chr10	26666336	26666623	288	3.05	1	26666336-26666623
TU1958	chr10	26666654	26666923	250	2.38	2	26666654-26666743	26666764-26666923
TU1959	chr10	26784700	26784909	180	2	2	26784700-26784789	26784820-26784909
TU1960	chr10	26814261	26814586	326	8.28	1	26814261-26814586
TU1961	chr10	26824698	26826245	304	8.52	3	26824698-26824805	26826046-26826148	26826153-26826245
TU1962	chr10	26826585	26826789	205	3.58	1	26826585-26826789
TU1963	chr10	26826858	26827309	452	7.44	1	26826858-26827309
TU1964	chr10	26827340	26827572	233	3.47	1	26827340-26827572
TU1965	chr10	26827599	26827967	341	2.54	3	26827599-26827679	26827707-26827876	26827878-26827967
TU1966	chr10	28355797	28356008	207	4.19	2	28355797-28355897	28355903-28356008
TU1967	chr10	28356082	28356803	722	6.57	1	28356082-28356803
TU1968	chr10	28510451	28510884	434	8.28	1	28510451-28510884
TU1969	chr10	28511128	28511323	196	2.58	1	28511128-28511323
TU1970	chr10	28511561	28511769	180	2	2	28511561-28511650	28511680-28511769
TU1971	chr10	28512189	28512362	174	2.98	1	28512189-28512362
TU1972	chr10	28513464	28513664	180	2.47	2	28513464-28513553	28513575-28513664
TU1973	chr10	28514717	28514923	200	3.48	2	28514717-28514822	28514830-28514923
TU1974	chr10	28565457	28565660	204	3.15	1	28565457-28565660
TU1975	chr10	28565717	28566229	452	5.75	3	28565717-28565787	28565819-28565937	28565968-28566229
TU1976	chr10	29317723	29317932	180	2	2	29317723-29317812	29317843-29317932
TU1977	chr10	29348076	29355902	917	5.15	5	29348076-29348165	29348193-29348282	29350847-29351013	29354725-29354838	29355447-29355902
TU1978	chr10	29608206	29608408	174	2	2	29608206-29608294	29608324-29608408
TU1979	chr10	29608601	29608795	180	2	2	29608601-29608690	29608706-29608795
TU1980	chr10	29962321	29962517	184	2.76	2	29962321-29962414	29962428-29962517
TU1981	chr10	29962774	29963031	258	2.44	1	29962774-29963031
TU1982	chr10	29963038	29963226	181	2.8	2	29963038-29963119	29963128-29963226
TU1983	chr10	29963654	29963901	248	4.39	1	29963654-29963901
TU1984	chr10	29964128	29964459	290	2.7	2	29964128-29964298	29964341-29964459
TU1985	chr10	29964885	29965069	153	2.25	2	29964885-29964974	29965007-29965069
TU1986	chr10	29967078	29967264	180	2.91	2	29967078-29967167	29967175-29967264
TU1987	chr10	29968028	29968194	167	2.13	1	29968028-29968194
TU1988	chr10	29968309	29968500	182	2.85	2	29968309-29968400	29968411-29968500
TU1989	chr10	29969462	29969674	203	4.43	2	29969462-29969570	29969581-29969674
TU1990	chr10	30035869	30036115	247	5.09	1	30035869-30036115
TU1991	chr10	30036249	30036667	367	2.85	3	30036249-30036452	30036481-30036575	30036600-30036667
TU1992	chr10	30036856	30037813	953	7.35	2	30036856-30037699	30037705-30037813
TU1993	chr10	30037933	30038418	413	2.66	4	30037933-30037981	30037984-30038073	30038098-30038187	30038235-30038418
TU1994	chr10	30038455	30038713	259	9.08	1	30038455-30038713
TU1995	chr10	30137232	30137541	296	3.4	2	30137232-30137321	30137336-30137541
TU1996	chr10	30137916	30138146	231	7.04	1	30137916-30138146
TU1997	chr10	30164948	30165153	180	2	2	30164948-30165037	30165064-30165153
[truncated: 27,997 more rows]

## Sheet: 30M
Table S1 Novel transcript units identified in Emb135 and 30M pooled samples.
B. 30M pooled sample
Novel TU ID	Chromosome	Start	End	Length (bp)	Reads Number per bp	Exon Number	Exons coordinates
TU1	GJ057939.1	7039	7234	180	2	2	7039-7128	7145-7234
TU2	GJ058422.1	110743	110960	194	2.57	2	110743-110846	110871-110960
TU3	GJ058422.1	111679	112162	360	2.3	4	111679-111768	111783-111882	111940-112029	112083-112162
TU4	GJ058422.1	112349	112559	211	2.55	1	112349-112559
TU5	GJ058422.1	112567	112751	185	3.28	1	112567-112751
TU6	GJ058422.1	113054	113226	173	2.08	1	113054-113226
TU7	GJ058424.1	10618	10855	238	9.47	1	10618-10855
TU8	GJ058424.1	32326	32495	170	8.51	1	32326-32495
TU9	GJ058424.1	36317	37612	210	2.44	2	36317-36438	37525-37612
TU10	GJ058425.1	2438	2622	180	2.86	2	2438-2527	2533-2622
TU11	GJ058425.1	5311	5524	214	2.71	1	5311-5524
TU12	GJ058425.1	33512	33701	182	3.83	2	33512-33601	33610-33701
TU13	GJ058425.1	34413	34586	174	2.94	1	34413-34586
TU14	GJ058425.1	37767	47851	1350	17.17	5	37767-37836	37946-38038	38105-38194	46736-46825	46845-47851
TU15	GJ058425.1	44159	44329	151	2.03	2	44159-44219	44240-44329
TU16	GJ058430.1	36115	36318	204	5.85	1	36115-36318
TU17	GJ058430.1	36681	37004	324	4.41	1	36681-37004
TU18	GJ058430.1	37668	37935	268	6.13	1	37668-37935
TU19	GJ058430.1	38162	38696	534	7.82	2	38162-38260	38262-38696
TU20	GJ058433.1	35849	36064	216	1915.31	1	35849-36064
TU21	GJ058435.1	13490	13668	179	2.84	1	13490-13668
TU22	GJ058435.1	14242	14440	199	5.05	1	14242-14440
TU23	GJ058435.1	16180	16368	189	3.26	1	16180-16368
TU24	GJ058435.1	16445	16619	175	3.06	1	16445-16619
TU25	GJ058435.1	17002	17184	167	2	2	17002-17084	17101-17184
TU26	GJ058435.1	22160	52919	6518	33.15	23	22160-24039	24726-24844	26512-26646	26781-26902	28721-28932	29185-29323	31876-33380	34832-35113	35493-35675	35689-35780	41514-41673	42351-42493	43120-43280	43568-43688	44980-45318	45333-45379	47001-47077	47133-47197	48043-48271	48890-49008	50010-50179	52691-52780	52792-52919
TU27	GJ058435.1	38435	38729	283	2.58	2	38435-38522	38535-38729
TU28	GJ058435.1	43814	44015	180	2.04	2	43814-43903	43926-44015
TU29	GJ058435.1	44149	44348	164	2.23	2	44149-44222	44259-44348
TU30	GJ058435.1	46201	46401	201	2.91	1	46201-46401
TU31	GJ058435.1	86472	86672	201	12.07	1	86472-86672
TU32	GJ058440.1	49769	49972	180	2.38	2	49769-49858	49883-49972
TU33	GJ058440.1	49978	50215	238	3.24	1	49978-50215
TU34	GJ058440.1	50441	50642	156	2.24	2	50441-50530	50577-50642
TU35	GJ058440.1	51131	59085	361	2.79	3	51131-51310	58897-58987	58996-59085
TU36	GJ058440.1	59233	59503	271	3.25	1	59233-59503
TU37	GJ058440.1	59543	59706	164	2.18	1	59543-59706
TU38	GJ058440.1	59785	59982	198	3.43	1	59785-59982
TU39	GJ058908.1	275	460	186	4.83	1	275-460
TU40	GJ058908.1	808	1160	353	60.68	1	808-1160
TU41	GJ059320.1	4143	4334	180	2.84	2	4143-4232	4245-4334
TU42	GJ059320.1	4883	5132	250	6.8	1	4883-5132
TU43	GJ059320.1	5390	5647	258	5	1	5390-5647
TU44	GJ059427.1	1938	2126	180	2	2	1938-2027	2037-2126
TU45	GJ059508.1	634	1090	211	7.66	2	634-733	980-1090
TU46	GJ059508.1	3674	5453	373	6.55	2	3674-3853	5261-5453
TU47	GJ059509.1	84	256	173	4.07	1	84-256
TU48	GJ059509.1	1094	2009	916	16	1	1094-2009
TU49	GJ059509.1	2579	2749	171	2.39	1	2579-2749
TU50	GJ059509.1	2877	3044	168	2.51	1	2877-3044
TU51	GJ059509.1	3557	3868	312	12.03	1	3557-3868
TU52	GJ059509.1	4463	4828	254	9.28	2	4463-4617	4730-4828
TU53	GJ059509.1	5456	5611	156	18.39	1	5456-5611
TU54	GJ059524.1	8430	8664	235	3.01	1	8430-8664
TU55	GJ059524.1	8672	8868	180	2.89	2	8672-8761	8779-8868
TU56	GJ059553.1	11595	11906	312	3.7	1	11595-11906
TU57	GJ059576.1	982	2645	324	5.27	2	982-1105	2446-2645
TU58	GJ059670.1	18363	18550	157	2.32	2	18363-18429	18461-18550
TU59	GJ059687.1	1226	1408	183	4.19	1	1226-1408
TU60	GJ059749.1	12509	12681	173	3.04	1	12509-12681
TU61	GJ059765.1	3690	3893	180	2.89	2	3690-3779	3804-3893
TU62	GJ059781.1	1301	1483	175	2.02	2	1301-1385	1394-1483
TU63	GJ059781.1	2998	3170	173	2.08	1	2998-3170
TU64	GJ059781.1	3249	3405	151	2.01	2	3249-3338	3345-3405
TU65	GJ059821.1	24699	24850	152	2.05	1	24699-24850
TU66	GJ059918.1	22473	25282	162	6.42	2	22473-22573	25222-25282
TU67	GJ059944.1	2964	13198	478	7.28	4	2964-3181	7044-7102	11714-11809	13094-13198
TU68	GJ059950.1	14223	16591	162	2.98	2	14223-14285	16493-16591
TU69	GJ059983.1	386	557	162	2.04	2	386-457	468-557
TU70	GJ059983.1	1649	1854	206	3.35	1	1649-1854
TU71	GJ059983.1	1902	2120	219	3.8	1	1902-2120
TU72	GJ059983.1	3366	3554	186	3.13	2	3366-3461	3465-3554
TU73	GJ059983.1	5257	5461	189	2.62	2	5257-5355	5372-5461
TU74	GJ059985.1	2993	3177	162	2.57	2	2993-3085	3109-3177
TU75	GJ059985.1	5192	5364	173	2.46	1	5192-5364
TU76	GJ060032.1	909	1095	180	2.71	2	909-998	1006-1095
TU77	GJ060032.1	1928	8572	701	34.09	4	1928-2110	7569-7745	7863-8030	8400-8572
TU78	GJ060032.1	5033	5277	230	3.54	2	5033-5168	5184-5277
TU79	GJ060032.1	8204	8398	192	3.33	2	8204-8300	8304-8398
TU80	GJ060060.1	53	314	222	2.94	2	53-184	225-314
TU81	GJ060060.1	749	930	182	2.77	1	749-930
TU82	GJ060060.1	1016	1561	546	6.07	1	1016-1561
TU83	GJ060109.1	2547	2712	166	3.67	1	2547-2712
TU84	GJ060117.1	1083	4151	353	10.99	2	1083-1277	3994-4151
TU85	GJ060118.1	1335	1502	165	2	2	1335-1409	1413-1502
TU86	GJ060118.1	1742	2002	261	2.83	1	1742-2002
TU87	GJ060118.1	2054	2415	362	4.41	1	2054-2415
TU88	GJ060118.1	2530	2692	163	2.19	1	2530-2692
TU89	GJ060118.1	2836	3063	222	2.73	2	2836-2967	2974-3063
TU90	GJ060118.1	3096	3771	589	2.81	4	3096-3198	3233-3293	3346-3513	3515-3771
TU91	GJ060118.1	3845	4890	1046	5.49	1	3845-4890
TU92	GJ060118.1	7503	7660	157	2.49	2	7503-7614	7616-7660
TU93	GJ060118.1	8069	9102	967	4.68	4	8069-8158	8174-8457	8484-9010	9037-9102
TU94	GJ060118.1	9274	9641	364	3.83	2	9274-9364	9369-9641
TU95	GJ060118.1	9724	9914	183	3.14	2	9724-9813	9822-9914
TU96	GJ060119.1	270	698	429	4.16	1	270-698
TU97	GJ060119.1	816	1053	238	5.12	1	816-1053
TU98	GJ060119.1	1444	1849	404	3.62	2	1444-1745	1748-1849
TU99	GJ060119.1	2093	2336	244	12.23	1	2093-2336
TU100	GJ060119.1	2372	6585	994	18.91	5	2372-2686	3424-3582	3821-3965	5330-5543	6425-6585
TU101	GJ060119.1	2930	3152	223	3.14	1	2930-3152
TU102	GJ060119.1	8613	10507	342	13.74	2	8613-8744	10298-10507
TU103	GJ060120.1	3471	3665	195	3.5	1	3471-3665
TU104	GJ060120.1	4390	4692	292	3	2	4390-4589	4601-4692
TU105	GJ060120.1	5309	5488	180	4.39	1	5309-5488
TU106	GJ060120.1	5880	8340	959	14.33	4	5880-6000	6735-6861	6958-7068	7741-8340
TU107	GJ060121.1	1852	2044	180	2.9	2	1852-1941	1955-2044
TU108	GJ060121.1	2105	2297	180	2.93	2	2105-2194	2208-2297
TU109	GJ060121.1	2750	2966	217	4.82	1	2750-2966
TU110	GJ060126.1	6311	7226	886	6.73	3	6311-6403	6411-7148	7172-7226
TU111	GJ060127.1	80	2042	285	5.36	2	80-203	1882-2042
TU112	GJ060127.1	345	514	168	2.4	2	345-447	450-514
TU113	GJ060127.1	2130	2309	180	2.44	1	2130-2309
TU114	GJ060128.1	2533	2972	440	6.69	1	2533-2972
TU115	GJ060129.1	1816	6452	1631	652.89	4	1816-2043	3725-4218	5159-5336	5722-6452
TU116	GJ060129.1	8569	9218	330	2.67	2	8569-8823	9144-9218
TU117	GJ060137.1	5254	5770	517	16.36	1	5254-5770
TU118	GJ060137.1	10989	11163	163	2.01	2	10989-11078	11091-11163
TU119	GJ060138.1	1716	1875	160	2.05	1	1716-1875
TU120	GJ060138.1	2470	2649	153	2	2	2470-2554	2582-2649
TU121	GJ060138.1	16614	19951	562	22.59	4	16614-16653	17440-17555	17638-17829	19738-19951
TU122	GJ060140.1	6065	6262	198	4.49	1	6065-6262
TU123	chr1	788889	789087	180	2.13	2	788889-788978	788998-789087
TU124	chr1	935731	935906	176	2.94	1	935731-935906
TU125	chr1	937703	937886	180	2.19	2	937703-937792	937797-937886
TU126	chr1	939914	940083	170	2.01	1	939914-940083
TU127	chr1	941508	941688	180	2.37	2	941508-941597	941599-941688
TU128	chr1	1307282	1307552	271	7.11	1	1307282-1307552
TU129	chr1	1310564	1310849	286	15.08	1	1310564-1310849
TU130	chr1	1311024	1311374	271	2.65	3	1311024-1311159	1311166-1311255	1311330-1311374
TU131	chr1	1366691	1366867	177	2.45	1	1366691-1366867
TU132	chr1	1370876	1371170	294	3.04	2	1370876-1370965	1370967-1371170
TU133	chr1	1371900	1372342	443	5.43	1	1371900-1372342
TU134	chr1	1373104	1373490	366	4.29	3	1373104-1373280	1373298-1373396	1373401-1373490
TU135	chr1	1373657	1374251	585	3.62	3	1373657-1374035	1374040-1374155	1374162-1374251
TU136	chr1	1374414	1374594	176	2.36	2	1374414-1374503	1374509-1374594
TU137	chr1	1374598	1375297	680	3.93	2	1374598-1375210	1375231-1375297
TU138	chr1	1375362	1375869	467	4.07	2	1375362-1375562	1375604-1375869
TU139	chr1	1462314	1462504	160	2.26	2	1462314-1462383	1462415-1462504
TU140	chr1	1496979	1497253	275	4.65	1	1496979-1497253
TU141	chr1	1497465	1497662	198	5.15	1	1497465-1497662
TU142	chr1	1498054	1498539	451	3.34	2	1498054-1498117	1498153-1498539
TU143	chr1	1560501	1560694	194	2.3	1	1560501-1560694
TU144	chr1	2196350	2196547	198	3.66	1	2196350-2196547
TU145	chr1	2196556	2196829	274	15.64	1	2196556-2196829
TU146	chr1	2196994	2197635	625	6.85	2	2196994-2197085	2197103-2197635
TU147	chr1	2197963	2198248	286	6.03	1	2197963-2198248
TU148	chr1	2198518	2198855	321	2.29	3	2198518-2198607	2198609-2198749	2198766-2198855
TU149	chr1	2236063	2236238	162	2	2	2236063-2236139	2236154-2236238
TU150	chr1	3049934	3050317	384	8.03	1	3049934-3050317
TU151	chr1	3111931	3112115	180	2.99	2	3111931-3112020	3112026-3112115
TU152	chr1	3722520	3722926	355	2.41	4	3722520-3722609	3722611-3722700	3722732-3722821	3722842-3722926
TU153	chr1	4752920	4753094	175	19.96	1	4752920-4753094
TU154	chr1	4753153	4753430	278	23.98	1	4753153-4753430
TU155	chr1	4753862	4754072	211	7.87	1	4753862-4754072
TU156	chr1	6116350	6116527	178	2.74	1	6116350-6116527
TU157	chr1	6154348	6154814	457	6.28	2	6154348-6154593	6154604-6154814
TU158	chr1	6155212	6155781	526	5.8	2	6155212-6155262	6155307-6155781
TU159	chr1	6465592	6465814	223	5.01	1	6465592-6465814
TU160	chr1	6520717	6520903	180	2.73	2	6520717-6520806	6520814-6520903
TU161	chr1	6533758	6533987	230	19.93	1	6533758-6533987
TU162	chr1	6534131	6534378	248	3.17	1	6534131-6534378
TU163	chr1	6534973	6535209	234	2.71	2	6534973-6535116	6535120-6535209
TU164	chr1	6535290	6535464	174	2.01	2	6535290-6535373	6535375-6535464
TU165	chr1	6544269	6544448	169	2	2	6544269-6544357	6544369-6544448
TU166	chr1	6604696	6604950	255	7.2	1	6604696-6604950
TU167	chr1	6605002	6605385	355	2.76	4	6605002-6605046	6605048-6605194	6605200-6605299	6605323-6605385
TU168	chr1	6605704	6605884	181	2.91	1	6605704-6605884
TU169	chr1	8811114	8811486	373	4.87	1	8811114-8811486
TU170	chr1	8862992	8863414	370	3.94	2	8862992-8863286	8863340-8863414
TU171	chr1	8863535	8863720	186	2.87	1	8863535-8863720
TU172	chr1	8864047	8864256	198	3.29	2	8864047-8864154	8864167-8864256
TU173	chr1	8864726	8865102	377	8.06	1	8864726-8865102
TU174	chr1	8865513	8865719	207	8.53	1	8865513-8865719
TU175	chr1	8865968	8866607	580	4.46	4	8865968-8866080	8866087-8866279	8866319-8866508	8866524-8866607
TU176	chr1	8866682	8866898	217	3.21	1	8866682-8866898
TU177	chr1	8868151	8868331	181	6.91	1	8868151-8868331
TU178	chr1	8868631	8868856	226	4.46	1	8868631-8868856
TU179	chr1	8868885	8869169	285	3.2	1	8868885-8869169
TU180	chr1	8869747	8869962	216	3.01	1	8869747-8869962
TU181	chr1	8964312	8964655	344	13.99	1	8964312-8964655
TU182	chr1	9289410	9289592	180	2.36	2	9289410-9289499	9289503-9289592
TU183	chr1	9289813	9290147	315	2.75	3	9289813-9289884	9289897-9290049	9290058-9290147
TU184	chr1	9291900	9292087	185	2.82	2	9291900-9291989	9291993-9292087
TU185	chr1	9294386	9294565	178	2	2	9294386-9294474	9294477-9294565
TU186	chr1	9323906	9324096	180	2	2	9323906-9323995	9324007-9324096
TU187	chr1	9347369	9347530	162	63.86	1	9347369-9347530
TU188	chr1	9349443	9349646	204	3.39	1	9349443-9349646
TU189	chr1	9349864	9350177	314	3.84	1	9349864-9350177
TU190	chr1	9351169	9351341	168	2.61	2	9351169-9351226	9351232-9351341
TU191	chr1	9358742	9360313	1572	81.49	1	9358742-9360313
TU192	chr1	9360537	9361350	814	74.39	1	9360537-9361350
TU193	chr1	10031590	10031784	193	2.82	2	10031590-10031673	10031676-10031784
TU194	chr1	10032390	10032600	211	3.4	1	10032390-10032600
TU195	chr1	10032641	10033041	390	4.11	2	10032641-10032940	10032952-10033041
TU196	chr1	10080434	10080759	326	5.48	1	10080434-10080759
TU197	chr1	10218117	10218301	180	2	2	10218117-10218206	10218212-10218301
TU198	chr1	18208406	18208567	158	2.7	2	18208406-18208467	18208472-18208567
TU199	chr1	18749528	18749797	256	2.66	2	18749528-18749617	18749632-18749797
TU200	chr1	18750019	18750210	192	2.81	1	18750019-18750210
TU201	chr1	18750263	18750558	288	5.65	2	18750263-18750460	18750469-18750558
TU202	chr1	18751034	18751228	195	3.29	1	18751034-18751228
TU203	chr1	18752139	18752531	386	4.06	3	18752139-18752228	18752234-18752334	18752337-18752531
TU204	chr1	18929663	18929845	151	2.01	2	18929663-18929723	18929756-18929845
TU205	chr1	20078487	20078656	170	3.01	1	20078487-20078656
TU206	chr1	20121701	20121872	156	2.04	2	20121701-20121766	20121783-20121872
TU207	chr1	20124529	20124706	178	2.02	1	20124529-20124706
TU208	chr1	20659048	20659265	218	3.05	1	20659048-20659265
TU209	chr1	20659306	20659704	398	3.39	2	20659306-20659395	20659397-20659704
TU210	chr1	20659826	20661385	1442	4.41	5	20659826-20660652	20660666-20660802	20660815-20660912	20660992-20661281	20661296-20661385
TU211	chr1	20661623	20661818	180	2.47	2	20661623-20661712	20661729-20661818
TU212	chr1	20662027	20662470	444	3.47	1	20662027-20662470
TU213	chr1	20662697	20663011	315	4.03	1	20662697-20663011
TU214	chr1	21698037	21698481	445	8.21	1	21698037-21698481
TU215	chr1	21698596	21699067	472	12.9	1	21698596-21699067
TU216	chr1	21699322	21699858	519	12.3	2	21699322-21699555	21699574-21699858
TU217	chr1	21700127	21700564	438	10.68	1	21700127-21700564
TU218	chr1	21700776	21700955	180	3.94	1	21700776-21700955
TU219	chr1	22300869	22301171	303	5.94	1	22300869-22301171
TU220	chr1	22302038	22302213	176	2.35	1	22302038-22302213
TU221	chr1	25619251	25619493	243	4.83	1	25619251-25619493
TU222	chr1	28657602	28658052	443	10.05	2	28657602-28657693	28657702-28658052
TU223	chr1	28972323	28972701	379	26.58	1	28972323-28972701
TU224	chr1	29434213	29434383	171	3.96	1	29434213-29434383
TU225	chr1	34004482	34004658	177	7.05	1	34004482-34004658
TU226	chr1	34653033	34653216	184	8.61	1	34653033-34653216
TU227	chr1	34653686	34654516	783	4.26	4	34653686-34654027	34654062-34654300	34654303-34654414	34654427-34654516
TU228	chr1	34654809	34655489	664	3.3	3	34654809-34654898	34654908-34655339	34655348-34655489
TU229	chr1	34655669	34655981	313	3.76	1	34655669-34655981
TU230	chr1	34656723	34657057	264	2.61	3	34656723-34656788	34656850-34656942	34656953-34657057
TU231	chr1	34708495	34715619	159	2	2	34708495-34708584	34715551-34715619
TU232	chr1	34713397	34713570	174	2.71	1	34713397-34713570
TU233	chr1	34714323	34714500	159	2	2	34714323-34714394	34714414-34714500
TU234	chr1	35653585	35653939	344	21.9	2	35653585-35653675	35653687-35653939
TU235	chr1	35743834	35744192	359	6.7	1	35743834-35744192
TU236	chr1	35744281	35744460	180	2.92	1	35744281-35744460
TU237	chr1	35745071	35745382	296	4.04	2	35745071-35745118	35745135-35745382
TU238	chr1	35746262	35746483	222	4.86	1	35746262-35746483
TU239	chr1	35759924	35760177	254	4.22	1	35759924-35760177
TU240	chr1	35760798	35761094	297	4.13	1	35760798-35761094
TU241	chr1	35761978	35762195	218	3.26	1	35761978-35762195
TU242	chr1	35762965	35763442	447	2.36	3	35762965-35763048	35763068-35763340	35763353-35763442
TU243	chr1	35765183	35765353	171	2.11	1	35765183-35765353
TU244	chr1	35767249	35767455	184	2.91	2	35767249-35767338	35767362-35767455
TU245	chr1	35767515	35767712	176	2.1	2	35767515-35767604	35767627-35767712
TU246	chr1	35769136	35769327	168	2.04	2	35769136-35769213	35769238-35769327
TU247	chr1	35769683	35769856	154	2	2	35769683-35769753	35769774-35769856
TU248	chr1	35770840	35771012	173	2.08	1	35770840-35771012
TU249	chr1	35787131	35787317	171	2	2	35787131-35787214	35787231-35787317
TU250	chr1	35888097	35888278	180	2	2	35888097-35888186	35888189-35888278
TU251	chr1	36685698	36685933	236	45.08	1	36685698-36685933
TU252	chr1	37123730	37123922	190	3.33	2	37123730-37123828	37123832-37123922
TU253	chr1	37124131	37124315	185	3.72	1	37124131-37124315
TU254	chr1	37124615	37124790	158	2.06	2	37124615-37124672	37124691-37124790
TU255	chr1	37952900	37953090	191	2.69	1	37952900-37953090
TU256	chr1	41757595	41757859	265	8.96	1	41757595-41757859
TU257	chr1	41825748	41825947	200	7.78	1	41825748-41825947
TU258	chr1	42403837	42404021	166	2	2	42403837-42403925	42403945-42404021
TU259	chr1	42404329	42404542	205	3.73	2	42404329-42404418	42404428-42404542
TU260	chr1	42516802	42517534	683	7.32	3	42516802-42517298	42517330-42517419	42517439-42517534
TU261	chr1	42654575	42654755	181	11.54	1	42654575-42654755
TU262	chr1	42664194	42664360	155	2.01	2	42664194-42664283	42664296-42664360
TU263	chr1	42825870	42826077	208	7	1	42825870-42826077
TU264	chr1	42826224	42826414	191	2.51	1	42826224-42826414
TU265	chr1	44254615	44255308	674	9.77	3	44254615-44254860	44254880-44255050	44255052-44255308
TU266	chr1	44255346	44255959	614	18.16	1	44255346-44255959
TU267	chr1	44282200	44282385	186	5.78	1	44282200-44282385
TU268	chr1	44282724	44282909	180	2.06	2	44282724-44282813	44282820-44282909
TU269	chr1	44283677	44284102	425	3.82	2	44283677-44284010	44284012-44284102
TU270	chr1	44288250	44288425	176	2.95	1	44288250-44288425
TU271	chr1	44292857	44293879	1023	10.82	1	44292857-44293879
TU272	chr1	44719410	44719609	200	3.43	1	44719410-44719609
TU273	chr1	44720185	44720378	194	2.36	1	44720185-44720378
TU274	chr1	44724303	44724530	228	43	1	44724303-44724530
TU275	chr1	44816807	44830055	402	9.16	3	44816807-44816891	44822548-44822708	44829900-44830055
TU276	chr1	44830694	44835559	296	7.75	2	44830694-44830867	44835438-44835559
TU277	chr1	45079413	45079749	337	5.27	1	45079413-45079749
TU278	chr1	45394591	45394767	173	2.26	2	45394591-45394703	45394708-45394767
TU279	chr1	45521761	45522165	405	21.21	1	45521761-45522165
TU280	chr1	46084603	46084778	175	2.01	2	46084603-46084687	46084689-46084778
TU281	chr1	46320998	46321167	156	2.04	2	46320998-46321087	46321102-46321167
TU282	chr1	46372161	46372338	178	2.63	1	46372161-46372338
TU283	chr1	46380103	46380444	342	3.89	1	46380103-46380444
TU284	chr1	46381157	46381361	205	7.88	1	46381157-46381361
TU285	chr1	46381560	46381905	346	11.39	1	46381560-46381905
TU286	chr1	46381936	46382114	179	3.94	1	46381936-46382114
TU287	chr1	46412291	46412646	356	5.91	1	46412291-46412646
TU288	chr1	46413210	46413390	180	2.45	2	46413210-46413299	46413301-46413390
TU289	chr1	46413429	46413616	180	2.16	2	46413429-46413518	46413527-46413616
TU290	chr1	46414329	46414529	179	2.26	2	46414329-46414418	46414441-46414529
TU291	chr1	46421224	46421457	234	4.24	1	46421224-46421457
TU292	chr1	46421578	46421759	182	3.75	1	46421578-46421759
TU293	chr1	46422395	46422579	177	2	2	46422395-46422481	46422490-46422579
TU294	chr1	46423108	46423514	360	2.52	3	46423108-46423229	46423238-46423385	46423425-46423514
TU295	chr1	46452978	46453161	180	2	2	46452978-46453067	46453072-46453161
TU296	chr1	46453243	46453421	179	2.89	1	46453243-46453421
TU297	chr1	46453527	46453778	252	3.06	1	46453527-46453778
TU298	chr1	46454106	46454480	375	8.51	1	46454106-46454480
TU299	chr1	46454507	46454682	155	2.01	2	46454507-46454571	46454593-46454682
TU300	chr1	46519220	46519514	275	2.92	2	46519220-46519404	46519425-46519514
TU301	chr1	46520554	46520717	164	2.09	1	46520554-46520717
TU302	chr1	48339129	48339290	162	5.99	1	48339129-48339290
TU303	chr1	49100007	49100393	331	2.89	4	49100007-49100066	49100101-49100190	49100208-49100298	49100304-49100393
TU304	chr1	50560419	50560606	188	5.48	1	50560419-50560606
TU305	chr1	50560737	50562800	913	16.38	2	50560737-50561211	50562363-50562800
TU306	chr1	50561455	50561888	434	6	1	50561455-50561888
TU307	chr1	50562159	50562319	156	2.08	2	50562159-50562224	50562230-50562319
TU308	chr1	50656191	50656363	173	2.91	1	50656191-50656363
TU309	chr1	50656402	50656859	458	17.3	1	50656402-50656859
TU310	chr1	50657085	50657458	374	5.41	1	50657085-50657458
TU311	chr1	50657694	50657940	247	2.89	1	50657694-50657940
TU312	chr1	50657947	50658194	248	4.79	1	50657947-50658194
TU313	chr1	50658386	50658564	179	2.48	1	50658386-50658564
TU314	chr1	51724007	51724283	277	10.4	1	51724007-51724283
TU315	chr1	52841720	52842363	632	6.4	2	52841720-52841841	52841854-52842363
TU316	chr1	52842503	52842869	367	15.49	1	52842503-52842869
TU317	chr1	52842901	52843147	247	10.49	1	52842901-52843147
TU318	chr1	52843396	52843836	441	18.28	1	52843396-52843836
TU319	chr1	52844092	52845302	1211	8.96	1	52844092-52845302
TU320	chr1	52845469	52846510	1018	15.12	2	52845469-52846401	52846426-52846510
TU321	chr1	53102189	53103316	1128	63.39	1	53102189-53103316
TU322	chr1	53725678	53725862	173	2	2	53725678-53725765	53725778-53725862
TU323	chr1	53726845	53727037	191	5.57	2	53726845-53726937	53726940-53727037
TU324	chr1	53884668	53885053	380	3.16	2	53884668-53884957	53884964-53885053
TU325	chr1	53979337	53979769	433	53.19	1	53979337-53979769
TU326	chr1	54901175	54901464	274	7.18	2	54901175-54901264	54901281-54901464
TU327	chr1	55264950	55265737	788	249.63	1	55264950-55265737
TU328	chr1	55266403	55266613	211	5.01	1	55266403-55266613
TU329	chr1	56379093	56379260	155	2	2	56379093-56379182	56379196-56379260
TU330	chr1	56443172	56444191	230	5.1	2	56443172-56443237	56444028-56444191
TU331	chr1	56444370	56444549	180	3.63	1	56444370-56444549
TU332	chr1	56444784	56445002	219	6.62	1	56444784-56445002
TU333	chr1	56445011	56445203	185	2.49	2	56445011-56445105	56445114-56445203
TU334	chr1	56445787	56445991	205	2.9	1	56445787-56445991
TU335	chr1	56446511	56446704	194	6.44	1	56446511-56446704
TU336	chr1	56446985	56447248	264	4.02	1	56446985-56447248
TU337	chr1	56447299	56447662	357	3.41	2	56447299-56447388	56447396-56447662
TU338	chr1	56447910	56448271	362	4.71	1	56447910-56448271
TU339	chr1	56448386	56448658	273	3.75	1	56448386-56448658
TU340	chr1	56449173	56449814	637	4.86	2	56449173-56449220	56449226-56449814
TU341	chr1	56449989	56451156	1024	4.41	4	56449989-56450252	56450296-56450348	56450406-56450805	56450850-56451156
TU342	chr1	56451227	56451500	238	2.32	2	56451227-56451397	56451434-56451500
TU343	chr1	56451623	56451799	177	4.51	1	56451623-56451799
TU344	chr1	56451802	56452053	252	3.94	1	56451802-56452053
TU345	chr1	56452187	56452583	389	3.67	2	56452187-56452282	56452291-56452583
TU346	chr1	56543358	56543543	164	2	2	56543358-56543435	56543458-56543543
TU347	chr1	56608587	56608773	187	3.29	1	56608587-56608773
TU348	chr1	56836751	56836959	209	3.6	1	56836751-56836959
TU349	chr1	56894996	56895176	151	2	2	56894996-56895078	56895109-56895176
TU350	chr1	56895879	56896079	180	2.65	2	56895879-56895968	56895990-56896079
TU351	chr1	56896254	56896459	206	3.34	1	56896254-56896459
TU352	chr1	56897151	56897336	180	2.82	2	56897151-56897240	56897247-56897336
TU353	chr1	56897416	56897638	223	4.4	1	56897416-56897638
TU354	chr1	56897697	56897864	168	2.28	1	56897697-56897864
TU355	chr1	56897867	56898069	203	3.33	1	56897867-56898069
TU356	chr1	56898323	56898524	180	2.12	2	56898323-56898412	56898435-56898524
TU357	chr1	56898768	56898936	169	3	1	56898768-56898936
TU358	chr1	56899017	56899230	214	3.11	1	56899017-56899230
TU359	chr1	56899538	56899716	179	4.24	1	56899538-56899716
TU360	chr1	57146837	57147071	235	6.82	1	57146837-57147071
TU361	chr1	57592898	57593070	173	2.07	1	57592898-57593070
TU362	chr1	57593529	57593720	192	3.55	1	57593529-57593720
TU363	chr1	57594882	57595035	150	2.17	2	57594882-57594971	57594976-57595035
TU364	chr1	57595346	57595496	151	2.32	1	57595346-57595496
TU365	chr1	57595784	57596008	180	2.51	2	57595784-57595873	57595919-57596008
TU366	chr1	57596780	57596967	188	3.35	1	57596780-57596967
TU367	chr1	57597384	57597713	262	2.22	3	57597384-57597466	57597496-57597620	57597660-57597713
TU368	chr1	57818480	57818664	180	2.98	2	57818480-57818569	57818575-57818664
TU369	chr1	57819195	57819783	561	4.96	2	57819195-57819284	57819313-57819783
TU370	chr1	58014741	58014915	175	3.75	1	58014741-58014915
TU371	chr1	58014922	58015180	243	2.7	2	58014922-58015023	58015040-58015180
TU372	chr1	58044903	58045075	173	2.03	1	58044903-58045075
TU373	chr1	58167142	58167293	152	2.64	1	58167142-58167293
TU374	chr1	58168118	58168297	172	2	2	58168118-58168201	58168210-58168297
TU375	chr1	58169351	58169517	167	2.47	1	58169351-58169517
TU376	chr1	58242775	58242979	195	3.39	2	58242775-58242868	58242879-58242979
TU377	chr1	58242990	58243245	250	2.93	2	58242990-58243164	58243171-58243245
TU378	chr1	58244796	58244977	159	2	2	58244796-58244882	58244906-58244977
TU379	chr1	58384175	58384548	374	6.4	1	58384175-58384548
TU380	chr1	58584554	58584728	175	2.84	1	58584554-58584728
TU381	chr1	58585073	58585260	186	2.53	2	58585073-58585168	58585171-58585260
TU382	chr1	58784908	58785277	370	3.69	1	58784908-58785277
TU383	chr1	58785292	58786308	1005	6.91	2	58785292-58786206	58786219-58786308
TU384	chr1	58786511	58786837	327	4.93	1	58786511-58786837
TU385	chr1	58787025	58787209	185	3.83	1	58787025-58787209
TU386	chr1	58787794	58787999	206	3.2	1	58787794-58787999
TU387	chr1	58788025	58788275	251	6.55	1	58788025-58788275
TU388	chr1	58788321	58788935	593	3.3	3	58788321-58788413	58788431-58788697	58788703-58788935
TU389	chr1	58788950	58789135	186	7.35	1	58788950-58789135
TU390	chr1	58829934	58830114	180	2	2	58829934-58830023	58830025-58830114
TU391	chr1	58846614	58846799	168	2	2	58846614-58846692	58846711-58846799
TU392	chr1	59075175	59075749	575	4.07	1	59075175-59075749
TU393	chr1	59075823	59076472	650	8.08	1	59075823-59076472
TU394	chr1	59076480	59076738	259	11.34	1	59076480-59076738
TU395	chr1	59076820	59077113	294	5.83	1	59076820-59077113
TU396	chr1	59077188	59077760	572	4.51	2	59077188-59077604	59077606-59077760
TU397	chr1	59078058	59078876	806	6.1	2	59078058-59078564	59078578-59078876
TU398	chr1	59081253	59081429	164	2	2	59081253-59081337	59081351-59081429
TU399	chr1	59204845	59205014	166	2.04	2	59204845-59204920	59204925-59205014
TU400	chr1	59205491	59205686	196	4.55	1	59205491-59205686
TU401	chr1	59206006	59206174	162	2.02	2	59206006-59206095	59206103-59206174
TU402	chr1	59396864	59398386	1523	27.5	1	59396864-59398386
TU403	chr1	59398428	59399130	703	23.04	1	59398428-59399130
TU404	chr1	59399186	59400805	1609	19.55	2	59399186-59400045	59400057-59400805
TU405	chr1	59401085	59402414	1324	18.19	2	59401085-59402330	59402337-59402414
TU406	chr1	59402436	59402693	258	6.44	1	59402436-59402693
TU407	chr1	59402755	59409738	6944	11.29	4	59402755-59407508	59407510-59408291	59408328-59408859	59408863-59409738
TU408	chr1	59409823	59410884	1045	12.31	2	59409823-59410797	59410815-59410884
TU409	chr1	59410915	59411437	523	13.94	1	59410915-59411437
TU410	chr1	59411477	59411934	456	8.44	2	59411477-59411566	59411569-59411934
TU411	chr1	59412312	59413209	898	12.76	1	59412312-59413209
TU412	chr1	59413344	59416070	2661	8.25	5	59413344-59413953	59414013-59414111	59414113-59415099	59415102-59415484	59415489-59416070
TU413	chr1	59416112	59416942	831	11.15	1	59416112-59416942
TU414	chr1	59417017	59417861	845	11.03	1	59417017-59417861
TU415	chr1	59417907	59418937	1031	9.6	1	59417907-59418937
TU416	chr1	59786514	59786686	173	2.08	1	59786514-59786686
TU417	chr1	60302700	60302880	177	2	2	60302700-60302789	60302794-60302880
TU418	chr1	60320786	60320955	165	2.06	2	60320786-60320860	60320866-60320955
TU419	chr1	62180055	62180239	180	2	2	62180055-62180144	62180150-62180239
TU420	chr1	63651776	63651939	164	29.05	1	63651776-63651939
TU421	chr1	64677528	64677884	357	5.38	1	64677528-64677884
TU422	chr1	64677988	64678245	258	13.17	1	64677988-64678245
TU423	chr1	64797564	64800624	3019	14.75	3	64797564-64800394	64800429-64800520	64800529-64800624
TU424	chr1	64801058	64801324	267	3.66	1	64801058-64801324
TU425	chr1	64801415	64802010	569	3.94	4	64801415-64801508	64801520-64801806	64801810-64801905	64801919-64802010
TU426	chr1	64802082	64802265	184	2.73	1	64802082-64802265
TU427	chr1	64802340	64802697	334	3.35	2	64802340-64802414	64802439-64802697
TU428	chr1	64802773	64802957	182	4.16	2	64802773-64802863	64802867-64802957
TU429	chr1	64803150	64803324	175	3.4	1	64803150-64803324
TU430	chr1	64803777	64803970	180	2.88	2	64803777-64803866	64803881-64803970
TU431	chr1	64804161	64804346	170	2	2	64804161-64804240	64804257-64804346
TU432	chr1	64804394	64804584	177	2	2	64804394-64804482	64804497-64804584
TU433	chr1	64865924	64866981	1056	4.98	2	64865924-64866101	64866104-64866981
TU434	chr1	64892244	64892532	289	3.33	1	64892244-64892532
TU435	chr1	64938609	64939133	525	6	1	64938609-64939133
TU436	chr1	64939246	64939791	546	9.31	1	64939246-64939791
TU437	chr1	64939900	64940146	247	9.28	1	64939900-64940146
TU438	chr1	64940249	64940677	429	4.17	1	64940249-64940677
TU439	chr1	64940747	64940950	204	5.11	1	64940747-64940950
TU440	chr1	64941261	64941589	329	5.25	1	64941261-64941589
TU441	chr1	64942115	64942517	396	3.95	2	64942115-64942411	64942419-64942517
TU442	chr1	64942822	64943080	259	5.24	1	64942822-64943080
TU443	chr1	64943316	64943498	180	2.18	2	64943316-64943405	64943409-64943498
TU444	chr1	64989877	64990051	175	2.93	1	64989877-64990051
TU445	chr1	64992012	64992220	209	4.17	1	64992012-64992220
TU446	chr1	64992273	64992451	179	2.72	1	64992273-64992451
TU447	chr1	64995191	64995571	380	4.71	2	64995191-64995487	64995489-64995571
TU448	chr1	64995925	64996100	156	2.03	2	64995925-64996014	64996035-64996100
TU449	chr1	64999147	64999317	171	3.07	1	64999147-64999317
TU450	chr1	65000528	65000846	300	2.84	2	65000528-65000765	65000785-65000846
TU451	chr1	65001121	65001504	351	2.76	3	65001121-65001291	65001322-65001411	65001415-65001504
TU452	chr1	65020280	65020470	191	3.37	1	65020280-65020470
TU453	chr1	65022397	65022590	180	2	2	65022397-65022486	65022501-65022590
TU454	chr1	65240501	65240676	169	2.02	2	65240501-65240590	65240598-65240676
TU455	chr1	65240794	65241121	303	2.98	2	65240794-65240968	65240994-65241121
TU456	chr1	65241463	65242316	844	5.5	2	65241463-65242060	65242071-65242316
TU457	chr1	65242401	65244585	2159	14.16	2	65242401-65243518	65243545-65244585
TU458	chr1	65244973	65245667	695	9.42	1	65244973-65245667
TU459	chr1	65245734	65246020	287	10.47	1	65245734-65246020
TU460	chr1	65463843	65464118	276	2.96	1	65463843-65464118
TU461	chr1	65673524	65673711	180	2.92	2	65673524-65673613	65673622-65673711
TU462	chr1	65675040	65675233	180	2.16	2	65675040-65675129	65675144-65675233
TU463	chr1	65675503	65675737	235	3.83	1	65675503-65675737
TU464	chr1	65675767	65675963	197	17.2	1	65675767-65675963
TU465	chr1	65676316	65676609	294	4.57	1	65676316-65676609
TU466	chr1	65677051	65677551	486	7.27	2	65677051-65677140	65677156-65677551
TU467	chr1	65677885	65678138	254	9.45	1	65677885-65678138
TU468	chr1	65678339	65679071	733	5.39	1	65678339-65679071
TU469	chr1	65679288	65679935	618	7.61	3	65679288-65679377	65679391-65679828	65679846-65679935
TU470	chr1	65679948	65680173	226	5.67	1	65679948-65680173
TU471	chr1	66071187	66071539	353	7.67	1	66071187-66071539
TU472	chr1	66072790	66072973	181	2.9	2	66072790-66072879	66072883-66072973
TU473	chr1	66075562	66076024	334	2.21	4	66075562-66075624	66075649-66075739	66075823-66075912	66075935-66076024
TU474	chr1	66076513	66076726	214	2.79	1	66076513-66076726
TU475	chr1	66077261	66077456	178	2.07	2	66077261-66077350	66077369-66077456
TU476	chr1	66077814	66077991	163	2.01	2	66077814-66077886	66077902-66077991
TU477	chr1	66668086	66668269	182	2.78	2	66668086-66668175	66668178-66668269
TU478	chr1	66707605	66707814	180	2.79	2	66707605-66707694	66707725-66707814
TU479	chr1	66708118	66708287	170	2.49	1	66708118-66708287
TU480	chr1	66709246	66709486	233	2.24	2	66709246-66709422	66709431-66709486
TU481	chr1	66711681	66712008	305	2.66	3	66711681-66711728	66711748-66711914	66711919-66712008
TU482	chr1	66758971	66759587	617	15.52	1	66758971-66759587
TU483	chr1	66834546	66835034	176	3.9	2	66834546-66834622	66834936-66835034
TU484	chr1	67472515	67472892	372	3.05	2	67472515-67472604	67472611-67472892
TU485	chr1	67473031	67473294	264	5.19	1	67473031-67473294
TU486	chr1	67473418	67473616	195	2.78	2	67473418-67473515	67473520-67473616
TU487	chr1	67473765	67473971	204	3.26	2	67473765-67473877	67473881-67473971
TU488	chr1	67473976	67474315	332	23.31	2	67473976-67474066	67474075-67474315
TU489	chr1	67474324	67475242	902	12.45	3	67474324-67475042	67475048-67475140	67475153-67475242
TU490	chr1	67597999	67598387	389	10.22	1	67597999-67598387
TU491	chr1	67812126	67812297	172	2.47	1	67812126-67812297
TU492	chr1	67813960	67814148	180	2.99	2	67813960-67814049	67814059-67814148
TU493	chr1	67814373	67814608	236	3.87	1	67814373-67814608
TU494	chr1	67814669	67814875	193	2.7	2	67814669-67814770	67814785-67814875
TU495	chr1	67815383	67815605	223	3.6	1	67815383-67815605
TU496	chr1	67816038	67816365	325	3.1	2	67816038-67816271	67816275-67816365
TU497	chr1	67817420	67817593	174	2.09	1	67817420-67817593
TU498	chr1	67818667	67819188	461	3.07	3	67818667-67818720	67818768-67819084	67819099-67819188
TU499	chr1	67819921	67820113	180	2	2	67819921-67820010	67820024-67820113
TU500	chr1	67820324	67820623	300	3.45	1	67820324-67820623
TU501	chr1	67821076	67821456	352	2.5	3	67821076-67821227	67821251-67821360	67821367-67821456
TU502	chr1	67821478	67821660	183	2.7	1	67821478-67821660
TU503	chr1	67821834	67822086	253	2.53	1	67821834-67822086
TU504	chr1	67822277	67822633	276	3.05	2	67822277-67822333	67822415-67822633
TU505	chr1	67823005	67823229	225	4.39	1	67823005-67823229
TU506	chr1	67823645	67823863	219	5.14	1	67823645-67823863
TU507	chr1	67824693	67824873	180	2.31	2	67824693-67824782	67824784-67824873
TU508	chr1	67839462	67839671	210	12.38	1	67839462-67839671
TU509	chr1	67900434	67900627	180	2	2	67900434-67900523	67900538-67900627
TU510	chr1	68233078	68233276	197	4.09	2	68233078-68233174	68233177-68233276
TU511	chr1	68233537	68233734	198	4.04	1	68233537-68233734
TU512	chr1	68234351	68234538	183	2.3	2	68234351-68234440	68234446-68234538
TU513	chr1	68260931	68261617	678	4.5	2	68260931-68261020	68261030-68261617
TU514	chr1	68261794	68262270	417	3.95	3	68261794-68261883	68261927-68262017	68262035-68262270
TU515	chr1	68262441	68262818	372	4.04	2	68262441-68262563	68262570-68262818
TU516	chr1	68461956	68462903	942	7.2	2	68461956-68462208	68462215-68462903
TU517	chr1	68578409	68578628	220	55.04	1	68578409-68578628
TU518	chr1	69172317	69172492	176	2.05	1	69172317-69172492
TU519	chr1	69172979	69173197	219	3.12	1	69172979-69173197
TU520	chr1	69729916	69730098	181	2.68	2	69729916-69730005	69730008-69730098
TU521	chr1	69800955	69801146	181	2.77	2	69800955-69801045	69801057-69801146
TU522	chr1	70438120	70438300	181	5.77	1	70438120-70438300
TU523	chr1	70572943	70573382	439	18.4	2	70572943-70573032	70573034-70573382
TU524	chr1	70727846	70728029	168	2	2	70727846-70727924	70727941-70728029
TU525	chr1	70730958	70731158	180	2.33	2	70730958-70731047	70731069-70731158
TU526	chr1	70839953	70840508	556	10.49	1	70839953-70840508
TU527	chr1	70840608	70842260	1651	10.28	2	70840608-70842159	70842162-70842260
TU528	chr1	70843026	70843198	173	2.03	1	70843026-70843198
TU529	chr1	70843870	70844048	179	3.17	1	70843870-70844048
TU530	chr1	70844665	70845042	378	3.77	1	70844665-70845042
TU531	chr1	70952440	70952617	178	10.08	1	70952440-70952617
TU532	chr1	70952870	70953497	628	32.51	1	70952870-70953497
TU533	chr1	70984605	70984778	174	2.07	1	70984605-70984778
TU534	chr1	71045808	71046036	229	4.58	1	71045808-71046036
TU535	chr1	71046148	71046334	187	5.32	1	71046148-71046334
TU536	chr1	71046619	71046812	194	4.6	1	71046619-71046812
TU537	chr1	71247118	71247911	794	6.31	1	71247118-71247911
TU538	chr1	71248016	71248169	153	2.48	2	71248016-71248065	71248067-71248169
TU539	chr1	71257356	71258843	1488	16.41	1	71257356-71258843
TU540	chr1	71258919	71259110	192	2.51	1	71258919-71259110
TU541	chr1	71534946	71535493	548	7.67	1	71534946-71535493
TU542	chr1	71535742	71535899	158	2.9	1	71535742-71535899
TU543	chr1	71536312	71536497	186	2.46	1	71536312-71536497
TU544	chr1	71537289	71537459	161	2.15	2	71537289-71537378	71537389-71537459
TU545	chr1	71537557	71537834	270	4.21	2	71537557-71537648	71537657-71537834
TU546	chr1	71537840	71538170	331	3.59	1	71537840-71538170
TU547	chr1	71538601	71538848	248	4.81	1	71538601-71538848
TU548	chr1	71538962	71539223	262	7.44	1	71538962-71539223
TU549	chr1	71539730	71540606	849	6.04	2	71539730-71540299	71540328-71540606
TU550	chr1	71540706	71540966	261	6.49	1	71540706-71540966
TU551	chr1	71611636	71611973	338	25.82	1	71611636-71611973
TU552	chr1	71626046	71626436	391	5.52	1	71626046-71626436
TU553	chr1	71626509	71626979	460	3.45	2	71626509-71626598	71626610-71626979
TU554	chr1	71627010	71627247	238	5.95	1	71627010-71627247
TU555	chr1	71627379	71627592	214	6.42	1	71627379-71627592
TU556	chr1	71627796	71628097	302	3.96	1	71627796-71628097
TU557	chr1	71628341	71628976	619	4.27	2	71628341-71628423	71628441-71628976
TU558	chr1	71721460	71721654	179	2.15	2	71721460-71721548	71721565-71721654
TU559	chr1	71721944	71722203	260	5.44	1	71721944-71722203
TU560	chr1	71722540	71722732	180	2.95	2	71722540-71722629	71722643-71722732
TU561	chr1	71723042	71723324	246	2.04	3	71723042-71723107	71723144-71723233	71723235-71723324
TU562	chr1	71723415	71723600	164	2	2	71723415-71723489	71723512-71723600
TU563	chr1	71724039	71724220	180	2.28	2	71724039-71724128	71724131-71724220
TU564	chr1	71724246	71724442	197	5.43	1	71724246-71724442
TU565	chr1	71863271	71863459	180	3.18	2	71863271-71863360	71863370-71863459
TU566	chr1	71952664	71954410	1700	16.43	4	71952664-71952866	71952878-71953997	71954013-71954102	71954124-71954410
TU567	chr1	71954919	71955308	390	7.32	1	71954919-71955308
TU568	chr1	71955372	71955824	453	20.04	1	71955372-71955824
TU569	chr1	71955847	71955996	150	2.97	1	71955847-71955996
TU570	chr1	71957489	71957671	181	2.99	2	71957489-71957578	71957581-71957671
TU571	chr1	71957919	71958123	194	5.34	2	71957919-71958018	71958030-71958123
TU572	chr1	71958126	71958510	385	6.09	1	71958126-71958510
TU573	chr1	71958727	71959178	374	5.47	3	71958727-71958962	71958973-71959062	71959131-71959178
TU574	chr1	71959197	71959435	201	2.3	2	71959197-71959307	71959346-71959435
TU575	chr1	71959765	71960140	376	3.8	1	71959765-71960140
TU576	chr1	72010343	72011737	1370	6.77	2	72010343-72010731	72010757-72011737
TU577	chr1	72011828	72011996	166	2.01	2	72011828-72011917	72011921-72011996
TU578	chr1	72012308	72012874	564	4.76	2	72012308-72012479	72012483-72012874
TU579	chr1	72013453	72013944	492	3.8	1	72013453-72013944
TU580	chr1	72031731	72031912	180	2	2	72031731-72031820	72031823-72031912
TU581	chr1	72032282	72032605	301	3.6	2	72032282-72032371	72032395-72032605
TU582	chr1	72033377	72033557	165	2	2	72033377-72033463	72033480-72033557
TU583	chr1	72035639	72035824	180	2	2	72035639-72035728	72035735-72035824
TU584	chr1	72120770	72121038	269	3.31	1	72120770-72121038
TU585	chr1	72121044	72121292	249	8.89	1	72121044-72121292
TU586	chr1	72121420	72121721	302	12.34	1	72121420-72121721
TU587	chr1	72367708	72367860	153	5.63	1	72367708-72367860
TU588	chr1	72389778	72390480	239	4.16	2	72389778-72389831	72390296-72390480
TU589	chr1	72563483	72563661	179	2.17	1	72563483-72563661
TU590	chr1	72563848	72564177	326	4.74	2	72563848-72563961	72563966-72564177
TU591	chr1	72564264	72564611	323	3.21	2	72564264-72564508	72564534-72564611
TU592	chr1	72564832	72565248	349	2.51	4	72564832-72564921	72564943-72565032	72565071-72565172	72565182-72565248
TU593	chr1	72565482	72565665	180	2.52	2	72565482-72565571	72565576-72565665
TU594	chr1	72565674	72565989	316	2.96	1	72565674-72565989
TU595	chr1	72566289	72566613	319	2.71	2	72566289-72566531	72566538-72566613
TU596	chr1	72566803	72567086	280	2.74	2	72566803-72566895	72566900-72567086
TU597	chr1	72567098	72567262	165	2.77	1	72567098-72567262
TU598	chr1	72567317	72567557	236	2.83	2	72567317-72567408	72567414-72567557
TU599	chr1	72568280	72568460	181	2.8	1	72568280-72568460
TU600	chr1	72568789	72569577	755	3.03	4	72568789-72568878	72568906-72569019	72569025-72569485	72569488-72569577
TU601	chr1	72569627	72569821	195	3.42	1	72569627-72569821
TU602	chr1	72569992	72570183	180	2	2	72569992-72570081	72570094-72570183
TU603	chr1	72570951	72571377	421	4.63	2	72570951-72571040	72571047-72571377
TU604	chr1	72649587	72649776	172	2.15	2	72649587-72649676	72649695-72649776
TU605	chr1	72649952	72650218	223	2.39	2	72649952-72650127	72650172-72650218
TU606	chr1	72657298	72657630	266	2.7	2	72657298-72657366	72657434-72657630
TU607	chr1	72667180	72670415	313	6.52	3	72667180-72667268	72667468-72667560	72670285-72670415
TU608	chr1	72693482	72693672	180	2.79	2	72693482-72693571	72693583-72693672
TU609	chr1	72727107	72727827	721	15.1	1	72727107-72727827
TU610	chr1	72727981	72728685	705	24.28	1	72727981-72728685
TU611	chr1	72737669	72737939	271	2.48	1	72737669-72737939
TU612	chr1	72926731	72926988	258	10.47	1	72926731-72926988
TU613	chr1	72927477	72927733	257	11.61	1	72927477-72927733
TU614	chr1	72928204	72928489	286	6.82	1	72928204-72928489
TU615	chr1	72928598	72928794	180	2.97	2	72928598-72928687	72928705-72928794
TU616	chr1	72929607	72930023	417	6.42	1	72929607-72930023
TU617	chr1	72930207	72930594	386	7.39	2	72930207-72930296	72930299-72930594
TU618	chr1	73107222	73107423	202	2.84	1	73107222-73107423
TU619	chr1	73107644	73107836	193	2.53	1	73107644-73107836
TU620	chr1	73423708	73423884	177	2.03	1	73423708-73423884
TU621	chr1	73465990	73466189	200	4.37	1	73465990-73466189
TU622	chr1	73467733	73467953	221	6.33	1	73467733-73467953
TU623	chr1	73470632	73470847	216	38.96	1	73470632-73470847
TU624	chr1	73560757	73560927	158	2.39	2	73560757-73560808	73560822-73560927
TU625	chr1	73655990	73656229	240	6.37	1	73655990-73656229
TU626	chr1	73656365	73657629	151	5.21	2	73656365-73656465	73657580-73657629
TU627	chr1	73733125	73733494	342	7.39	2	73733125-73733376	73733405-73733494
TU628	chr1	73733516	73734012	485	19.79	2	73733516-73733912	73733925-73734012
TU629	chr1	73734100	73734410	311	5.3	1	73734100-73734410
TU630	chr1	73734649	73735063	415	8.67	1	73734649-73735063
TU631	chr1	73787457	73787747	291	4.98	1	73787457-73787747
TU632	chr1	73787861	73788050	175	2	2	73787861-73787946	73787962-73788050
TU633	chr1	73789221	73789391	167	2.43	2	73789221-73789323	73789328-73789391
TU634	chr1	73789422	73789659	236	3.01	2	73789422-73789511	73789514-73789659
TU635	chr1	73790213	73790396	184	2.64	1	73790213-73790396
TU636	chr1	73950809	73950990	180	2.96	2	73950809-73950898	73950901-73950990
TU637	chr1	73952998	73953194	179	2.4	2	73952998-73953086	73953105-73953194
TU638	chr1	73979840	73980036	180	2.38	2	73979840-73979929	73979947-73980036
TU639	chr1	74136510	74136688	152	2.56	2	74136510-74136599	74136627-74136688
TU640	chr1	74137473	74137754	282	5.96	1	74137473-74137754
TU641	chr1	74137820	74142142	913	12.17	2	74137820-74138467	74141878-74142142
TU642	chr1	74141149	74141342	165	2	2	74141149-74141224	74141254-74141342
TU643	chr1	74148432	74148621	163	2	2	74148432-74148519	74148547-74148621
TU644	chr1	74153884	74154067	184	16.78	1	74153884-74154067
TU645	chr1	74371836	74372021	180	2	2	74371836-74371925	74371932-74372021
TU646	chr1	74381407	74381769	363	6.87	1	74381407-74381769
TU647	chr1	74381913	74382079	167	2.06	1	74381913-74382079
TU648	chr1	74383149	74383324	176	2.97	1	74383149-74383324
TU649	chr1	74684614	74684997	384	27.3	1	74684614-74684997
TU650	chr1	75100867	75101066	185	2.82	2	75100867-75100956	75100972-75101066
TU651	chr1	75101169	75101381	213	6.26	1	75101169-75101381
TU652	chr1	75222581	75222815	235	3.18	1	75222581-75222815
TU653	chr1	75223560	75223936	369	5.27	2	75223560-75223842	75223851-75223936
TU654	chr1	75896235	75896501	227	2.19	2	75896235-75896290	75896331-75896501
TU655	chr1	75897946	75898141	180	2.09	2	75897946-75898035	75898052-75898141
TU656	chr1	75899257	75899442	180	2	2	75899257-75899346	75899353-75899442
TU657	chr1	76539373	76540518	1098	6.85	4	76539373-76539464	76539469-76540017	76540020-76540386	76540429-76540518
TU658	chr1	76540545	76541035	475	6.13	2	76540545-76540895	76540912-76541035
TU659	chr1	76541067	76541769	662	4.04	3	76541067-76541140	76541142-76541639	76541680-76541769
TU660	chr1	76542003	76542315	313	6.8	1	76542003-76542315
TU661	chr1	76542477	76543234	758	6.17	1	76542477-76543234
TU662	chr1	76543293	76543486	194	2.98	1	76543293-76543486
TU663	chr1	76544157	76544437	281	3.83	1	76544157-76544437
TU664	chr1	76545009	76545179	171	2.5	1	76545009-76545179
TU665	chr1	77035789	77036265	411	4.65	4	77035789-77035877	77035906-77035995	77036030-77036159	77036164-77036265
TU666	chr1	77036464	77036684	221	7.45	1	77036464-77036684
TU667	chr1	77612219	77612565	347	11.04	1	77612219-77612565
TU668	chr1	77612752	77612948	197	3.39	1	77612752-77612948
TU669	chr1	77612984	77613267	284	14.39	1	77612984-77613267
TU670	chr1	77613559	77613914	353	4.7	2	77613559-77613814	77613818-77613914
TU671	chr1	78011057	78011467	411	3.55	1	78011057-78011467
TU672	chr1	79025492	79026275	784	28.46	1	79025492-79026275
TU673	chr1	79026316	79027977	1662	18.08	1	79026316-79027977
TU674	chr1	79028101	79028779	650	12.66	3	79028101-79028549	79028573-79028672	79028679-79028779
TU675	chr1	79028782	79029569	788	15.65	1	79028782-79029569
TU676	chr1	79029573	79031744	2162	8.42	2	79029573-79029843	79029854-79031744
TU677	chr1	79031811	79032934	1121	8.64	2	79031811-79032841	79032845-79032934
TU678	chr1	79032959	79033424	466	13.2	1	79032959-79033424
TU679	chr1	79033433	79035179	1747	10.95	1	79033433-79035179
TU680	chr1	79035239	79035429	179	2.49	2	79035239-79035328	79035341-79035429
TU681	chr1	79035497	79036079	583	10.47	1	79035497-79036079
TU682	chr1	79036090	79036280	191	5.68	1	79036090-79036280
TU683	chr1	79037125	79037595	471	6.86	1	79037125-79037595
TU684	chr1	79037603	79037813	208	2.72	2	79037603-79037709	79037713-79037813
TU685	chr1	79037878	79038065	188	6.85	1	79037878-79038065
TU686	chr1	79038427	79039058	624	3.75	2	79038427-79038810	79038819-79039058
TU687	chr1	79039374	79039562	189	10.39	1	79039374-79039562
TU688	chr1	79039726	79040062	295	3.96	2	79039726-79039930	79039973-79040062
TU689	chr1	79040622	79041038	416	7.82	2	79040622-79040947	79040949-79041038
TU690	chr1	79781191	79781377	180	2	2	79781191-79781280	79781288-79781377
TU691	chr1	79783092	79783931	627	13.77	2	79783092-79783404	79783618-79783931
TU692	chr1	79783980	79784269	290	16.21	1	79783980-79784269
TU693	chr1	79784287	79784634	347	2.43	2	79784287-79784382	79784384-79784634
TU694	chr1	80172753	80173229	477	7.64	1	80172753-80173229
TU695	chr1	80173311	80173504	191	4.24	2	80173311-80173403	80173407-80173504
TU696	chr1	80173507	80173680	174	4.02	1	80173507-80173680
TU697	chr1	80174596	80175924	483	5.2	2	80174596-80174823	80175670-80175924
TU698	chr1	80175417	80175615	190	2.98	2	80175417-80175507	80175517-80175615
TU699	chr1	80175993	80176182	190	3.78	1	80175993-80176182
TU700	chr1	80176363	80176840	478	5.45	1	80176363-80176840
TU701	chr1	80176945	80177110	166	2.79	1	80176945-80177110
TU702	chr1	80177170	80177347	178	2.33	1	80177170-80177347
TU703	chr1	80177530	80177869	313	3.93	3	80177530-80177622	80177635-80177764	80177780-80177869
TU704	chr1	80202608	80202854	247	66.18	1	80202608-80202854
TU705	chr1	80202903	80203456	554	24.22	1	80202903-80203456
TU706	chr1	80498718	80498884	167	2.09	1	80498718-80498884
TU707	chr1	80585142	80586364	1098	5.42	5	80585142-80585235	80585240-80585721	80585743-80585815	80585868-80585924	80585973-80586364
TU708	chr1	80586402	80586770	369	4.56	1	80586402-80586770
TU709	chr1	80587640	80587840	200	2.31	2	80587640-80587771	80587773-80587840
TU710	chr1	80591373	80591566	194	2.93	1	80591373-80591566
TU711	chr1	80592877	80593150	274	4.79	1	80592877-80593150
TU712	chr1	80595919	80596109	191	2.55	1	80595919-80596109
TU713	chr1	80661759	80661948	176	2.39	2	80661759-80661848	80661863-80661948
TU714	chr1	80664554	80664718	165	2.14	1	80664554-80664718
TU715	chr1	80937098	80937305	191	2.2	2	80937098-80937198	80937216-80937305
TU716	chr1	81348884	81349142	259	32.9	1	81348884-81349142
TU717	chr1	81899024	81899210	187	5.18	1	81899024-81899210
TU718	chr1	81899347	81899516	170	3.07	1	81899347-81899516
TU719	chr1	82162063	82162619	536	3.49	3	82162063-82162152	82162165-82162520	82162530-82162619
TU720	chr1	82172914	82173098	165	2	2	82172914-82172990	82173011-82173098
TU721	chr1	82175030	82175222	181	3.27	2	82175030-82175119	82175132-82175222
TU722	chr1	82175367	82175550	180	2.83	2	82175367-82175456	82175461-82175550
TU723	chr1	82295257	82295486	230	12.39	1	82295257-82295486
TU724	chr1	82531569	82531766	180	2	2	82531569-82531658	82531677-82531766
TU725	chr1	82695191	82696568	1352	8.97	2	82695191-82695517	82695544-82696568
TU726	chr1	82696684	82696868	185	3.48	1	82696684-82696868
TU727	chr1	82697214	82697401	183	3.46	2	82697214-82697303	82697309-82697401
TU728	chr1	82697569	82698661	1059	7.5	2	82697569-82698537	82698572-82698661
TU729	chr1	83197904	83198084	174	2	2	83197904-83197993	83198001-83198084
TU730	chr1	83201783	83201955	173	2.5	1	83201783-83201955
TU731	chr1	83464492	83465920	191	2.95	2	83464492-83464553	83465792-83465920
TU732	chr1	83565829	83566005	177	2.02	1	83565829-83566005
TU733	chr1	83568247	83568425	179	2.97	1	83568247-83568425
TU734	chr1	83568467	83568790	324	6.02	1	83568467-83568790
TU735	chr1	83569419	83569600	182	3.78	1	83569419-83569600
TU736	chr1	83569739	83570212	461	4.25	4	83569739-83569830	83569833-83570000	83570003-83570112	83570122-83570212
TU737	chr1	83570386	83570786	393	4.09	2	83570386-83570475	83570484-83570786
TU738	chr1	83571011	83571631	577	5.44	2	83571011-83571064	83571109-83571631
TU739	chr1	83571781	83571949	150	2.06	2	83571781-83571870	83571890-83571949
TU740	chr1	83582269	83582666	398	6.97	1	83582269-83582666
TU741	chr1	83593434	83594257	824	16.26	1	83593434-83594257
TU742	chr1	83636757	83636945	180	2.43	2	83636757-83636846	83636856-83636945
TU743	chr1	83641485	83641664	162	2	2	83641485-83641562	83641581-83641664
TU744	chr1	83642691	83642974	284	3.36	1	83642691-83642974
TU745	chr1	83649053	83649233	181	2.77	1	83649053-83649233
TU746	chr1	83650910	83651224	249	2.21	3	83650910-83650978	83651036-83651125	83651135-83651224
TU747	chr1	83652293	83652471	179	2.44	1	83652293-83652471
TU748	chr1	83652719	83652902	172	2	2	83652719-83652801	83652814-83652902
TU749	chr1	83655194	83655383	186	2.68	2	83655194-83655289	83655294-83655383
TU750	chr1	83764350	83764837	472	3.04	2	83764350-83764582	83764599-83764837
TU751	chr1	83846163	83846368	204	7.92	2	83846163-83846273	83846276-83846368
TU752	chr1	84058356	84058964	609	40.88	1	84058356-84058964
TU753	chr1	84059025	84060683	1645	40.61	2	84059025-84060194	84060209-84060683
TU754	chr1	84061063	84061309	247	21.77	1	84061063-84061309
TU755	chr1	84211786	84212018	233	6.82	1	84211786-84212018
TU756	chr1	84212998	84214159	1078	4.46	5	84212998-84213087	84213089-84213321	84213374-84213464	84213482-84213712	84213727-84214159
TU757	chr1	84214302	84214490	189	5.15	1	84214302-84214490
TU758	chr1	84252211	84252544	334	7.05	1	84252211-84252544
TU759	chr1	84259513	84259675	163	4.86	1	84259513-84259675
TU760	chr1	84318185	84318377	190	2.49	2	84318185-84318284	84318288-84318377
TU761	chr1	84566961	84567127	159	2.04	2	84566961-84567029	84567038-84567127
TU762	chr1	84567654	84567864	211	6.64	1	84567654-84567864
TU763	chr1	84689519	84689716	198	32.64	1	84689519-84689716
TU764	chr1	84689967	84690248	282	3.97	1	84689967-84690248
TU765	chr1	84690344	84690614	271	9.24	1	84690344-84690614
TU766	chr1	84691092	84691561	470	16.84	1	84691092-84691561
TU767	chr1	84691779	84691982	195	3.21	2	84691779-84691883	84691893-84691982
TU768	chr1	84692108	84692393	269	3.9	2	84692108-84692286	84692304-84692393
TU769	chr1	84720628	84720815	186	3.28	2	84720628-84720723	84720726-84720815
TU770	chr1	84721420	84721590	171	2.67	1	84721420-84721590
TU771	chr1	84841685	84841849	156	2	2	84841685-84841774	84841784-84841849
TU772	chr1	86673393	86673589	197	3.72	1	86673393-86673589
TU773	chr1	86673608	86673776	169	3.46	1	86673608-86673776
TU774	chr1	86673780	86673952	173	3.13	1	86673780-86673952
TU775	chr1	86674004	86674259	256	4.86	1	86674004-86674259
TU776	chr1	86674306	86674485	180	2.78	1	86674306-86674485
TU777	chr1	86675251	86676344	1057	9.66	2	86675251-86675508	86675546-86676344
TU778	chr1	86676498	86677112	615	9.05	1	86676498-86677112
TU779	chr1	86677535	86677887	353	7.82	1	86677535-86677887
TU780	chr1	87938166	87938322	151	2	2	87938166-87938226	87938233-87938322
TU781	chr1	87939304	87939484	180	2	2	87939304-87939393	87939395-87939484
TU782	chr1	88095141	88095375	235	3.54	1	88095141-88095375
TU783	chr1	88096154	88096377	211	2.73	2	88096154-88096274	88096288-88096377
TU784	chr1	88259126	88259417	292	13.8	1	88259126-88259417
TU785	chr1	88259472	88259934	463	9.4	1	88259472-88259934
TU786	chr1	88260490	88260755	266	7.96	1	88260490-88260755
TU787	chr1	88260759	88260961	193	2.43	2	88260759-88260848	88260859-88260961
TU788	chr1	88261026	88261209	181	3.22	2	88261026-88261115	88261119-88261209
TU789	chr1	88261266	88261448	183	3.83	1	88261266-88261448
TU790	chr1	88261821	88262219	398	6.16	2	88261821-88262126	88262128-88262219
TU791	chr1	88399073	88399264	192	5.3	1	88399073-88399264
TU792	chr1	88399504	88399666	158	2.04	2	88399504-88399571	88399577-88399666
TU793	chr1	88400903	88401108	198	4.82	2	88400903-88401001	88401010-88401108
TU794	chr1	88404407	88404646	240	2.83	1	88404407-88404646
TU795	chr1	88405147	88405404	254	3.43	2	88405147-88405300	88405305-88405404
TU796	chr1	88411218	88411385	164	2.07	2	88411218-88411291	88411296-88411385
TU797	chr1	88496536	88497307	647	2.37	5	88496536-88496691	88496699-88496788	88496827-88497045	88497105-88497196	88497218-88497307
TU798	chr1	88498677	88499034	358	5.49	1	88498677-88499034
TU799	chr1	88499554	88499745	155	2.04	2	88499554-88499643	88499681-88499745
TU800	chr1	88499995	88500168	168	2.02	2	88499995-88500084	88500091-88500168
TU801	chr1	88500243	88500690	443	3.21	2	88500243-88500595	88500601-88500690
TU802	chr1	88501687	88502186	491	7.45	2	88501687-88501736	88501746-88502186
TU803	chr1	88502312	88502477	150	2.43	2	88502312-88502401	88502418-88502477
TU804	chr1	88502597	88503277	681	4.59	1	88502597-88503277
TU805	chr1	88548582	88548740	159	72.18	1	88548582-88548740
TU806	chr1	88587385	88587561	159	2	2	88587385-88587465	88587484-88587561
TU807	chr1	88665062	88665261	200	5.5	1	88665062-88665261
TU808	chr1	88665894	88666077	157	2	2	88665894-88665979	88666007-88666077
TU809	chr1	88666155	88666390	236	4.41	1	88666155-88666390
TU810	chr1	88666423	88666606	184	5.1	1	88666423-88666606
TU811	chr1	88666784	88666964	181	2.51	1	88666784-88666964
TU812	chr1	88667250	88667620	371	5.72	1	88667250-88667620
TU813	chr1	88667976	88668180	194	3.68	2	88667976-88668079	88668091-88668180
TU814	chr1	88669060	88669255	196	4.01	1	88669060-88669255
TU815	chr1	88669921	88670119	185	2.69	2	88669921-88670010	88670025-88670119
TU816	chr1	88670141	88670329	189	4.75	1	88670141-88670329
TU817	chr1	89123603	89123999	397	17.35	1	89123603-89123999
TU818	chr1	90605847	90606022	176	2.41	1	90605847-90606022
TU819	chr1	90606128	90606341	214	3.45	1	90606128-90606341
TU820	chr1	90606499	90606697	199	8.12	1	90606499-90606697
TU821	chr1	90606986	90607564	563	5.67	2	90606986-90607046	90607063-90607564
TU822	chr1	90608228	90608667	440	11.06	1	90608228-90608667
TU823	chr1	90608707	90609510	804	13.24	1	90608707-90609510
TU824	chr1	92327237	92331057	239	2.57	3	92327237-92327326	92327338-92327429	92331001-92331057
TU825	chr1	93139864	93140438	575	5534.75	1	93139864-93140438
TU826	chr1	95650950	95651128	169	2.05	2	95650950-95651052	95651063-95651128
TU827	chr1	95651218	95651403	176	2.02	2	95651218-95651307	95651318-95651403
TU828	chr1	95651638	95651976	332	3.02	2	95651638-95651861	95651869-95651976
TU829	chr1	95771239	95772255	1017	38.52	1	95771239-95772255
TU830	chr1	95772660	95773661	1002	8.98	1	95772660-95773661
TU831	chr1	95773702	95774289	586	4.54	2	95773702-95773897	95773900-95774289
TU832	chr1	95774630	95774922	291	3.95	2	95774630-95774824	95774827-95774922
TU833	chr1	95888312	95888497	167	2.1	2	95888312-95888388	95888408-95888497
TU834	chr1	95888500	95889269	770	17.5	1	95888500-95889269
TU835	chr1	95889587	95890390	804	14.76	1	95889587-95890390
TU836	chr1	96220556	96221000	445	12.62	1	96220556-96221000
TU837	chr1	96246360	96246529	170	8.69	1	96246360-96246529
TU838	chr1	96677086	96677740	641	6.35	2	96677086-96677137	96677152-96677740
TU839	chr1	96677942	96678366	425	6.6	1	96677942-96678366
TU840	chr1	96678378	96678646	269	5.39	1	96678378-96678646
TU841	chr1	96678764	96678968	205	4.75	1	96678764-96678968
TU842	chr1	96679159	96679438	280	3.44	1	96679159-96679438
TU843	chr1	96679704	96680001	298	6.89	1	96679704-96680001
TU844	chr1	96680110	96681306	1132	5.41	4	96680110-96680189	96680223-96680979	96681009-96681098	96681102-96681306
TU845	chr1	96684199	96684451	243	2.49	2	96684199-96684255	96684266-96684451
TU846	chr1	96687091	96687304	200	2.86	2	96687091-96687194	96687209-96687304
TU847	chr1	97194387	97196372	1950	8.11	2	97194387-97195829	97195866-97196372
TU848	chr1	97196379	97196645	267	3.3	1	97196379-97196645
TU849	chr1	97197542	97197715	174	2.11	1	97197542-97197715
TU850	chr1	97197745	97197927	183	2.44	1	97197745-97197927
TU851	chr1	97325305	97325491	187	4.13	1	97325305-97325491
TU852	chr1	97327452	97327621	163	2.02	2	97327452-97327541	97327549-97327621
TU853	chr1	97328695	97328866	172	3.53	1	97328695-97328866
TU854	chr1	97820480	97820741	262	7.17	1	97820480-97820741
TU855	chr1	97821890	97822217	324	2.87	2	97821890-97822101	97822106-97822217
TU856	chr1	97822845	97823020	176	3.01	1	97822845-97823020
TU857	chr1	97823805	97823997	180	2.31	2	97823805-97823894	97823908-97823997
TU858	chr1	97843826	97843984	152	2.01	2	97843826-97843887	97843895-97843984
TU859	chr1	97844024	97844285	262	7.89	1	97844024-97844285
TU860	chr1	97882380	97882550	171	3.09	1	97882380-97882550
TU861	chr1	97882848	97883015	168	3.01	1	97882848-97883015
TU862	chr1	98062490	98063017	524	7.65	2	98062490-98062770	98062775-98063017
TU863	chr1	98063198	98063678	462	4.77	3	98063198-98063384	98063391-98063480	98063494-98063678
TU864	chr1	98063921	98064390	470	5.23	1	98063921-98064390
TU865	chr1	98064513	98066017	1505	6.99	1	98064513-98066017
TU866	chr1	98066833	98067184	352	5.32	1	98066833-98067184
TU867	chr1	98067189	98067426	238	5.24	1	98067189-98067426
TU868	chr1	98067461	98067746	283	5.06	2	98067461-98067650	98067654-98067746
TU869	chr1	98067765	98067960	196	10.06	1	98067765-98067960
TU870	chr1	98068013	98068962	947	7.34	2	98068013-98068325	98068329-98068962
TU871	chr1	98069305	98069563	259	5.05	1	98069305-98069563
TU872	chr1	98069598	98069988	387	6.98	2	98069598-98069782	98069787-98069988
TU873	chr1	98177866	98178213	348	8.87	1	98177866-98178213
TU874	chr1	98178217	98179121	831	7.9	4	98178217-98178564	98178581-98178883	98178934-98179023	98179032-98179121
TU875	chr1	98179181	98179763	583	16.12	1	98179181-98179763
TU876	chr1	98375506	98375694	179	2	2	98375506-98375595	98375606-98375694
TU877	chr1	98375722	98376023	302	3.37	1	98375722-98376023
TU878	chr1	98516517	98516707	191	3.07	1	98516517-98516707
TU879	chr1	98527671	98527862	180	2	2	98527671-98527760	98527773-98527862
TU880	chr1	98681356	98681592	235	2.5	2	98681356-98681413	98681416-98681592
TU881	chr1	99332827	99333011	180	2.14	2	99332827-99332916	99332922-99333011
TU882	chr1	100158122	100158306	185	4.31	1	100158122-100158306
TU883	chr1	100242268	100242442	175	2.63	1	100242268-100242442
TU884	chr1	100588798	100588974	177	2.03	1	100588798-100588974
TU885	chr1	106880000	106880160	153	2.1	2	106880000-106880062	106880071-106880160
TU886	chr1	107214688	107214958	271	4.54	1	107214688-107214958
TU887	chr1	107227463	107227725	263	3.2	1	107227463-107227725
TU888	chr1	107228385	107228587	203	2.42	1	107228385-107228587
TU889	chr1	107229361	107229523	153	2.11	2	107229361-107229450	107229461-107229523
TU890	chr1	107230248	107230467	220	2.68	1	107230248-107230467
TU891	chr1	107230628	107230813	186	2.37	1	107230628-107230813
TU892	chr1	107231059	107231255	197	5.1	1	107231059-107231255
TU893	chr1	107231824	107231996	173	3.58	1	107231824-107231996
TU894	chr1	107232013	107232199	180	2.65	2	107232013-107232102	107232110-107232199
TU895	chr1	107232236	107232432	190	4.81	2	107232236-107232331	107232339-107232432
TU896	chr1	107233841	107234089	249	7.45	1	107233841-107234089
TU897	chr1	107234163	107234367	205	3.78	1	107234163-107234367
TU898	chr1	107234874	107235163	290	3.43	1	107234874-107235163
TU899	chr1	107235167	107236483	1317	26.54	1	107235167-107236483
TU900	chr1	107236675	107238302	1628	42.06	1	107236675-107238302
TU901	chr1	107577192	107577354	163	2.15	1	107577192-107577354
TU902	chr1	107577549	107577749	201	4.09	1	107577549-107577749
TU903	chr1	107645480	107646334	855	185.66	1	107645480-107646334
TU904	chr1	107835242	107835491	250	10.13	1	107835242-107835491
TU905	chr1	107835523	107836881	1347	27.31	2	107835523-107836384	107836397-107836881
TU906	chr1	107836936	107837815	846	7.18	3	107836936-107837522	107837534-107837627	107837651-107837815
TU907	chr1	107837900	107838509	610	8.9	1	107837900-107838509
TU908	chr1	107839237	107839420	184	3.91	1	107839237-107839420
TU909	chr1	107839447	107839639	185	2.96	2	107839447-107839536	107839545-107839639
TU910	chr1	107839660	107839856	197	3.27	1	107839660-107839856
TU911	chr1	107840016	107840247	232	4.28	1	107840016-107840247
TU912	chr1	107893072	107893335	254	2.63	2	107893072-107893129	107893140-107893335
TU913	chr1	108263905	108277459	1355	6.72	8	108263905-108264091	108264223-108264474	108267806-108267905	108270669-108270806	108272192-108272249	108272533-108272588	108275088-108275355	108277164-108277459
TU914	chr1	108277773	108278180	408	6.27	1	108277773-108278180
TU915	chr1	108278203	108278388	186	2.55	1	108278203-108278388
TU916	chr1	108466442	108466630	189	16.57	1	108466442-108466630
TU917	chr1	108552024	108552364	341	7.45	1	108552024-108552364
TU918	chr1	109707773	109708039	254	4.41	2	109707773-109707864	109707878-109708039
TU919	chr1	109760211	109760380	170	2.84	1	109760211-109760380
TU920	chr1	109760461	109760976	471	3.28	4	109760461-109760575	109760587-109760682	109760689-109760858	109760887-109760976
TU921	chr1	109761093	109761783	641	4	3	109761093-109761305	109761326-109761575	109761606-109761783
TU922	chr1	109762420	109762631	209	4.27	2	109762420-109762514	109762518-109762631
TU923	chr1	109818057	109818238	174	2.42	2	109818057-109818140	109818149-109818238
TU924	chr1	110286699	110287462	742	4.22	2	110286699-110287350	110287373-110287462
TU925	chr1	111301789	111301964	160	2	2	111301789-111301878	111301895-111301964
TU926	chr1	111574693	111574891	199	3.97	1	111574693-111574891
TU927	chr1	111829508	111830221	714	16.4	1	111829508-111830221
TU928	chr1	111830230	111830627	398	8.45	1	111830230-111830627
TU929	chr1	112011662	112012070	406	8.08	2	112011662-112011975	112011979-112012070
TU930	chr1	112624718	112624910	161	2.39	2	112624718-112624779	112624812-112624910
TU931	chr1	112625864	112626081	218	3.87	1	112625864-112626081
TU932	chr1	112626363	112626864	487	4.13	3	112626363-112626537	112626547-112626768	112626775-112626864
TU933	chr1	112627059	112627531	471	5.27	2	112627059-112627148	112627151-112627531
TU934	chr1	112627768	112627956	189	3.78	1	112627768-112627956
TU935	chr1	112628081	112628234	154	2.27	1	112628081-112628234
TU936	chr1	112628421	112628593	171	2.04	2	112628421-112628510	112628513-112628593
TU937	chr1	112630058	112630613	535	4.38	3	112630058-112630412	112630415-112630504	112630524-112630613
TU938	chr1	112703533	112703687	155	21.8	1	112703533-112703687
TU939	chr1	112709752	112710009	258	25.1	1	112709752-112710009
TU940	chr1	112710042	112710191	150	14.35	1	112710042-112710191
TU941	chr1	113273264	113277404	766	172.78	6	113273264-113273355	113273920-113273991	113274025-113274269	113274341-113274451	113277069-113277172	113277263-113277404
TU942	chr1	113275680	113275835	156	2.13	1	113275680-113275835
TU943	chr1	113276714	113276899	156	2.13	2	113276714-113276779	113276810-113276899
TU944	chr1	113277689	113278946	1258	10.25	1	113277689-113278946
TU945	chr1	113279083	113280029	897	13.85	3	113279083-113279558	113279596-113279807	113279821-113280029
TU946	chr1	113280394	113280628	235	2.51	1	113280394-113280628
TU947	chr1	113385287	113385457	171	2.11	1	113385287-113385457
TU948	chr1	114281342	114281621	237	2.3	3	114281342-114281431	114281436-114281525	114281565-114281621
TU949	chr1	114281847	114282063	217	3.63	1	114281847-114282063
TU950	chr1	114283359	114283540	165	2.45	2	114283359-114283432	114283450-114283540
TU951	chr1	114290871	114291061	191	2.65	1	114290871-114291061
TU952	chr1	114291537	114291699	153	2.07	2	114291537-114291626	114291637-114291699
TU953	chr1	114291980	114292168	180	2.13	2	114291980-114292069	114292079-114292168
TU954	chr1	115474160	115474389	230	2.73	1	115474160-115474389
TU955	chr1	115766833	115767408	187	2.89	2	115766833-115766957	115767347-115767408
TU956	chr1	115790532	115790814	168	2	2	115790532-115790621	115790737-115790814
TU957	chr1	115830180	115830556	377	13.58	1	115830180-115830556
TU958	chr1	115830874	115831093	220	3.62	1	115830874-115831093
TU959	chr1	115831778	115832434	657	6.54	1	115831778-115832434
TU960	chr1	115832445	115833316	872	8.25	1	115832445-115833316
TU961	chr1	115833508	115833992	473	5.56	2	115833508-115833703	115833716-115833992
TU962	chr1	116044156	116044338	183	2.61	1	116044156-116044338
TU963	chr1	116112857	116113016	160	2.15	1	116112857-116113016
TU964	chr1	116128540	116128702	163	2.21	1	116128540-116128702
TU965	chr1	116235061	116235245	170	2	2	116235061-116235140	116235156-116235245
TU966	chr1	116235272	116236472	1201	80.17	1	116235272-116236472
TU967	chr1	116395486	116395717	232	6.97	1	116395486-116395717
TU968	chr1	116397569	116397743	175	2.18	1	116397569-116397743
TU969	chr1	116428803	116429613	613	9.47	5	116428803-116428882	116428977-116429132	116429181-116429377	116429424-116429513	116429524-116429613
TU970	chr1	116429920	116430463	520	5.03	2	116429920-116430149	116430174-116430463
TU971	chr1	116430647	116430824	178	2.45	1	116430647-116430824
TU972	chr1	116430826	116431123	298	6.18	1	116430826-116431123
TU973	chr1	116431680	116432027	263	2.83	3	116431680-116431748	116431818-116431913	116431930-116432027
TU974	chr1	116432345	116432521	177	2.85	1	116432345-116432521
TU975	chr1	116879607	116879776	170	2.06	1	116879607-116879776
TU976	chr1	116879893	116880078	183	3.9	2	116879893-116879983	116879987-116880078
TU977	chr1	116880490	116880677	180	3.11	2	116880490-116880579	116880588-116880677
TU978	chr1	118435686	118436027	329	4.72	2	118435686-118435954	118435968-118436027
TU979	chr1	118436168	118436726	559	4.07	1	118436168-118436726
TU980	chr1	118437022	118437229	208	6.81	1	118437022-118437229
TU981	chr1	118437357	118437525	158	2.62	2	118437357-118437451	118437463-118437525
TU982	chr1	118439330	118439586	257	3.88	1	118439330-118439586
TU983	chr1	118440039	118440220	164	2	2	118440039-118440125	118440144-118440220
TU984	chr1	118440500	118440706	207	3.64	1	118440500-118440706
TU985	chr1	118441383	118441567	165	2.61	2	118441383-118441494	118441515-118441567
TU986	chr1	118441663	118441846	184	2.62	1	118441663-118441846
TU987	chr1	118442163	118442447	277	2.46	2	118442163-118442252	118442261-118442447
TU988	chr1	118442614	118442878	265	2.72	1	118442614-118442878
TU989	chr1	118442932	118443692	667	4.15	2	118442932-118443099	118443194-118443692
TU990	chr1	118443974	118444144	171	2.64	1	118443974-118444144
TU991	chr1	118444192	118444552	361	3.45	1	118444192-118444552
TU992	chr1	118494120	118494391	272	7.82	1	118494120-118494391
TU993	chr1	118540996	118541404	409	8.59	1	118540996-118541404
TU994	chr1	118606516	118606954	439	4.3	1	118606516-118606954
TU995	chr1	118607002	118607378	375	4.78	2	118607002-118607286	118607289-118607378
TU996	chr1	118607775	118607988	214	3.73	1	118607775-118607988
TU997	chr1	118608764	118608970	207	2.95	1	118608764-118608970
TU998	chr1	118609158	118609532	365	3.53	3	118609158-118609252	118609259-118609431	118609436-118609532
TU999	chr1	118609721	118609910	183	2.68	2	118609721-118609813	118609821-118609910
TU1000	chr1	118685232	118685428	192	4.63	2	118685232-118685326	118685332-118685428
TU1001	chr1	118685893	118686071	179	2.51	1	118685893-118686071
TU1002	chr1	118686401	118686556	156	2.12	1	118686401-118686556
TU1003	chr1	118688036	118688205	161	2.06	2	118688036-118688106	118688116-118688205
TU1004	chr1	119149247	119149421	175	2.31	1	119149247-119149421
TU1005	chr1	119149466	119150146	681	5.78	1	119149466-119150146
TU1006	chr1	119150158	119150314	154	2.21	2	119150158-119150249	119150253-119150314
TU1007	chr1	119150508	119150881	356	3.41	2	119150508-119150786	119150805-119150881
TU1008	chr1	119290998	119291188	185	2.17	2	119290998-119291087	119291094-119291188
TU1009	chr1	119291190	119291484	295	5.13	1	119291190-119291484
TU1010	chr1	119291744	119291921	165	2.55	2	119291744-119291840	119291854-119291921
TU1011	chr1	119357648	119357814	165	2.07	2	119357648-119357722	119357725-119357814
TU1012	chr1	119585706	119586068	363	15.02	1	119585706-119586068
TU1013	chr1	120076258	120076898	641	6.87	1	120076258-120076898
TU1014	chr1	120089495	120089736	242	3.17	1	120089495-120089736
TU1015	chr1	120472317	120472511	195	7.63	1	120472317-120472511
TU1016	chr1	121461764	121461936	168	2.02	2	121461764-121461841	121461847-121461936
TU1017	chr1	121749344	121749504	151	2.11	2	121749344-121749433	121749444-121749504
TU1018	chr1	121749571	121749979	357	3.52	3	121749571-121749766	121749774-121749864	121749910-121749979
TU1019	chr1	121854744	121855024	281	4.12	1	121854744-121855024
TU1020	chr1	121858707	121859033	327	25.43	1	121858707-121859033
TU1021	chr1	121859194	121859641	390	3.63	2	121859194-121859534	121859593-121859641
TU1022	chr1	121859948	121860480	533	3.32	1	121859948-121860480
TU1023	chr1	121860555	121860798	244	5.59	1	121860555-121860798
TU1024	chr1	121861035	121861247	213	2.77	1	121861035-121861247
TU1025	chr1	121868271	121868679	409	3.73	1	121868271-121868679
TU1026	chr1	121889558	121889835	267	3	2	121889558-121889734	121889746-121889835
TU1027	chr1	121891358	121891560	179	2.23	2	121891358-121891447	121891472-121891560
TU1028	chr1	125863459	125864262	793	8.05	2	125863459-125863925	125863937-125864262
TU1029	chr1	125864297	125864510	214	5.7	1	125864297-125864510
TU1030	chr1	125885336	125893553	613	9.86	3	125885336-125885544	125892987-125893082	125893246-125893553
TU1031	chr1	125893673	125895013	1341	11.37	1	125893673-125895013
TU1032	chr1	125905027	125905222	185	2.84	2	125905027-125905118	125905130-125905222
TU1033	chr1	126874851	126875600	750	7.19	1	126874851-126875600
TU1034	chr1	126934624	126934894	231	2.38	2	126934624-126934803	126934844-126934894
TU1035	chr1	126935356	126935605	250	6.71	1	126935356-126935605
TU1036	chr1	126935796	126936192	366	4.19	2	126935796-126936112	126936144-126936192
TU1037	chr1	126937596	126937777	174	2	2	126937596-126937683	126937692-126937777
TU1038	chr1	127043457	127043726	243	3.05	3	127043457-127043505	127043510-127043613	127043637-127043726
TU1039	chr1	127255876	127256124	249	3.78	1	127255876-127256124
TU1040	chr1	127318543	127318700	158	3.07	1	127318543-127318700
TU1041	chr1	127700094	127700593	464	6.71	2	127700094-127700365	127700402-127700593
TU1042	chr1	127700735	127701030	296	10.2	1	127700735-127701030
TU1043	chr1	127701471	127702311	809	12.54	2	127701471-127702220	127702253-127702311
TU1044	chr1	127702477	127703152	676	10.65	1	127702477-127703152
TU1045	chr1	127703207	127703761	531	10.28	2	127703207-127703462	127703487-127703761
TU1046	chr1	127819385	127819541	157	2.41	1	127819385-127819541
TU1047	chr1	127827898	127828213	316	8.41	1	127827898-127828213
TU1048	chr1	128343247	128343658	393	3.85	2	128343247-128343336	128343356-128343658
TU1049	chr1	128343845	128344020	176	3.17	1	128343845-128344020
TU1050	chr1	128526679	128526847	169	2.04	1	128526679-128526847
TU1051	chr1	128530567	128531257	691	26.4	1	128530567-128531257
TU1052	chr1	128544473	128544677	180	2	2	128544473-128544562	128544588-128544677
TU1053	chr1	128556437	128556595	159	2.62	1	128556437-128556595
TU1054	chr1	128573514	128575611	291	3.87	3	128573514-128573617	128574405-128574494	128575515-128575611
TU1055	chr1	128574521	128574692	172	2.2	1	128574521-128574692
TU1056	chr1	128591034	128591218	153	2.16	2	128591034-128591096	128591129-128591218
TU1057	chr1	128591475	128591653	176	2	2	128591475-128591562	128591566-128591653
TU1058	chr1	128591726	128591931	178	2.02	2	128591726-128591813	128591842-128591931
TU1059	chr1	128591948	128592110	163	2.36	1	128591948-128592110
TU1060	chr1	128608147	128608430	283	4.2	2	128608147-128608202	128608204-128608430
TU1061	chr1	128687065	128687428	364	8.48	1	128687065-128687428
TU1062	chr1	128717287	128717470	180	2	2	128717287-128717376	128717381-128717470
TU1063	chr1	128917147	128917530	361	5.31	2	128917147-128917437	128917461-128917530
TU1064	chr1	129006127	129007266	1081	16.68	3	129006127-129006301	129006345-129006804	129006821-129007266
TU1065	chr1	129007377	129007603	227	31.89	1	129007377-129007603
TU1066	chr1	129007630	129008374	745	15.07	1	129007630-129008374
TU1067	chr1	129008461	129008904	394	6.69	2	129008461-129008550	129008601-129008904
TU1068	chr1	129008908	129009248	341	30.94	1	129008908-129009248
TU1069	chr1	129381794	129381974	179	2	2	129381794-129381883	129381886-129381974
TU1070	chr1	129387765	129387942	178	3.03	1	129387765-129387942
TU1071	chr1	130431642	130431806	165	6.53	1	130431642-130431806
TU1072	chr1	130647888	130648066	179	3.99	1	130647888-130648066
TU1073	chr1	130665152	130665740	589	9	1	130665152-130665740
TU1074	chr1	131130693	131131310	618	50.5	1	131130693-131131310
TU1075	chr1	131131498	131131680	183	3.05	1	131131498-131131680
TU1076	chr1	131131702	131132185	484	50.67	1	131131702-131132185
TU1077	chr1	131351892	131352063	172	2.05	1	131351892-131352063
TU1078	chr1	131531248	131531433	182	2.63	2	131531248-131531339	131531344-131531433
TU1079	chr1	131531452	131531652	201	4.97	1	131531452-131531652
TU1080	chr1	131835136	131835323	180	2	2	131835136-131835225	131835234-131835323
TU1081	chr1	131882570	131882771	202	7.5	1	131882570-131882771
TU1082	chr1	131882958	131883193	236	6.08	1	131882958-131883193
TU1083	chr1	132075415	132075680	265	2.64	2	132075415-132075504	132075506-132075680
TU1084	chr1	132098512	132098668	157	2.76	1	132098512-132098668
TU1085	chr1	132129722	132129931	150	2.25	2	132129722-132129781	132129842-132129931
TU1086	chr1	133310699	133311160	441	3.99	3	133310699-133310788	133310798-133310915	133310928-133311160
TU1087	chr1	133311410	133311814	395	4.12	2	133311410-133311499	133311510-133311814
TU1088	chr1	133311931	133312151	221	8.13	1	133311931-133312151
TU1089	chr1	133312188	133313009	793	5.87	2	133312188-133312652	133312682-133313009
TU1090	chr1	133313138	133313316	179	3.25	1	133313138-133313316
TU1091	chr1	133313498	133313681	180	2.3	2	133313498-133313587	133313592-133313681
TU1092	chr1	133314221	133314402	151	2.49	2	133314221-133314310	133314342-133314402
TU1093	chr1	133314502	133314708	190	2.85	2	133314502-133314591	133314609-133314708
TU1094	chr1	133314849	133315122	274	5.37	1	133314849-133315122
TU1095	chr1	133315515	133315704	190	3.64	1	133315515-133315704
TU1096	chr1	133316213	133316488	276	5.78	1	133316213-133316488
TU1097	chr1	133317083	133317967	820	4.25	3	133317083-133317144	133317195-133317588	133317604-133317967
TU1098	chr1	133318015	133318190	176	2.01	1	133318015-133318190
TU1099	chr1	133318601	133318767	162	2.06	2	133318601-133318690	133318696-133318767
TU1100	chr1	133318923	133319169	247	4.74	1	133318923-133319169
TU1101	chr1	134029088	134029557	470	11.44	1	134029088-134029557
TU1102	chr1	134029628	134030597	895	13.41	2	134029628-134030467	134030543-134030597
TU1103	chr1	134032992	134033160	152	2	2	134032992-134033068	134033086-134033160
TU1104	chr1	134033496	134033738	243	2.62	1	134033496-134033738
TU1105	chr1	134033910	134034094	185	2.96	1	134033910-134034094
TU1106	chr1	134034198	134034387	190	4.43	1	134034198-134034387
TU1107	chr1	134189191	134189373	156	2	2	134189191-134189261	134189289-134189373
TU1108	chr1	134189736	134189946	211	3.14	1	134189736-134189946
TU1109	chr1	134220593	134220894	302	20.11	1	134220593-134220894
TU1110	chr1	134221284	134221846	563	11.49	1	134221284-134221846
TU1111	chr1	134222199	134222477	279	5.72	1	134222199-134222477
TU1112	chr1	134395209	134395393	161	2.26	2	134395209-134395298	134395323-134395393
TU1113	chr1	134408251	134408404	154	6.97	1	134408251-134408404
TU1114	chr1	134442671	134442833	151	2.07	2	134442671-134442760	134442773-134442833
TU1115	chr1	135658164	135658356	180	2.43	2	135658164-135658253	135658267-135658356
TU1116	chr1	135848335	135848701	360	3.22	2	135848335-135848448	135848456-135848701
TU1117	chr1	135848833	135849232	394	3.64	2	135848833-135848929	135848936-135849232
TU1118	chr1	135849352	135849689	331	4.03	2	135849352-135849591	135849599-135849689
TU1119	chr1	135849757	135850120	364	3.02	1	135849757-135850120
TU1120	chr1	135850476	135850876	401	3.09	1	135850476-135850876
TU1121	chr1	135850910	135851589	641	3.78	3	135850910-135851237	135851275-135851415	135851418-135851589
TU1122	chr1	135852050	135852419	370	3.44	1	135852050-135852419
TU1123	chr1	135866673	135867121	449	4	1	135866673-135867121
TU1124	chr1	135869257	135869434	170	2.01	2	135869257-135869336	135869345-135869434
TU1125	chr1	135871067	135871264	172	2.59	2	135871067-135871145	135871172-135871264
TU1126	chr1	136528907	136530963	1981	8.55	2	136528907-136530313	136530390-136530963
TU1127	chr1	137460382	137460552	171	2.11	1	137460382-137460552
TU1128	chr1	137794161	137794334	174	5.16	1	137794161-137794334
TU1129	chr1	137957506	137957741	236	4.4	1	137957506-137957741
TU1130	chr1	137958370	137958617	248	3.2	1	137958370-137958617
TU1131	chr1	138112177	138112415	239	5.09	1	138112177-138112415
TU1132	chr1	138112446	138112652	207	9.13	1	138112446-138112652
TU1133	chr1	138113000	138113199	200	5.45	1	138113000-138113199
TU1134	chr1	138113534	138113727	194	7.4	1	138113534-138113727
TU1135	chr1	139938088	139938353	260	2.21	2	139938088-139938177	139938184-139938353
TU1136	chr1	139939765	139939958	176	2.25	2	139939765-139939854	139939873-139939958
TU1137	chr1	140043904	140044079	176	2.9	1	140043904-140044079
TU1138	chr1	140333715	140334050	336	3.24	1	140333715-140334050
TU1139	chr1	140349660	140349855	180	2.19	2	140349660-140349749	140349766-140349855
TU1140	chr1	140350197	140350368	172	2.45	1	140350197-140350368
TU1141	chr1	140366313	140366507	180	2.86	2	140366313-140366402	140366418-140366507
TU1142	chr1	140366683	140366864	182	3.06	1	140366683-140366864
TU1143	chr1	140367008	140367346	304	3.2	2	140367008-140367097	140367133-140367346
TU1144	chr1	140367363	140367696	334	2.12	1	140367363-140367696
TU1145	chr1	142981878	142982417	525	3.97	2	142981878-142982312	142982328-142982417
TU1146	chr1	142982577	142982757	180	2.44	2	142982577-142982666	142982668-142982757
TU1147	chr1	142982881	142983156	276	7.02	1	142982881-142983156
TU1148	chr1	142983325	142983563	239	7.58	1	142983325-142983563
TU1149	chr1	142983574	142984636	1063	4.82	1	142983574-142984636
TU1150	chr1	142984795	142985500	706	6.5	1	142984795-142985500
TU1151	chr1	142985991	142986340	345	7.92	2	142985991-142986248	142986254-142986340
TU1152	chr1	142986445	142986793	347	5.13	2	142986445-142986534	142986537-142986793
TU1153	chr1	143205172	143205412	241	5.23	1	143205172-143205412
TU1154	chr1	143205628	143205803	165	2.4	2	143205628-143205719	143205731-143205803
TU1155	chr1	143206225	143206456	229	2.69	2	143206225-143206314	143206318-143206456
TU1156	chr1	143206469	143206659	191	2.3	1	143206469-143206659
TU1157	chr1	143208340	143208662	323	4.22	1	143208340-143208662
TU1158	chr1	143209013	143209179	167	3.23	1	143209013-143209179
TU1159	chr1	143209353	143209536	184	2.51	1	143209353-143209536
TU1160	chr1	143209832	143210016	162	2.17	2	143209832-143209921	143209945-143210016
TU1161	chr1	143567039	143567366	313	2.75	2	143567039-143567125	143567141-143567366
TU1162	chr1	143567531	143567723	193	2.82	1	143567531-143567723
TU1163	chr1	143568036	143568206	171	4.08	1	143568036-143568206
TU1164	chr1	143639252	143639433	180	2	2	143639252-143639341	143639344-143639433
TU1165	chr1	143641393	143641579	187	4.7	1	143641393-143641579
TU1166	chr1	143641627	143641837	211	10.94	1	143641627-143641837
TU1167	chr1	143641935	143642357	423	7.4	1	143641935-143642357
TU1168	chr1	143642469	143642763	248	2.53	2	143642469-143642514	143642562-143642763
TU1169	chr1	143642854	143643167	314	4.07	1	143642854-143643167
TU1170	chr1	143643653	143643940	279	2.91	2	143643653-143643720	143643730-143643940
TU1171	chr1	143644034	143644865	832	5.43	1	143644034-143644865
TU1172	chr1	143736046	143736287	242	6.67	1	143736046-143736287
TU1173	chr1	143736598	143736896	299	4.63	1	143736598-143736896
TU1174	chr1	143736993	143737269	274	3.75	2	143736993-143737082	143737086-143737269
TU1175	chr1	144053618	144055649	2032	8.49	1	144053618-144055649
TU1176	chr1	144055698	144056069	372	13.79	1	144055698-144056069
TU1177	chr1	144056158	144056396	239	5.91	1	144056158-144056396
TU1178	chr1	144056854	144057060	204	5.77	2	144056854-144056964	144056968-144057060
TU1179	chr1	144057065	144057771	707	3.8	1	144057065-144057771
TU1180	chr1	144058088	144058599	511	4.62	2	144058088-144058177	144058179-144058599
TU1181	chr1	144298570	144298739	170	2.5	1	144298570-144298739
TU1182	chr1	144653529	144653800	265	2.91	2	144653529-144653618	144653626-144653800
TU1183	chr1	144728554	144729204	629	3.52	2	144728554-144729107	144729130-144729204
TU1184	chr1	144729406	144729634	229	3.18	1	144729406-144729634
TU1185	chr1	144731855	144732027	173	3.12	1	144731855-144732027
TU1186	chr1	144732656	144732959	304	4.12	1	144732656-144732959
TU1187	chr1	144734110	144734291	182	2.51	1	144734110-144734291
TU1188	chr1	144734526	144734704	179	4.32	1	144734526-144734704
TU1189	chr1	144745398	144745581	177	2	2	144745398-144745487	144745495-144745581
TU1190	chr1	144746653	144746831	179	2.73	1	144746653-144746831
TU1191	chr1	144773557	144773750	194	3.88	1	144773557-144773750
TU1192	chr1	144773876	144774265	382	5.73	2	144773876-144774149	144774158-144774265
TU1193	chr1	144774295	144774967	557	2.48	4	144774295-144774352	144774422-144774523	144774535-144774624	144774661-144774967
TU1194	chr1	144774977	144775379	403	7.72	1	144774977-144775379
TU1195	chr1	144943047	144943234	180	2.94	2	144943047-144943136	144943145-144943234
TU1196	chr1	145020384	145028999	254	25.73	3	145020384-145020434	145020709-145020797	145028886-145028999
TU1197	chr1	145279350	145279551	173	2.21	2	145279350-145279439	145279469-145279551
TU1198	chr1	145289394	145289593	180	2.91	2	145289394-145289483	145289504-145289593
TU1199	chr1	145489492	145489648	157	5.36	1	145489492-145489648
TU1200	chr1	145680819	145682035	1217	9.16	1	145680819-145682035
TU1201	chr1	145682040	145683970	1931	9.07	1	145682040-145683970
TU1202	chr1	145872008	145872184	169	2.01	2	145872008-145872097	145872106-145872184
TU1203	chr1	145872248	145872556	304	3.23	2	145872248-145872487	145872493-145872556
TU1204	chr1	145888387	145888574	188	3.67	1	145888387-145888574
TU1205	chr1	145889294	145889546	253	3.92	1	145889294-145889546
TU1206	chr1	146205439	146206769	1331	43.95	1	146205439-146206769
TU1207	chr1	146462019	146462391	373	5.61	1	146462019-146462391
TU1208	chr1	146462416	146462836	411	4.04	2	146462416-146462512	146462523-146462836
TU1209	chr1	146462849	146463100	252	2.83	1	146462849-146463100
TU1210	chr1	146463249	146463438	167	2.45	2	146463249-146463325	146463349-146463438
TU1211	chr1	146463620	146464064	445	5.19	1	146463620-146464064
TU1212	chr1	146518108	146520274	2167	13.07	1	146518108-146520274
TU1213	chr1	146520299	146521651	1353	16.16	1	146520299-146521651
TU1214	chr1	146738954	146739446	493	11.79	1	146738954-146739446
TU1215	chr1	146739477	146740134	658	12.93	1	146739477-146740134
TU1216	chr1	146767302	146767500	199	2.41	1	146767302-146767500
TU1217	chr1	146840530	146841305	736	7.99	3	146840530-146840606	146840626-146840929	146840951-146841305
TU1218	chr1	146841317	146841676	346	3	3	146841317-146841406	146841417-146841600	146841605-146841676
TU1219	chr1	146841891	146842270	367	5.58	2	146841891-146842069	146842083-146842270
TU1220	chr1	146842394	146842670	277	6.22	1	146842394-146842670
TU1221	chr1	146946220	146946501	187	6.19	2	146946220-146946315	146946411-146946501
TU1222	chr1	146946691	146946888	198	3.27	1	146946691-146946888
TU1223	chr1	147573262	147573446	174	2.57	2	147573262-147573353	147573365-147573446
TU1224	chr1	147712964	147713130	163	2.06	2	147712964-147713053	147713058-147713130
TU1225	chr1	147713420	147713618	199	3.78	1	147713420-147713618
TU1226	chr1	147713621	147714054	434	4.68	1	147713621-147714054
TU1227	chr1	147714130	147714796	667	7.01	1	147714130-147714796
TU1228	chr1	147714846	147715021	176	2.91	1	147714846-147715021
TU1229	chr1	147715139	147715341	203	2.56	1	147715139-147715341
TU1230	chr1	147715369	147716131	751	3.4	3	147715369-147715460	147715470-147715850	147715854-147716131
TU1231	chr1	147716187	147716800	611	6.52	2	147716187-147716450	147716454-147716800
TU1232	chr1	147844086	147844259	174	2.4	1	147844086-147844259
TU1233	chr1	147979142	147979381	240	3.32	1	147979142-147979381
TU1234	chr1	147979409	147979585	177	2.53	1	147979409-147979585
TU1235	chr1	148005668	148005857	178	2.49	2	148005668-148005757	148005770-148005857
TU1236	chr1	148007294	148007495	180	2	2	148007294-148007383	148007406-148007495
TU1237	chr1	148264854	148265046	180	2	2	148264854-148264943	148264957-148265046
TU1238	chr1	148299914	148300201	259	3.01	2	148299914-148299991	148300021-148300201
TU1239	chr1	148675314	148675496	183	4.4	1	148675314-148675496
TU1240	chr1	148675522	148675772	251	3.63	1	148675522-148675772
TU1241	chr1	148675836	148676308	467	5.31	2	148675836-148675927	148675934-148676308
TU1242	chr1	148676439	148676626	188	2.59	1	148676439-148676626
TU1243	chr1	148677083	148677279	196	2.36	2	148677083-148677203	148677205-148677279
TU1244	chr1	148677958	148678134	177	2.03	1	148677958-148678134
TU1245	chr1	148774278	148774484	207	4.93	1	148774278-148774484
TU1246	chr1	148774568	148774951	383	4.93	2	148774568-148774658	148774660-148774951
TU1247	chr1	150065152	150065358	207	3.46	1	150065152-150065358
TU1248	chr1	150304419	150305031	611	6.96	2	150304419-150304824	150304827-150305031
TU1249	chr1	150350584	150350911	328	5.42	1	150350584-150350911
TU1250	chr1	150387961	150388124	153	2.07	2	150387961-150388023	150388035-150388124
TU1251	chr1	150933477	150938313	420	17.55	2	150933477-150933579	150937997-150938313
TU1252	chr1	150996196	150996365	170	2.05	1	150996196-150996365
TU1253	chr1	151005195	151005469	275	3.4	1	151005195-151005469
TU1254	chr1	151005712	151006247	536	4.12	1	151005712-151006247
TU1255	chr1	151006486	151006813	260	2.4	2	151006486-151006552	151006621-151006813
TU1256	chr1	151233491	151234597	174	5.28	2	151233491-151233606	151234540-151234597
TU1257	chr1	151241824	151241997	174	2.2	1	151241824-151241997
TU1258	chr1	151326239	151326414	157	2.4	2	151326239-151326305	151326325-151326414
TU1259	chr1	151448708	151448895	179	2	2	151448708-151448797	151448807-151448895
TU1260	chr1	151448923	151449076	154	2.03	1	151448923-151449076
TU1261	chr1	151449576	151449739	155	2.09	2	151449576-151449640	151449650-151449739
TU1262	chr1	151450686	151450991	306	4.79	1	151450686-151450991
TU1263	chr1	151451735	151452019	238	2.4	2	151451735-151451801	151451849-151452019
TU1264	chr1	151452064	151452244	169	2.51	2	151452064-151452128	151452141-151452244
TU1265	chr1	151452258	151452843	564	3.58	2	151452258-151452731	151452754-151452843
TU1266	chr1	151452856	151453040	168	2	2	151452856-151452936	151452954-151453040
TU1267	chr1	151453065	151453536	471	7.34	2	151453065-151453154	151453156-151453536
TU1268	chr1	151602038	151602308	271	9.02	1	151602038-151602308
TU1269	chr1	151604801	151604988	180	2	2	151604801-151604890	151604899-151604988
TU1270	chr1	151611478	151611728	248	2.43	2	151611478-151611632	151611636-151611728
TU1271	chr1	151613686	151613861	176	2.68	1	151613686-151613861
TU1272	chr1	151614749	151615574	416	3.1	3	151614749-151614976	151615364-151615458	151615482-151615574
TU1273	chr1	151616250	151616721	472	7.8	1	151616250-151616721
TU1274	chr1	151616801	151617771	840	3.25	5	151616801-151616867	151616881-151617033	151617044-151617242	151617297-151617627	151617682-151617771
TU1275	chr1	152875240	152875426	170	2	2	152875240-152875322	152875340-152875426
TU1276	chr1	152890709	152891926	1218	57.82	1	152890709-152891926
TU1277	chr1	152931849	152932075	227	7.78	1	152931849-152932075
TU1278	chr1	152936455	152936647	193	2.27	1	152936455-152936647
TU1279	chr1	152978737	152978931	180	2.34	2	152978737-152978826	152978842-152978931
TU1280	chr1	153139121	153139418	277	4.74	2	153139121-153139202	153139224-153139418
TU1281	chr1	153969600	153970047	393	2.81	3	153969600-153969684	153969694-153969783	153969830-153970047
TU1282	chr1	154021922	154022266	343	3.37	2	154021922-154022035	154022038-154022266
TU1283	chr1	154157818	154158101	251	3.51	3	154157818-154157882	154157911-154158006	154158012-154158101
TU1284	chr1	154160749	154160931	180	2	2	154160749-154160838	154160842-154160931
TU1285	chr1	154163161	154163358	173	2.34	2	154163161-154163250	154163276-154163358
TU1286	chr1	154336319	154336513	195	3.12	1	154336319-154336513
TU1287	chr1	154418234	154418411	178	2.27	1	154418234-154418411
TU1288	chr1	154431898	154432077	178	2	2	154431898-154431985	154431988-154432077
TU1289	chr1	154436309	154436488	180	2	1	154436309-154436488
TU1290	chr1	154438509	154438708	200	3.13	1	154438509-154438708
TU1291	chr1	154438943	154439178	236	7.71	1	154438943-154439178
TU1292	chr1	154440421	154440601	181	4.57	1	154440421-154440601
TU1293	chr1	154440724	154441523	800	5.64	1	154440724-154441523
TU1294	chr1	154442050	154442791	733	6.88	2	154442050-154442686	154442696-154442791
TU1295	chr1	154569225	154569408	184	3.72	1	154569225-154569408
TU1296	chr1	154569505	154569705	192	4.62	2	154569505-154569599	154569609-154569705
TU1297	chr1	154905893	154906079	162	2	2	154905893-154905982	154906008-154906079
TU1298	chr1	154968214	154969388	1175	34.57	1	154968214-154969388
TU1299	chr1	154978263	154978459	180	2	2	154978263-154978352	154978370-154978459
TU1300	chr1	155010052	155010257	206	4.73	1	155010052-155010257
TU1301	chr1	155212639	155212806	168	28.02	1	155212639-155212806
TU1302	chr1	155244360	155244598	239	19.15	1	155244360-155244598
TU1303	chr1	155244652	155244811	156	2.13	2	155244652-155244741	155244746-155244811
TU1304	chr1	155244948	155245132	177	2.46	2	155244948-155245037	155245046-155245132
TU1305	chr1	155283517	155283673	157	7.99	1	155283517-155283673
TU1306	chr1	157136862	157137026	153	2	2	157136862-157136951	157136964-157137026
TU1307	chr1	157166989	157167161	173	2.57	1	157166989-157167161
TU1308	chr1	157168716	157168904	174	2	2	157168716-157168802	157168818-157168904
TU1309	chr1	157169045	157169295	251	4.84	1	157169045-157169295
TU1310	chr10	565630	565812	180	2	2	565630-565719	565723-565812
TU1311	chr10	934419	935514	1029	8.03	2	934419-934754	934822-935514
TU1312	chr10	937026	937202	177	3.44	1	937026-937202
TU1313	chr10	937323	937521	199	3.12	1	937323-937521
TU1314	chr10	938020	938311	292	9.04	1	938020-938311
TU1315	chr10	938586	939460	776	3.81	5	938586-938669	938677-938773	938778-938919	938969-939025	939065-939460
TU1316	chr10	939473	940068	551	3.08	2	939473-939776	939822-940068
TU1317	chr10	943647	943833	187	3.33	1	943647-943833
TU1318	chr10	943842	944357	516	4.78	1	943842-944357
TU1319	chr10	1094965	1095171	207	2.61	1	1094965-1095171
TU1320	chr10	1248345	1248573	208	3.64	2	1248345-1248459	1248481-1248573
TU1321	chr10	1763825	1764335	511	138.13	1	1763825-1764335
TU1322	chr10	2434692	2435066	355	3.36	2	2434692-2434769	2434790-2435066
TU1323	chr10	2876534	2876716	180	2	2	2876534-2876623	2876627-2876716
TU1324	chr10	3205343	3205686	335	4.21	3	3205343-3205436	3205439-3205580	3205588-3205686
TU1325	chr10	3920022	3920190	169	2.07	1	3920022-3920190
TU1326	chr10	3993413	3993600	180	2	2	3993413-3993502	3993511-3993600
TU1327	chr10	3996205	3996392	188	4.76	1	3996205-3996392
TU1328	chr10	4300687	4300857	171	2.11	1	4300687-4300857
TU1329	chr10	4373708	4373967	258	3.64	2	4373708-4373916	4373919-4373967
TU1330	chr10	4402966	4403119	154	2.35	1	4402966-4403119
TU1331	chr10	4404421	4404574	154	2.21	1	4404421-4404574
TU1332	chr10	4405020	4405380	339	5.01	2	4405020-4405312	4405335-4405380
TU1333	chr10	4405545	4405795	251	5.35	1	4405545-4405795
TU1334	chr10	4406206	4406400	195	6.03	1	4406206-4406400
TU1335	chr10	4406921	4407101	181	4.87	1	4406921-4407101
TU1336	chr10	4407279	4407448	170	2.08	1	4407279-4407448
TU1337	chr10	4407545	4408287	728	11.37	2	4407545-4408022	4408038-4408287
TU1338	chr10	4618558	4618789	232	14.31	1	4618558-4618789
TU1339	chr10	4867698	4867902	205	3.42	1	4867698-4867902
TU1340	chr10	4964605	4965005	401	5.03	1	4964605-4965005
TU1341	chr10	5378093	5378282	181	2.62	2	5378093-5378183	5378193-5378282
TU1342	chr10	5378494	5378774	281	3.36	1	5378494-5378774
TU1343	chr10	5378943	5379458	516	2.46	1	5378943-5379458
TU1344	chr10	5379592	5380109	455	3.76	3	5379592-5379681	5379710-5379799	5379835-5380109
TU1345	chr10	5380232	5380603	372	3.48	1	5380232-5380603
TU1346	chr10	5550978	5551234	239	2.37	2	5550978-5551066	5551085-5551234
TU1347	chr10	5551239	5551494	256	5.06	1	5551239-5551494
TU1348	chr10	6429820	6429986	167	2.91	1	6429820-6429986
TU1349	chr10	6430293	6430613	319	3.48	2	6430293-6430492	6430495-6430613
TU1350	chr10	6430777	6430943	167	2.07	1	6430777-6430943
TU1351	chr10	6443149	6443334	178	2.44	2	6443149-6443236	6443245-6443334
TU1352	chr10	6544818	6544994	177	2.79	1	6544818-6544994
TU1353	chr10	6714806	6715002	180	2	2	6714806-6714895	6714913-6715002
TU1354	chr10	6722526	6723268	743	14.4	1	6722526-6723268
TU1355	chr10	7012873	7013065	180	2.48	2	7012873-7012962	7012976-7013065
TU1356	chr10	7867817	7868032	216	6.72	1	7867817-7868032
TU1357	chr10	8159172	8159339	156	2.06	2	8159172-8159237	8159250-8159339
TU1358	chr10	8167243	8167531	285	3.87	2	8167243-8167437	8167442-8167531
TU1359	chr10	8167916	8168110	194	2.57	2	8167916-8168005	8168007-8168110
TU1360	chr10	8168321	8168628	253	2.58	2	8168321-8168378	8168434-8168628
TU1361	chr10	8168648	8168905	212	2.31	3	8168648-8168701	8168747-8168846	8168848-8168905
TU1362	chr10	8169597	8169766	170	2.06	1	8169597-8169766
TU1363	chr10	8524555	8524787	233	6.03	1	8524555-8524787
TU1364	chr10	8524955	8525238	284	7.99	1	8524955-8525238
TU1365	chr10	8525299	8525587	268	3.25	2	8525299-8525476	8525498-8525587
TU1366	chr10	8526616	8526790	175	2.54	1	8526616-8526790
TU1367	chr10	8527031	8527212	182	3.37	1	8527031-8527212
TU1368	chr10	8527250	8527461	212	2.39	1	8527250-8527461
TU1369	chr10	8893460	8894010	538	5.22	4	8893460-8893552	8893555-8893774	8893781-8893892	8893898-8894010
TU1370	chr10	10242209	10242382	155	2	2	10242209-10242298	10242318-10242382
TU1371	chr10	10315045	10315227	181	2.86	2	10315045-10315134	10315137-10315227
TU1372	chr10	10319674	10319922	249	4	1	10319674-10319922
TU1373	chr10	10319976	10320255	280	7.13	1	10319976-10320255
TU1374	chr10	10320465	10320664	193	4.87	2	10320465-10320562	10320570-10320664
TU1375	chr10	10320711	10321254	544	7.16	1	10320711-10321254
TU1376	chr10	10321422	10321616	180	2.47	2	10321422-10321511	10321527-10321616
TU1377	chr10	10321685	10322142	458	9.19	1	10321685-10322142
TU1378	chr10	10322265	10322626	362	5.86	1	10322265-10322626
TU1379	chr10	10322819	10323228	397	3.87	2	10322819-10323125	10323139-10323228
TU1380	chr10	10323321	10323502	182	5.31	1	10323321-10323502
TU1381	chr10	10323538	10324054	517	10.4	1	10323538-10324054
TU1382	chr10	10345091	10345451	361	3.91	1	10345091-10345451
TU1383	chr10	10346049	10346327	279	3.48	1	10346049-10346327
TU1384	chr10	10348106	10348292	183	2.86	2	10348106-10348195	10348200-10348292
TU1385	chr10	10349048	10349357	310	8.7	1	10349048-10349357
TU1386	chr10	10349490	10350066	549	3.23	2	10349490-10349579	10349608-10350066
TU1387	chr10	10610244	10610462	219	5.54	1	10610244-10610462
TU1388	chr10	10610543	10610770	228	3.63	1	10610543-10610770
TU1389	chr10	10613914	10614094	181	21.15	1	10613914-10614094
TU1390	chr10	10614190	10614383	194	3.35	1	10614190-10614383
TU1391	chr10	10618613	10618786	162	2	2	10618613-10618693	10618706-10618786
TU1392	chr10	10619995	10620266	267	2.33	2	10619995-10620171	10620177-10620266
TU1393	chr10	10623628	10623911	206	2.3	3	10623628-10623679	10623728-10623817	10623848-10623911
TU1394	chr10	10625879	10626132	254	2.78	1	10625879-10626132
TU1395	chr10	10885593	10885798	202	2.39	2	10885593-10885682	10885687-10885798
TU1396	chr10	10887930	10888105	159	2	2	10887930-10888013	10888031-10888105
TU1397	chr10	10888226	10888396	171	2.11	1	10888226-10888396
TU1398	chr10	10889736	10889930	194	2.48	2	10889736-10889825	10889827-10889930
TU1399	chr10	11000043	11000574	525	3.72	2	11000043-11000298	11000306-11000574
TU1400	chr10	11048722	11049018	297	5.14	1	11048722-11049018
TU1401	chr10	11049217	11049879	663	11.92	1	11049217-11049879
TU1402	chr10	11050289	11050794	502	8.26	2	11050289-11050378	11050383-11050794
TU1403	chr10	11050860	11051200	341	7.67	1	11050860-11051200
TU1404	chr10	11255615	11255839	225	5.88	1	11255615-11255839
TU1405	chr10	11256758	11256947	190	7.02	1	11256758-11256947
TU1406	chr10	11348153	11348335	183	3.36	1	11348153-11348335
TU1407	chr10	11489489	11490205	716	7.4	2	11489489-11489587	11489589-11490205
TU1408	chr10	11490297	11491193	897	21.81	1	11490297-11491193
TU1409	chr10	11653121	11653301	181	2.62	1	11653121-11653301
TU1410	chr10	11653339	11653513	161	2.07	2	11653339-11653448	11653463-11653513
TU1411	chr10	11969245	11969644	400	9.32	1	11969245-11969644
TU1412	chr10	11969718	11969888	163	2.5	2	11969718-11969787	11969796-11969888
TU1413	chr10	11970049	11970620	572	5.65	1	11970049-11970620
TU1414	chr10	11970914	11971073	160	2.41	1	11970914-11971073
TU1415	chr10	11997392	11997821	430	476.13	1	11997392-11997821
TU1416	chr10	12040280	12040757	478	9.73	1	12040280-12040757
TU1417	chr10	12040853	12041489	637	11.12	1	12040853-12041489
TU1418	chr10	12092569	12092863	295	8.99	1	12092569-12092863
TU1419	chr10	12092971	12093152	182	2.59	1	12092971-12093152
TU1420	chr10	12093297	12093579	270	3.54	2	12093297-12093463	12093477-12093579
TU1421	chr10	12093697	12093880	184	5.52	1	12093697-12093880
TU1422	chr10	12093995	12094303	309	4.75	1	12093995-12094303
TU1423	chr10	12094435	12094777	338	4.42	2	12094435-12094524	12094530-12094777
TU1424	chr10	12094837	12095173	337	9.15	1	12094837-12095173
TU1425	chr10	12095244	12097614	2371	13.01	1	12095244-12097614
TU1426	chr10	12138925	12139110	180	2.12	2	12138925-12139014	12139021-12139110
TU1427	chr10	12150609	12150783	175	2.06	1	12150609-12150783
TU1428	chr10	12262232	12262818	587	5.06	1	12262232-12262818
TU1429	chr10	12317863	12318358	496	13.26	1	12317863-12318358
TU1430	chr10	12318415	12318838	424	11.36	1	12318415-12318838
TU1431	chr10	12318863	12319888	1019	9.81	2	12318863-12319023	12319031-12319888
TU1432	chr10	12371004	12371194	176	2.01	2	12371004-12371089	12371105-12371194
TU1433	chr10	12500629	12500908	250	2.26	3	12500629-12500718	12500722-12500811	12500839-12500908
TU1434	chr10	12501595	12501776	153	2.1	2	12501595-12501657	12501687-12501776
TU1435	chr10	12502265	12502475	211	3.26	1	12502265-12502475
TU1436	chr10	12502638	12502832	195	5.22	1	12502638-12502832
TU1437	chr10	12503508	12503750	243	9.48	1	12503508-12503750
TU1438	chr10	12710594	12711723	1130	21.58	1	12710594-12711723
TU1439	chr10	12711772	12712030	259	3.06	1	12711772-12712030
TU1440	chr10	12713093	12713646	554	6.82	1	12713093-12713646
TU1441	chr10	12713824	12714017	194	4.63	1	12713824-12714017
TU1442	chr10	12714062	12714345	284	5.06	1	12714062-12714345
TU1443	chr10	13496384	13496585	180	2.84	2	13496384-13496473	13496496-13496585
TU1444	chr10	13506823	13507499	618	4.75	2	13506823-13507249	13507309-13507499
TU1445	chr10	13585024	13585210	185	3.18	2	13585024-13585115	13585118-13585210
TU1446	chr10	13587206	13587378	159	2.04	2	13587206-13587274	13587289-13587378
TU1447	chr10	13587398	13587578	180	2.79	2	13587398-13587487	13587489-13587578
TU1448	chr10	13736665	13736879	215	3.09	1	13736665-13736879
TU1449	chr10	13738661	13738845	180	2	2	13738661-13738750	13738756-13738845
TU1450	chr10	13847327	13847503	164	2	2	13847327-13847412	13847426-13847503
TU1451	chr10	13857596	13857985	390	12.71	1	13857596-13857985
TU1452	chr10	13858150	13858426	277	22.82	1	13858150-13858426
TU1453	chr10	13990647	13991741	1080	10.2	3	13990647-13990743	13990752-13991276	13991284-13991741
TU1454	chr10	15004523	15005087	565	8.37	1	15004523-15005087
TU1455	chr10	15005249	15005449	201	8.04	1	15005249-15005449
TU1456	chr10	15005494	15005914	405	6.61	2	15005494-15005706	15005723-15005914
TU1457	chr10	15006327	15006945	619	6.62	1	15006327-15006945
TU1458	chr10	15007175	15007459	285	7.38	1	15007175-15007459
TU1459	chr10	15023062	15023240	179	2.61	1	15023062-15023240
TU1460	chr10	15024345	15024560	216	4.51	1	15024345-15024560
TU1461	chr10	15042725	15042969	245	5.1	1	15042725-15042969
TU1462	chr10	15043043	15043534	492	4.38	1	15043043-15043534
TU1463	chr10	15044569	15045186	611	3.88	3	15044569-15044767	15044769-15045090	15045097-15045186
TU1464	chr10	15045719	15045999	281	4.41	1	15045719-15045999
TU1465	chr10	15092545	15092871	327	5.03	1	15092545-15092871
TU1466	chr10	15093164	15094389	1178	9.48	3	15093164-15093232	15093266-15094288	15094304-15094389
TU1467	chr10	15094741	15094995	255	7.18	1	15094741-15094995
TU1468	chr10	15095020	15095453	434	8.13	1	15095020-15095453
TU1469	chr10	15095600	15096485	832	6.26	2	15095600-15095673	15095728-15096485
TU1470	chr10	15542043	15543240	1198	15.66	1	15542043-15543240
TU1471	chr10	15543289	15543714	426	18.51	1	15543289-15543714
TU1472	chr10	15629610	15630100	474	6.23	2	15629610-15629880	15629898-15630100
TU1473	chr10	15630183	15630360	178	5.41	1	15630183-15630360
TU1474	chr10	15630444	15630734	282	4.92	2	15630444-15630517	15630527-15630734
TU1475	chr10	15630765	15630939	175	2.04	1	15630765-15630939
TU1476	chr10	15631469	15631660	180	2.03	2	15631469-15631558	15631571-15631660
TU1477	chr10	15631779	15631948	170	2.88	1	15631779-15631948
TU1478	chr10	15633796	15633964	169	2.13	1	15633796-15633964
TU1479	chr10	15634661	15634972	292	2.7	3	15634661-15634750	15634758-15634869	15634883-15634972
TU1480	chr10	15699840	15700031	165	2	2	15699840-15699926	15699954-15700031
TU1481	chr10	15871767	15872056	290	3.35	1	15871767-15872056
TU1482	chr10	16076495	16076663	165	2.03	2	16076495-16076569	16076574-16076663
TU1483	chr10	16118489	16119071	578	8.03	2	16118489-16118976	16118982-16119071
TU1484	chr10	16256644	16256842	199	53.23	1	16256644-16256842
TU1485	chr10	16326867	16327064	175	2.24	2	16326867-16326956	16326980-16327064
TU1486	chr10	16327151	16327346	196	2.97	1	16327151-16327346
TU1487	chr10	16600097	16600290	180	2	2	16600097-16600186	16600201-16600290
TU1488	chr10	16950163	16950581	419	5.9	1	16950163-16950581
TU1489	chr10	16952347	16952535	180	2.86	2	16952347-16952436	16952446-16952535
TU1490	chr10	17516222	17516413	168	2	2	17516222-17516306	17516331-17516413
TU1491	chr10	18062737	18063119	350	4.11	2	18062737-18062832	18062866-18063119
TU1492	chr10	18265182	18265368	180	2	2	18265182-18265271	18265279-18265368
TU1493	chr10	18602689	18603486	779	4.85	2	18602689-18602989	18603009-18603486
TU1494	chr10	18603503	18604137	626	4.09	2	18603503-18603592	18603602-18604137
TU1495	chr10	18604302	18604903	592	4.14	2	18604302-18604391	18604402-18604903
TU1496	chr10	18604968	18605182	215	6.14	1	18604968-18605182
TU1497	chr10	18605641	18605962	295	6.93	2	18605641-18605841	18605869-18605962
TU1498	chr10	18606077	18606677	601	5.96	1	18606077-18606677
TU1499	chr10	18650596	18650863	268	3.43	1	18650596-18650863
TU1500	chr10	18651048	18651391	331	2.99	3	18651048-18651133	18651143-18651271	18651276-18651391
TU1501	chr10	18651464	18651682	192	2.44	2	18651464-18651555	18651583-18651682
TU1502	chr10	18651694	18651910	212	3.13	2	18651694-18651815	18651821-18651910
TU1503	chr10	18652025	18652510	448	3.47	2	18652025-18652114	18652153-18652510
TU1504	chr10	18652970	18653163	183	3.82	2	18652970-18653059	18653071-18653163
TU1505	chr10	18653170	18653747	572	7.89	2	18653170-18653527	18653534-18653747
TU1506	chr10	18654188	18654718	531	6.29	1	18654188-18654718
TU1507	chr10	19022572	19022750	152	2	2	19022572-19022659	19022687-19022750
TU1508	chr10	19024606	19024785	173	2.46	2	19024606-19024696	19024704-19024785
TU1509	chr10	19089994	19090215	222	4.41	1	19089994-19090215
TU1510	chr10	19090383	19091016	634	4.34	1	19090383-19091016
TU1511	chr10	19301314	19301991	678	8.16	1	19301314-19301991
TU1512	chr10	19301997	19302506	510	15.09	1	19301997-19302506
TU1513	chr10	19302536	19303058	523	15.32	1	19302536-19303058
TU1514	chr10	19303414	19303572	154	2.14	2	19303414-19303477	19303483-19303572
TU1515	chr10	19303596	19303762	167	2.13	1	19303596-19303762
TU1516	chr10	19304476	19304924	335	2.92	3	19304476-19304531	19304605-19304674	19304716-19304924
TU1517	chr10	19305006	19305606	601	4.7	1	19305006-19305606
TU1518	chr10	19305823	19306015	191	2.61	2	19305823-19305923	19305926-19306015
TU1519	chr10	19306144	19306641	498	7.03	1	19306144-19306641
TU1520	chr10	19306701	19307343	593	5.63	3	19306701-19306790	19306806-19306895	19306931-19307343
TU1521	chr10	19307521	19307972	438	2.98	2	19307521-19307866	19307881-19307972
TU1522	chr10	19308005	19308224	213	2.73	2	19308005-19308127	19308135-19308224
TU1523	chr10	19308571	19308803	233	3.07	1	19308571-19308803
TU1524	chr10	19309845	19310035	188	4.32	2	19309845-19309940	19309944-19310035
TU1525	chr10	19311605	19311792	188	3.19	1	19311605-19311792
TU1526	chr10	19312634	19312833	200	5.26	1	19312634-19312833
TU1527	chr10	19314035	19314241	207	2.31	1	19314035-19314241
TU1528	chr10	19315038	19315368	323	4.02	2	19315038-19315139	19315148-19315368
TU1529	chr10	19315468	19315655	180	2.87	2	19315468-19315557	19315566-19315655
TU1530	chr10	19316278	19316438	161	2.06	1	19316278-19316438
TU1531	chr10	19962992	19963745	754	9.35	1	19962992-19963745
TU1532	chr10	19963897	19964138	242	8.31	1	19963897-19964138
TU1533	chr10	20205974	20206227	254	11.19	1	20205974-20206227
TU1534	chr10	20206336	20206517	182	2.86	1	20206336-20206517
TU1535	chr10	20330976	20331136	153	2.06	2	20330976-20331065	20331074-20331136
TU1536	chr10	20336817	20337039	216	2.69	2	20336817-20336969	20336977-20337039
TU1537	chr10	20337520	20337697	178	2.99	1	20337520-20337697
TU1538	chr10	20341184	20341379	182	3.38	2	20341184-20341273	20341288-20341379
TU1539	chr10	20568647	20569289	632	5.75	2	20568647-20569173	20569185-20569289
TU1540	chr10	20569366	20569556	180	2.58	2	20569366-20569455	20569467-20569556
TU1541	chr10	20643636	20644814	1075	6.07	2	20643636-20643725	20643830-20644814
TU1542	chr10	20644925	20645107	183	3.78	1	20644925-20645107
TU1543	chr10	20652995	20653168	174	2.07	1	20652995-20653168
TU1544	chr10	20716778	20716956	179	2.09	1	20716778-20716956
TU1545	chr10	20767519	20767707	176	2	2	20767519-20767607	20767621-20767707
TU1546	chr10	20768196	20768379	173	2	2	20768196-20768285	20768297-20768379
TU1547	chr10	20768863	20769122	202	37.96	2	20768863-20768984	20769043-20769122
TU1548	chr10	20786159	20786338	162	2	2	20786159-20786232	20786251-20786338
TU1549	chr10	20837947	20838129	183	2.93	1	20837947-20838129
TU1550	chr10	20849718	20849905	180	2	2	20849718-20849807	20849816-20849905
TU1551	chr10	20853740	20853914	175	3.31	1	20853740-20853914
TU1552	chr10	21258475	21258662	180	2.06	2	21258475-21258564	21258573-21258662
TU1553	chr10	21258701	21258887	187	3.24	1	21258701-21258887
TU1554	chr10	21348406	21348599	178	2	2	21348406-21348493	21348510-21348599
TU1555	chr10	21408589	21408837	249	24.49	1	21408589-21408837
TU1556	chr10	21449881	21450064	184	2.53	1	21449881-21450064
TU1557	chr10	21450070	21450258	176	2	2	21450070-21450156	21450170-21450258
TU1558	chr10	21450450	21450631	170	2	2	21450450-21450532	21450545-21450631
TU1559	chr10	21451080	21451281	202	4.44	1	21451080-21451281
TU1560	chr10	21451373	21451570	180	2.19	2	21451373-21451462	21451481-21451570
TU1561	chr10	21452330	21452522	193	2.49	1	21452330-21452522
TU1562	chr10	21457153	21457311	159	5.16	1	21457153-21457311
TU1563	chr10	21464395	21464978	572	5.54	2	21464395-21464864	21464877-21464978
TU1564	chr10	21465067	21465278	212	2.96	1	21465067-21465278
TU1565	chr10	21648378	21648573	167	2	2	21648378-21648456	21648486-21648573
TU1566	chr10	21664496	21664685	180	2.08	2	21664496-21664585	21664596-21664685
TU1567	chr10	21664793	21665086	276	5.05	2	21664793-21664853	21664872-21665086
TU1568	chr10	21665208	21665518	268	3.05	2	21665208-21665385	21665429-21665518
TU1569	chr10	21665796	21666040	245	6.5	1	21665796-21666040
TU1570	chr10	21666063	21666265	203	6.52	1	21666063-21666265
TU1571	chr10	21666309	21666512	180	2.68	2	21666309-21666398	21666423-21666512
TU1572	chr10	21666559	21667449	744	3.17	5	21666559-21666648	21666653-21666742	21666793-21666896	21666907-21666996	21667080-21667449
TU1573	chr10	21708556	21708770	210	5.32	2	21708556-21708664	21708670-21708770
TU1574	chr10	21772414	21772904	456	4.71	2	21772414-21772624	21772660-21772904
TU1575	chr10	21773081	21773291	204	3.91	2	21773081-21773189	21773197-21773291
TU1576	chr10	21784131	21784307	177	2.03	1	21784131-21784307
TU1577	chr10	21784476	21784841	322	2.93	2	21784476-21784707	21784752-21784841
TU1578	chr10	21784854	21785106	229	3	2	21784854-21785010	21785035-21785106
TU1579	chr10	21785134	21785538	405	6.8	1	21785134-21785538
TU1580	chr10	21793455	21793636	180	2.57	2	21793455-21793544	21793547-21793636
TU1581	chr10	22044239	22044629	391	107	1	22044239-22044629
TU1582	chr10	22070860	22071138	279	4.46	1	22070860-22071138
TU1583	chr10	24357526	24358206	161	2	2	24357526-24357606	24358127-24358206
TU1584	chr10	25981211	25982418	1116	5.34	4	25981211-25981304	25981309-25982027	25982049-25982119	25982187-25982418
TU1585	chr10	25982538	25982832	295	7.8	1	25982538-25982832
TU1586	chr10	25982892	25983560	668	5.76	2	25982892-25983153	25983155-25983560
TU1587	chr10	25983571	25983760	190	6.46	1	25983571-25983760
TU1588	chr10	25983837	25985723	1737	7.27	4	25983837-25984107	25984197-25984461	25984494-25985067	25985097-25985723
TU1589	chr10	25985761	25987928	2168	11.19	1	25985761-25987928
TU1590	chr10	25987939	25988278	340	14.18	1	25987939-25988278
TU1591	chr10	26051541	26051712	153	2.05	2	26051541-26051603	26051623-26051712
TU1592	chr10	26052140	26052309	170	2.09	1	26052140-26052309
TU1593	chr10	26052396	26052568	165	2.04	2	26052396-26052470	26052479-26052568
TU1594	chr10	26052741	26053062	242	2.19	3	26052741-26052813	26052845-26052934	26052984-26053062
TU1595	chr10	26108118	26108306	189	3.99	1	26108118-26108306
TU1596	chr10	26110869	26111137	261	2.05	3	26110869-26110958	26110961-26111055	26111062-26111137
TU1597	chr10	26111237	26111407	162	2.04	2	26111237-26111308	26111318-26111407
TU1598	chr10	26121890	26122136	247	3.55	1	26121890-26122136
TU1599	chr10	26122366	26122557	192	2.9	1	26122366-26122557
TU1600	chr10	26122668	26122864	173	2	2	26122668-26122757	26122782-26122864
TU1601	chr10	26122922	26123358	368	2.5	4	26122922-26123007	26123025-26123126	26123130-26123219	26123269-26123358
TU1602	chr10	26123661	26123868	196	3.31	2	26123661-26123750	26123763-26123868
TU1603	chr10	26126951	26127381	430	2.61	2	26126951-26127322	26127324-26127381
TU1604	chr10	26134196	26134369	174	5.82	1	26134196-26134369
TU1605	chr10	26156243	26156416	167	2.42	2	26156243-26156341	26156349-26156416
TU1606	chr10	26156729	26156969	241	2.9	1	26156729-26156969
TU1607	chr10	26157714	26157892	179	2.8	1	26157714-26157892
TU1608	chr10	26173613	26173777	163	2.09	2	26173613-26173702	26173705-26173777
TU1609	chr10	26173921	26174080	160	2.11	1	26173921-26174080
TU1610	chr10	26484758	26484941	184	4.51	1	26484758-26484941
TU1611	chr10	26538600	26538769	154	2.06	2	26538600-26538663	26538680-26538769
TU1612	chr10	26627151	26627342	192	2.4	1	26627151-26627342
TU1613	chr10	26628643	26629108	458	3.71	2	26628643-26628732	26628741-26629108
TU1614	chr10	26629344	26629530	187	2.43	1	26629344-26629530
TU1615	chr10	26629766	26630457	656	3.76	4	26629766-26629944	26629950-26630105	26630110-26630203	26630231-26630457
TU1616	chr10	26630940	26631383	411	2.94	2	26630940-26631272	26631306-26631383
TU1617	chr10	26645834	26646359	526	10.38	1	26645834-26646359
TU1618	chr10	26646421	26647209	771	7.58	2	26646421-26646629	26646648-26647209
TU1619	chr10	26655753	26655947	195	3.09	1	26655753-26655947
TU1620	chr10	26656177	26656424	248	22.15	1	26656177-26656424
TU1621	chr10	26656482	26656818	337	13.41	1	26656482-26656818
TU1622	chr10	26656853	26657049	197	13.81	1	26656853-26657049
TU1623	chr10	26657211	26658569	1359	13.22	1	26657211-26658569
TU1624	chr10	26658630	26660921	2292	15.2	1	26658630-26660921
TU1625	chr10	26661068	26661737	666	9.08	2	26661068-26661173	26661178-26661737
TU1626	chr10	26661747	26662371	624	6.76	2	26661747-26662280	26662282-26662371
TU1627	chr10	26662459	26662954	496	7.53	1	26662459-26662954
TU1628	chr10	26814260	26814573	314	16.59	1	26814260-26814573
TU1629	chr10	26819787	26819950	164	3.52	1	26819787-26819950
TU1630	chr10	26824703	26826247	294	4.69	3	26824703-26824805	26826046-26826146	26826158-26826247
TU1631	chr10	26826636	26826817	167	2	2	26826636-26826713	26826729-26826817
TU1632	chr10	26826868	26827087	220	3.91	1	26826868-26827087
TU1633	chr10	26827124	26827307	184	4.82	1	26827124-26827307
TU1634	chr10	26827396	26827578	183	2.89	1	26827396-26827578
TU1635	chr10	26860514	26860681	158	2.06	2	26860514-26860581	26860592-26860681
TU1636	chr10	27041026	27041196	171	2.09	1	27041026-27041196
TU1637	chr10	27041364	27041553	180	2.94	2	27041364-27041453	27041464-27041553
TU1638	chr10	28356085	28356751	608	4.28	2	28356085-28356500	28356560-28356751
TU1639	chr10	28440132	28441368	1187	8.18	2	28440132-28440799	28440850-28441368
TU1640	chr10	28564739	28565248	510	5.23	1	28564739-28565248
TU1641	chr10	28565784	28566234	451	6.46	1	28565784-28566234
TU1642	chr10	29963656	29963845	177	2.47	2	29963656-29963742	29963756-29963845
TU1643	chr10	29967173	29967358	158	2	2	29967173-29967242	29967271-29967358
TU1644	chr10	30035875	30036157	283	6.96	1	30035875-30036157
TU1645	chr10	30036869	30038696	1793	5.97	3	30036869-30037901	30037924-30038050	30038064-30038696
TU1646	chr10	30422954	30423150	197	3.55	1	30422954-30423150
TU1647	chr10	30423458	30423652	195	3.3	1	30423458-30423652
TU1648	chr10	30425207	30425387	181	4.44	1	30425207-30425387
TU1649	chr10	30425612	30425775	164	2.07	1	30425612-30425775
TU1650	chr10	30425958	30426152	195	2.31	1	30425958-30426152
TU1651	chr10	30426397	30426736	327	3.02	2	30426397-30426633	30426647-30426736
TU1652	chr10	30426768	30426993	226	4.63	1	30426768-30426993
TU1653	chr10	30427102	30427277	153	2.03	2	30427102-30427191	30427215-30427277
TU1654	chr10	30427470	30427892	423	5.02	1	30427470-30427892
TU1655	chr10	30428072	30428405	334	6.58	1	30428072-30428405
TU1656	chr10	30428646	30428949	304	4.63	1	30428646-30428949
TU1657	chr10	30429186	30429396	211	6.13	1	30429186-30429396
TU1658	chr10	30430011	30430192	182	4.5	1	30430011-30430192
TU1659	chr10	30430406	30430572	167	2.04	1	30430406-30430572
TU1660	chr10	30431060	30431298	239	3.05	1	30431060-30431298
TU1661	chr10	30431338	30431735	339	2.86	2	30431338-30431520	30431580-30431735
TU1662	chr10	30432229	30432438	210	5.61	1	30432229-30432438
TU1663	chr10	30523084	30524106	985	5.64	3	30523084-30523173	30523206-30523498	30523505-30524106
TU1664	chr10	30524448	30524634	187	3.55	1	30524448-30524634
TU1665	chr10	30530691	30530887	180	2	2	30530691-30530780	30530798-30530887
TU1666	chr10	30899753	30899930	158	2.01	2	30899753-30899842	30899863-30899930
TU1667	chr10	33949005	33949189	180	2.62	2	33949005-33949094	33949100-33949189
TU1668	chr10	33949287	33949590	304	9.08	1	33949287-33949590
TU1669	chr10	34070166	34070389	224	5.21	1	34070166-34070389
TU1670	chr10	34200726	34200911	186	2.8	1	34200726-34200911
TU1671	chr10	34888017	34888175	159	6.45	1	34888017-34888175
TU1672	chr10	35852936	35854109	1174	7.32	1	35852936-35854109
TU1673	chr10	35854148	35854952	805	11.51	1	35854148-35854952
TU1674	chr10	36023895	36024104	195	2.54	2	36023895-36023984	36024000-36024104
TU1675	chr10	36056379	36056571	180	2	2	36056379-36056468	36056482-36056571
TU1676	chr10	36058042	36058255	203	2.33	2	36058042-36058156	36058168-36058255
TU1677	chr10	36058451	36060630	1906	15.38	6	36058451-36058538	36058551-36058649	36058821-36058910	36058919-36059487	36059556-36059645	36059661-36060630
TU1678	chr10	36065667	36066861	1195	35.51	1	36065667-36066861
TU1679	chr10	36128721	36128916	152	2.02	2	36128721-36128810	36128855-36128916
TU1680	chr10	36188373	36189530	1158	13.52	1	36188373-36189530
TU1681	chr10	36252143	36252654	500	4.65	2	36252143-36252232	36252245-36252654
TU1682	chr10	36258285	36258464	176	2.14	2	36258285-36258384	36258389-36258464
TU1683	chr10	36259023	36259199	177	2.33	1	36259023-36259199
TU1684	chr10	36285699	36285879	180	2.98	2	36285699-36285788	36285790-36285879
TU1685	chr10	36287593	36287771	179	2.01	1	36287593-36287771
TU1686	chr10	36743463	36743631	152	2.07	2	36743463-36743524	36743542-36743631
TU1687	chr10	36877965	36886521	348	6.54	4	36877965-36878076	36879557-36879639	36883168-36883259	36886461-36886521
TU1688	chr10	36886890	36890339	3434	15.14	2	36886890-36888318	36888335-36890339
TU1689	chr10	36890346	36892996	2651	35.56	1	36890346-36892996
TU1690	chr10	36893064	36893297	234	13.81	1	36893064-36893297
TU1691	chr10	36893369	36894157	789	30.32	1	36893369-36894157
TU1692	chr10	37026348	37027162	807	7.07	2	37026348-37026416	37026425-37027162
TU1693	chr10	37027220	37027426	207	4.56	1	37027220-37027426
TU1694	chr10	37071689	37071867	179	2.37	1	37071689-37071867
TU1695	chr10	37281957	37282325	369	13.25	1	37281957-37282325
TU1696	chr10	37282478	37283174	690	10.1	2	37282478-37282604	37282612-37283174
TU1697	chr10	37283179	37283775	597	12.25	1	37283179-37283775
TU1698	chr10	37283960	37284139	170	2	2	37283960-37284045	37284056-37284139
TU1699	chr10	37284289	37285031	598	3.58	4	37284289-37284379	37284399-37284488	37284569-37284614	37284661-37285031
TU1700	chr10	37285101	37285294	194	3.46	1	37285101-37285294
TU1701	chr10	37337511	37338606	1084	4.77	2	37337511-37337982	37337995-37338606
TU1702	chr10	37666920	37667919	1000	20.83	1	37666920-37667919
TU1703	chr10	37818012	37818204	173	2	2	37818012-37818098	37818119-37818204
TU1704	chr10	37818427	37818645	219	3.42	1	37818427-37818645
TU1705	chr10	37819251	37819463	213	3.45	1	37819251-37819463
TU1706	chr10	37819533	37820027	480	4.64	2	37819533-37819920	37819936-37820027
TU1707	chr10	37820033	37820428	340	3.79	2	37820033-37820282	37820339-37820428
TU1708	chr10	37820436	37820639	204	4.76	1	37820436-37820639
TU1709	chr10	37820940	37821379	428	3.98	2	37820940-37821301	37821314-37821379
TU1710	chr10	37886386	37887589	1204	105.08	1	37886386-37887589
TU1711	chr10	37987453	37987635	183	3.43	1	37987453-37987635
TU1712	chr10	37987794	37987970	177	2.03	1	37987794-37987970
TU1713	chr10	37989121	37989291	163	2.04	2	37989121-37989210	37989219-37989291
TU1714	chr10	38017247	38022533	383	4.68	3	38017247-38017414	38017679-38017819	38022460-38022533
TU1715	chr10	38071188	38079329	172	3.58	2	38071188-38071287	38079258-38079329
TU1716	chr10	38085885	38086858	387	3.24	3	38085885-38085978	38086383-38086589	38086773-38086858
TU1717	chr10	38091583	38095859	323	5.33	3	38091583-38091750	38095366-38095413	38095753-38095859
TU1718	chr10	38096821	38102870	495	3.63	3	38096821-38096901	38101984-38102182	38102656-38102870
TU1719	chr10	38136520	38136860	341	4.61	1	38136520-38136860
TU1720	chr10	38137103	38137463	361	4.63	1	38137103-38137463
TU1721	chr10	38137504	38137886	371	3.44	2	38137504-38137695	38137708-38137886
TU1722	chr10	38138060	38138320	261	2.95	1	38138060-38138320
TU1723	chr10	38153099	38153695	583	4.39	2	38153099-38153591	38153606-38153695
TU1724	chr10	38153702	38154178	463	3.58	2	38153702-38154085	38154100-38154178
TU1725	chr10	38154281	38154474	180	2.08	2	38154281-38154370	38154385-38154474
TU1726	chr10	38154501	38154673	173	2.67	1	38154501-38154673
TU1727	chr10	38154769	38155089	313	2.53	2	38154769-38154991	38155000-38155089
TU1728	chr10	38155466	38155884	419	5.12	1	38155466-38155884
TU1729	chr10	38156174	38156480	307	3.62	1	38156174-38156480
TU1730	chr10	38156727	38156923	188	2.66	2	38156727-38156824	38156834-38156923
TU1731	chr10	38156933	38157123	191	3.35	1	38156933-38157123
TU1732	chr10	38157789	38157953	165	3.05	1	38157789-38157953
TU1733	chr10	38158357	38158555	199	3.53	1	38158357-38158555
TU1734	chr10	38299233	38299838	606	6.96	1	38299233-38299838
TU1735	chr10	38300420	38301274	855	8.02	1	38300420-38301274
TU1736	chr10	38447872	38448132	261	4.43	1	38447872-38448132
TU1737	chr10	38448436	38448621	172	2.17	2	38448436-38448517	38448532-38448621
TU1738	chr10	38448739	38449115	374	4.18	2	38448739-38449021	38449025-38449115
TU1739	chr10	38449757	38450011	255	3.47	1	38449757-38450011
TU1740	chr10	38450985	38451305	321	3.43	1	38450985-38451305
TU1741	chr10	39350421	39350780	329	190.17	2	39350421-39350642	39350674-39350780
TU1742	chr10	40529290	40530131	842	87.94	1	40529290-40530131
TU1743	chr10	42642903	42643054	152	6.5	1	42642903-42643054
TU1744	chr10	42667391	42667569	179	2.97	1	42667391-42667569
TU1745	chr10	42668179	42668404	219	2.6	2	42668179-42668307	42668315-42668404
TU1746	chr10	42669282	42671165	658	10.16	5	42669282-42669406	42669424-42669513	42670574-42670663	42670683-42670798	42670929-42671165
TU1747	chr10	42671332	42671581	250	24.42	1	42671332-42671581
TU1748	chr10	42698218	42698420	179	2.1	2	42698218-42698306	42698331-42698420
TU1749	chr10	42698424	42698607	183	3.17	2	42698424-42698516	42698518-42698607
TU1750	chr10	42703775	42703935	154	2.07	2	42703775-42703838	42703846-42703935
TU1751	chr10	42713747	42713932	181	3.41	2	42713747-42713837	42713843-42713932
TU1752	chr10	42789923	42790437	515	4.6	1	42789923-42790437
TU1753	chr10	42790932	42791107	175	2.5	2	42790932-42791014	42791016-42791107
TU1754	chr10	42863944	42864144	201	7.16	1	42863944-42864144
TU1755	chr10	42901091	42901379	289	5.44	1	42901091-42901379
TU1756	chr10	42901781	42901937	157	3.52	1	42901781-42901937
TU1757	chr10	42903260	42903789	530	17.83	1	42903260-42903789
TU1758	chr10	42904148	42904313	166	2.96	1	42904148-42904313
TU1759	chr10	42904661	42905057	397	5.61	1	42904661-42905057
TU1760	chr10	43095478	43095686	209	33.23	1	43095478-43095686
TU1761	chr10	43203025	43203299	275	4.63	1	43203025-43203299
TU1762	chr10	43356423	43356698	276	11.98	1	43356423-43356698
TU1763	chr10	43637299	43637689	371	6.48	2	43637299-43637579	43637600-43637689
TU1764	chr10	43637803	43638005	203	10.29	1	43637803-43638005
TU1765	chr10	43638777	43639325	549	4.88	1	43638777-43639325
TU1766	chr10	43735021	43735187	167	2.79	1	43735021-43735187
TU1767	chr10	44843640	44844135	496	10.62	1	44843640-44844135
TU1768	chr10	44844294	44844481	188	4.65	1	44844294-44844481
TU1769	chr10	44844750	44844933	184	4.81	1	44844750-44844933
TU1770	chr10	44989548	44989740	180	2	2	44989548-44989637	44989651-44989740
TU1771	chr10	44991571	44991751	180	2	2	44991571-44991660	44991662-44991751
TU1772	chr10	44995146	44995327	182	2.95	1	44995146-44995327
TU1773	chr10	45215342	45215527	163	2	2	45215342-45215426	45215450-45215527
TU1774	chr10	45216667	45216834	168	4.26	1	45216667-45216834
TU1775	chr10	45434317	45434573	257	9.68	1	45434317-45434573
TU1776	chr10	45434684	45434947	264	12.06	1	45434684-45434947
TU1777	chr10	45868174	45868575	402	4.53	1	45868174-45868575
TU1778	chr10	45868607	45868959	353	4.07	1	45868607-45868959
TU1779	chr10	45869180	45870082	873	3.65	3	45869180-45869341	45869360-45869920	45869933-45870082
TU1780	chr10	45870166	45870439	274	8.49	1	45870166-45870439
TU1781	chr10	45870702	45871018	317	4.01	1	45870702-45871018
TU1782	chr10	45871434	45871845	412	6.2	1	45871434-45871845
TU1783	chr10	45871898	45872172	275	5.1	1	45871898-45872172
TU1784	chr10	45872432	45872646	215	4.81	1	45872432-45872646
TU1785	chr10	45873128	45873294	166	2.07	2	45873128-45873203	45873205-45873294
TU1786	chr10	45873835	45874042	179	2.15	2	45873835-45873924	45873954-45874042
TU1787	chr10	45887608	45887895	265	3.09	3	45887608-45887687	45887705-45887799	45887806-45887895
TU1788	chr10	45888763	45888930	154	2.06	2	45888763-45888852	45888867-45888930
TU1789	chr10	45889320	45889490	150	2.06	2	45889320-45889379	45889401-45889490
TU1790	chr10	45893981	45895305	1284	4.98	3	45893981-45894780	45894812-45894903	45894914-45895305
TU1791	chr10	45895414	45896226	813	6.33	1	45895414-45896226
TU1792	chr10	45896446	45896796	351	5.87	1	45896446-45896796
TU1793	chr10	45896910	45897078	157	2.01	2	45896910-45896999	45897012-45897078
TU1794	chr10	45897234	45897417	154	2.9	2	45897234-45897326	45897357-45897417
TU1795	chr10	45897695	45897902	208	7.67	1	45897695-45897902
TU1796	chr10	45898005	45898277	262	2.68	2	45898005-45898085	45898097-45898277
TU1797	chr10	45898691	45898887	197	5.04	1	45898691-45898887
TU1798	chr10	46131388	46132095	693	4.05	3	46131388-46131721	46131733-46131873	46131878-46132095
TU1799	chr10	46132265	46132650	357	2.32	3	46132265-46132354	46132371-46132551	46132565-46132650
TU1800	chr10	46132684	46133849	1165	5.3	2	46132684-46133241	46133243-46133849
TU1801	chr10	46133851	46134225	375	5.3	1	46133851-46134225
TU1802	chr10	46134291	46135887	1581	5.91	2	46134291-46135158	46135175-46135887
TU1803	chr10	46136047	46136396	275	3.45	2	46136047-46136273	46136349-46136396
TU1804	chr10	46136424	46136662	239	5.43	1	46136424-46136662
TU1805	chr10	46136673	46137489	710	4.64	4	46136673-46136729	46136817-46137089	46137109-46137397	46137399-46137489
TU1806	chr10	46145090	46145334	245	4.16	1	46145090-46145334
TU1807	chr10	46145773	46146027	255	3.76	1	46145773-46146027
TU1808	chr10	46456346	46456595	250	5.02	1	46456346-46456595
TU1809	chr10	46456669	46457404	736	5.12	1	46456669-46457404
TU1810	chr10	46457688	46457861	174	3.36	1	46457688-46457861
TU1811	chr10	46457973	46458329	357	5.52	1	46457973-46458329
TU1812	chr10	46458463	46459157	662	3.86	3	46458463-46458555	46458565-46459039	46459064-46459157
TU1813	chr10	46459289	46459960	665	4.15	2	46459289-46459871	46459879-46459960
TU1814	chr10	46460106	46460410	305	5.27	1	46460106-46460410
TU1815	chr10	46460486	46461082	566	3.05	2	46460486-46460961	46460993-46461082
TU1816	chr10	46468649	46469272	620	6.34	2	46468649-46468738	46468743-46469272
TU1817	chr10	46469291	46470752	1461	6.2	2	46469291-46469679	46469681-46470752
TU1818	chr10	46470758	46470937	180	2.26	1	46470758-46470937
TU1819	chr10	46785071	46785247	177	2.01	1	46785071-46785247
TU1820	chr10	46785307	46785525	219	3.2	1	46785307-46785525
TU1821	chr10	46785582	46786303	536	3.53	5	46785582-46785790	46785838-46785927	46786005-46786049	46786110-46786203	46786206-46786303
TU1822	chr10	46786869	46787193	325	7.77	1	46786869-46787193
TU1823	chr10	46787333	46787582	250	7.35	1	46787333-46787582
TU1824	chr10	46909929	46910292	349	2.86	2	46909929-46910187	46910203-46910292
TU1825	chr10	46924724	46925062	328	2.3	2	46924724-46924987	46924999-46925062
TU1826	chr10	46961418	46961582	151	2.1	2	46961418-46961478	46961493-46961582
TU1827	chr10	47050979	47051617	621	3.86	3	47050979-47051347	47051365-47051526	47051528-47051617
TU1828	chr10	47051788	47051968	181	3.49	1	47051788-47051968
TU1829	chr10	47052970	47053380	408	3.72	2	47052970-47053267	47053271-47053380
TU1830	chr10	47053423	47053592	170	2.79	1	47053423-47053592
TU1831	chr10	47053621	47054074	443	3.65	2	47053621-47053909	47053921-47054074
TU1832	chr10	47054231	47054539	304	4.36	2	47054231-47054320	47054326-47054539
TU1833	chr10	47055334	47055524	191	3.99	1	47055334-47055524
TU1834	chr10	47055631	47055809	179	2.45	1	47055631-47055809
TU1835	chr10	47071579	47071754	176	2.05	1	47071579-47071754
TU1836	chr10	47084920	47086373	639	121.44	4	47084920-47085173	47085915-47086072	47086074-47086166	47086240-47086373
TU1837	chr10	47300675	47300882	174	2.2	2	47300675-47300758	47300793-47300882
TU1838	chr10	47818597	47818783	187	2.63	1	47818597-47818783
TU1839	chr10	48269258	48269517	260	3.49	1	48269258-48269517
TU1840	chr10	49751959	49752360	380	6.27	2	49751959-49752254	49752277-49752360
TU1841	chr10	49752603	49753010	402	3.82	2	49752603-49752654	49752661-49753010
TU1842	chr10	49753445	49753847	403	14.47	1	49753445-49753847
TU1843	chr10	49754342	49754656	315	4.43	1	49754342-49754656
TU1844	chr10	49755047	49755680	634	6.42	1	49755047-49755680
TU1845	chr10	49755746	49755899	154	2.06	1	49755746-49755899
TU1846	chr10	49755953	49756250	279	6.92	2	49755953-49756013	49756033-49756250
TU1847	chr10	49756514	49757188	622	7.28	2	49756514-49756566	49756620-49757188
TU1848	chr10	49757203	49757381	179	2.85	1	49757203-49757381
TU1849	chr10	49757455	49757635	152	2.11	2	49757455-49757516	49757546-49757635
TU1850	chr10	49757674	49757952	279	14.62	1	49757674-49757952
TU1851	chr10	49758856	49759239	384	10.75	1	49758856-49759239
TU1852	chr10	49759561	49760232	663	15.99	2	49759561-49760133	49760143-49760232
TU1853	chr10	49829873	49830095	223	3.48	1	49829873-49830095
TU1854	chr10	49830781	49830952	172	3.05	1	49830781-49830952
TU1855	chr10	50651018	50651259	242	17.51	1	50651018-50651259
TU1856	chr10	50651371	50651679	309	7.07	1	50651371-50651679
TU1857	chr10	50651903	50652086	184	3.59	1	50651903-50652086
TU1858	chr10	50652384	50653896	1463	6.26	2	50652384-50653042	50653093-50653896
TU1859	chr10	50653915	50654530	616	5.4	1	50653915-50654530
TU1860	chr10	50688149	50688327	179	3.41	1	50688149-50688327
TU1861	chr10	50714799	50714978	176	2	2	50714799-50714884	50714889-50714978
TU1862	chr10	51240639	51241077	439	29.99	1	51240639-51241077
TU1863	chr10	51243011	51243203	193	4.21	1	51243011-51243203
TU1864	chr10	51243300	51243503	204	2.49	1	51243300-51243503
TU1865	chr10	51243616	51243813	178	2	2	51243616-51243703	51243724-51243813
TU1866	chr10	51243990	51244593	585	4.06	3	51243990-51244050	51244063-51244210	51244218-51244593
TU1867	chr10	51244737	51245118	337	3.37	2	51244737-51245007	51245053-51245118
TU1868	chr10	51459589	51459763	165	2.02	2	51459589-51459663	51459674-51459763
TU1869	chr10	51485449	51485758	310	3.12	1	51485449-51485758
TU1870	chr10	51485820	51486167	348	3.62	1	51485820-51486167
TU1871	chr10	51486346	51487284	939	4.43	1	51486346-51487284
TU1872	chr10	51487318	51487623	299	3.92	2	51487318-51487513	51487521-51487623
TU1873	chr10	51489100	51489403	293	2.76	2	51489100-51489157	51489169-51489403
TU1874	chr10	51490929	51491099	169	2.02	2	51490929-51491018	51491021-51491099
TU1875	chr10	51491702	51492178	477	2.91	1	51491702-51492178
TU1876	chr10	51493127	51493346	220	3.14	1	51493127-51493346
TU1877	chr10	51494796	51494973	178	3.43	1	51494796-51494973
TU1878	chr10	51495055	51495266	212	4.57	1	51495055-51495266
TU1879	chr10	51495523	51495964	430	4.03	2	51495523-51495612	51495625-51495964
TU1880	chr10	51496210	51496396	185	2.88	2	51496210-51496299	51496302-51496396
TU1881	chr10	51496682	51496940	259	2.68	1	51496682-51496940
TU1882	chr10	51497423	51497618	191	2.43	2	51497423-51497566	51497572-51497618
TU1883	chr10	51498037	51498369	325	4.37	2	51498037-51498283	51498292-51498369
TU1884	chr10	51499036	51499254	215	3.62	2	51499036-51499159	51499164-51499254
TU1885	chr10	51499353	51499537	185	2.65	1	51499353-51499537
TU1886	chr10	51592457	51592655	199	3.59	1	51592457-51592655
TU1887	chr10	51740004	51740830	827	22.63	1	51740004-51740830
TU1888	chr10	51741125	51741355	231	6.75	1	51741125-51741355
TU1889	chr10	51741511	51741748	238	6.75	1	51741511-51741748
TU1890	chr10	51743847	51744405	550	2.88	3	51743847-51743936	51743942-51744249	51744254-51744405
TU1891	chr10	51746080	51746271	188	2.48	2	51746080-51746177	51746182-51746271
TU1892	chr10	51746881	51747076	181	2.69	2	51746881-51746970	51746986-51747076
TU1893	chr10	51747518	51747815	258	2.19	3	51747518-51747607	51747612-51747701	51747738-51747815
TU1894	chr10	52277824	52278137	270	2.44	3	52277824-52277913	52277949-52278038	52278048-52278137
TU1895	chr10	52278208	52278656	449	7.53	1	52278208-52278656
TU1896	chr10	52402329	52403119	791	14.36	1	52402329-52403119
TU1897	chr10	52403131	52403433	303	12.61	1	52403131-52403433
TU1898	chr10	52644905	52645301	397	7.87	1	52644905-52645301
TU1899	chr10	52645510	52645706	197	6.08	1	52645510-52645706
TU1900	chr10	52646003	52646339	305	4.6	2	52646003-52646079	52646112-52646339
TU1901	chr10	52646562	52646759	162	2.02	2	52646562-52646651	52646688-52646759
TU1902	chr10	52647012	52647322	311	2.67	1	52647012-52647322
TU1903	chr10	52832423	52832675	253	9.23	1	52832423-52832675
TU1904	chr10	52832815	52833735	921	9.5	1	52832815-52833735
TU1905	chr10	52833790	52834325	536	3.73	1	52833790-52834325
TU1906	chr10	53088513	53088693	173	2	2	53088513-53088602	53088611-53088693
TU1907	chr10	53482157	53482337	181	2.61	1	53482157-53482337
TU1908	chr10	54043738	54044070	286	2.86	2	54043738-54043802	54043850-54044070
TU1909	chr10	54281123	54281282	160	2.58	1	54281123-54281282
TU1910	chr10	54625675	54626753	937	11.95	3	54625675-54625983	54626114-54626652	54626665-54626753
TU1911	chr10	54633335	54633533	180	2	2	54633335-54633424	54633444-54633533
TU1912	chr10	54749327	54749510	180	2	2	54749327-54749416	54749421-54749510
TU1913	chr10	54845883	54846059	177	2.88	1	54845883-54846059
TU1914	chr10	54887983	54888675	691	9.35	2	54887983-54888579	54888582-54888675
TU1915	chr10	54888757	54889632	876	11.87	1	54888757-54889632
TU1916	chr10	54889943	54890271	327	4.28	2	54889943-54890177	54890180-54890271
TU1917	chr10	54890476	54891070	595	17.82	1	54890476-54891070
TU1918	chr10	54891213	54891404	184	2.41	2	54891213-54891274	54891283-54891404
TU1919	chr10	54891700	54891936	237	16.57	1	54891700-54891936
TU1920	chr10	54891973	54892523	551	11.26	1	54891973-54892523
TU1921	chr10	54892909	54893258	350	5.13	1	54892909-54893258
TU1922	chr10	54893993	54894202	210	4.25	1	54893993-54894202
TU1923	chr10	54894309	54894525	217	5.7	1	54894309-54894525
TU1924	chr10	54981392	54988814	395	4.64	2	54981392-54981721	54988750-54988814
TU1925	chr10	55028594	55028950	357	5.77	1	55028594-55028950
TU1926	chr10	55029082	55029625	544	6.99	1	55029082-55029625
TU1927	chr10	55029856	55030457	602	8.99	1	55029856-55030457
TU1928	chr10	55056479	55056833	355	3.75	1	55056479-55056833
TU1929	chr10	55057619	55057791	151	2	2	55057619-55057691	55057714-55057791
TU1930	chr10	55065512	55065692	180	2.52	2	55065512-55065601	55065603-55065692
TU1931	chr10	55159268	55159674	323	2.43	3	55159268-55159357	55159371-55159460	55159532-55159674
TU1932	chr10	55159872	55160065	194	6.76	1	55159872-55160065
TU1933	chr10	55160397	55160762	365	2.31	2	55160397-55160671	55160673-55160762
TU1934	chr10	55184698	55184888	180	2.48	2	55184698-55184787	55184799-55184888
TU1935	chr10	55184998	55185161	164	2.04	1	55184998-55185161
TU1936	chr10	55190727	55190915	176	2	2	55190727-55190813	55190827-55190915
TU1937	chr10	55191073	55191290	218	3.32	1	55191073-55191290
TU1938	chr10	55191760	55191931	150	2.05	2	55191760-55191819	55191842-55191931
TU1939	chr10	55192154	55192350	179	2	2	55192154-55192243	55192262-55192350
TU1940	chr10	57966733	57966917	180	2	2	57966733-57966822	57966828-57966917
TU1941	chr10	58152879	58153150	272	4.47	1	58152879-58153150
TU1942	chr10	58154291	58154601	308	3.05	2	58154291-58154493	58154497-58154601
TU1943	chr10	58154758	58154937	180	2.53	1	58154758-58154937
TU1944	chr10	58155068	58155268	201	2.73	1	58155068-58155268
TU1945	chr10	58155568	58155785	218	4.77	1	58155568-58155785
TU1946	chr10	58156436	58156662	227	4.07	1	58156436-58156662
TU1947	chr10	58158060	58158251	192	5.29	1	58158060-58158251
TU1948	chr10	58324239	58325271	1011	3.61	4	58324239-58324310	58324317-58324415	58324430-58325179	58325182-58325271
TU1949	chr10	58332630	58332800	171	2.09	1	58332630-58332800
TU1950	chr10	58436607	58436808	202	23.11	1	58436607-58436808
TU1951	chr10	58436986	58437180	195	4.52	1	58436986-58437180
TU1952	chr10	58437204	58437532	329	36.52	1	58437204-58437532
TU1953	chr10	58559668	58559981	314	7.62	1	58559668-58559981
TU1954	chr10	58560063	58560615	539	14.38	2	58560063-58560511	58560526-58560615
TU1955	chr10	58561462	58562264	792	9.98	2	58561462-58561979	58561991-58562264
TU1956	chr10	58562306	58562988	683	17.65	1	58562306-58562988
TU1957	chr10	58563034	58563438	405	16.3	1	58563034-58563438
TU1958	chr10	58657009	58657197	184	5.75	2	58657009-58657100	58657106-58657197
TU1959	chr10	58657210	58659195	1966	9.47	2	58657210-58657299	58657320-58659195
TU1960	chr10	58659370	58660475	1106	6.33	1	58659370-58660475
TU1961	chr10	58660527	58661318	790	8.42	2	58660527-58661001	58661004-58661318
TU1962	chr10	58661635	58661916	277	4.16	2	58661635-58661821	58661827-58661916
TU1963	chr10	58661940	58662120	181	2.81	1	58661940-58662120
TU1964	chr10	58746727	58746908	176	2	2	58746727-58746815	58746822-58746908
TU1965	chr10	58748417	58748593	159	2	2	58748417-58748497	58748516-58748593
TU1966	chr10	59072472	59072631	157	2.03	2	59072472-59072561	59072565-59072631
TU1967	chr10	59074808	59074988	170	2	2	59074808-59074895	59074907-59074988
TU1968	chr10	59574572	59574775	183	3.25	2	59574572-59574664	59574686-59574775
TU1969	chr10	59574899	59575087	189	2.79	1	59574899-59575087
TU1970	chr10	59575515	59575808	294	7.74	1	59575515-59575808
TU1971	chr10	59575867	59577093	1200	11.41	3	59575867-59576329	59576339-59576985	59577004-59577093
TU1972	chr10	59577225	59577962	738	8.09	1	59577225-59577962
TU1973	chr10	59649477	59649643	167	2.1	1	59649477-59649643
TU1974	chr10	59654744	59654935	180	2.31	2	59654744-59654833	59654846-59654935
TU1975	chr10	59813660	59814055	396	17.84	1	59813660-59814055
TU1976	chr10	59814346	59814746	401	17.29	1	59814346-59814746
TU1977	chr10	59815281	59815625	345	64.11	1	59815281-59815625
TU1978	chr10	59815704	59816069	366	19.29	1	59815704-59816069
TU1979	chr10	59816257	59816555	299	8.31	1	59816257-59816555
TU1980	chr10	59833238	59833457	220	4.82	1	59833238-59833457
TU1981	chr10	59943874	59944064	175	2.01	2	59943874-59943963	59943980-59944064
TU1982	chr10	60178140	60178405	266	7.4	1	60178140-60178405
TU1983	chr10	60179293	60186954	501	5.97	4	60179293-60179387	60179391-60179554	60184105-60184223	60186832-60186954
TU1984	chr10	60640255	60640425	171	2.67	1	60640255-60640425
TU1985	chr10	60865739	60865907	169	4.94	1	60865739-60865907
TU1986	chr10	60867930	60868103	154	2.59	2	60867930-60868023	60868044-60868103
TU1987	chr10	60884507	60884717	188	2.84	2	60884507-60884604	60884628-60884717
TU1988	chr10	60889812	60889983	172	2.05	1	60889812-60889983
TU1989	chr10	60891772	60891968	182	2.69	2	60891772-60891863	60891879-60891968
TU1990	chr10	60892429	60892621	180	2.82	2	60892429-60892518	60892532-60892621
TU1991	chr10	60910124	60910431	232	2.84	3	60910124-60910213	60910234-60910327	60910384-60910431
TU1992	chr10	61085397	61085613	217	738.63	1	61085397-61085613
TU1993	chr10	61326885	61327259	375	6.44	1	61326885-61327259
TU1994	chr10	61397186	61397370	185	7.77	1	61397186-61397370
TU1995	chr10	61405958	61406115	158	10.25	1	61405958-61406115
TU1996	chr10	61416106	61416432	327	22.29	1	61416106-61416432
TU1997	chr10	61458120	61458313	194	8.1	1	61458120-61458313
[truncated: 22,467 more rows]
