# Supplementary material for: Characterization of Transcriptional Complexity during Longissimus Muscle Development in Bovines Using High-Throughput Sequencing
Source: PLoS One. 2013 Jun 7;8(6):e64356. doi: 10.1371/journal.pone.0064356 (PMC3676445; doi:10.1371/journal.pone.0064356)
Supplement: Table S2 — The number of each type of alternative splicing events in longissimus muscle tissues. (XLS) [file pone.0064356.s003.xls]

## Sheet: Emb135.SkippedExon
Table S2 The number of each type of alternative splicing events in longissimus muscle tissues.
A. events of exon skipping (Emb135)
gene	chromsome	strand	constitutive exon	inclusive exon	constitutive exon event
ENSBTAG00000039442	chr1	-	98184916-98185035	98186870-98186930	98194854-98194946
ENSBTAG00000000286	chr5	-	32320015-32320078	32320645-32320709	32321815-32321940
ENSBTAG00000003938	chr9	+	96980624-96980830	96987101-96987199	96988669-96988786
ENSBTAG00000020757	chr5	-	26711179-26711251	26712473-26712514	26713624-26713716
ENSBTAG00000003439	chr19	+	34378084-34378166	34381105-34381157	34381784-34381879
ENSBTAG00000020105	chr8	-	76470648-76470771	76478548-76478665	76484693-76484933
ENSBTAG00000012658	chr6	-	2094687-2094835	2095899-2095983	2097173-2097210
ENSBTAG00000015414	chr19	-	50438582-50438611	50444070-50444127	50453162-50453318
ENSBTAG00000009307	chr16	-	51694237-51694341	51695350-51695431	51698699-51698728
ENSBTAG00000010599	chr2	-	71488980-71489017	71496588-71496638	71516754-71516898
ENSBTAG00000038540	chr26	+	25067106-25067204	25072396-25072502	25073274-25073503
ENSBTAG00000014823	chr25	-	10442868-10443068	10461217-10461310	10476583-10476680
ENSBTAG00000001140	chr11	-	87946760-87946908	87951462-87951514	87953602-87953717
ENSBTAG00000015875	chr5	+	107390899-107391027	107391791-107391835	107392412-107392481
ENSBTAG00000024157	chr4	+	120345649-120345778	120348051-120348162	120356199-120356287
ENSBTAG00000011471	chr12	-	89254861-89254928	89257706-89257839	89258166-89258295
ENSBTAG00000001717	chr19	-	28450811-28450865	28450976-28451078	28452312-28452478
ENSBTAG00000010546	chr6	-	99535588-99535661	99540892-99541108,99560856-99560998	99569173-99569296
ENSBTAG00000009387	chr27	+	322717-322874	324134-324226	329354-329442
ENSBTAG00000014151	chr3	-	1068822-1069025	1073546-1073617	1078047-1078136
ENSBTAG00000010324	chr5	+	110846349-110846551	110849133-110849244	110855424-110855604
ENSBTAG00000019217	chr23	+	39493497-39493648	39494161-39494265	39500781-39501586
ENSBTAG00000009547	chr25	+	38954652-38954775	38955714-38955787	38956825-38957003
ENSBTAG00000032366	chr13	-	47599801-47599889	47615409-47615566,47618072-47618188,47635108-47635206	47652717-47652962
ENSBTAG00000016457	chr1	-	86678925-86679343	86680084-86680175	86684437-86684637
ENSBTAG00000005359	chr16	+	22580950-22581127	22582760-22582913	22587363-22588280
ENSBTAG00000004895	chr26	-	35054526-35054681	35055194-35055365	35055456-35055695
ENSBTAG00000011643	chr11	-	21335411-21335529	21337188-21337232	21342515-21342779
ENSBTAG00000012377	chr13	-	12576391-12576751	12580077-12580277	12583763-12583860
ENSBTAG00000000993	chr12	+	28629082-28629209	28629520-28629608	28631632-28631700
ENSBTAG00000003155	chr21	-	59347455-59347616	59348380-59348409	59348545-59348581
ENSBTAG00000018783	chr13	-	57904837-57904946	57906309-57906418	57906642-57906760
ENSBTAG00000019020	chr4	-	68787949-68788132	68801043-68801114,68806160-68806285	68809970-68810073
ENSBTAG00000001868	chr19	+	51594032-51594120	51594698-51594859	51595117-51595183
ENSBTAG00000016516	chr5	-	114009261-114010404	114013838-114013937,114017334-114017419,114017622-114017705,114018156-114018285,114020427-114020533,114020902-114020974	114024391-114024565
ENSBTAG00000015839	chr22	+	52451345-52451634;52451345-52451634	52453037-52453150,52454972-52455064;52453037-52453150,52454972-52455064	52458465-52458546;52458465-52458546
ENSBTAG00000003067	chr11	-	95456129-95456269	95457459-95457556	95458306-95458399
ENSBTAG00000003801	chr24	-	50369253-50369384	50369727-50369864,50369958-50370257	50370602-50370769
ENSBTAG00000005470	chr8	-	70442911-70443047	70445660-70445721	70446121-70446161
ENSBTAG00000007559	chr18	+	40683382-40683787	40705114-40705148,40720485-40720563	40721608-40721743
ENSBTAG00000001323	chr6	-	84917210-84917305	84917700-84917828	84919371-84919475
ENSBTAG00000007594	chr26	-	21014234-21014353	21015631-21015840	21019562-21019641
ENSBTAG00000019294	chr5	+	88702831-88702965	88706629-88706791	88712766-88712806
ENSBTAG00000008243	chr3	+	75324972-75325082	75327262-75327339	75329969-75330154
ENSBTAG00000009106	chr1	-	118517226-118517325	118518551-118518669	118521409-118521483
ENSBTAG00000001931	chr5	+	121181282-121181331	121186277-121186355	121186565-121186731
ENSBTAG00000007797	chrX	-	85623006-85623085	85625147-85625342	85634325-85634618
ENSBTAG00000027442	chr8	+	30123924-30124108	30141827-30141915	30155294-30155742
ENSBTAG00000006672	chr9	+	64722282-64722390	64723756-64723915	64724620-64724738
ENSBTAG00000009231	chrX	+	35394350-35394449	35398063-35398221	35403469-35403615
ENSBTAG00000005067	chr19	-	44653354-44653487	44653839-44653949	44654814-44654934
ENSBTAG00000022155	chr1	-	65748831-65748907	65749931-65750041	65750361-65750473
ENSBTAG00000007442	chr4	+	9297743-9297975	9299798-9299883	9301233-9301362
ENSBTAG00000014947	chr6	+	103493426-103493889	103494955-103495086	103496319-103496412
ENSBTAG00000017788	chr16	+	34132648-34132734	34260887-34261012	34292608-34292719
ENSBTAG00000007110	chr16	-	73955570-73956399	73956856-73957097	73973942-73974019
ENSBTAG00000007666	chr1	+	82148953-82149069	82153597-82153671,82159409-82159540	82159871-82159984
ENSBTAG00000018812	chr13	-	52986007-52986107	52986295-52986446	52986528-52986715
ENSBTAG00000004278	chr13	-	42969289-42969381	42979471-42979586	43015189-43015305
ENSBTAG00000001444	chr23	-	27093666-27094013	27094398-27094721,27096450-27096779,27098657-27099058	27099418-27099750
ENSBTAG00000001212	chr3	+	14809177-14809331	14810288-14810386,14811479-14811587	14813412-14813489
ENSBTAG00000016224	chr8	-	112901188-112901259	112901354-112901437	112901600-112901718
ENSBTAG00000038134	chr18	-	35126301-35126379	35126515-35126608,35126840-35126922	35129701-35129813
ENSBTAG00000015006	chr29	-	45129090-45129183	45129876-45129971	45130348-45130554
ENSBTAG00000021301	chr19	-	36873467-36873618	36874814-36874921	36881328-36881404
ENSBTAG00000006907	chr2	+	44739081-44739173	44739649-44739741	44740790-44740882
ENSBTAG00000001022	chr25	+	2020193-2020332	2023713-2023767	2023943-2024155
ENSBTAG00000012062	chr7	+	13846946-13847068	13847210-13847340	13848151-13848479
ENSBTAG00000017452	chr2	-	128987836-128988007	128989064-128989237	129007925-129008179
ENSBTAG00000017525	chr10	-	4620563-4620625	4628837-4628973	4640956-4641082
ENSBTAG00000020356	chr3	+	15009727-15010228	15016015-15016206	15038235-15038428
ENSBTAG00000014581	chr23	-	6209811-6209855	6219080-6219145	6229684-6229755
ENSBTAG00000005354	chr3	+	117847928-117848020;117847928-117848020	117848945-117849037,117850202-117850294;117848945-117849037,117850202-117850294	117851829-117851970;117851829-117851970
ENSBTAG00000019807	chr8	+	105120835-105120888	105131518-105131571	105133044-105133097
ENSBTAG00000011338	chr10	+	2161055-2161099	2162388-2162456	2186888-2186965
ENSBTAG00000006027	chr11	-	59928364-59928489;59928364-59928489	59941767-59941859,59941944-59942025;59941767-59941859,59941944-59942025	59952361-59952422;59952361-59952422
ENSBTAG00000021575	chr18	-	18822396-18822580	18829160-18829270	18833113-18833257
ENSBTAG00000016158	chr21	+	20847583-20851653	20862024-20862137	20865291-20865449
ENSBTAG00000030784	chr5	-	69053728-69053784	69053889-69053931	69055373-69055561
ENSBTAG00000005116	chr8	-	104154476-104154545	104155086-104155170	104160203-104160321
ENSBTAG00000007737	chr7	-	4535743-4535845	4536437-4536523	4536795-4536908
ENSBTAG00000010616	chr5	-	56278462-56278615	56278896-56279557	56279732-56280784
ENSBTAG00000018417	chr13	-	60535180-60535362	60537923-60538005	60539533-60539685
ENSBTAG00000005221	chr5	+	108188405-108189807	108190909-108190992	108192457-108192540
ENSBTAG00000000078	chr8	+	60797959-60798025	60807374-60807482	60807833-60807936
ENSBTAG00000040361	chr25	-	41307247-41307400	41307510-41307609	41308125-41308173
ENSBTAG00000017811	chr10	+	81533907-81534682	81552995-81553103	81569419-81569616
ENSBTAG00000020757	chr5	-	26711179-26711251	26712473-26712514	26715516-26715590
ENSBTAG00000003100	chr17	+	72055665-72055740;72055665-72055740	72056838-72057002,72057088-72057150;72056838-72057002,72057088-72057150	72057363-72057429;72057363-72057429
ENSBTAG00000020277	chr15	-	22388084-22388226	22388585-22388739	22392736-22392796
ENSBTAG00000009414	chr18	+	49689211-49689249	49690116-49690302	49693760-49693906
ENSBTAG00000000539	chr21	-	7556517-7556554	7576510-7576550	7596777-7597004
ENSBTAG00000021058	chr19	+	48700123-48700184	48701478-48701514	48702349-48702498
ENSBTAG00000006876	chr4	+	44764100-44764243	44766921-44767081,44768706-44768791	44768874-44768962
ENSBTAG00000013658	chr5	+	108406314-108406449	108417877-108418008	108438454-108438614
ENSBTAG00000000310	chr5	+	101649741-101649776	101652695-101652739,101653224-101653256,101653656-101653691,101655243-101655272,101656171-101656258,101657198-101657271	101658952-101659377
ENSBTAG00000013874	chr18	-	26079839-26079950	26080643-26080722	26090342-26090645
ENSBTAG00000014581	chr23	-	6219080-6219145	6229684-6229755	6250020-6251576
ENSBTAG00000021802	chr19	-	40747367-40747839	40747927-40748003	40748439-40748536
ENSBTAG00000003322	chr3	+	60387422-60387516	60393196-60393343	60393429-60393502
ENSBTAG00000018622	chr22	+	49527615-49527759	49527987-49528010	49528121-49528153
ENSBTAG00000046956	chr10	-	11379539-11379592	11384620-11384652	11399645-11399972
ENSBTAG00000010734	chr7	-	39206096-39206165	39207279-39207387	39207480-39207621
ENSBTAG00000018320	chr10	+	16324341-16324544	16325257-16325331	16326044-16326161
ENSBTAG00000000291	chr13	-	12298058-12298140	12301692-12301856,12303773-12303879,12305612-12305762	12306883-12307022
ENSBTAG00000020928	chr12	-	90667636-90667761	90672326-90672490	90676594-90676882
ENSBTAG00000001618	chr21	+	22883305-22883777	22888608-22888646	22892404-22892525
ENSBTAG00000000605	chr1	+	10069680-10069723	10073205-10073375	10076091-10076215
ENSBTAG00000011803	chr19	-	30245536-30245644	30245973-30246000	30246982-30247138
ENSBTAG00000011392	chr5	+	65760741-65760782	65761578-65761619	65762397-65762438
ENSBTAG00000005354	chr3	+	117810632-117810682	117840050-117840085	117840483-117840608
ENSBTAG00000002971	chr26	+	20550908-20551018	20554717-20554788	20561156-20561215
ENSBTAG00000003589	chr13	+	23741803-23741837	23742186-23742246,23742341-23742397	23742489-23742548
ENSBTAG00000015230	chr6	+	16828642-16828931	16835779-16835855	16837013-16837178
ENSBTAG00000010543	chr7	+	39944572-39944762	39945105-39945227,39945310-39945380	39945592-39945729
ENSBTAG00000019810	chr18	+	1829597-1829651	1833359-1833463	1834126-1834290
ENSBTAG00000014891	chr11	-	21109028-21109204	21109444-21109624	21110664-21110797
ENSBTAG00000004168	chr11	+	30722156-30724076	30733899-30734101	30736289-30739321
ENSBTAG00000031749	chr16	+	52228555-52228690	52228874-52229001	52230390-52230510
ENSBTAG00000014823	chr25	-	10442868-10443068	10445124-10445236	10461217-10461310
ENSBTAG00000032982	chr14	+	38524082-38524194	38527252-38527311	38528765-38528856
ENSBTAG00000018040	chr18	-	35540357-35540518	35540643-35540794	35541422-35541480
ENSBTAG00000015204	chrX	+	128771954-128772028	128775617-128775673	128787013-128787099
ENSBTAG00000004695	chr11	+	98476467-98476633	98476747-98476918	98477082-98477230
ENSBTAG00000014435	chr23	-	27776726-27777281	27778319-27778882	27779312-27779418
ENSBTAG00000008994	chr11	+	98498179-98498345	98499775-98499903,98499994-98500047,98500132-98500196	98502921-98503035
ENSBTAG00000015268	chr5	+	110356247-110356336	110358757-110358810	110359197-110359259
ENSBTAG00000016338	chr17	-	65282551-65282750	65283476-65283639	65284120-65284226
ENSBTAG00000011338	chr10	+	2162388-2162456	2186888-2186965	2191913-2193663
ENSBTAG00000006907	chr2	+	44739649-44739741	44746565-44746657	44747505-44747612
ENSBTAG00000019700	chr29	-	45511509-45511665	45512127-45512348	45512436-45512525
ENSBTAG00000005578	chr29	+	44545386-44545522	44545809-44545964	44546054-44546128
ENSBTAG00000013302	chr2	-	62048062-62048151	62048601-62048642	62060496-62060706
ENSBTAG00000017071	chr20	+	39771974-39772128	39777705-39777834	39788331-39788430
ENSBTAG00000034393	chr27	+	15284061-15284203	15285490-15285615	15287020-15287190
ENSBTAG00000004896	chr7	+	62607362-62607433	62615486-62615515	62616001-62616130
ENSBTAG00000020757	chr5	-	26711179-26711251	26712473-26712514,26713624-26713716	26715516-26715590
ENSBTAG00000011647	chr12	-	21807253-21807390	21819812-21820070	21828726-21828850
ENSBTAG00000017530	chr8	+	39562439-39562569	39563145-39563254	39567636-39568029
ENSBTAG00000038190	chr9	+	10122216-10122296	10128437-10128517	10171083-10171173
ENSBTAG00000021558	chr13	-	55512504-55512671	55514732-55514848,55515581-55515716	55516894-55517058
ENSBTAG00000014906	chr7	+	85702835-85703128	85709719-85712679	85732155-85737368
ENSBTAG00000030839	chr7	+	45407610-45407731	45408306-45408391	45409467-45409537
ENSBTAG00000020873	chr11	-	49301509-49301727	49301904-49302047	49302135-49302247
ENSBTAG00000018915	chr28	+	44536010-44536132	44537094-44537156	44537510-44537722
ENSBTAG00000012600	chr12	-	32725812-32725892	32726056-32726129	32728244-32728332
ENSBTAG00000025311	chr10	-	67219381-67219431	67220098-67220147	67221572-67221668
ENSBTAG00000002798	chr5	-	57425143-57425281	57425655-57425756	57427728-57427939
ENSBTAG00000014294	chr3	+	30856753-30856835	30859895-30860057	30865341-30865395
ENSBTAG00000015744	chr9	+	50920352-50920480	50927137-50927243	50928055-50928139
ENSBTAG00000005408	chr2	-	89924628-89924694	89925092-89925182	89926175-89926403
ENSBTAG00000044129	chr11	-	98569604-98569711	98572244-98572650	98575105-98575284
ENSBTAG00000010490	chr5	-	103537223-103537315	103537570-103537680	103538073-103538163
ENSBTAG00000040169	chr18	+	65197726-65197948	65200449-65200575	65208535-65211381
ENSBTAG00000033515	chr23	+	4014717-4014828	4022472-4023023	4051230-4051398
ENSBTAG00000005027	chr26	+	49747953-49748061	49756233-49756307	49756986-49757187
ENSBTAG00000020698	chr16	+	42759328-42759521	42760463-42760713	42760988-42761122
ENSBTAG00000020472	chr5	-	107777062-107777220	107777826-107777917	107779082-107779187
ENSBTAG00000000460	chr29	+	9906834-9906881	9910540-9910634	9914967-9915136
ENSBTAG00000008361	chr4	-	12500603-12500729	12501273-12501438	12505641-12505696
ENSBTAG00000021897	chr3	+	8343210-8343332	8344528-8344632	8344743-8345532
ENSBTAG00000001533	chr9	+	45824326-45824522	45836209-45836340	45842348-45842446
ENSBTAG00000008442	chr19	-	46086836-46086970	46104636-46104715,46106689-46106755	46117521-46117654
ENSBTAG00000016297	chr2	+	96435751-96435825	96437642-96437676	96443042-96443142
ENSBTAG00000022006	chr19	+	56361611-56361785	56361925-56361990	56362568-56363139
ENSBTAG00000000310	chr5	+	101652695-101652739	101653224-101653256,101653656-101653691	101655243-101655272
ENSBTAG00000004641	chr16	-	1806692-1806777	1811904-1812049	1812539-1812672
ENSBTAG00000008314	chr2	+	136147465-136147601	136148164-136148280	136150436-136150537
ENSBTAG00000012387	chr7	+	104488449-104488502;104488449-104488502	104497133-104497336;104497133-104497336	104500957-104501791;104500957-104501788
ENSBTAG00000008438	chr17	-	4780194-4780415	4788100-4788212,4789754-4789849	4796915-4797023
ENSBTAG00000011431	chr8	-	60320339-60320441	60320665-60320904	60321204-60321422
ENSBTAG00000005328	chr10	+	49805588-49805717	49822476-49822560,49824008-49824058	49826971-49827229
ENSBTAG00000001444	chr23	-	27098657-27099058	27104276-27104653	27105010-27105354
ENSBTAG00000034691	chr14	+	2289525-2289681	2290019-2290133	2291181-2291309
ENSBTAG00000021438	chr18	+	39355019-39355133	39362125-39362250	39364773-39364918
ENSBTAG00000021558	chr13	-	55512504-55512671	55515581-55515716	55516894-55517058
ENSBTAG00000019373	chr5	+	79245602-79245657	79247912-79248016,79249298-79249444	79252147-79252315
ENSBTAG00000008061	chr17	+	54387765-54387937	54390356-54390448	54399629-54400473
ENSBTAG00000017907	chr12	+	15671443-15671563	15673975-15674063	15674173-15674307
ENSBTAG00000010234	chr10	+	20704886-20705043	20705439-20705613	20707083-20707226
ENSBTAG00000008269	chr11	-	6216389-6216587	6219753-6219849	6222151-6222233
ENSBTAG00000024826	chr6	-	81513312-81513357	81513903-81513988	81526449-81526506
ENSBTAG00000012837	chr1	-	153383991-153384026	153390924-153390977,153392195-153392260	153401085-153401147
ENSBTAG00000012687	chr7	-	17306166-17306440	17312497-17312532	17314585-17314786
ENSBTAG00000012409	chr12	+	24261575-24261620	24264490-24264570	24268856-24268945
ENSBTAG00000002863	chr24	-	49919345-49919492	49922008-49922124	49927060-49927188
ENSBTAG00000040384	chr10	-	52648903-52648908;52648527-52648908	52649935-52650139;52649935-52650139	52653073-52653720;52653073-52653720
ENSBTAG00000005380	chr20	+	25967995-25968139	25971159-25971309	25972387-25972510
ENSBTAG00000000601	chr23	-	7311064-7311126	7311775-7311852	7312975-7313166
ENSBTAG00000006035	chr19	+	40661251-40661448	40662766-40662885	40662974-40663767
ENSBTAG00000003155	chr21	-	59346453-59346672	59347455-59347616,59348380-59348409	59348545-59348581
ENSBTAG00000019225	chr8	+	70223462-70223648	70226975-70227144	70229086-70229208
ENSBTAG00000024826	chr6	-	81580894-81580938	81617444-81617495	81653710-81653990
ENSBTAG00000006288	chr28	-	43716977-43717010	43722705-43722812	43731756-43731824
ENSBTAG00000018286	chr11	-	49244900-49244974	49245167-49245276	49245463-49245593
ENSBTAG00000019645	chr12	+	90738265-90738376	90745620-90745686,90746485-90746591,90748812-90748933	90749803-90749968
ENSBTAG00000000529	chr23	-	12420531-12420894	12425327-12425538	12462012-12462065
ENSBTAG00000018710	chr11	-	102487493-102487578	102492222-102492287	102493466-102493555
ENSBTAG00000017942	chr3	+	16539191-16539252	16539862-16539930	16540101-16540204
ENSBTAG00000018967	chr23	-	17032756-17032801	17034046-17034152	17034340-17034537
ENSBTAG00000020720	chr7	+	2911337-2911409	2911590-2911675	2912115-2912237
ENSBTAG00000046725	chr13	-	75316622-75316765	75316910-75316964	75318583-75318650
ENSBTAG00000018948	chr18	+	53997582-53997772	53999196-53999341,54001317-54001401,54001868-54001980,54002477-54002685,54004267-54004373,54004542-54004689,54010491-54010609	54011626-54011816
ENSBTAG00000039916	chr24	-	47994952-47995145	47996194-47996283	48021775-48022060
ENSBTAG00000002176	chr25	+	25066776-25066892	25067931-25068051	25068530-25068747
ENSBTAG00000021039	chr7	+	18324049-18324102	18326479-18327281	18327951-18328002
ENSBTAG00000001788	chr16	-	55410366-55410474	55411021-55411059	55417217-55417385
ENSBTAG00000008300	chr2	-	103904437-103904526;103904437-103904526	103906866-103907048,103908143-103908415;103906866-103907048,103908143-103908415	103909684-103909875;103909684-103909875
ENSBTAG00000004348	chr29	-	46917895-46917980	46919922-46919979	46923774-46923884
ENSBTAG00000016470	chr29	+	48977883-48978018	48978759-48978865	48979414-48979545
ENSBTAG00000021781	chr2	-	127842475-127842584	127845342-127845446,127845852-127845995	127849311-127849364
ENSBTAG00000020854	chr19	+	27449082-27449206	27449962-27450126	27450207-27450337
ENSBTAG00000032209	chrX	+	84820559-84820645	84820859-84820993	84821319-84821387
ENSBTAG00000015051	chr7	-	44854774-44855580	44855773-44855997	44856241-44856396
ENSBTAG00000019785	chr18	-	51315033-51315355	51315452-51315742	51315843-51316009
ENSBTAG00000009005	chr13	-	61944465-61944539	61945523-61945572	61947703-61947785
ENSBTAG00000008801	chr19	+	35125880-35126096	35131356-35131400	35131647-35131792
ENSBTAG00000013303	chr13	+	64794728-64794954	64803123-64803318	64827474-64827565
ENSBTAG00000021304	chr21	-	55718932-55719135	55719904-55720023	55723628-55724954
ENSBTAG00000008110	chr19	-	20375880-20376008	20376168-20376397	20379555-20379655
ENSBTAG00000017072	chr5	+	104137542-104137766	104138456-104138638	104140064-104140142
ENSBTAG00000009615	chr10	+	49860062-49860104	49871054-49871112	49874312-49874411
ENSBTAG00000015487	chr7	-	20327356-20327555	20327918-20328019	20334184-20334380
ENSBTAG00000011619	chr18	-	55814992-55815143	55815376-55815413	55816221-55816874
ENSBTAG00000016800	chr10	-	62869126-62869293	62870770-62870826	62871187-62871248
ENSBTAG00000023453	chr18	-	50291015-50292516	50293273-50293343,50293454-50293583	50294356-50294480
ENSBTAG00000030453	chr10	+	101335701-101335856	101350192-101350266	101356406-101356565
ENSBTAG00000016553	chr25	+	1351665-1351801;1351665-1351801	1352157-1352249;1352157-1352249	1352876-1352967;1352876-1352973
ENSBTAG00000046648	chr4	+	94869107-94869205	94873034-94873135	94874950-94875054
ENSBTAG00000006941	chr23	-	28160678-28160749	28162314-28162382	28162509-28162554
ENSBTAG00000009106	chr1	-	118516896-118516978	118517226-118517325	118521409-118521483
ENSBTAG00000000380	chr5	-	89089561-89089644	89091267-89091329	89091877-89091934
ENSBTAG00000002323	chr15	-	24692090-24692217	24694220-24694368	24697461-24697598
ENSBTAG00000007979	chr20	-	8654906-8655005	8655882-8655957	8658726-8658821
ENSBTAG00000021823	chr3	+	21470721-21470868	21472162-21472348	21472775-21473337
ENSBTAG00000014956	chr7	-	22701927-22702056	22702218-22702255	22702658-22702810
ENSBTAG00000019419	chr7	+	45427274-45427335	45429894-45430456	45431918-45432097
ENSBTAG00000014752	chr12	+	12485622-12485777	12488905-12488988	12489767-12489813
ENSBTAG00000005412	chr24	+	57988066-57988140	57996697-57996894	58002882-58002959
ENSBTAG00000027316	chr13	-	78845236-78846747	78848101-78848226,78855430-78855578	78873136-78873171
ENSBTAG00000018752	chr19	-	18529596-18529645	18537853-18537921	18542166-18542230
ENSBTAG00000048118	chr26	-	15096403-15096474	15116324-15116395	15116799-15117197
ENSBTAG00000037383	chr21	+	16898806-16899054	16903803-16903964	16904654-16904724
ENSBTAG00000024042	chr11	+	21230973-21231023	21231456-21231562	21232568-21232704
ENSBTAG00000020878	chr4	-	33373877-33373962	33380477-33380686	33381955-33382106
ENSBTAG00000011541	chr13	-	66567169-66567932	66569466-66569630	66572074-66572222
ENSBTAG00000003340	chr9	+	26287523-26287644	26289350-26289452	26295435-26295503
ENSBTAG00000016568	chr25	-	226497-226664	227025-227054	231751-231839
ENSBTAG00000000372	chr10	-	13197632-13197838	13200531-13200594	13200823-13200945
ENSBTAG00000000439	chr17	-	46305727-46305917	46306968-46307198	46313992-46314163
ENSBTAG00000020525	chr6	-	99455536-99455611	99458889-99458966	99459325-99459363
ENSBTAG00000015511	chr29	-	41092464-41092661	41093080-41093190	41102143-41102449
ENSBTAG00000007534	chr14	-	29736445-29737266	29739699-29739836	29743933-29744023
ENSBTAG00000006984	chr16	-	5119008-5119093	5120110-5120209	5121318-5121509
ENSBTAG00000038409	chr7	-	45578214-45578391	45578660-45578750	45579589-45579729
ENSBTAG00000020175	chr6	+	60420296-60420384	60466333-60466426	60470602-60470660
ENSBTAG00000006911	chr5	-	45286833-45286951	45287260-45287329	45291169-45291220
ENSBTAG00000003067	chr11	-	95431187-95431245	95450121-95450236	95456129-95456269
ENSBTAG00000018452	chr20	+	7998164-7998229	8000298-8000395	8000874-8000999
ENSBTAG00000001444	chr23	-	27096450-27096779	27098657-27099058,27099418-27099750	27101276-27101572
ENSBTAG00000045828	chr7	+	45023129-45023277;45023129-45023277	45024373-45024406;45024373-45024406	45024797-45025195;45024797-45024889
ENSBTAG00000003072	chr19	+	27568320-27568395	27568636-27568701	27568791-27568863
ENSBTAG00000046607	chr10	+	37338864-37338947	37342589-37342742	37342818-37343071
ENSBTAG00000019517	chr25	-	33804060-33804119	33804532-33804573	33805416-33805487
ENSBTAG00000008880	chr12	-	83008252-83008461	83010858-83011095,83011217-83011389	83011745-83011822
ENSBTAG00000031569	chr8	-	80654045-80654174	80663716-80663818	80667080-80667134
ENSBTAG00000011155	chr11	+	78590141-78590328	78590890-78591059	78594085-78594355
ENSBTAG00000005144	chr29	-	50744331-50744540	50744896-50744961	50745041-50745273
ENSBTAG00000005397	chr16	-	77485277-77485524;77484306-77485524	77491582-77491642;77491582-77491642	77492357-77492392;77492357-77492392
ENSBTAG00000010375	chr19	+	41073822-41074204	41076111-41076158	41076611-41076675
ENSBTAG00000013620	chr16	+	12834682-12834745	12838705-12838807,12839947-12840057	12842336-12842434
ENSBTAG00000017537	chr13	-	78333264-78333445	78343112-78343263,78348864-78349007,78351761-78351939,78353804-78353927	78368658-78368752
ENSBTAG00000000696	chr15	-	47077259-47077424	47081439-47081551	47082012-47082065
ENSBTAG00000033255	chr11	+	10836512-10836685	10838358-10838433	10839630-10839761
ENSBTAG00000047345	chr18	+	53015210-53015273	53015420-53015506	53016369-53016520
ENSBTAG00000006907	chr2	+	44739081-44739173	44739649-44739741,44740790-44740882	44745766-44745858
ENSBTAG00000001444	chr23	-	27106350-27106658	27106925-27107212	27108471-27108770
ENSBTAG00000008301	chr8	+	86096479-86096693;86096479-86096693	86097568-86097756,86098484-86098582;86097568-86097756,86098484-86098582	86105332-86105387;86105332-86105376
ENSBTAG00000012024	chr29	-	45058992-45059128	45059925-45060009	45060225-45060322
ENSBTAG00000003242	chr22	+	59599667-59599841	59600368-59600441	59603462-59603537
ENSBTAG00000023806	chr4	+	4613390-4613618	4615175-4615219	4620426-4620523
ENSBTAG00000015010	chr1	+	44229201-44229304	44230653-44230775	44232060-44232152
ENSBTAG00000009061	chr15	-	39534971-39535100	39542389-39542560	39544035-39544102
ENSBTAG00000000833	chr19	-	24971932-24972896	24973178-24973255	24973661-24973780
ENSBTAG00000030164	chr19	-	57835723-57835845	57838542-57838602	57838751-57838784
ENSBTAG00000014161	chr4	+	44632338-44632486	44635014-44635148	44638123-44638299
ENSBTAG00000007110	chr16	-	73955570-73956399	73956856-73957097,73965940-73965997	73973942-73974019
ENSBTAG00000004896	chr7	+	62607362-62607433	62613833-62613988,62615486-62615515	62616001-62616130
ENSBTAG00000016760	chr22	+	10447782-10447850	10450118-10450207	10455834-10455878
ENSBTAG00000031567	chr22	+	52556878-52556999	52559507-52559631	52560764-52560823
ENSBTAG00000031012	chr3	+	67691508-67691561	67698698-67698789,67721248-67721383	67723062-67723173
ENSBTAG00000016504	chr3	+	115843770-115843829	115850658-115850745	115873150-115873235
ENSBTAG00000005206	chr23	+	24803730-24803776	24806549-24806633,24807961-24808045	24810251-24810352
ENSBTAG00000013921	chr18	-	53385169-53385292	53386543-53386714	53388735-53388867
ENSBTAG00000002243	chr29	+	43905796-43905939	43910960-43910995	43911207-43911327
ENSBTAG00000046173	chr5	-	120926805-120926999	120927364-120927537	120928781-120928913
ENSBTAG00000006907	chr2	+	44739081-44739173	44739649-44739741	44747505-44747612
ENSBTAG00000010945	chr6	-	16989828-16990034	16990265-16990320	16990672-16990790
ENSBTAG00000006672	chr9	+	64727777-64727953	64736920-64737055,64738088-64738293	64740828-64740977
ENSBTAG00000005218	chr15	-	38501377-38501578	38508739-38508845	38515487-38515629
ENSBTAG00000019952	chr1	-	131945682-131945779	131945884-131946026	131947375-131947446
ENSBTAG00000014822	chr10	-	21817176-21817240	21820815-21820882	21820959-21821019
ENSBTAG00000006244	chr7	+	13940092-13940149	13952138-13952243	13952617-13952714
ENSBTAG00000008300	chr2	-	103904437-103904526	103906866-103907048	103909684-103909875
ENSBTAG00000010880	chr29	-	50286257-50286298	50286826-50286832	50287006-50287035
ENSBTAG00000018097	chr25	-	13629910-13629991	13630077-13630144	13630623-13630702
ENSBTAG00000011041	chr10	-	84876269-84876377;84876269-84876377	84878682-84878788,84887722-84887936;84878682-84878788,84887722-84887936	84892211-84892715;84892211-84892715
ENSBTAG00000003201	chr27	+	37413196-37413258	37414330-37414501	37414760-37415386
ENSBTAG00000011732	chr19	-	40699804-40699866	40707848-40708000,40708801-40708898	40710085-40710279
ENSBTAG00000021893	chr3	-	8351311-8351389	8351672-8351758	8351940-8352043
ENSBTAG00000013163	chr13	+	51970609-51970688	51975476-51975554	51975781-51975857
ENSBTAG00000016228	chr1	-	106977939-106978011	106978787-106978899	106984871-106985016
ENSBTAG00000019269	chr1	+	147559135-147559161	147559391-147559417	147559516-147559560
ENSBTAG00000015090	chr7	+	22152734-22152833	22153146-22153250	22154023-22154161
ENSBTAG00000006907	chr2	+	44739649-44739741	44740790-44740882,44745766-44745858,44746153-44746245	44746565-44746657
ENSBTAG00000040338	chr2	-	108204590-108204859	108205163-108205267	108205552-108205713
ENSBTAG00000002042	chr11	+	107161083-107161260	107161555-107161602	107161688-107162278
ENSBTAG00000004921	chr6	+	92929562-92929712	92936154-92936354	92942644-92942767
ENSBTAG00000011787	chr17	+	66687093-66687206	66688010-66688120	66689545-66689623
ENSBTAG00000012090	chr11	-	92311348-92311413	92313046-92313081	92319580-92319668
ENSBTAG00000006633	chr18	-	56521127-56521194	56521281-56521452,56522127-56522299	56523084-56523302
ENSBTAG00000006364	chr3	+	14558547-14558661	14559114-14559371	14559577-14559777
ENSBTAG00000021514	chr2	-	108040695-108040770	108041077-108041207	108041428-108041553
ENSBTAG00000015761	chr17	-	65049074-65049162	65050569-65050675	65057626-65057847
ENSBTAG00000008248	chrX	+	117588394-117588486	117599263-117599294	117603784-117604200
ENSBTAG00000001144	chr13	+	39883240-39883329	39897265-39897400	39900617-39900762
ENSBTAG00000009077	chr18	+	50299950-50300044	50302876-50303048	50305309-50305488
ENSBTAG00000018263	chr13	-	36384629-36384874	36395345-36395653	36399951-36400063
ENSBTAG00000013126	chr5	-	103847447-103847709	103848022-103848171	103848254-103848312
ENSBTAG00000000005	chr17	+	67709001-67709075	67716480-67716541,67719245-67719296	67721136-67721227
ENSBTAG00000010526	chr20	+	23658802-23659244	23718211-23718362,23723145-23723425	23781588-23781645
ENSBTAG00000001712	chr22	+	6932426-6932599	6936367-6936465	6940044-6940125
ENSBTAG00000018060	chrX	+	91786841-91786971	91787557-91787864,91788555-91788735	91789067-91789208
ENSBTAG00000002823	chr3	-	930876-933420	947060-947162	949619-949751
ENSBTAG00000012970	chr26	-	44620513-44621291	44635273-44635327	44644140-44644394
ENSBTAG00000017543	chr5	-	55844210-55844293	55851909-55852046,55858222-55858303,55859024-55859069	55864590-55864827
ENSBTAG00000000375	chr15	-	81821986-81822124	81822516-81822588	81823533-81823754
ENSBTAG00000005492	chr13	-	18385032-18385132	18392168-18392202	18395824-18395890
ENSBTAG00000006014	chr26	+	22873344-22873580	22873863-22873956	22874326-22874502
ENSBTAG00000001749	chr1	-	82178770-82178865	82185174-82185258,82187587-82187666,82188729-82188932,82190123-82190254	82192089-82192265
ENSBTAG00000023039	chr28	-	31054509-31054684	31056020-31056237	31057028-31057065
ENSBTAG00000012512	chr29	+	43205548-43205676	43205787-43205902	43206199-43206666
ENSBTAG00000000460	chr29	+	9905549-9905602	9906834-9906881,9910540-9910634	9913522-9913641
ENSBTAG00000010786	chr26	+	42463282-42463453	42464728-42464868,42465753-42465842	42472655-42472798
ENSBTAG00000007236	chr27	-	18335992-18336127	18336389-18336451	18340727-18340924
ENSBTAG00000000698	chr17	+	67898946-67899056	67902951-67903055	67912509-67912661
ENSBTAG00000002798	chr5	-	57425143-57425281	57425655-57425756,57427379-57427465	57427728-57427939
ENSBTAG00000018360	chr6	+	94346322-94346433	94359386-94359644,94362057-94362140,94363868-94363939	94370773-94370884
ENSBTAG00000022155	chr1	-	65748831-65748907	65749931-65750041,65750361-65750473	65752307-65752425
ENSBTAG00000023426	chr1	-	131553608-131553657	131558509-131558737,131559090-131559222	131564701-131564836
ENSBTAG00000010964	chr21	-	27608609-27609192	27611730-27611823,27612926-27613043,27616010-27616142	27617127-27617253
ENSBTAG00000036183	chr17	-	60347132-60347338	60360095-60360183	60363904-60364068
ENSBTAG00000014932	chrX	+	139019359-139019402	139022348-139022497	139023686-139023807
ENSBTAG00000019251	chr24	-	39317278-39317661	39318253-39318375	39329184-39329375
ENSBTAG00000013271	chr19	+	33993946-33994072	34001811-34002315	34004843-34004972
ENSBTAG00000000746	chr1	+	44924236-44924299	44924398-44924482	44928758-44928998
ENSBTAG00000004041	chr12	-	89308843-89308932	89316425-89316660,89327456-89327547	89331736-89331902
ENSBTAG00000014043	chr12	+	83073408-83073494	83074545-83074605	83078205-83078348
ENSBTAG00000040338	chr2	-	108209046-108209315	108209919-108210194	108210387-108210674
ENSBTAG00000018722	chr16	-	53083447-53083675	53086691-53086750	53088027-53088213
ENSBTAG00000007797	chrX	-	85588917-85589395	85622168-85622280,85623006-85623085,85625147-85625342	85634325-85634618
ENSBTAG00000031569	chr8	-	80646613-80646726	80648300-80648569	80649330-80649489
ENSBTAG00000009343	chr11	-	67829089-67829184	67835238-67835342	67836832-67836989
ENSBTAG00000008301	chr8	+	86054278-86054832	86056951-86057244	86057805-86057854
ENSBTAG00000017799	chr17	-	69527044-69529085	69530258-69530343	69533557-69533679
ENSBTAG00000021466	chr2	-	7326198-7326251;7326198-7326251	7326531-7326584,7327022-7327129,7328115-7328168,7328853-7328906,7328990-7329043,7330489-7330542,7330753-7330860;7326531-7326584,7327022-7327129,7328115-7328168,7328853-7328906,7328990-7329043,7330489-7330542,7330753-7330860	7330952-7331050;7330952-7331050
ENSBTAG00000019327	chr26	-	34393452-34393559	34395012-34395116	34397785-34397901
ENSBTAG00000012600	chr12	-	32726056-32726129	32728244-32728332	32729168-32729264
ENSBTAG00000016514	chr17	+	671187-671326	680104-680203	692346-692464
ENSBTAG00000016278	chr14	+	68467780-68467831	68468224-68468369	68469986-68470116
ENSBTAG00000000310	chr5	+	101652695-101652739	101653656-101653691	101655243-101655272
ENSBTAG00000012090	chr11	-	92311348-92311413	92319580-92319668	92330358-92330473
ENSBTAG00000021916	chr19	+	46936609-46936782	46937274-46937351	46937909-46937953
ENSBTAG00000016744	chr15	+	65483549-65483601	65483679-65483765	65485088-65485222
ENSBTAG00000015307	chr7	+	26886190-26886306	26888607-26888735,26889164-26889283	26892021-26892146
ENSBTAG00000003764	chr9	+	63146592-63146741	63149029-63149100	63149360-63150180
ENSBTAG00000013925	chr13	+	16196433-16196481	16197411-16197468	16200497-16200626
ENSBTAG00000008570	chr7	-	63777620-63777781	63778275-63778425	63779236-63779251
ENSBTAG00000012387	chr7	+	104432388-104432459	104447692-104448012	104455981-104456110
ENSBTAG00000018999	chr25	+	3781406-3781515	3783573-3783638	3785024-3785262
ENSBTAG00000015346	chr3	-	101064085-101064162	101064259-101064315	101064703-101064869
ENSBTAG00000000310	chr5	+	101653224-101653256	101653656-101653691,101655243-101655272	101656171-101656258
ENSBTAG00000017713	chr10	+	68337164-68337256	68338338-68338409	68338617-68338700
ENSBTAG00000000295	chr11	-	37789630-37789809	37793194-37793396	37803725-37803899
ENSBTAG00000001533	chr9	+	45753938-45754013	45760731-45760862	45777122-45777204
ENSBTAG00000021916	chr19	+	46936609-46936782	46937909-46937953	46938437-46938601
ENSBTAG00000020441	chr21	+	33152943-33153158	33154505-33154647	33157590-33160047
ENSBTAG00000008421	chr14	+	2191329-2191514	2196800-2196910	2196992-2197039
ENSBTAG00000021569	chr29	-	40534170-40534391	40534747-40534863,40535921-40536069	40537296-40537404
ENSBTAG00000030190	chr3	-	117465614-117466186	117470134-117470718	117482243-117482330
ENSBTAG00000016562	chr9	+	42701917-42702090	42706028-42706186,42708555-42708656	42713183-42713281
ENSBTAG00000014313	chr26	-	19337527-19337681	19338051-19338207	19338462-19338534
ENSBTAG00000004803	chr25	+	13809385-13809471	13816359-13816424	13816709-13816817
ENSBTAG00000013132	chr10	-	10890935-10891045	10894306-10894394	10895830-10895987
ENSBTAG00000026234	chr14	+	67888902-67889094	67901588-67901763	67986433-67987801
ENSBTAG00000006103	chr5	+	113228757-113228846	113231374-113231486	113236224-113236362
ENSBTAG00000027316	chr13	-	78845236-78846747	78848101-78848226	78873136-78873171
ENSBTAG00000016014	chr4	+	31968108-31968202	31972884-31972960,31973718-31973804	31976436-31976520
ENSBTAG00000000251	chr8	-	104342905-104343050	104343697-104343826	104344263-104344349
ENSBTAG00000001509	chr5	+	60851149-60851357	60875285-60876064	60884743-60884865
ENSBTAG00000017455	chr27	+	33816640-33816737	33819562-33819620	33828382-33828460
ENSBTAG00000006199	chr29	+	44695110-44695229	44695350-44695443	44695652-44695740
ENSBTAG00000013930	chr13	-	16171111-16171244	16171873-16171909	16174232-16174328
ENSBTAG00000006907	chr2	+	44745766-44745858	44746565-44746657	44747505-44747612
ENSBTAG00000004797	chr6	+	106567618-106567724	106569078-106569261	106571356-106571770
ENSBTAG00000026290	chr24	-	14287290-14287361	14289973-14290068	14292169-14292255
ENSBTAG00000002411	chr15	+	82283934-82284179	82307059-82307175,82308357-82308623,82310536-82310607	82311338-82311490
ENSBTAG00000013302	chr2	-	62044045-62044159	62048062-62048151,62048601-62048642	62060496-62060706
ENSBTAG00000006907	chr2	+	44739081-44739173	44740790-44740882	44745766-44745858
ENSBTAG00000004833	chr1	+	44261477-44261532	44268088-44268208	44277586-44277684
ENSBTAG00000007652	chr2	-	86505716-86506042	86515733-86515811	86547517-86547620
ENSBTAG00000002475	chr7	+	18257056-18257249	18257615-18257695	18258270-18259141
ENSBTAG00000016526	chr18	-	56358855-56358984	56359600-56359681,56359773-56359834	56361270-56361449
ENSBTAG00000013191	chr16	-	52684953-52685147	52685222-52685440	52686501-52686707
ENSBTAG00000009304	chr18	+	43257574-43257635	43259350-43259441	43260349-43260420
ENSBTAG00000015090	chr7	+	22156020-22156057	22156819-22156908,22157098-22157219	22157300-22158441
ENSBTAG00000003956	chr19	-	37118540-37118748	37119705-37119867	37120299-37120497
ENSBTAG00000014299	chr3	+	30773577-30773734	30774271-30774391	30774718-30774848
ENSBTAG00000013150	chr17	-	70841033-70841148	70843491-70843578	70843725-70843828
ENSBTAG00000014426	chr5	+	30979408-30979489	30979586-30979644	30979783-30979828
ENSBTAG00000003938	chr9	+	96992762-96992869	96995912-96996100	96997843-97000491
ENSBTAG00000001058	chrX	+	39914795-39914924	39914996-39915235	39915320-39915420
ENSBTAG00000019839	chr11	+	15814581-15814703	15818777-15818896	15832407-15832529
ENSBTAG00000018680	chr11	-	72000417-72000484	72001155-72001241	72003018-72003255
ENSBTAG00000046730	chr17	+	64271272-64271351	64273866-64274029	64276164-64276401
ENSBTAG00000020878	chr4	-	33371378-33371533	33373877-33373962	33381955-33382106
ENSBTAG00000010246	chr12	-	90631827-90631951	90634471-90634629	90639624-90639777
ENSBTAG00000000243	chr9	+	77215760-77215949	77216477-77216612	77217316-77217496
ENSBTAG00000012299	chr9	-	77688696-77688783	77694278-77694358	77697834-77697955
ENSBTAG00000019175	chr9	-	42923995-42925944	42973478-42973573	43026463-43026614
ENSBTAG00000004896	chr7	+	62607362-62607433	62613833-62613988	62616001-62616130
ENSBTAG00000014885	chr2	+	129427597-129427656	129428025-129428092	129429292-129429402
ENSBTAG00000035226	chr16	+	62566065-62566133	62574337-62574381	62574739-62574795
ENSBTAG00000008993	chrX	+	19464519-19464613	19465623-19465733	19467932-19468150
ENSBTAG00000017475	chr13	-	58017070-58017124	58020615-58020659	58023637-58023709
ENSBTAG00000009330	chr7	-	6107296-6107388	6107675-6107848	6109857-6110026
ENSBTAG00000019336	chr1	-	83600352-83600501	83600658-83600725	83600833-83600909
ENSBTAG00000018334	chr13	-	62226994-62228224	62231548-62231920	62236822-62236866
ENSBTAG00000021156	chr14	-	18223496-18223740	18225699-18225794	18233182-18233308
ENSBTAG00000014779	chr22	-	48914465-48914593	48915059-48915215	48915628-48915974
ENSBTAG00000006593	chr25	-	3813873-3814008	3815826-3815907,3817056-3817177,3817332-3817530	3818743-3818912
ENSBTAG00000008883	chr19	-	18129024-18129094	18130197-18130244	18130757-18130832
ENSBTAG00000014117	chr18	+	54707621-54707685	54709345-54709418	54709546-54709650
ENSBTAG00000004593	chr27	+	40047249-40047359	40048786-40048905	40050360-40050454
ENSBTAG00000006702	chr14	+	58416652-58416776	58427065-58427191,58428219-58428320,58429526-58429635	58444068-58444170
ENSBTAG00000000851	chr2	+	91899069-91899206	91904342-91904391,91905004-91905170,91906462-91906604	91919762-91919929
ENSBTAG00000016269	chr24	+	50891188-50891337	50893729-50893804	50895430-50895591
ENSBTAG00000021485	chr3	-	20410989-20411096	20411513-20411571	20412186-20412269
ENSBTAG00000013057	chr1	-	50679310-50679450	50682127-50682258	50682372-50682469
ENSBTAG00000012090	chr11	-	92311348-92311413	92313046-92313081,92319580-92319668	92330358-92330473
ENSBTAG00000000599	chr6	-	93646606-93646734	93664971-93665127	93671673-93672214
ENSBTAG00000004833	chr1	+	44261477-44261532	44277586-44277684	44280535-44280590
ENSBTAG00000003748	chr5	-	43392396-43392462	43403393-43403515	43445599-43445671
ENSBTAG00000011753	chr25	-	33185959-33186132	33186939-33187026,33189952-33190133,33192425-33192509,33193262-33193313,33193782-33193848,33194803-33194931	33197655-33197784
ENSBTAG00000012387	chr7	+	104393766-104393851	104395882-104395965	104421128-104421176
ENSBTAG00000016185	chr16	-	29255939-29256243	29258191-29258991	29260167-29260471
ENSBTAG00000006901	chr8	+	96238915-96239074	96241640-96241850	96244082-96244240
ENSBTAG00000018455	chr14	-	1531491-1532384	1532953-1533177	1533444-1533526
ENSBTAG00000021036	chr7	+	18278763-18278958	18280932-18281141	18283254-18283870
ENSBTAG00000030881	chr10	+	69261738-69261889	69283255-69283432,69284588-69284701,69288330-69288509,69290299-69290339	69295173-69295256
ENSBTAG00000008140	chr2	+	34325678-34325750	34326447-34326567,34327489-34327643	34329737-34329840
ENSBTAG00000005027	chr26	+	49742225-49742317	49747953-49748061,49756233-49756307,49756986-49757187	49761969-49762141
ENSBTAG00000007705	chr24	-	35658780-35659826	35661031-35661129	35670672-35670794
ENSBTAG00000011455	chr29	+	44156225-44156380	44156893-44156955	44157914-44157956
ENSBTAG00000001059	chrX	-	39919666-39919726;39919666-39919726	39920664-39920776,39921066-39921163;39920664-39920776,39921066-39921163	39921769-39921807;39921769-39921807
ENSBTAG00000019436	chr15	+	78446787-78446911	78447561-78447665,78447775-78447864	78448524-78448574
ENSBTAG00000013753	chr13	+	52471599-52471721	52472029-52472067	52474588-52474644
ENSBTAG00000010602	chr4	+	77551146-77551235	77551940-77552045	77554625-77554698
ENSBTAG00000002526	chr6	+	23067762-23067822	23069032-23069145	23073960-23074018
ENSBTAG00000005814	chr10	+	20839753-20839839	20839930-20839960,20840047-20840144	20840695-20840763
ENSBTAG00000007734	chr11	-	14565702-14565806	14576844-14576920	14584917-14585059
ENSBTAG00000011017	chr2	+	92027425-92027522	92030576-92030722	92031458-92031582
ENSBTAG00000004261	chr6	-	109226600-109226823	109227467-109227692	109228067-109228237
ENSBTAG00000000579	chr20	-	37257284-37257466	37278202-37279827	37285130-37285756
ENSBTAG00000012989	chr15	-	82124876-82125553	82128659-82128845	82131945-82132040
ENSBTAG00000021319	chr2	+	116302998-116303109	116303890-116304065	116305004-116305224
ENSBTAG00000010786	chr26	+	42463282-42463453	42464728-42464868	42472655-42472798
ENSBTAG00000015559	chr3	+	102290329-102290694	102293114-102293189	102324607-102324723
ENSBTAG00000006881	chr19	+	37549020-37549050	37549633-37549790	37551564-37551690
ENSBTAG00000019373	chr5	+	79238532-79239209	79241972-79242094	79243293-79243374
ENSBTAG00000010485	chr1	-	88365515-88365619	88365791-88365917	88367848-88367969
ENSBTAG00000019217	chr23	+	39473992-39474138	39478189-39478227	39479814-39479913
ENSBTAG00000019569	chr29	-	50697141-50697245	50697742-50697816	50698199-50698390
ENSBTAG00000002693	chr5	+	31268612-31268790	31269276-31269390	31272531-31272694
ENSBTAG00000016524	chr13	+	63953596-63953624	63994482-63994561	64035538-64035802
ENSBTAG00000019615	chr3	+	29840268-29840423	29841491-29841586	29842289-29842414
ENSBTAG00000019508	chr13	-	12276378-12276538	12277503-12277656	12281494-12281603
ENSBTAG00000021893	chr3	-	8352343-8352407	8352918-8353073	8353255-8353366
ENSBTAG00000014581	chr23	-	6209811-6209855	6250020-6251576	6270116-6270508
ENSBTAG00000013956	chr5	+	109613802-109613958	109617518-109617587	109622315-109622458
ENSBTAG00000011000	chr5	-	119818302-119818399	119818625-119818721,119818915-119819049	119819126-119819426
ENSBTAG00000019986	chr19	+	51234593-51234732	51237713-51237777	51238916-51241060
ENSBTAG00000021039	chr7	+	18317311-18317388	18326479-18327281	18327951-18328002
ENSBTAG00000024884	chr25	+	1968325-1968423	1968649-1968719,1968817-1969219	1969698-1969751
ENSBTAG00000015255	chr19	+	55807329-55807392	55812083-55812257	55812875-55813043
ENSBTAG00000005664	chr19	-	23094670-23094776	23097830-23098029	23120954-23121103
ENSBTAG00000021227	chr19	+	57023475-57023546	57024437-57024499	57024650-57024849
ENSBTAG00000008167	chr1	+	151054910-151054964	151062864-151063026	151064250-151064295
ENSBTAG00000030393	chr18	+	62792534-62792689	62795329-62795433	62799959-62800171
ENSBTAG00000013889	chr11	-	106375876-106375983	106376122-106376205,106376384-106376450	106376738-106376837
ENSBTAG00000016224	chr8	-	112900904-112901047	112901188-112901259	112901600-112901718
ENSBTAG00000037493	chr14	+	2172150-2172239	2173093-2173143	2175099-2175260
ENSBTAG00000006904	chr5	-	27070481-27070558	27070720-27070797	27070912-27071004
ENSBTAG00000003525	chr11	+	98364876-98364954	98366156-98366259	98368214-98368362
ENSBTAG00000015457	chr27	-	33263260-33263432	33263699-33263782,33265136-33265402	33291804-33291989
ENSBTAG00000022450	chr6	+	99498240-99498418	99507156-99507351	99510037-99510340
ENSBTAG00000003825	chr4	-	43863267-43863326	43866650-43866721	43872016-43872054
ENSBTAG00000009251	chr2	-	136319511-136319765	136321313-136321362	136337778-136337845
ENSBTAG00000006907	chr2	+	44739081-44739173	44746565-44746657	44747505-44747612
ENSBTAG00000006439	chrX	+	2714852-2714994	2716202-2716317	2720232-2720369
ENSBTAG00000014029	chr28	-	24592879-24593062	24596838-24596920	24599319-24599385
ENSBTAG00000000601	chr23	-	7308065-7308124	7310224-7310403,7311064-7311126,7311775-7311852	7312975-7313166
ENSBTAG00000035175	chr1	+	1224653-1224733	1225667-1225870	1226773-1226951
ENSBTAG00000019327	chr26	-	34369595-34369693	34372702-34372806	34373915-34374226
ENSBTAG00000019409	chr5	-	65918366-65918456	65920435-65920602	65924222-65924320
ENSBTAG00000014167	chr15	+	52330181-52330260	52367290-52367431	52388933-52389087
ENSBTAG00000021174	chr3	+	95083066-95083120	95102640-95102744	95106977-95107100
ENSBTAG00000009242	chr11	-	13221490-13221782	13222526-13222564	13229651-13229712
ENSBTAG00000008579	chr2	+	135784598-135784896	135792180-135792273	135796419-135796562
ENSBTAG00000009908	chr17	-	6703060-6703225	6703446-6703555	6704064-6704272
ENSBTAG00000015100	chr20	+	4641618-4641775	4648505-4648552	4663698-4663827
ENSBTAG00000017547	chr22	+	361627-361682	363468-363580	364165-364239
ENSBTAG00000012263	chr2	+	130011686-130011863	130013038-130013123,130013291-130013406	130014022-130014089
ENSBTAG00000033680	chr19	-	63171245-63171292	63180651-63180728	63182976-63183066
ENSBTAG00000003484	chr3	+	93583607-93583690	93585183-93585239	93585475-93585556
ENSBTAG00000016977	chrX	-	38818370-38818501	38823230-38823305	38834740-38834890
ENSBTAG00000008082	chr16	+	62651781-62652403	62656535-62656648,62661045-62661158	62665318-62665464
ENSBTAG00000020617	chr25	+	1616698-1616792	1617886-1618014	1619403-1619567
ENSBTAG00000003747	chr10	+	85663189-85663310	85664419-85664506	85665240-85665279
ENSBTAG00000021944	chr10	+	44889036-44889125	44890018-44890106	44892137-44892205
ENSBTAG00000010460	chr16	+	24844805-24845056	24851151-24851195	24855024-24857143
ENSBTAG00000002295	chr2	+	21799169-21799255	21810687-21810836	21813465-21813671
ENSBTAG00000008448	chr11	+	64774743-64774884	64775444-64775494	64776293-64776343
ENSBTAG00000015611	chr7	+	1308787-1308858	1309088-1309138	1310691-1310750
ENSBTAG00000007208	chr22	-	59095546-59095662	59099734-59099834	59102570-59102718
ENSBTAG00000033182	chr27	+	37466353-37466450	37468465-37468541,37469156-37469186	37470302-37470462
ENSBTAG00000011732	chr19	-	40699804-40699866	40708801-40708898	40710085-40710279
ENSBTAG00000002066	chr4	+	77861419-77861497	77861705-77861753	77862178-77862353
ENSBTAG00000000415	chr20	-	13489914-13490006	13491090-13491299,13493666-13493785	13500394-13501939
ENSBTAG00000003299	chrX	-	78635430-78635531	78636865-78636914	78639168-78639361
ENSBTAG00000011392	chr5	+	65758325-65758366	65760741-65760782	65762397-65762438
ENSBTAG00000004321	chr26	+	23603225-23603323	23604056-23604131	23604370-23604455
ENSBTAG00000010701	chr5	+	57063071-57063101	57063628-57063766	57063951-57064022
ENSBTAG00000047747	chr7	+	55075414-55075480	55078601-55078706	55084689-55085013
ENSBTAG00000019995	chr29	-	9270756-9270907	9297881-9298118	9300280-9300511
ENSBTAG00000008991	chr17	-	72301110-72301293	72301749-72301820	72304686-72304918
ENSBTAG00000030209	chr19	+	51635260-51635476	51635578-51635661	51636008-51636084
ENSBTAG00000012740	chr10	-	55032143-55032323	55034296-55034509	55037793-55037857
ENSBTAG00000012235	chr14	+	1928205-1928358	1928438-1928556	1928639-1928767
ENSBTAG00000003035	chr24	-	32643082-32643144	32644018-32644070	32645172-32645300
ENSBTAG00000014351	chr10	+	35707709-35707852	35721103-35721215,35724266-35724368,35728282-35728434	35730476-35730556
ENSBTAG00000005483	chr4	-	120254975-120255095	120258799-120258854	120266835-120266924
ENSBTAG00000003808	chr4	+	27174250-27174513	27178612-27178753	27179726-27179852
ENSBTAG00000027442	chr8	+	30131537-30131619	30141827-30141915	30155294-30155742
ENSBTAG00000013103	chr19	+	37090297-37090331	37090442-37090477	37090567-37090668
ENSBTAG00000016497	chr15	-	53680827-53680969	53687375-53687500	53697497-53697584
ENSBTAG00000048157	chr1	-	45616673-45616747	45619565-45619645	45620313-45620376
ENSBTAG00000003863	chr13	+	52810795-52810945	52811063-52811309,52813163-52813432	52813780-52814153
ENSBTAG00000013098	chr19	-	20573954-20575042	20575686-20575896	20576527-20576627
ENSBTAG00000017816	chr18	+	46053083-46053197	46054227-46054291	46054751-46054783
ENSBTAG00000001776	chr18	-	48872707-48872813	48872945-48872986	48876116-48876229
ENSBTAG00000021805	chr13	+	66362562-66362854	66364745-66364848	66368117-66368246
ENSBTAG00000018589	chr25	+	33681842-33681999	33682254-33682319	33684383-33684496
ENSBTAG00000021637	chr3	-	21630197-21630347	21630788-21630848,21631341-21631392	21631635-21631715
ENSBTAG00000031752	chr19	-	27714832-27714912	27715166-27715197	27715506-27715619
ENSBTAG00000013676	chr11	+	26101424-26101501	26105101-26105177,26105764-26105834,26109601-26109698	26110333-26110425
ENSBTAG00000016014	chr4	+	31968108-31968202	31972884-31972960	31973718-31973804
ENSBTAG00000013935	chr28	+	5872192-5872348	5877957-5878119,5878733-5878829	5899686-5899895
ENSBTAG00000015241	chr8	+	75908165-75908344	75916173-75916257	75919137-75919296
ENSBTAG00000012988	chr18	+	1665276-1665433	1666733-1666791	1668578-1668711
ENSBTAG00000037757	chr13	-	52930203-52930266	52930501-52930657	52942211-52942347
ENSBTAG00000034785	chr12	+	13228894-13228970	13240954-13241024	13266083-13266310
ENSBTAG00000015955	chr20	+	4505275-4505390	4558676-4558737	4565882-4565954
ENSBTAG00000016105	chr7	-	48402313-48402402	48408967-48409066	48416365-48416472
ENSBTAG00000010682	chr23	-	27978774-27979018	27980063-27980173	27980941-27981106
ENSBTAG00000003644	chr18	+	62643396-62643453	62643783-62644079	62645952-62646156
ENSBTAG00000015955	chr20	+	4576359-4576453	4580627-4580751	4593185-4593289
ENSBTAG00000014006	chr16	+	61860546-61860811	61862433-61862611	61884675-61884799
ENSBTAG00000030169	chr19	+	56923972-56924103	56928296-56928367	56930458-56931107
ENSBTAG00000008716	chr2	-	26597653-26597827	26597915-26598018	26599652-26599728
ENSBTAG00000015267	chr19	+	53044146-53044251	53044460-53044610	53044955-53045111
ENSBTAG00000010321	chr7	+	73739467-73739579	73742767-73742803	73747232-73747380
ENSBTAG00000016894	chr2	-	996692-996856	1007064-1007194	1010006-1010096
ENSBTAG00000013935	chr28	+	5872192-5872348	5878733-5878829	5899686-5899895
ENSBTAG00000024379	chr4	+	44500845-44501750	44511238-44511393	44516757-44517455
ENSBTAG00000047532	chr14	+	73628949-73629030	73650350-73650504	73691397-73691478
ENSBTAG00000026995	chr21	+	49612519-49612687	49613350-49613421,49613804-49613872	49614390-49614462
ENSBTAG00000046476	chrX	-	15191314-15191604	15191987-15192019	15192116-15192186
ENSBTAG00000017175	chr25	+	39176367-39176497	39179935-39180618,39181558-39181634,39187127-39187229,39188874-39189038,39194215-39194329	39198241-39198380
ENSBTAG00000005082	chr5	-	83186276-83186754	83187949-83188063	83195984-83196046
ENSBTAG00000007090	chr19	-	30161185-30161341	30162878-30163021,30163110-30163333	30164780-30164822
ENSBTAG00000015308	chr19	-	41505360-41505464	41508387-41508430	41508607-41508658
ENSBTAG00000006821	chr2	-	104619183-104619264	104626906-104627071,104629041-104629174	104637877-104638012
ENSBTAG00000015291	chr2	+	48373833-48373941	48374639-48374734	48374821-48374888
ENSBTAG00000046712	chr4	+	44816222-44816386	44817262-44817349	44819122-44819324
ENSBTAG00000024042	chr11	+	21226395-21226509	21230973-21231023,21231456-21231562	21232568-21232704
ENSBTAG00000018913	chr22	+	51546312-51546440	51546686-51546756	51546849-51546910
ENSBTAG00000030168	chr19	+	56856578-56856709	56857860-56857969	56858152-56858307
ENSBTAG00000015559	chr3	+	102293114-102293189	102304825-102305102	102324607-102324723
ENSBTAG00000024688	chr9	-	18745213-18745850	18749980-18750177	18750750-18751009
ENSBTAG00000009965	chr25	-	1769298-1769419	1770064-1770210	1777135-1777262
ENSBTAG00000010462	chr1	+	24577621-24577794	24584227-24584499	24586506-24586706
ENSBTAG00000006907	chr2	+	44739649-44739741	44745766-44745858	44747505-44747612
ENSBTAG00000018979	chr2	+	123108115-123108183	123126294-123126402,123127372-123127550	123137458-123137624
ENSBTAG00000004695	chr11	+	98476026-98476116	98476467-98476633,98476747-98476918	98477082-98477230
ENSBTAG00000020956	chr15	-	62050340-62050565	62101120-62101301	62152800-62153048
ENSBTAG00000001160	chr2	-	125359785-125359888	125360867-125360991	125361759-125361841
ENSBTAG00000048157	chr1	-	45611214-45611288	45614511-45614558	45615737-45615793
ENSBTAG00000009246	chr11	-	14683785-14684062	14686039-14686181	14695884-14695931
ENSBTAG00000019960	chr1	+	119800406-119800599	119803783-119803872,119816981-119817123	119822118-119822298
ENSBTAG00000014906	chr7	+	85709719-85712679	85732155-85737368	85740612-85740725
ENSBTAG00000021700	chr15	+	78367173-78367281	78367565-78367627	78367867-78367987
ENSBTAG00000006907	chr2	+	44745766-44745858	44746153-44746245	44746565-44746657
ENSBTAG00000046273	chr19	-	22667523-22667969	22668880-22668975	22670425-22670629
ENSBTAG00000007003	chr24	+	35943204-35943275	35943375-35943488	35945219-35945792
ENSBTAG00000022003	chr13	-	33299914-33300062	33314229-33314373	33318273-33318392
ENSBTAG00000021785	chr25	-	26549204-26549305	26550322-26550488	26552505-26552734
ENSBTAG00000001962	chr20	+	9211237-9211319	9222606-9222683	9238207-9238277
ENSBTAG00000033464	chr29	+	28530932-28531002	28533876-28533950	28537437-28537744
ENSBTAG00000001932	chr11	-	99584236-99584354	99586779-99587042	99589564-99589668
ENSBTAG00000017071	chr20	+	39769524-39769635	39771974-39772128,39777705-39777834	39788331-39788430
ENSBTAG00000020616	chr3	+	113763405-113763533	113764757-113764853	113766128-113766238
ENSBTAG00000013242	chr11	-	104455975-104456684	104457262-104457378	104459824-104459972
ENSBTAG00000006506	chr17	+	65580036-65580178	65582154-65582303	65586039-65586287
ENSBTAG00000011540	chr10	-	11866467-11866628	11869233-11869319	11873118-11873214
ENSBTAG00000027932	chr11	+	15122133-15122306	15123680-15123876,15132363-15132663,15134511-15134728,15138259-15138423,15139569-15139737	15153747-15153957
ENSBTAG00000009983	chr10	+	16302483-16302662	16302999-16303307	16305910-16306140
ENSBTAG00000013956	chr5	+	109613802-109613958	109617518-109617587,109622315-109622458	109633824-109634021
ENSBTAG00000012658	chr6	-	2091545-2091587	2094687-2094835,2095899-2095983,2097173-2097210,2106845-2106957	2119443-2119479
ENSBTAG00000014581	chr23	-	6209811-6209855	6218732-6218791,6218912-6218995,6219080-6219145,6229684-6229755	6250020-6251576
ENSBTAG00000005854	chr3	+	117184067-117184199	117187671-117187778	117189863-117189925
ENSBTAG00000012037	chr11	-	10687398-10687585	10700102-10700214	10710714-10710886
ENSBTAG00000003417	chr25	+	27130811-27130986	27131244-27131298	27132426-27132491
ENSBTAG00000020056	chr9	-	14932101-14932243	14934672-14934801,14935332-14935471	14938329-14938475
ENSBTAG00000032887	chr23	-	18320470-18320545	18350470-18350609,18355289-18355379	18359445-18359531
ENSBTAG00000007216	chr18	-	48253005-48253124	48253217-48253267	48254161-48254292
ENSBTAG00000011617	chr18	-	55805406-55805609	55805893-55806087	55806258-55806360
ENSBTAG00000010229	chr9	+	68223757-68223936	68227795-68227884,68229579-68229696,68237439-68237617	68243687-68243786
ENSBTAG00000014390	chr2	+	122125599-122125740	122125823-122126043	122127978-122128129
ENSBTAG00000011500	chr3	+	27696753-27696826	27702946-27703076,27704476-27704521	27711088-27711142
ENSBTAG00000003044	chr8	-	91185516-91189061	91194087-91194320	91199017-91199270
ENSBTAG00000008300	chr2	-	103897815-103898002	103899183-103899452	103900216-103900329
ENSBTAG00000019082	chr19	+	15303699-15303794	15306254-15306344,15306470-15306540	15307941-15308105
ENSBTAG00000021600	chr2	-	98300645-98300810	98319151-98319355	98339921-98340042
ENSBTAG00000001422	chr9	-	19001391-19001507	19003783-19003833,19007082-19007111	19012958-19013008
ENSBTAG00000009663	chr5	+	99357355-99357526	99358079-99358179	99360342-99360895
ENSBTAG00000015355	chrX	+	131807963-131807992	131809053-131809106	131810581-131810751
ENSBTAG00000005102	chr4	-	43598663-43598732	43604976-43605032	43641472-43641516
ENSBTAG00000002650	chr15	-	27866317-27866383	27866560-27866607	27866830-27866952
ENSBTAG00000021911	chr22	-	39234877-39234968	39250710-39250796	39261619-39261743
ENSBTAG00000015567	chr7	-	17914960-17915040	17916257-17916427,17918288-17918389	17920177-17920304
ENSBTAG00000011575	chr19	+	51430150-51430303	51430597-51430685	51430786-51430951
ENSBTAG00000016467	chr10	+	21409116-21409539	21409632-21409735	21411806-21411960
ENSBTAG00000017547	chr22	+	364165-364239	365187-365333	366153-366230
ENSBTAG00000015354	chrX	-	13704738-13706300;13705426-13706300	13709346-13709442;13709346-13709442	13709838-13709941;13709838-13709941
ENSBTAG00000004280	chrX	+	110531879-110532066	110591322-110591381	110596926-110597117
ENSBTAG00000001055	chr18	-	48827798-48827869	48831168-48831240,48831327-48831423,48832449-48832534	48832661-48832898
ENSBTAG00000038316	chr19	-	44817719-44821625	44826326-44826456	44839471-44839614
ENSBTAG00000000500	chr8	+	8335915-8336007	8342292-8342365	8384191-8384877
ENSBTAG00000040058	chr4	-	45594206-45595002	45603229-45603341	45637770-45637880
ENSBTAG00000020894	chr11	+	78862495-78862728	78872915-78873035	78876414-78876490
ENSBTAG00000018979	chr2	+	123127372-123127550	123137458-123137624,123139647-123139917	123149656-123149749
ENSBTAG00000013988	chr5	-	109640716-109640928	109641380-109641519	109642689-109642893
ENSBTAG00000037972	chr22	-	35188197-35188270	35195348-35195417	35216394-35216438
ENSBTAG00000010225	chr2	+	4554334-4554429	4556179-4556359	4562327-4562422
ENSBTAG00000010951	chr12	-	23237518-23237718	23240144-23240291	23240584-23240742
ENSBTAG00000016004	chr6	-	26925349-26927022	26929703-26929768	26934816-26934959
ENSBTAG00000038733	chr10	+	21401135-21401413	21401671-21401811	21401929-21402651
ENSBTAG00000008340	chr7	-	64945749-64945887	64949468-64949636	64953347-64953422
ENSBTAG00000010534	chr19	-	35582649-35582705	35584013-35584117	35584911-35585052
ENSBTAG00000009969	chr25	-	1786061-1786216	1786458-1786645	1789494-1789539
ENSBTAG00000015962	chr2	+	46648517-46648568	46649083-46649142	46652246-46652390
ENSBTAG00000010964	chr21	-	27608609-27609192	27611730-27611823	27617127-27617253
ENSBTAG00000018749	chr1	-	140044681-140045007	140045720-140045989	140046084-140046241
ENSBTAG00000001485	chr7	+	104624561-104624728	104626979-104627152	104628450-104628522
ENSBTAG00000020378	chr1	-	72243187-72243240	72263575-72263673	72297149-72297319
ENSBTAG00000030190	chr3	-	117446209-117446271	117446720-117446773	117446892-117446936
ENSBTAG00000034633	chr28	-	8970467-8970587	8980979-8981052	8992482-8992564
ENSBTAG00000003589	chr13	+	23741650-23741713	23741803-23741837	23742186-23742246
ENSBTAG00000005249	chr7	+	54723124-54723275	54725957-54726484	54727810-54728038
ENSBTAG00000010924	chr5	+	28849533-28849648	28850283-28850365	28851696-28851882
ENSBTAG00000043961	chr8	+	31235535-31235712	31238493-31238603,31243730-31243828	31246906-31247068
ENSBTAG00000006429	chr5	+	113114468-113114604	113120377-113120635,113123766-113123858	113127282-113127440
ENSBTAG00000006702	chr14	+	58428219-58428320	58429526-58429635	58444068-58444170
ENSBTAG00000004876	chr5	+	120248146-120248303	120263286-120263383	120263735-120263818
ENSBTAG00000018854	chr1	-	3116921-3116990	3118774-3118864	3122463-3122613
ENSBTAG00000014534	chr9	-	13234965-13235261	13235380-13235559	13235816-13235993
ENSBTAG00000014401	chr8	+	70373312-70373445	70373666-70373718	70373840-70373886
ENSBTAG00000020244	chr3	-	15522823-15522888	15523895-15524190	15527900-15528093
ENSBTAG00000024826	chr6	-	81511554-81512172	81513312-81513357	81526449-81526506
ENSBTAG00000011770	chr8	+	45689901-45690113	45691376-45691486,45692658-45692987	45694464-45694549
ENSBTAG00000011608	chr10	+	4951948-4952060	4952294-4952380,4955280-4955458,4958044-4958170,4960171-4960295	4962244-4962350
ENSBTAG00000020569	chr4	+	38799789-38799863	38803278-38803334	38806576-38806647
ENSBTAG00000020422	chr10	+	25821637-25821750	25821938-25822117	25822498-25822614
ENSBTAG00000021164	chr22	-	43881230-43881304	43882323-43882445	43888056-43888115
ENSBTAG00000011823	chr16	+	44633323-44633446	44644608-44644637	44645798-44645993
ENSBTAG00000021927	chr19	+	13670245-13670328	13693274-13693341,13695270-13695350	13704793-13704864
ENSBTAG00000008635	chr25	-	26383150-26383247	26383336-26383461	26383569-26383753
ENSBTAG00000015807	chr8	+	77353890-77353965	77354056-77354104	77354229-77354358
ENSBTAG00000044175	chr20	+	13978634-13978732	13979066-13979192	13984804-13984857
ENSBTAG00000001776	chr18	-	48876493-48876541	48879590-48879636	48880467-48880567
ENSBTAG00000017771	chr19	-	34722525-34722737	34724754-34724840,34725082-34725255	34728977-34729154
ENSBTAG00000015511	chr29	-	41091551-41091673	41091784-41091885,41092464-41092661,41093080-41093190	41102143-41102449
ENSBTAG00000018527	chr21	+	25375949-25376107	25380170-25380316	25392578-25392905
ENSBTAG00000004833	chr1	+	44261477-44261532	44266453-44266571,44268088-44268208,44269637-44269725,44274101-44274194,44274705-44274779,44275846-44275924	44277586-44277684
ENSBTAG00000005792	chr26	+	45660156-45660308	45667589-45667663,45668343-45668423,45672116-45672205	45673296-45673483
ENSBTAG00000010799	chr5	-	57487427-57487600	57487799-57487942	57488804-57488831
ENSBTAG00000015390	chr19	-	50556243-50556365	50557293-50557375	50558479-50558570
ENSBTAG00000006139	chr18	+	56137744-56137889	56139443-56139555	56139910-56139987
ENSBTAG00000002910	chr3	+	94033355-94033442	94036326-94036412,94037222-94037314	94038935-94038991
ENSBTAG00000048071	chr11	+	100999393-100999494	101001153-101001198,101001485-101001574	101002634-101002699
ENSBTAG00000007721	chr13	-	79587143-79587238	79588959-79588984	79589065-79589141
ENSBTAG00000009500	chr2	-	130404137-130404270	130411004-130411063	130425398-130425563
ENSBTAG00000018361	chr5	+	56489399-56489507	56492276-56492371	56495246-56495277
ENSBTAG00000019743	chr25	+	674423-674572	674662-674792	675415-675559
ENSBTAG00000017074	chr7	+	5716940-5717045	5717813-5717923	5718028-5718160
ENSBTAG00000014777	chr16	-	42886159-42886453	42889891-42890076	42896460-42896593
ENSBTAG00000017765	chr3	-	33815491-33815555	33815962-33816037	33816343-33816442
ENSBTAG00000004575	chr4	-	31777425-31777604	31781836-31781937	31791162-31791212
ENSBTAG00000002130	chr17	+	74406252-74406323	74407846-74407932	74409165-74409310
ENSBTAG00000021549	chr11	-	106334245-106334507	106334990-106335114	106335477-106335688
ENSBTAG00000012377	chr13	-	12580077-12580277	12583763-12583860	12585247-12585368
ENSBTAG00000014906	chr7	+	85702835-85703128	85732155-85737368	85740612-85740725
ENSBTAG00000035265	chr17	-	160446-160548	167854-167988	174434-174698
ENSBTAG00000000074	chr3	-	84860499-84860626	84867482-84867599	84887212-84887286
ENSBTAG00000007453	chr23	+	27222939-27223083	27223234-27223288	27223537-27223639
ENSBTAG00000031598	chr25	+	27929277-27929416	27929499-27929544	27932384-27932478
ENSBTAG00000015308	chr19	-	41508387-41508430;41508387-41508430	41508607-41508658;41508607-41508658	41510866-41510910;41510866-41510880
ENSBTAG00000011640	chr3	+	90229772-90229929	90246044-90246324,90246725-90246782,90258319-90258495	90272626-90272863
ENSBTAG00000007979	chr20	-	8654906-8655005	8658726-8658821	8659032-8659130
ENSBTAG00000021131	chr8	-	78583645-78583729	78583837-78583915	78585811-78585938
ENSBTAG00000005034	chr15	+	57272988-57273213	57280960-57281091	57299199-57299407
ENSBTAG00000000601	chr23	-	7310224-7310403	7311064-7311126,7311775-7311852	7312975-7313166
ENSBTAG00000003186	chr20	-	58569455-58569724	58572622-58572747	58578694-58578837
ENSBTAG00000022009	chr19	+	56355845-56355917	56356085-56356130	56357030-56357188
ENSBTAG00000006914	chr23	-	28220179-28220469	28222789-28222851	28223555-28223738
ENSBTAG00000012575	chr6	+	109335845-109335967	109336663-109336776	109339102-109339178
ENSBTAG00000040333	chr6	-	117730904-117730987	117732288-117732396	117736425-117736565
ENSBTAG00000016197	chr15	+	29788875-29789084	29793369-29793482	29794730-29794810
ENSBTAG00000000281	chr17	-	4278973-4279030	4291653-4291718	4296811-4296899
ENSBTAG00000020884	chr15	+	3474706-3474736	3478516-3478770	3483044-3483153
ENSBTAG00000010505	chr29	+	18188878-18188949	18191591-18191765	18198595-18198800
ENSBTAG00000009506	chr5	-	113558882-113558976	113559286-113559463	113559914-113560085
ENSBTAG00000009996	chr7	+	22654152-22654246	22654694-22654756	22660326-22660381
ENSBTAG00000039851	chr11	-	103520808-103520946	103521541-103521627,103524069-103524282,103525038-103525146,103525421-103525523,103526492-103526599	103529876-103529949
ENSBTAG00000013264	chr28	+	33926497-33926538	33927959-33928024,33928116-33928325	33929004-33929114
ENSBTAG00000010452	chr4	-	96034071-96034238	96034504-96034565	96034776-96034907
ENSBTAG00000031171	chr3	-	57421773-57421873	57422246-57422335	57437988-57438080
ENSBTAG00000016743	chr13	+	75286383-75286479	75292899-75292997,75294671-75294739,75295002-75295058,75295313-75295371	75296708-75296753
ENSBTAG00000025274	chr11	-	105860110-105861312	105861843-105861953	105862031-105862139
ENSBTAG00000019167	chr15	+	52620873-52621545	52621800-52621933	52622039-52623088
ENSBTAG00000006118	chr17	+	55176414-55176457	55177254-55177331	55178863-55179075
ENSBTAG00000004400	chr11	+	101624839-101625055	101625685-101627751	101629027-101629223
ENSBTAG00000012307	chr24	-	22491656-22491743	22512856-22512948	22513502-22513579
ENSBTAG00000000475	chr15	-	63045569-63045657	63073905-63074017	63083036-63083083
ENSBTAG00000010976	chr8	-	44046426-44046594	44047172-44047270	44049333-44049533
ENSBTAG00000011455	chr29	+	44156225-44156380;44156225-44156380	44156893-44156955,44157914-44157956;44156893-44156955,44157914-44157956	44161322-44161446;44161322-44161446
ENSBTAG00000011392	chr5	+	65758325-65758366	65760741-65760782	65761578-65761619
ENSBTAG00000007588	chr26	-	20925482-20925561	20926443-20926532	20936684-20936775
ENSBTAG00000008435	chr7	+	54682927-54683086	54684037-54684279	54685018-54685592
ENSBTAG00000024555	chr16	-	32991744-32991816	33029996-33030080	33072237-33072297
ENSBTAG00000017582	chr29	+	29408038-29408142	29410249-29410344	29412854-29412962
ENSBTAG00000002526	chr6	+	23047057-23047093	23049175-23049376	23050305-23050396
ENSBTAG00000023523	chr8	-	78327713-78328020	78330423-78330500	78331005-78331075
ENSBTAG00000013270	chr19	-	34071225-34071286	34071552-34071608,34072340-34072378	34072805-34072915
ENSBTAG00000002452	chr17	-	71081999-71082128	71083388-71083558,71083929-71084087,71089017-71089114	71093817-71093872
ENSBTAG00000011540	chr10	-	11857245-11857352	11858036-11858144	11859993-11860138
ENSBTAG00000004054	chr21	+	63023807-63024027	63027714-63027776	63029633-63029707
ENSBTAG00000039075	chr18	+	47582089-47582157	47584003-47584123	47585537-47585611
ENSBTAG00000014294	chr3	+	30854912-30855123	30856753-30856835	30865341-30865395
ENSBTAG00000018879	chr23	-	2971191-2971835	2985066-2985134	2991934-2992120
ENSBTAG00000003652	chr6	+	107479711-107479852	107483951-107484109	107490829-107490937
ENSBTAG00000016951	chr2	-	112810600-112810654	112817836-112817909	112823794-112823861
ENSBTAG00000015910	chr13	+	20284996-20285162	20286402-20286482	20290917-20292114
ENSBTAG00000003799	chr3	-	20242820-20242898	20243148-20243212	20243330-20243447
ENSBTAG00000003288	chr25	+	38516794-38516875	38518771-38518832	38519134-38519245
ENSBTAG00000001698	chr18	-	36458139-36460792	36461191-36461308	36461573-36461630
ENSBTAG00000009307	chr16	-	51690030-51690165	51691339-51691417	51692591-51692690
ENSBTAG00000039161	chr19	-	34531695-34531836	34533404-34533521	34534477-34534685
ENSBTAG00000034796	chr22	-	49704423-49704644	49714232-49714523	49716869-49716942
ENSBTAG00000016924	chr23	-	39683216-39683321	39689493-39689578	39689904-39690047
ENSBTAG00000009916	chr14	-	18015440-18016108	18021943-18022067	18023058-18023206
ENSBTAG00000018339	chr19	-	38254076-38254254	38254632-38254709	38255603-38255681
ENSBTAG00000012873	chr21	-	45418669-45418759	45423062-45423147,45423230-45423389	45427093-45427179
ENSBTAG00000031981	chr10	-	37993707-37993975	37994635-37994773	37994879-37994984
ENSBTAG00000006907	chr2	+	44739081-44739173	44739649-44739741,44740790-44740882,44745766-44745858,44746153-44746245,44746565-44746657	44747505-44747612
ENSBTAG00000019933	chr3	+	100151377-100151456;100151377-100151456	100153379-100153452,100155532-100155636;100153379-100153452,100155532-100155636	100161114-100161169;100161114-100161169
ENSBTAG00000018901	chr24	+	48788761-48788832	48810541-48810614,48811662-48811766	48819723-48819798
ENSBTAG00000011072	chr28	+	30639461-30639575	30700405-30700491	30731672-30732444
ENSBTAG00000019694	chr2	+	95318691-95318802	95330904-95330994	95338601-95340402
ENSBTAG00000021485	chr3	-	20407371-20407472	20410989-20411096,20411513-20411571	20412186-20412269
ENSBTAG00000011317	chr11	-	98887207-98887245	98888035-98888115	98888306-98888365
ENSBTAG00000012387	chr7	+	104483591-104483690;104483591-104483690	104488449-104488502;104488449-104488502	104500957-104501791;104500957-104501788
ENSBTAG00000000295	chr11	-	37811846-37811930	37812279-37812391	37812502-37812703
ENSBTAG00000010050	chr2	+	122580487-122580546	122580725-122580772	122580902-122580955
ENSBTAG00000004617	chr19	-	57735428-57735574	57737308-57737502,57737855-57737980	57739211-57739347
ENSBTAG00000001520	chr3	+	14145327-14145422	14145649-14145752	14145994-14146124
ENSBTAG00000003322	chr3	+	60425753-60425913	60431753-60431926	60448967-60449087
ENSBTAG00000006837	chr6	-	85080552-85080630	85081337-85081404	85085568-85085711
ENSBTAG00000008301	chr8	+	86096479-86096693;86096479-86096693	86097568-86097756;86097568-86097756	86105332-86105387;86105332-86105376
ENSBTAG00000000469	chr7	-	47430504-47430677	47436247-47436456	47450520-47450747
ENSBTAG00000002177	chr2	+	97047439-97047536	97049397-97049561	97050933-97050992
ENSBTAG00000007237	chr10	+	35936735-35936784	35938172-35938232	35938365-35938470
ENSBTAG00000006464	chr5	+	109972325-109972432	109973077-109973229	109976025-109976083
ENSBTAG00000005498	chr14	-	16727238-16727380	16730280-16730375	16732238-16732409
ENSBTAG00000017183	chr27	-	14774018-14774148	14781755-14781942	14789156-14789240
ENSBTAG00000021289	chr3	+	19405723-19405863	19406342-19406398	19406593-19406705
ENSBTAG00000010321	chr7	+	73742767-73742803	73747232-73747380	73749705-73749759
ENSBTAG00000009389	chr7	+	1595763-1595906	1597331-1597469	1598419-1598597
ENSBTAG00000016511	chr5	-	113989440-113989619	113991449-113991544	113993354-113993744
ENSBTAG00000007614	chr10	+	19355215-19355342	19357191-19357245	19358150-19358218
ENSBTAG00000000475	chr15	-	63045569-63045657	63047542-63047675,63073905-63074017	63083036-63083083
ENSBTAG00000013244	chrX	+	92012008-92012112	92012245-92012391,92012487-92012615	92012828-92013213
ENSBTAG00000000460	chr29	+	9905549-9905602	9906834-9906881	9910540-9910634
ENSBTAG00000008101	chr8	+	52430017-52430117	52474380-52474483	52497896-52498013
ENSBTAG00000006646	chr18	+	56537747-56537848	56538596-56538751	56538894-56538957
ENSBTAG00000019784	chr10	-	75970017-75970147	75987712-75987804	75994137-75994238
ENSBTAG00000013982	chr10	-	17528303-17528355	17529225-17529255	17533298-17533396
ENSBTAG00000021818	chr7	-	12451153-12451742	12451832-12451936	12452027-12452195
ENSBTAG00000007109	chr21	-	59126042-59126727	59131704-59131857	59133047-59133611
ENSBTAG00000011593	chr9	+	100472067-100472366	100475103-100475177	100479798-100480357
ENSBTAG00000004193	chr19	-	9014392-9014575	9015616-9015679	9016443-9017137
ENSBTAG00000022188	chr29	+	48149945-48150110	48151890-48151956	48152685-48152891
ENSBTAG00000008585	chr27	+	228367-228530	230792-230908	233402-233516
ENSBTAG00000003960	chr25	+	17261190-17261249	17261754-17261839	17264126-17264312
ENSBTAG00000000295	chr11	-	37811846-37811930	37812279-37812391	37815146-37815333
ENSBTAG00000010426	chr2	+	104692711-104692844	104698692-104698888,104705878-104705971	104707407-104707476
ENSBTAG00000014079	chr3	+	113064293-113064340	113067532-113067601	113068996-113069061
ENSBTAG00000032613	chr10	-	30087113-30087166	30093730-30093839	30098451-30098600
ENSBTAG00000015408	chr3	-	121176110-121176307	121177679-121177769	121181042-121181150
ENSBTAG00000043961	chr8	+	31238493-31238603	31243730-31243828	31246906-31247068
ENSBTAG00000003836	chr7	-	71179577-71179666	71181398-71181575	71183487-71183626
ENSBTAG00000018589	chr25	+	33681842-33681999	33682254-33682319,33682565-33682645	33684383-33684496
ENSBTAG00000046544	chr18	-	43847919-43848096	43848660-43848809	43849009-43849105
ENSBTAG00000013776	chr13	-	52455791-52455822	52456911-52456984,52457116-52457180,52457269-52457326	52462283-52462362
ENSBTAG00000001035	chr29	-	43625463-43625642	43625762-43625821	43626144-43626417
ENSBTAG00000020619	chr25	-	1633094-1633143	1633223-1633339	1634044-1634170
ENSBTAG00000001035	chr29	-	43628970-43629122	43632149-43632224	43634889-43635017
ENSBTAG00000002036	chr19	+	40303412-40303488	40303898-40304052	40305138-40305218
ENSBTAG00000019915	chr8	+	112617908-112618069	112619988-112620137	112622115-112622204
ENSBTAG00000003667	chr10	-	47350515-47350681	47356217-47356363	47364259-47364378
ENSBTAG00000009495	chr18	+	52967988-52968216	52968337-52968407	52968686-52968782
ENSBTAG00000001629	chr3	+	105695906-105696149	105748116-105748348,105752178-105752304	105771833-105772033
ENSBTAG00000020100	chr10	-	30145371-30145535	30146607-30146681	30150423-30150569
ENSBTAG00000012683	chr25	-	2299838-2299945	2300853-2301124	2304347-2304536
ENSBTAG00000018737	chr3	+	51304293-51304382	51306366-51306407,51306507-51306580,51307829-51307913	51311104-51311210
ENSBTAG00000009897	chr2	-	19384961-19385012	19395482-19395609	19403027-19403135
ENSBTAG00000016589	chr5	-	30381632-30381782	30382140-30382248,30382349-30382513	30383031-30383095
ENSBTAG00000003388	chr11	-	98612580-98613201	98614346-98614448	98615232-98615321
ENSBTAG00000001533	chr9	+	45842724-45842794	45853725-45853838	45854637-45855545
ENSBTAG00000010206	chr3	-	6918213-6918417	6926978-6927314	6931979-6932034
ENSBTAG00000007343	chr7	-	40347181-40347317	40347979-40348097	40348590-40348620
ENSBTAG00000019177	chr2	+	5397851-5397998	5399216-5399344	5404881-5404949
ENSBTAG00000010083	chr11	-	73220455-73220529	73220849-73220936	73221635-73221682
ENSBTAG00000016298	chr26	-	17720238-17720321	17720773-17720919	17723769-17723837
ENSBTAG00000017776	chr21	-	14419187-14419309	14419546-14419659	14420421-14420462
ENSBTAG00000024042	chr11	+	21226395-21226509	21230973-21231023	21231456-21231562
ENSBTAG00000020105	chr8	-	76478548-76478665	76483478-76483526	76484693-76484933
ENSBTAG00000046467	chr14	-	3578346-3578978	3580651-3580725	3582545-3582637
ENSBTAG00000038333	chr10	+	21761720-21761893	21765249-21765324	21765894-21766051
ENSBTAG00000019696	chr29	+	45503291-45503494	45503630-45503732,45503825-45503908	45504166-45504244
ENSBTAG00000027442	chr8	+	30123924-30124108	30131537-30131619	30141827-30141915
ENSBTAG00000008140	chr2	+	34331637-34331772	34336044-34336088	34342530-34342634
ENSBTAG00000030174	chr19	+	56300813-56300972	56304799-56304959	56314818-56314929
ENSBTAG00000020055	chr8	+	6449815-6450001	6452741-6452788	6458057-6458195
ENSBTAG00000013755	chr1	-	69877186-69877354	69889257-69889506	69899469-69899676
ENSBTAG00000044038	chr19	-	56279922-56280258	56288152-56288309	56291837-56291933
ENSBTAG00000000917	chr8	+	69994307-69994412	69996068-69996192,69996738-69996853	70007737-70007839
ENSBTAG00000038849	chr9	+	28127573-28127782	28154698-28154862,28155927-28155959	28189410-28189469
ENSBTAG00000020755	chr16	-	38057027-38057239	38065389-38065577	38068734-38068919
ENSBTAG00000005316	chr13	+	43312538-43312645	43315576-43315675,43318194-43318328	43324074-43324272
ENSBTAG00000017037	chr7	-	12420938-12421073	12423173-12423324	12425883-12426189
ENSBTAG00000013723	chr22	+	57865203-57865445	57897763-57897869	57908907-57908994
ENSBTAG00000010179	chr7	-	15801072-15801146	15801655-15801717	15802037-15802078
ENSBTAG00000006277	chr19	-	53962391-53962539	53963976-53964177	53964318-53964385
ENSBTAG00000004190	chr3	+	49441996-49442133	49455577-49455734,49456191-49456327,49456594-49456698	49459339-49459437
ENSBTAG00000010826	chr15	+	56691020-56691218	56699214-56699378	56701080-56701235
ENSBTAG00000027080	chr10	-	82134781-82134905	82143854-82143957	82271444-82273227
ENSBTAG00000007112	chr3	+	92854974-92855080	92856841-92856909	92864503-92864702
ENSBTAG00000005458	chr25	+	1981117-1981142	1997594-1997717	1998752-1999822
ENSBTAG00000020481	chr22	-	28852174-28852346	28863760-28863883,28864981-28865232	28898123-28898254
ENSBTAG00000001058	chrX	+	39914795-39914924	39915320-39915420	39915770-39915877
ENSBTAG00000000310	chr5	+	101649741-101649776	101652695-101652739,101653224-101653256,101653656-101653691	101655243-101655272
ENSBTAG00000010976	chr8	-	44058705-44058792	44060172-44060414	44061865-44061973
ENSBTAG00000013084	chr18	-	54907551-54907628	54908809-54908855	54913274-54913390
ENSBTAG00000019177	chr2	+	5397851-5397998	5399216-5399344	5404015-5404122
ENSBTAG00000047954	chrX	+	18878612-18878801	18879500-18879591	18879921-18880047
ENSBTAG00000020546	chr13	-	31867349-31867420	31869569-31869645	31885766-31885875
ENSBTAG00000021583	chr24	+	20592775-20592854	20619992-20620079,20622042-20622170	20634331-20634444
ENSBTAG00000014140	chr1	-	128057473-128057523	128060332-128060516	128066222-128066329
ENSBTAG00000005793	chr3	-	9580574-9580729	9582074-9582247	9588452-9588605
ENSBTAG00000040368	chr10	-	14009844-14009926	14038454-14038537	14053861-14053950
ENSBTAG00000016152	chr20	+	35018908-35019414	35020251-35020357	35054163-35054355
ENSBTAG00000019312	chr5	+	28813724-28813830	28814871-28815023	28815734-28815844
ENSBTAG00000013580	chr11	-	48266896-48267091	48268426-48268553	48269168-48269263
ENSBTAG00000016268	chr18	-	52083966-52084059	52085325-52085441	52085653-52085911
ENSBTAG00000012988	chr18	+	1670522-1670640	1671163-1671329	1672101-1672266
ENSBTAG00000001657	chr29	+	9646290-9646393	9651251-9651400	9656899-9657006
ENSBTAG00000019952	chr1	-	131947375-131947446	131959539-131959615	131990564-131990621
ENSBTAG00000020619	chr25	-	1630457-1630569	1630948-1631087	1631466-1631660
ENSBTAG00000012088	chr5	+	116649419-116649562	116650610-116650738,116651238-116651363	116654078-116654197
ENSBTAG00000011202	chr8	+	85926631-85926784	85928000-85928059	85928305-85928376
ENSBTAG00000010786	chr26	+	42464728-42464868	42465753-42465842	42472655-42472798
ENSBTAG00000030710	chr3	+	82389602-82389687	82409034-82409076	82435541-82435676
ENSBTAG00000016760	chr22	+	10473114-10473206	10475595-10475687,10480686-10480787	10481038-10481170
ENSBTAG00000019648	chr7	-	41762942-41763082	41763477-41763587	41763989-41764084
ENSBTAG00000048157	chr1	-	45614511-45614558	45615021-45615092	45615737-45615793
ENSBTAG00000013952	chr6	-	98922366-98922534;98922366-98922534	98931389-98931445;98931389-98931445	98933306-98933842;98933306-98933795
ENSBTAG00000027442	chr8	+	30123924-30124108	30131537-30131619	30155294-30155742
ENSBTAG00000033464	chr29	+	28524957-28525137	28530932-28531002	28537437-28537744
ENSBTAG00000004094	chr6	-	104168319-104168486	104172252-104172315	104202165-104202396
ENSBTAG00000019822	chr18	-	35121920-35122073	35122186-35122379	35124695-35124820
ENSBTAG00000014581	chr23	-	6209811-6209855	6270116-6270508	6409755-6409848
ENSBTAG00000033298	chr19	-	20017950-20018042	20019703-20019845	20030214-20030248
ENSBTAG00000011559	chr11	+	104313570-104313710	104313908-104313987	104314303-104314433
ENSBTAG00000003916	chr1	-	155004507-155006257	155008485-155008559	155009535-155009732
ENSBTAG00000017611	chr28	+	39662160-39662322	39674653-39674848	39691921-39692004
ENSBTAG00000011256	chr2	+	80348643-80348729	80348994-80349080	80350871-80350957
ENSBTAG00000001933	chr11	+	99610048-99610147	99611041-99611165,99612123-99612223	99616528-99616635
ENSBTAG00000009154	chr1	-	126968449-126968543	126969094-126969161	126971465-126971598
ENSBTAG00000018175	chr19	-	50779749-50779836	50782731-50782840	50786050-50786190
ENSBTAG00000011252	chr7	-	23088685-23088909	23090807-23090934	23097693-23097806
ENSBTAG00000020079	chr9	+	98213587-98213683	98214669-98214797	98218093-98218193
ENSBTAG00000005263	chr17	+	459587-459736	465698-465815	475238-475435
ENSBTAG00000009687	chr24	-	4516108-4516213	4516301-4516374	4518619-4518716
ENSBTAG00000002880	chr26	-	16783179-16783291	16783408-16783434	16793595-16793723
ENSBTAG00000016526	chr18	-	56359600-56359681	56359773-56359834	56361270-56361449
ENSBTAG00000010542	chr24	-	43337085-43337175	43342113-43342285	43353774-43353903
ENSBTAG00000000291	chr13	-	12301692-12301856	12303773-12303879	12305612-12305762
ENSBTAG00000011155	chr11	+	78633775-78634065	78638088-78638324	78658637-78658904
ENSBTAG00000003872	chr13	-	58244222-58244387	58245484-58245624	58246239-58246346
ENSBTAG00000037972	chr22	-	35320879-35320988	35324199-35324355	35329575-35329916
ENSBTAG00000011243	chr3	-	101322606-101322764	101322893-101322989	101323135-101323175
ENSBTAG00000044003	chr8	-	65758891-65759066	65760447-65760582	65761287-65761525
ENSBTAG00000018399	chr1	-	53542876-53543001	53547487-53547690	53547953-53548145
ENSBTAG00000003338	chr14	-	79815445-79815608	79816821-79816995	79817742-79817927
ENSBTAG00000010923	chrX	-	137004145-137005226	137008796-137008826	137023483-137023608
ENSBTAG00000020969	chr3	-	605752-605908	607556-607694	631445-631766
ENSBTAG00000001444	chr23	-	27094398-27094721	27096450-27096779,27098657-27099058,27099418-27099750,27101276-27101572	27103543-27103890
ENSBTAG00000020606	chr2	+	107882655-107882750	107882826-107882886	107882972-107883039
ENSBTAG00000020405	chr14	-	17136040-17136153	17136718-17136910	17139938-17140075
ENSBTAG00000008595	chr5	-	38530359-38530420	38556057-38556148	38571833-38571901
ENSBTAG00000000295	chr11	-	37811846-37811930	37812279-37812391,37812502-37812703,37813073-37813206,37815146-37815333,37819730-37819922	37822868-37822911
ENSBTAG00000017689	chr29	-	45037116-45037180	45038354-45038446	45038954-45039050
ENSBTAG00000017825	chr22	-	54958550-54958961	54965187-54965333,54966860-54966983,54967334-54967467	54985721-54985854
ENSBTAG00000011392	chr5	+	65814732-65814899	65818124-65818212	65820880-65821075
ENSBTAG00000000475	chr15	-	63042022-63042148	63045569-63045657,63047542-63047675	63073905-63074017
ENSBTAG00000016823	chr10	+	45837989-45838093	45851680-45851790	45859471-45859577
ENSBTAG00000013004	chr13	+	16393435-16394000	16397702-16397755	16399725-16399841
ENSBTAG00000009707	chr2	-	98534547-98534690	98540285-98540312	98554990-98555234
ENSBTAG00000022635	chr22	+	51456348-51456436	51456558-51456730	51456815-51456950
ENSBTAG00000024042	chr11	+	21226395-21226509	21231456-21231562	21232568-21232704
ENSBTAG00000010533	chr5	+	73888729-73888810	73889771-73889835	73891052-73891157
ENSBTAG00000039851	chr11	-	103520808-103520946	103521541-103521627	103524069-103524282
ENSBTAG00000016967	chr9	+	63268020-63268075	63270936-63271019,63273658-63273734	63283131-63283289
ENSBTAG00000019854	chr17	-	13350820-13350916	13351128-13351197	13351355-13351492
ENSBTAG00000004126	chr1	-	109770035-109770118	109781305-109781452	109793604-109793739
ENSBTAG00000020613	chr2	+	107918825-107918945	107919071-107919166,107919571-107919692	107919800-107920288
ENSBTAG00000008160	chr11	+	88391073-88391221	88395823-88395900	88418174-88418269
ENSBTAG00000009527	chr3	-	92701749-92702782	92710123-92710316	92727919-92728060
ENSBTAG00000001957	chr9	-	25624540-25624674	25624970-25625062,25625166-25625247,25630007-25630080	25631878-25631943
ENSBTAG00000001904	chr18	+	14640511-14640957	14641820-14641898	14643064-14643147
ENSBTAG00000012977	chr28	-	31172210-31172315	31172559-31172686	31172833-31173042
ENSBTAG00000026320	chr14	+	1693641-1693691	1694500-1694666	1694855-1694956
ENSBTAG00000019522	chr11	+	72252676-72252896	72267564-72267633	72268100-72268185
ENSBTAG00000002712	chr10	+	20780761-20780871	20781404-20781489	20781663-20781857
ENSBTAG00000017461	chr19	-	51247523-51247769	51248794-51248930	51255357-51255385
ENSBTAG00000045794	chr4	+	100261072-100261185	100274696-100274749	100276095-100277950
ENSBTAG00000002564	chr19	-	27543692-27543783	27544452-27544561	27545449-27545621
ENSBTAG00000017746	chr20	-	399418-399486	423692-423824,424989-425152	428222-428365
ENSBTAG00000008810	chr3	+	101039907-101040100	101048515-101048655	101049101-101049259
ENSBTAG00000006955	chr13	-	65508156-65508289	65511543-65511594	65511853-65511907
ENSBTAG00000014840	chr3	-	15464870-15465024	15465456-15465532	15465660-15465842
ENSBTAG00000012020	chr16	-	73905799-73905876	73906494-73906658,73909245-73909346	73911104-73911161
ENSBTAG00000030190	chr3	-	117465614-117466186	117467487-117468086	117470134-117470718
ENSBTAG00000007002	chr6	+	109099387-109099472	109099627-109099734	109100009-109100104
ENSBTAG00000001444	chr23	-	27099418-27099750	27101276-27101572	27103543-27103890
ENSBTAG00000011829	chr19	-	19076941-19077099	19081728-19081790	19085867-19086002
ENSBTAG00000012041	chr18	+	14506214-14506417	14509084-14509186	14511182-14511271
ENSBTAG00000012010	chr29	-	593327-593550	606837-606976	644402-644582
ENSBTAG00000007814	chr1	+	119437952-119438382	119520895-119521031	119556373-119556575
ENSBTAG00000015482	chr3	+	75198283-75198349	75203610-75203754	75211086-75211217
ENSBTAG00000008852	chr18	-	57835594-57836176	57837579-57837726	57837852-57837945
ENSBTAG00000021583	chr24	+	20592775-20592854	20619992-20620079	20622042-20622170
ENSBTAG00000015036	chr19	+	9904464-9904595	9909853-9909919,9912012-9912072	9918257-9918320
ENSBTAG00000012387	chr7	+	104488449-104488502	104497133-104497336	104500251-104500304
ENSBTAG00000008090	chr4	-	77280785-77280958	77287096-77287251	77300872-77301198
ENSBTAG00000019810	chr18	+	1845669-1845875	1846341-1846525	1847606-1847714
ENSBTAG00000016720	chr11	-	63429725-63430535	63430871-63431002	63432324-63432419
ENSBTAG00000034691	chr14	+	2291181-2291309	2291388-2291461	2291650-2291783
ENSBTAG00000004833	chr1	+	44269637-44269725	44274101-44274194,44274705-44274779,44275846-44275924	44277586-44277684
ENSBTAG00000003328	chr22	-	56446002-56446167	56454575-56454720	56471900-56472050
ENSBTAG00000014581	chr23	-	6209811-6209855	6229684-6229755	6250020-6251576
ENSBTAG00000001632	chr19	+	43804398-43804562	43804779-43804856	43806002-43806419
ENSBTAG00000012699	chr26	-	18524607-18524695	18526146-18526220	18528670-18528785
ENSBTAG00000001848	chr18	+	25786720-25787006	25791199-25791329	25793799-25793916
ENSBTAG00000018622	chr22	+	49528948-49529076	49529326-49529400,49529554-49529598	49529674-49529737
ENSBTAG00000020654	chr2	+	37049076-37049184	37049447-37049548	37061458-37061668
ENSBTAG00000025274	chr11	-	105860110-105861312	105861843-105861953,105862031-105862139	105862407-105862549
ENSBTAG00000010657	chr2	+	122527698-122527793	122528141-122528180	122528846-122529465
ENSBTAG00000007782	chr7	+	50949675-50949779	50952514-50952563	50953645-50953777
ENSBTAG00000016707	chr4	-	64209775-64210341	64213746-64213909	64215429-64215574
ENSBTAG00000017611	chr28	+	39662160-39662322	39674653-39674848,39691921-39692004	39698403-39698489
ENSBTAG00000004876	chr5	+	120260190-120260269	120260824-120260903,120262836-120262947	120263286-120263383
ENSBTAG00000004400	chr11	+	101640283-101640374	101643021-101643102	101644320-101644848
ENSBTAG00000011465	chr16	-	760833-760883	761191-761377,761486-761622	762829-762988
ENSBTAG00000011787	chr17	+	66685452-66685628	66687093-66687206	66689545-66689623
ENSBTAG00000005166	chr3	-	16801898-16803122	16804771-16804908	16805730-16805913
ENSBTAG00000009765	chr22	-	17081363-17081438	17088532-17088640	17094733-17094881
ENSBTAG00000002874	chr16	+	526429-526588	529055-529235	531735-531815
ENSBTAG00000006907	chr2	+	44620304-44620615;44620304-44620615	44620822-44621025,44624630-44624734,44625884-44625991,44626351-44626662;44620822-44621025,44624630-44624734,44625884-44625991,44626351-44626662	44627124-44627327;44627124-44627327
ENSBTAG00000011966	chr16	+	65649536-65649741	65650178-65650257	65652089-65652226
ENSBTAG00000019648	chr7	-	41762301-41762411	41762942-41763082	41763477-41763587
ENSBTAG00000005127	chr13	+	55501437-55501597	55503607-55503733,55504381-55504505,55505129-55505251,55505666-55505785,55506401-55506463	55506757-55506984
ENSBTAG00000014471	chr8	+	101371717-101374117	101391564-101391742	101402381-101406330
ENSBTAG00000002391	chr25	+	27762373-27762425	27762520-27762662	27762935-27763022
ENSBTAG00000007584	chr2	-	5869910-5870084	5881314-5881514	5884393-5884453
ENSBTAG00000032902	chr5	+	29029440-29029513	29030381-29030534	29032479-29032534
ENSBTAG00000020308	chr15	+	42437090-42437230	42437721-42437823	42438499-42438630
ENSBTAG00000006501	chr22	+	49909523-49909647	49910642-49911905	49912648-49912846
ENSBTAG00000003954	chr3	+	15347437-15347603	15348756-15348796	15350035-15350336
ENSBTAG00000013606	chr29	+	43161591-43161703	43161825-43161871	43162402-43162437
ENSBTAG00000032374	chr22	+	47582815-47582943	47587020-47587110	47589103-47589186
ENSBTAG00000014302	chr1	-	44294568-44294986	44300701-44300823,44301427-44301524	44306403-44306519
ENSBTAG00000001486	chr10	+	53755723-53755840	53765474-53765644	53765781-53765890
ENSBTAG00000018449	chr15	-	52426595-52426663	52428075-52428116	52428564-52431965
ENSBTAG00000025477	chr7	+	22978516-22978696	22978902-22979012	22979367-22979492
ENSBTAG00000000638	chr18	+	14055275-14055420	14055578-14055678	14056036-14056224
ENSBTAG00000004876	chr5	+	120248146-120248303	120259033-120259062,120260190-120260269,120260824-120260903,120262836-120262947,120263286-120263383	120263735-120263818
ENSBTAG00000001902	chr29	-	1067805-1067904	1068051-1068150	1068241-1068408
ENSBTAG00000018862	chr22	+	30019806-30019955	30055402-30055474	30064019-30064113
ENSBTAG00000006835	chr15	-	30419904-30420108	30420198-30420322	30422142-30422213
ENSBTAG00000015807	chr8	+	77353890-77353965	77354229-77354358	77354509-77354565
ENSBTAG00000002101	chr25	-	17214279-17214371	17217485-17217590,17221739-17221914	17237458-17237789
ENSBTAG00000012416	chr26	-	25939171-25939305	25940395-25940519	25940666-25940867
ENSBTAG00000005155	chr1	+	37944200-37944316	37945279-37945347	37952598-37952674
ENSBTAG00000005296	chr18	+	56396019-56396091	56396479-56396544	56396749-56396850
ENSBTAG00000016297	chr2	+	96449849-96449968	96453819-96453985	96457239-96457401
ENSBTAG00000007133	chr13	+	18592918-18593035	18593442-18593617	18611470-18611610
ENSBTAG00000007271	chr17	-	54246792-54246880	54247521-54247646	54248271-54248427
ENSBTAG00000014089	chr21	-	34069228-34069323	34082991-34083196	34085719-34085961
ENSBTAG00000000415	chr20	-	13491090-13491299	13493666-13493785	13500394-13501939
ENSBTAG00000001592	chr4	+	117911871-117912037	117912576-117912675	117918149-117920021
ENSBTAG00000020927	chr23	+	7332664-7332756	7332859-7332944	7333037-7333085
ENSBTAG00000025540	chr7	-	19297266-19297495	19297664-19297788	19298650-19298870
ENSBTAG00000001306	chr8	+	45503979-45504168	45509331-45509428,45514674-45514794	45521223-45521320
ENSBTAG00000019427	chr6	+	118171129-118171240	118175589-118175686	118178087-118178266
ENSBTAG00000017776	chr21	-	14417913-14417963	14419187-14419309,14419546-14419659	14420421-14420462
ENSBTAG00000000601	chr23	-	7310224-7310403	7311064-7311126	7312975-7313166
ENSBTAG00000003789	chr14	+	72100497-72100563	72114015-72114130	72117836-72117922
ENSBTAG00000035054	chr9	-	9535545-9535691	9539508-9539540,9540951-9540995,9541845-9541880	9542376-9542447
ENSBTAG00000011608	chr10	+	4952294-4952380	4955280-4955458,4958044-4958170,4960171-4960295,4962244-4962350	4962502-4962644
ENSBTAG00000004876	chr5	+	120260190-120260269	120260824-120260903	120262836-120262947
ENSBTAG00000018361	chr5	+	56489399-56489507	56495246-56495277	56500001-56500233
ENSBTAG00000015943	chr12	+	35732637-35732781	35742189-35742220	35742319-35742394
ENSBTAG00000019517	chr25	-	33803749-33803799	33804060-33804119	33805416-33805487
ENSBTAG00000016760	chr22	+	10473114-10473206	10475595-10475687	10480686-10480787
ENSBTAG00000004912	chr6	-	89996568-89996716	90001096-90001848	90003312-90003414
ENSBTAG00000013885	chr16	+	33528215-33528498	33542800-33542902	33543710-33543778
ENSBTAG00000005532	chr23	-	16593495-16593578	16594035-16594198	16596466-16597410
ENSBTAG00000018358	chr5	+	56529922-56529973	56530063-56530200	56530363-56530822
ENSBTAG00000003565	chr15	+	47193828-47193925	47202321-47202486	47209566-47209797
ENSBTAG00000000295	chr11	-	37811846-37811930;37810835-37811930	37815146-37815333;37815146-37815333	37822868-37822911;37822868-37822911
ENSBTAG00000018205	chr5	-	101460327-101460822	101464741-101464896,101465794-101465943	101466522-101466602
ENSBTAG00000004907	chr19	-	27134850-27134928	27135039-27135093	27135414-27135544
ENSBTAG00000006027	chr11	-	59795943-59796022	59803907-59804030	59805045-59805169
ENSBTAG00000030784	chr5	-	69053889-69053931	69055373-69055561	69056970-69057128
ENSBTAG00000020026	chr3	+	16363392-16363445	16364108-16364274,16364367-16364425	16366014-16366943
ENSBTAG00000007455	chrX	-	40369825-40369925	40370977-40371063	40371148-40371236
ENSBTAG00000019771	chr7	+	44932615-44932674	44935071-44935202	44938731-44939347
ENSBTAG00000017713	chr10	+	68324356-68324446	68326461-68326547	68330070-68330159
ENSBTAG00000019373	chr5	+	79245602-79245657	79247912-79248016	79249298-79249444
ENSBTAG00000013884	chr29	+	44492329-44492437	44492534-44492635	44492744-44492798
ENSBTAG00000015285	chr3	-	101817443-101817572	101817788-101817963	101818323-101818422
ENSBTAG00000020105	chr8	-	76470648-76470771	76478548-76478665,76483478-76483526	76484693-76484933
ENSBTAG00000000918	chr9	+	105154198-105154274	105154697-105154822	105155040-105155258
ENSBTAG00000011017	chr2	+	92036657-92036815	92045753-92045839	92049444-92049617
ENSBTAG00000001391	chr29	-	12498408-12498552	12505984-12506110	12510122-12510297
ENSBTAG00000017775	chr16	-	34476529-34476660	34486271-34486379	34522559-34522701
ENSBTAG00000004240	chr5	+	63042466-63042563	63048647-63048766,63048866-63048961	63049379-63049489
ENSBTAG00000009665	chr9	+	83199869-83200137	83208595-83208741	83211461-83211539
ENSBTAG00000046123	chrX	-	143198778-143198904	143200576-143200669	143215286-143215320
ENSBTAG00000006907	chr2	+	44739649-44739741	44740790-44740882	44745766-44745858
ENSBTAG00000003832	chr2	+	136189162-136189251	136189422-136189448	136189558-136189644
ENSBTAG00000016221	chrX	-	68640906-68641051	68643699-68643791	68644712-68644856
ENSBTAG00000009908	chr17	-	6704064-6704272	6706303-6706490	6707658-6707745
ENSBTAG00000000813	chr7	+	4209220-4209429	4209868-4209999	4211653-4211760
ENSBTAG00000001030	chr17	+	71204277-71204393	71214263-71214345,71216345-71216511	71227321-71227417
ENSBTAG00000017161	chr3	+	84516388-84516479	84524630-84524703	84538345-84538474
ENSBTAG00000007308	chr21	+	34415692-34415868;34415530-34415868	34427148-34427301;34427148-34427301	34432587-34432973;34432587-34432804
ENSBTAG00000011383	chr1	-	70515727-70515792	70519386-70519447	70526941-70527013
ENSBTAG00000001902	chr29	-	1075022-1075665	1076217-1076391	1077144-1077265
ENSBTAG00000007776	chr22	-	17012423-17012570	17013064-17013348	17013672-17013992
ENSBTAG00000008815	chr10	-	76151142-76152446	76179115-76179239	76198205-76198252
ENSBTAG00000006419	chr18	+	62726337-62726366	62726594-62726626	62727456-62727477
ENSBTAG00000019589	chr1	-	145805164-145805257	145806864-145807035	145807206-145807435
ENSBTAG00000001077	chr29	+	49122352-49122469	49124350-49124432	49133177-49133257
ENSBTAG00000000241	chr13	-	77998460-77998616	78001900-78002024	78003683-78003899
ENSBTAG00000021970	chr9	+	72661136-72661268	72671032-72671124	72676337-72676403
ENSBTAG00000011395	chr5	-	77516391-77516567	77518910-77518987	77519640-77519696
ENSBTAG00000019246	chr15	+	32412564-32412629	32418691-32418907	32419670-32419802
ENSBTAG00000016092	chr2	+	89336248-89336308	89367650-89367758,89372487-89372536	89375069-89375315
ENSBTAG00000003415	chr12	-	16779426-16779545	16780881-16781005	16782942-16783040
ENSBTAG00000031385	chr16	-	58767473-58767532	58777624-58777692	58794470-58794589
ENSBTAG00000000527	chr23	+	11712802-11713019	11819965-11820005	11961230-11961412
ENSBTAG00000021916	chr19	+	46936609-46936782	46937274-46937351,46937909-46937953	46938437-46938601
ENSBTAG00000010249	chr2	-	126533901-126533997;126533901-126533997	126535493-126535524;126535493-126535524	126536801-126536855;126536801-126536852
ENSBTAG00000015037	chr11	-	73292774-73293054;73292498-73293054;73292789-73293054	73293580-73293743;73293580-73293743;73293580-73293743	73294681-73294823;73294681-73294747;73294681-73294823
ENSBTAG00000026114	chr3	+	117992193-117992326	118001610-118001639	118005461-118005526
ENSBTAG00000003229	chr19	-	40075236-40075349	40078232-40078360	40078651-40078734
ENSBTAG00000004916	chr13	-	54760915-54760991	54761522-54761581	54762060-54762116
ENSBTAG00000019242	chr19	+	27763139-27763362	27763852-27764033	27764384-27764531
ENSBTAG00000002394	chr1	+	73521894-73522060	73522266-73522352	73527879-73528049
ENSBTAG00000000542	chr11	+	38069800-38069901	38080369-38080483	38083946-38084033
ENSBTAG00000001077	chr29	+	49155033-49155174	49155523-49155625	49157011-49157383
ENSBTAG00000031792	chr23	-	28716593-28716702	28717125-28717225	28717464-28717618
ENSBTAG00000004786	chr29	-	45998315-45998359	46000516-46000592	46000756-46000845
ENSBTAG00000000578	chr23	+	27424579-27424635	27425351-27425417	27425665-27425751
ENSBTAG00000013302	chr2	-	62044045-62044159	62048062-62048151	62060496-62060706
ENSBTAG00000020047	chr22	+	50920252-50920737	50921706-50922471	50923501-50923648
ENSBTAG00000019700	chr29	-	45512436-45512525	45512893-45513037	45521779-45521961
ENSBTAG00000047467	chr2	+	129726530-129726592	129728065-129728168,129728418-129728449	129728543-129728612
ENSBTAG00000009154	chr1	-	126962472-126962576	126965627-126965670	126966618-126966829
ENSBTAG00000044055	chr2	-	59750109-59750190	59761101-59761188	59764552-59764744
ENSBTAG00000007963	chr11	+	88534104-88534330	88536654-88536767	88549364-88549492
ENSBTAG00000011583	chr22	-	51093274-51093361	51093738-51093864	51094327-51094459
ENSBTAG00000021514	chr2	-	108038344-108038427	108039357-108039434	108040479-108040586
ENSBTAG00000016640	chr18	+	18593948-18594036	18598953-18599096	18602973-18603149
ENSBTAG00000038477	chr11	+	49285248-49285413	49287758-49287836	49288878-49288984
ENSBTAG00000016526	chr18	-	56357862-56358005	56358550-56358625	56358855-56358984
ENSBTAG00000006054	chr19	+	45435028-45435112	45435384-45435504	45435731-45435817
ENSBTAG00000001902	chr29	-	1095525-1095622	1096083-1096220	1097745-1097842
ENSBTAG00000013935	chr28	+	5877957-5878119	5878733-5878829	5899686-5899895
ENSBTAG00000015559	chr3	+	102362729-102362801	102396904-102397003	102420646-102421170
ENSBTAG00000019010	chr3	+	101644781-101644928	101654276-101654424	101682618-101682777
ENSBTAG00000006114	chr17	+	55198055-55198129	55200047-55200152	55201292-55201366
ENSBTAG00000011319	chr10	+	51410207-51410368	51411332-51411419	51422301-51422365
ENSBTAG00000018192	chr29	+	18050954-18051147	18054052-18054161,18055146-18055213	18057943-18058069
ENSBTAG00000009949	chr2	+	61784068-61784148	61785822-61785933	61786113-61786184
ENSBTAG00000021232	chr13	-	54413480-54413528	54414560-54414601	54418155-54418256
ENSBTAG00000008755	chr2	-	36682216-36683522	36686077-36686125	36687533-36687646
ENSBTAG00000001931	chr5	+	121181282-121181331	121186029-121186095	121186277-121186355
ENSBTAG00000005984	chr10	+	71904767-71904874	71906738-71906798	71909627-71909758
ENSBTAG00000020791	chr11	-	101747557-101747829	101759271-101759429	101761445-101761647
ENSBTAG00000017729	chr5	-	24886210-24886315	24888813-24888950	24890343-24890482
ENSBTAG00000020060	chr3	+	21490275-21490422	21490631-21490733	21490867-21491123
ENSBTAG00000004288	chr23	-	24970368-24970419	24976214-24976318	24977277-24977317
ENSBTAG00000024015	chr24	+	41161413-41161614	41164425-41164527	41187810-41188083
ENSBTAG00000037935	chr5	-	29978120-29978162	29978433-29978620	29979292-29979487
ENSBTAG00000007675	chr11	+	1681945-1682069	1689204-1689429,1689756-1689857	1692912-1693012
ENSBTAG00000008082	chr16	+	62651781-62652403	62661045-62661158	62665318-62665464
ENSBTAG00000017187	chrX	+	5002014-5002156	5010393-5010455,5012618-5012707	5018163-5018231
ENSBTAG00000003904	chr11	-	72046880-72046958	72050289-72050326,72051189-72051255,72052065-72052104	72057352-72057445
ENSBTAG00000005572	chr25	+	2557472-2557613	2561248-2561461	2561718-2561809
ENSBTAG00000030977	chr19	+	34425517-34425564	34425903-34425991	34431876-34432047
ENSBTAG00000000480	chr22	+	50635682-50635732	50635828-50636003,50636097-50636202	50636527-50636664
ENSBTAG00000001645	chr13	+	66018116-66018131	66021013-66021812	66026131-66026360
ENSBTAG00000014906	chr7	+	85702835-85703128	85709719-85712679,85732155-85737368	85740612-85740725
ENSBTAG00000033351	chr6	+	41691579-41691646	41694379-41694469	41697955-41698089
ENSBTAG00000000603	chr1	-	10093927-10094034	10096700-10096799,10099084-10099286,10104302-10104454,10105512-10105619	10111877-10111942
ENSBTAG00000014675	chr20	-	9201584-9201701	9206050-9206179	9209517-9209609
ENSBTAG00000000799	chr4	-	17192088-17192357	17206346-17206378,17206489-17206551	17209348-17209400
ENSBTAG00000015416	chr8	-	70525321-70525613	70538872-70538985,70541237-70541282	70639145-70639243
ENSBTAG00000015887	chr3	+	104499167-104499227	104523997-104524321	104536623-104536697
ENSBTAG00000030690	chr25	+	39726626-39726798	39730281-39730431	39731234-39731414
ENSBTAG00000046996	chr18	-	62319264-62319347	62319772-62319846	62320240-62320364
ENSBTAG00000016442	chr11	-	21620285-21620343	21630274-21630336	21631618-21631676
ENSBTAG00000005260	chr6	-	38123097-38123138	38123632-38123712	38126175-38126213
ENSBTAG00000018589	chr25	+	33682254-33682319	33682565-33682645	33684383-33684496
ENSBTAG00000006025	chr11	+	59769257-59769447	59784713-59784798	59786552-59786666
ENSBTAG00000015758	chr18	+	25989856-25990007	25991384-25991550	25993557-25993740
ENSBTAG00000007002	chr6	+	109088591-109088751	109089461-109089601	109099387-109099472
ENSBTAG00000003748	chr5	-	43403393-43403515	43445599-43445671	43494127-43494162
ENSBTAG00000021851	chr4	+	48870879-48870985	48876259-48876359	48885251-48885401
ENSBTAG00000018948	chr18	+	53997582-53997772	53999196-53999341	54001317-54001401
ENSBTAG00000011424	chr8	-	60269908-60269970	60270150-60270225	60270690-60270760
ENSBTAG00000046467	chr14	-	3578346-3578978	3580651-3580725	3581263-3581393
ENSBTAG00000030578	chr18	+	56663886-56663943	56664094-56664198	56665389-56665586
ENSBTAG00000014734	chr5	+	104212777-104212972	104213686-104213849	104214033-104214563
ENSBTAG00000047223	chr13	-	58019524-58019690	58020615-58020659	58023637-58023709
ENSBTAG00000000460	chr29	+	9905549-9905602	9910540-9910634	9914967-9915136
ENSBTAG00000006122	chrX	-	96386572-96386800	96388100-96388268,96388455-96388588,96389177-96389275	96390101-96390176
ENSBTAG00000013855	chr19	-	40909262-40909413	40910101-40910300	40913423-40913526
ENSBTAG00000018589	chr25	+	33674879-33674948	33676451-33676492	33676800-33676906
ENSBTAG00000017475	chr13	-	58023637-58023709	58028003-58028070	58047888-58049012
ENSBTAG00000030225	chr5	+	112686961-112687039	112694832-112694917	112696897-112697359
ENSBTAG00000000182	chr18	+	48324274-48324435	48324769-48324807	48326102-48326272
ENSBTAG00000008617	chr15	-	64518361-64518455	64519176-64519329	64521406-64521601
ENSBTAG00000016152	chr20	+	35061348-35061401	35061808-35061870	35066645-35067298
ENSBTAG00000000072	chr16	+	31565698-31565760	31568400-31568551	31570025-31570749
ENSBTAG00000010756	chr4	-	51575013-51575167	51577070-51577138	51579245-51579320
ENSBTAG00000047780	chr20	+	71964291-71964329	71965430-71965560	71977337-71979896
ENSBTAG00000010367	chr28	+	3737825-3737895	3747859-3747924,3749455-3749547	3752235-3752351
ENSBTAG00000019534	chr22	-	23269380-23269573	23275063-23275236	23276317-23276374
ENSBTAG00000006907	chr2	+	44739081-44739173	44739649-44739741,44740790-44740882,44745766-44745858,44746153-44746245	44746565-44746657
ENSBTAG00000039888	chrX	+	97807226-97807289	97807550-97807629	97808167-97808261
ENSBTAG00000015479	chr29	+	43961108-43961217	43961528-43961639	43962765-43962958
ENSBTAG00000001398	chr17	+	56459761-56459843	56467433-56467537	56471052-56471190
ENSBTAG00000000134	chr19	+	27927199-27927331	27927872-27927990	27928150-27928260
ENSBTAG00000031441	chr18	+	46067936-46067996	46069972-46070064	46070656-46070754
ENSBTAG00000019948	chr7	+	62710426-62710518	62712569-62712650	62712888-62713037
ENSBTAG00000008438	chr17	-	4780194-4780415	4796915-4797023	4819163-4819264
ENSBTAG00000011922	chr14	+	2077669-2077767	2078571-2081951	2082049-2088261
ENSBTAG00000019177	chr2	+	5397851-5397998	5404881-5404949	5405169-5405279
ENSBTAG00000011601	chr11	+	48894278-48894621	48898403-48898589,48899802-48899960	48904851-48905318
ENSBTAG00000011392	chr5	+	65758325-65758366	65760741-65760782,65761578-65761619	65762397-65762438
ENSBTAG00000012667	chr28	-	29881628-29881703	29883658-29883771	29884971-29885019
ENSBTAG00000018049	chr7	+	22790791-22790892	22790975-22791072	22792887-22792966
ENSBTAG00000019387	chr2	-	73808607-73808715	73813919-73814056	73815163-73815299
ENSBTAG00000030190	chr3	-	117409071-117409631	117410969-117411133	117421031-117421129
ENSBTAG00000048157	chr1	-	45596354-45596431	45599154-45599234	45607201-45607275
ENSBTAG00000033735	chr5	+	69012736-69012890	69015252-69015326,69015580-69015684	69017855-69017989
ENSBTAG00000016224	chr8	-	112900904-112901047	112901188-112901259,112901354-112901437	112901600-112901718
ENSBTAG00000046712	chr4	+	44810236-44810335	44814474-44814605	44815008-44815080
ENSBTAG00000003034	chr7	-	3739754-3739949	3740267-3740341	3740982-3741280
ENSBTAG00000018267	chr11	-	72328857-72329090	72329788-72329883	72331670-72331841
ENSBTAG00000003981	chr1	+	146569084-146569255	146571143-146571225	146572620-146572677
ENSBTAG00000026819	chr5	+	32652734-32652825	32653014-32653109	32653247-32653427
ENSBTAG00000018082	chr25	-	26747914-26748045	26748774-26749309	26761994-26762056
ENSBTAG00000016766	chr4	-	114199462-114199765	114200281-114200400	114201289-114201510
ENSBTAG00000000241	chr13	-	77996105-77996243	77998460-77998616	78003683-78003899
ENSBTAG00000007427	chr26	+	22685168-22685221	22686030-22686087	22689601-22689750
ENSBTAG00000003166	chr18	+	50701390-50701511	50702463-50702572	50705455-50705614
ENSBTAG00000013225	chr14	+	76111093-76111190	76116844-76116973,76118322-76118600	76120677-76121121
ENSBTAG00000004368	chr18	+	35674696-35674858	35691968-35692167	35698322-35698494
ENSBTAG00000027444	chr13	-	34945014-34945052;34945018-34945052	34945743-34945901,34946275-34947144,34949230-34949310;34945743-34945901,34946275-34947144,34949230-34949310	34961985-34962660;34961985-34962660
ENSBTAG00000011591	chr5	-	5020415-5021973	5023653-5023752	5023842-5023919
ENSBTAG00000032477	chr21	-	42129854-42130061	42130454-42130636	42130869-42130923
ENSBTAG00000015920	chr18	+	46394758-46394827	46395383-46395442,46395529-46395665	46395806-46395890
ENSBTAG00000000415	chr20	-	13489914-13490006	13491090-13491299	13500394-13501939
ENSBTAG00000001252	chr23	-	44166025-44166200	44166914-44167047	44170415-44176359
ENSBTAG00000014744	chr7	+	47943546-47943651	47950376-47950863	47953372-47953535
ENSBTAG00000019621	chr13	-	66454441-66454546	66465977-66466012	66474341-66474440
ENSBTAG00000018517	chr8	-	42120457-42120584	42122243-42122365	42123761-42123883
ENSBTAG00000010485	chr1	-	88365515-88365619	88365791-88365917,88367848-88367969	88373070-88373137
ENSBTAG00000020853	chr19	+	27456046-27456189	27456829-27457566	27458245-27459088
ENSBTAG00000007244	chr28	-	8778348-8778593	8781213-8781413	8782987-8783238
ENSBTAG00000020880	chr10	-	70578795-70579182	70579424-70579558	70587358-70587389
ENSBTAG00000021035	chr3	+	19996869-19996989	19997459-19997581	19997667-19997822
ENSBTAG00000002468	chr7	+	18198992-18199061	18199156-18199203	18199715-18199848
ENSBTAG00000001179	chr10	+	26763638-26763715	26764999-26765126	26765441-26765500
ENSBTAG00000011304	chr13	+	40962751-40962911	40973698-40973825	40973908-40974019
ENSBTAG00000021093	chr18	-	49393725-49393938	49394059-49394106	49394208-49394304
ENSBTAG00000047582	chr5	+	110570718-110570815	110580563-110580673	110580805-110580953
ENSBTAG00000009334	chr4	-	88671109-88671225	88673223-88673267	88673571-88673594
ENSBTAG00000019682	chr23	-	27476265-27476359	27476473-27476685,27476823-27476921	27477003-27477213
ENSBTAG00000019177	chr2	+	5399216-5399344	5404015-5404122	5404881-5404949
ENSBTAG00000015839	chr22	+	52451345-52451634	52454972-52455064	52458465-52458546
ENSBTAG00000006247	chr7	+	13933176-13933262	13933692-13933797,13933878-13933981	13934819-13934944
ENSBTAG00000020940	chr28	+	35344210-35344272	35345726-35345838	35346726-35347112
ENSBTAG00000001171	chr18	-	24259598-24259644	24263533-24263678	24267411-24267636
ENSBTAG00000006940	chr2	+	131680275-131680381	131684146-131684250	131687332-131687487
ENSBTAG00000005824	chr19	+	37570928-37571080	37616825-37616870	37631959-37632102
ENSBTAG00000000492	chr2	-	6610091-6611649	6612271-6612346	6613337-6613390
ENSBTAG00000016997	chr18	+	56743249-56743345	56743850-56743916	56745909-56746100
ENSBTAG00000030839	chr7	+	45412671-45412772	45415837-45415913	45416368-45416428
ENSBTAG00000000290	chr1	-	84756404-84756531	84758145-84758204	84759629-84759774
ENSBTAG00000012981	chr10	-	19097760-19097892	19098715-19098816	19099683-19099793
ENSBTAG00000014415	chr7	-	17078610-17078825	17080673-17080716	17084761-17085059
ENSBTAG00000001962	chr20	+	9292724-9292838	9298195-9298273	9302525-9302640
ENSBTAG00000017816	chr18	+	46055336-46055410	46055902-46055938	46056852-46056901
ENSBTAG00000019412	chr25	+	17319978-17320071	17324757-17324834,17325303-17325425	17338349-17338395
ENSBTAG00000000575	chr8	-	105995444-105995716	105997239-105997511,106005432-106005704,106007975-106008247,106011128-106011400,106011988-106012260,106012823-106013095	106021301-106021564
ENSBTAG00000033603	chr23	-	7758144-7758323	7761563-7761632	7762399-7762473
ENSBTAG00000025540	chr7	-	19297266-19297495	19297664-19297788,19297876-19298049	19298650-19298870
ENSBTAG00000011392	chr5	+	65763240-65763281	65771495-65771533	65774403-65774513
ENSBTAG00000005354	chr3	+	117840483-117840608	117842099-117842170	117844101-117844271
ENSBTAG00000011396	chr10	+	25979860-25979973	25980211-25980371	25980471-25980839
ENSBTAG00000018408	chr9	+	64809858-64809916	64812601-64812627	64814471-64814603
ENSBTAG00000000078	chr8	+	60797959-60798025	60807374-60807482,60807833-60807936,60809711-60809788	60816375-60816816
ENSBTAG00000003801	chr24	-	50371981-50372109	50372200-50372346	50372719-50372759
ENSBTAG00000010934	chr13	-	59331319-59331405	59332349-59332435	59336426-59336518
ENSBTAG00000027317	chr13	+	78733477-78733651	78737613-78737763	78739522-78739628
ENSBTAG00000048157	chr1	-	45600666-45600725	45611214-45611288	45633451-45633514
ENSBTAG00000009508	chr5	+	113570339-113570564	113572336-113572476	113573790-113574038
ENSBTAG00000001702	chr19	-	28434536-28434636	28434738-28434805	28434964-28435112
ENSBTAG00000012237	chr4	-	77883218-77883357	77883438-77883789	77883990-77884169
ENSBTAG00000043989	chr2	+	125922442-125922578	125931640-125931777	125938172-125938257
ENSBTAG00000014596	chr3	+	113031523-113031670	113039656-113039790	113048966-113050192
ENSBTAG00000021491	chr1	+	144690277-144690355	144692185-144692305	144701036-144701618
ENSBTAG00000009355	chr9	-	23824565-23824592	23830127-23830197	23835729-23835770
ENSBTAG00000013290	chr11	-	12898805-12898952	12900347-12900456	12902086-12902264
ENSBTAG00000004876	chr5	+	120248146-120248303	120259033-120259062,120260190-120260269,120260824-120260903,120262836-120262947	120263286-120263383
ENSBTAG00000005517	chr2	+	91222779-91222913	91223368-91223429	91224195-91224328
ENSBTAG00000012454	chr3	-	43400346-43404113	43409501-43409634	43411274-43411392
ENSBTAG00000002323	chr15	-	24694220-24694368	24695528-24695604,24696506-24696579	24697461-24697598
ENSBTAG00000016596	chr7	-	53152771-53152855	53190530-53190696	53193382-53193428
ENSBTAG00000016235	chr8	+	112911793-112911978	112913001-112913116	112915329-112915487
ENSBTAG00000013952	chr6	-	98918164-98918258	98919357-98919503	98919617-98919716
ENSBTAG00000021916	chr19	+	46937274-46937351	46937909-46937953	46938437-46938601
ENSBTAG00000039172	chr11	+	94257587-94257691	94258520-94258603	94259269-94259340
ENSBTAG00000010745	chr19	+	41031024-41031091	41031635-41031735	41033673-41033820
ENSBTAG00000017592	chr6	+	100124149-100124264	100128803-100128858,100129572-100129657	100130738-100130866
ENSBTAG00000011298	chr14	-	37056278-37056355	37083018-37083136	37084723-37084772
ENSBTAG00000005108	chr6	+	41540765-41540928	41541895-41541918	41545703-41545853
ENSBTAG00000032996	chr28	-	29303883-29303990	29307403-29307548	29329386-29329487
ENSBTAG00000010234	chr10	+	20707373-20707452	20711654-20711786,20712097-20712240	20712788-20712857
ENSBTAG00000012544	chr9	-	76092204-76093598	76095635-76095762	76100135-76100321
ENSBTAG00000048157	chr1	-	45611214-45611288	45614511-45614558,45615021-45615092,45615737-45615793,45616673-45616747	45633451-45633514
ENSBTAG00000000076	chr8	+	60751919-60752098	60757498-60757710	60761811-60761947
ENSBTAG00000019251	chr24	-	39353211-39353363	39359665-39359752	39360348-39360566
ENSBTAG00000016401	chr13	+	28094116-28094189	28095974-28096108	28101918-28102020
ENSBTAG00000020693	chr14	+	18307140-18307463	18317061-18317172	18321089-18321153
ENSBTAG00000015511	chr29	-	41090081-41090178	41090624-41090700	41091233-41091293
ENSBTAG00000011761	chr5	+	98100986-98101382	98102439-98102610	98123194-98123410
ENSBTAG00000015414	chr19	-	50435607-50435692;50435607-50435692	50438582-50438611,50444070-50444127;50438582-50438611,50444070-50444127	50453162-50453318;50453162-50453318
ENSBTAG00000021174	chr3	+	95075903-95075960	95077867-95077940	95079328-95079397
ENSBTAG00000021218	chr25	+	26816265-26816340	26816573-26816677	26816793-26816871
ENSBTAG00000018928	chr22	+	51485028-51485137	51485280-51485355	51485568-51485632
ENSBTAG00000005048	chr19	-	29590780-29590892	29593846-29594005	29594208-29594334
ENSBTAG00000006907	chr2	+	44739081-44739173	44745766-44745858	44747505-44747612
ENSBTAG00000008285	chr14	-	60009717-60009842	60011644-60011724	60039535-60039697
ENSBTAG00000009308	chr12	-	1575676-1575801	1585385-1586235	1607528-1607653
ENSBTAG00000021319	chr2	+	116311117-116311205	116323945-116324004	116326891-116326975
ENSBTAG00000038330	chr25	-	557253-557405	557575-557734	557867-557960
ENSBTAG00000004343	chr29	+	45282039-45282176	45282391-45282568	45283140-45283200
ENSBTAG00000014377	chr19	+	28203190-28203385	28204483-28204646	28204865-28204991
ENSBTAG00000001269	chr6	+	72559106-72559281	72559817-72559999	72563707-72563812
ENSBTAG00000005316	chr13	+	43312538-43312645	43315576-43315675	43318194-43318328
ENSBTAG00000015148	chr10	+	25730022-25730087	25730253-25730365	25731263-25731504
ENSBTAG00000019202	chr1	+	154191991-154192127	154195028-154195215	154196810-154197034
ENSBTAG00000018699	chr19	-	37461894-37461992	37463433-37463522	37466399-37466481
ENSBTAG00000015354	chrX	-	13732506-13732806	13733982-13734047	13734393-13734564
ENSBTAG00000007253	chr4	+	93895767-93895894	93896209-93896283	93897696-93897791
ENSBTAG00000003265	chr26	+	30840113-30840243	30925360-30925407	30941935-30942158
ENSBTAG00000019414	chr7	-	41112617-41112683	41113087-41113177	41114265-41114487
ENSBTAG00000048157	chr1	-	45588091-45588156	45596354-45596431,45599154-45599234,45600666-45600725	45607201-45607275
ENSBTAG00000016838	chr23	-	9769269-9769688	9770071-9770284	9770714-9770739
ENSBTAG00000014731	chr5	-	104238604-104238755	104238935-104239016	104239109-104239224
ENSBTAG00000008101	chr8	+	52430017-52430117	52497896-52498013	52506682-52506870
ENSBTAG00000046545	chr3	+	14400631-14400834	14402202-14402339	14403371-14403581
ENSBTAG00000019960	chr1	+	119800406-119800599	119803783-119803872	119822118-119822298
ENSBTAG00000022069	chr17	-	57430306-57430451	57434903-57434956	57438836-57438968
ENSBTAG00000010286	chr15	-	18070870-18070966	18075198-18075285,18075367-18075458,18079241-18079316,18080246-18080327	18081728-18081946
ENSBTAG00000017605	chr2	+	121486298-121486433	121498108-121498233	121500506-121500616
ENSBTAG00000003679	chr15	+	54132691-54132731	54136381-54136484	54140426-54140515
ENSBTAG00000048157	chr1	-	45599154-45599234	45600666-45600725	45607201-45607275
ENSBTAG00000021592	chr27	+	26412687-26412788	26413069-26413161	26421177-26421315
ENSBTAG00000001030	chr17	+	71245884-71249020	71249712-71249738	71251578-71253675
ENSBTAG00000016152	chr20	+	35074970-35075079	35075650-35075720	35077422-35079162
ENSBTAG00000006647	chr12	-	18341632-18341787	18341991-18342105	18347741-18347791
ENSBTAG00000008131	chr3	+	21699244-21699294	21700469-21700541	21701468-21701561
ENSBTAG00000004054	chr21	+	63023807-63024027	63027714-63027776,63029633-63029707	63031728-63032041
ENSBTAG00000013380	chr24	+	43726147-43726273	43726716-43726774	43734004-43734442
ENSBTAG00000004315	chr3	-	120923448-120923663	120924404-120924561,120926392-120926504,120927575-120927636	120960874-120960962
ENSBTAG00000032223	chr25	-	21358938-21359060	21360255-21360337	21378940-21379108
ENSBTAG00000001209	chr1	+	57111746-57111835	57115414-57115557	57118299-57118439
ENSBTAG00000013727	chr1	+	69754865-69755040	69756826-69756940	69782300-69782823
ENSBTAG00000020215	chr23	+	51917537-51917654	51922596-51922772,51925195-51925321	51932395-51932508
ENSBTAG00000001396	chr21	+	30885142-30885262	30886604-30886848,30887081-30887222	30889266-30889392
ENSBTAG00000005296	chr18	+	56396749-56396850	56397050-56397135	56397313-56397372
ENSBTAG00000018157	chr11	+	72220673-72220792	72221291-72221386	72221605-72221664
ENSBTAG00000033453	chr23	-	10858597-10858672	10858896-10858963	10859147-10859194
ENSBTAG00000018868	chr25	+	20310721-20311036	20323561-20323751	20327759-20327968
ENSBTAG00000001727	chr16	-	51554180-51554298	51554592-51554667	51554748-51554811
ENSBTAG00000005682	chr12	+	80056876-80056946	80086489-80086616	80088918-80089037
ENSBTAG00000000874	chr7	+	98524250-98524309	98531444-98531509	98532237-98532278
ENSBTAG00000001573	chr28	-	19417546-19417759	19417951-19418078	19418690-19418779
ENSBTAG00000011757	chr10	+	85059341-85059427	85062032-85062061	85062149-85062322
ENSBTAG00000005514	chr20	-	58737694-58737786	58739246-58739335	58741520-58741589
ENSBTAG00000032684	chr1	-	71508272-71508341	71513634-71513767	71516528-71516789
ENSBTAG00000033726	chr5	+	47587397-47587566	47596184-47596339	47597034-47597189
ENSBTAG00000004749	chr22	+	48696064-48696213	48696750-48696899	48697859-48697925
ENSBTAG00000012448	chr5	-	81653244-81653357	81679695-81679871	81689396-81689464
ENSBTAG00000047731	chr3	+	15438426-15438536	15438643-15438762	15438923-15439030
ENSBTAG00000018707	chr28	+	41657351-41657466	41666950-41667101	41667575-41667650
ENSBTAG00000012927	chr25	-	26471956-26472116	26472247-26472301	26473160-26473371
ENSBTAG00000020164	chr21	-	45575475-45575574	45576232-45576366	45579498-45579585
ENSBTAG00000019933	chr3	+	100135477-100135657	100146024-100146125	100148557-100148654
ENSBTAG00000032774	chr28	+	41912322-41912448	41914123-41914185	41914374-41914565
ENSBTAG00000000225	chr27	+	36887276-36887325	36889790-36889841	36891623-36891677
ENSBTAG00000004650	chr24	+	2889834-2891198	2897796-2897900	2910215-2910274
ENSBTAG00000005815	chr10	-	20827897-20827954	20828095-20828208	20828683-20828797
ENSBTAG00000015267	chr19	+	53044146-53044251	53044460-53044610,53044955-53045111,53045474-53045555	53046045-53046248
ENSBTAG00000011559	chr11	+	104312514-104312634	104313140-104313289	104313570-104313710
ENSBTAG00000007614	chr10	+	19317484-19317518	19325415-19325466,19341578-19341657,19343625-19343688,19344949-19345060,19346813-19346885,19353013-19353066,19355215-19355342,19357191-19357245,19358150-19358218	19359079-19359231
ENSBTAG00000034776	chr3	+	58929255-58929328	58930107-58930226	58959445-58959588
ENSBTAG00000003589	chr13	+	23741650-23741713	23741803-23741837	23742489-23742548
ENSBTAG00000000824	chr19	-	56658171-56658287	56658612-56658672	56659479-56660122
ENSBTAG00000003059	chr1	+	2204895-2205261	2207539-2207706	2209406-2209473
ENSBTAG00000010526	chr20	+	23658802-23659244	23718211-23718362	23723145-23723425
ENSBTAG00000005373	chr10	-	47056204-47056402	47057961-47058039	47059484-47059553
ENSBTAG00000001209	chr1	+	57088683-57088820	57101383-57101511	57107647-57107802
ENSBTAG00000007497	chr13	+	54523899-54523969	54524562-54524662	54524731-54525754
ENSBTAG00000002296	chr7	-	52363785-52363971	52364770-52365008,52366247-52366355	52366599-52366782
ENSBTAG00000010339	chr25	+	34041742-34041877	34042560-34042733	34042881-34043051
ENSBTAG00000002557	chr11	-	43891977-43892111	43892321-43892439	43895687-43895804
ENSBTAG00000007236	chr27	-	18330526-18330640	18330732-18330824	18332360-18332616
ENSBTAG00000021535	chr4	-	33226994-33227119	33227961-33228054	33248212-33248320
ENSBTAG00000021864	chr19	-	25847927-25848002	25848412-25848493	25849093-25849237
ENSBTAG00000019121	chr22	-	56933523-56933599	56935367-56935445	56940606-56940690
ENSBTAG00000020525	chr6	-	99435964-99436022	99442843-99443139	99444782-99444908
ENSBTAG00000004631	chr10	+	71044060-71044168	71070686-71070751	71078021-71078172
ENSBTAG00000034785	chr12	+	13220191-13220264	13240954-13241024	13266083-13266310
ENSBTAG00000002608	chr3	+	120983155-120983300	120983777-120983860	120984682-120984739
ENSBTAG00000007780	chr22	+	16998481-16998556	16999248-16999360	16999889-16999967
ENSBTAG00000009732	chr8	+	63313723-63313938	63316692-63316789,63317530-63317593	63319189-63319299
ENSBTAG00000018918	chr22	-	51540981-51541231	51541311-51541411,51541506-51541572	51541731-51541923
ENSBTAG00000001872	chr18	+	15068277-15068406	15069983-15070146,15070365-15070454,15071707-15071819,15072294-15072362	15074729-15075288
ENSBTAG00000003298	chr26	+	21705874-21706323	21706942-21707604	21708128-21708376
ENSBTAG00000021798	chr19	+	40738136-40738226	40738810-40738970	40740392-40740439
ENSBTAG00000018735	chr13	+	51897021-51897163	51899503-51899641,51900481-51900603	51900841-51901483
ENSBTAG00000016589	chr5	-	30375306-30375443	30375639-30375755	30379788-30379879
ENSBTAG00000010815	chr17	+	56158033-56158120	56159213-56159341	56164268-56164368
ENSBTAG00000002725	chr9	+	61993719-61993966	62006873-62006982	62014816-62014919
ENSBTAG00000021466	chr2	-	7320607-7320904;7320607-7320904	7321832-7321939,7322036-7322089,7322384-7322491,7322883-7322936,7323418-7323525,7323644-7323697,7324534-7324641,7325616-7325723;7321832-7321939,7322036-7322089,7322384-7322491,7322883-7322936,7323418-7323525,7323644-7323697,7324534-7324641,7325616-7325723	7325839-7326000;7325839-7326000
ENSBTAG00000009279	chr26	+	13426306-13426415	13427099-13427287	13429347-13429599
ENSBTAG00000002646	chr2	-	24838874-24838989	24846824-24846914,24857086-24857203	24859362-24859478
ENSBTAG00000000527	chr23	+	11961230-11961412	11988015-11988080	12013446-12013613
ENSBTAG00000006756	chr7	+	52228420-52229511	52234298-52234359	52235736-52235848
ENSBTAG00000004833	chr1	+	44261477-44261532	44266453-44266571,44268088-44268208,44269637-44269725,44274101-44274194,44274705-44274779,44275846-44275924,44277586-44277684	44280535-44280590
ENSBTAG00000037972	chr22	-	35188197-35188270	35189249-35189313	35195348-35195417
ENSBTAG00000021962	chrX	+	29832704-29832818	29833558-29833621	29840970-29841084
ENSBTAG00000012024	chr29	-	45058621-45058726	45058992-45059128	45059925-45060009
ENSBTAG00000011399	chr5	+	77502140-77503010	77504022-77504189	77511116-77511271
ENSBTAG00000015308	chr19	-	41505360-41505464	41508607-41508658	41510866-41510910
ENSBTAG00000020699	chr5	+	107005357-107005451	107017600-107017791	107029373-107029447
ENSBTAG00000004240	chr5	+	63042466-63042563	63049379-63049489	63050463-63050551
ENSBTAG00000014324	chr6	-	96431895-96431939	96451255-96451350	96463474-96463552
ENSBTAG00000013956	chr5	+	109613802-109613958	109622315-109622458	109633824-109634021
ENSBTAG00000017382	chr3	+	104083226-104083301	104083557-104083697	104084103-104084575
ENSBTAG00000008925	chr15	-	1690033-1690218	1698397-1698511	1702440-1702581
ENSBTAG00000015381	chr9	-	68739255-68739414	68743845-68743922	68748532-68748623
ENSBTAG00000008543	chr9	+	96153560-96153590	96154415-96154497	96166900-96167611
ENSBTAG00000009638	chr18	+	35836708-35836791	35837252-35837299	35837978-35838067
ENSBTAG00000020444	chr3	-	100693620-100693829	100699551-100699626	100701507-100701661
ENSBTAG00000006531	chr13	+	47066900-47067109	47080954-47081088	47085798-47085917
ENSBTAG00000008920	chrX	-	4932162-4932290	4936247-4936505	4940434-4940505
ENSBTAG00000032613	chr10	-	30077158-30077532	30087113-30087166	30093730-30093839
ENSBTAG00000017709	chr26	+	35970790-35970973	35997311-35997465	36020689-36020773
ENSBTAG00000017727	chr16	-	38414807-38414972	38415414-38415526	38416842-38416950
ENSBTAG00000016760	chr22	+	10473114-10473206	10480686-10480787	10481038-10481170
ENSBTAG00000020122	chr1	-	6506264-6506448	6507632-6507735	6508933-6509036
ENSBTAG00000025589	chr23	-	37000595-37000715	37026478-37026526	37045957-37046053
ENSBTAG00000021611	chr15	+	67889972-67890038	67901976-67902118	67910906-67911151
ENSBTAG00000020831	chr3	-	22513154-22513227	22515857-22515953	22518839-22518931
ENSBTAG00000016023	chr19	+	53096461-53096568	53096669-53096796	53096977-53097208
ENSBTAG00000001081	chr8	+	905784-905882	906624-906674	907900-908121
ENSBTAG00000010982	chr7	+	47530808-47530888	47532726-47532751,47536883-47536972,47539332-47539420	47540939-47541198
ENSBTAG00000038117	chr7	+	84259185-84259304	84321509-84321616	84420821-84420959
ENSBTAG00000012858	chr26	-	23992458-23992511	23993107-23993200	23994214-23994271
ENSBTAG00000033107	chr20	-	35522327-35522399	35523421-35523502	35525035-35525214
ENSBTAG00000007586	chr10	-	82350414-82350509	82359813-82359949	82386339-82386494
ENSBTAG00000008269	chr11	-	6216389-6216587	6219753-6219849,6222151-6222233	6225995-6226063
ENSBTAG00000020475	chr10	-	89690237-89690341	89690603-89690692	89691268-89691354
ENSBTAG00000005221	chr5	+	108182283-108182432	108184804-108185082	108185757-108185854
ENSBTAG00000015920	chr18	+	46395383-46395442	46395529-46395665	46395806-46395890
ENSBTAG00000020212	chr10	-	8546432-8546494	8550239-8550350	8551275-8551337
ENSBTAG00000015396	chr23	-	39835982-39836440	39843226-39843280	39844714-39844837
ENSBTAG00000019177	chr2	+	5397851-5397998	5404015-5404122	5404881-5404949
ENSBTAG00000021319	chr2	+	116311117-116311205	116313976-116314050	116318606-116318764
ENSBTAG00000017423	chr11	-	72585098-72585211	72585402-72585450	72585733-72585824
ENSBTAG00000004833	chr1	+	44274101-44274194	44274705-44274779,44275846-44275924	44277586-44277684
ENSBTAG00000015010	chr1	+	44199315-44199374	44217443-44217554	44219368-44219473
ENSBTAG00000000310	chr5	+	101649741-101649776	101652695-101652739	101655243-101655272
ENSBTAG00000008921	chr3	-	67029325-67029403	67029608-67029799	67031050-67031128
ENSBTAG00000003667	chr10	-	47311589-47311714	47324753-47324877,47325751-47325856	47337932-47338039
ENSBTAG00000011458	chr13	+	52846442-52846532;52846442-52846532	52847096-52847246,52847331-52847419;52847096-52847246,52847331-52847419	52847739-52847862;52847739-52847862
ENSBTAG00000015374	chr14	+	5338258-5338311;5338258-5338311	5339632-5339685,5341607-5341660;5339632-5339685,5341607-5341660	5343320-5343391;5343320-5343391
ENSBTAG00000014685	chrX	+	18149756-18149802	18149957-18150033	18150555-18151262
ENSBTAG00000015962	chr2	+	46648517-46648568	46652246-46652390	46655602-46655819
ENSBTAG00000019839	chr11	+	15856506-15856631	15884662-15884787	15888162-15888305
ENSBTAG00000003801	chr24	-	50369253-50369384	50369958-50370257	50370602-50370769
ENSBTAG00000018690	chr5	+	32758121-32758165;32758121-32758165	32762426-32762609,32763363-32763503;32762426-32762609,32763363-32763503	32766739-32766861;32766739-32766861
ENSBTAG00000011824	chr8	+	85455877-85455973	85462649-85462807	85464529-85464731
ENSBTAG00000045544	chrX	-	144195380-144195474	144231805-144231926,144232018-144232145	144233437-144233500
ENSBTAG00000014581	chr23	-	6209811-6209855	6218732-6218791	6219080-6219145
ENSBTAG00000019960	chr1	+	119803783-119803872	119816981-119817123	119822118-119822298
ENSBTAG00000004590	chr3	-	104140103-104140311	104149662-104149751,104150378-104150418	104150905-104150992
ENSBTAG00000011392	chr5	+	65761578-65761619	65762397-65762438	65763240-65763281
ENSBTAG00000046757	chr23	-	27966403-27966491	27966584-27966680	27966938-27967069
ENSBTAG00000016915	chr12	+	31769898-31770044	31791802-31791933	31807369-31807475
ENSBTAG00000010555	chr4	-	55858087-55858665	55862786-55862914	55868193-55868557
ENSBTAG00000007497	chr13	+	54520452-54520539	54520707-54520789	54523619-54523700
ENSBTAG00000013676	chr11	+	26105101-26105177	26105764-26105834	26109601-26109698
ENSBTAG00000007393	chr19	+	43698088-43698197	43698879-43699013	43699201-43700032
ENSBTAG00000020164	chr21	-	45564431-45564655	45564776-45564871	45568996-45569142
ENSBTAG00000020573	chr15	+	44130744-44130950	44145818-44145988	44148295-44148462
ENSBTAG00000002078	chr3	-	102956526-102956575	102958664-102958857,102960239-102960353	102962735-102962910
ENSBTAG00000021632	chr8	-	8774954-8775058	8836936-8837055	8860133-8860201
ENSBTAG00000003904	chr11	-	72034551-72036156	72038017-72038124	72041376-72041466
ENSBTAG00000034785	chr12	+	13220191-13220264	13228894-13228970,13240954-13241024	13266083-13266310
ENSBTAG00000045828	chr7	+	45022143-45022317	45022461-45022538	45023129-45023277
ENSBTAG00000009293	chr21	+	66732745-66732811	66732907-66732969	66736864-66736930
ENSBTAG00000004746	chr19	-	63886494-63886721	63902164-63902220	63906101-63906200
ENSBTAG00000009638	chr18	+	35829854-35830034	35835033-35835160	35835567-35835702
ENSBTAG00000030600	chr18	-	2807316-2807435	2809358-2809477	2812342-2812461
ENSBTAG00000001931	chr5	+	121181282-121181331	121186029-121186095	121186565-121186731
ENSBTAG00000012314	chr7	+	16779665-16779787	16781396-16781518	16784430-16784816
ENSBTAG00000018859	chr18	-	49971085-49971222	49973976-49974057,49975933-49976047,49976149-49976236	49980085-49980185
ENSBTAG00000014750	chr10	+	1715653-1715736	1716708-1716821	1729959-1730006
ENSBTAG00000002745	chr10	-	26707540-26707732	26708245-26708432	26708663-26708788
ENSBTAG00000012505	chr15	+	53640406-53640563	53640839-53640925	53641233-53641300
ENSBTAG00000031252	chr15	+	75543114-75543186	75552476-75552600,75552747-75552821	75562548-75562649
ENSBTAG00000013935	chr28	+	5878733-5878829	5899686-5899895	5909824-5910468
ENSBTAG00000045664	chr3	+	100401226-100401424	100405218-100405304	100406087-100406157
ENSBTAG00000002480	chr25	-	41522788-41522933	41526098-41526263	41527621-41527685
ENSBTAG00000035782	chr25	+	7577100-7577171	7578577-7578630	7579508-7579588
ENSBTAG00000015989	chr18	+	65850358-65850486	65851228-65851326	65851406-65851516
ENSBTAG00000033672	chr25	-	561173-561240	561328-561447	561525-561593
ENSBTAG00000020125	chr5	-	74277535-74277595	74280395-74280487	74290240-74290293
ENSBTAG00000026684	chr2	+	121797902-121798026	121798211-121798287	121799635-121800918
ENSBTAG00000013165	chr14	-	83374675-83374810	83375928-83376064,83377351-83377425,83388489-83388540	83392280-83392464
ENSBTAG00000011129	chr11	-	103752516-103752666	103753579-103753701	103755894-103756023
ENSBTAG00000003100	chr17	+	72055426-72055578	72055665-72055740	72057363-72057429
ENSBTAG00000001931	chr5	+	121186029-121186095	121186277-121186355	121186565-121186731
ENSBTAG00000006907	chr2	+	44737150-44737242	44739081-44739173	44745766-44745858
ENSBTAG00000003178	chr26	-	42183205-42183434	42186098-42186343	42188613-42188716
ENSBTAG00000004833	chr1	+	44274101-44274194	44274705-44274779	44275846-44275924
ENSBTAG00000007860	chr16	-	77968859-77968926	77969203-77969448	77971435-77971581
ENSBTAG00000012447	chr11	-	70961032-70962832	70964956-70965090,70967694-70967845	70972195-70972266
ENSBTAG00000030285	chr5	-	108828040-108828175	108830365-108830431	108850821-108850948
ENSBTAG00000007137	chr17	-	59446730-59446866	59447134-59447198	59448758-59448907
ENSBTAG00000015839	chr22	+	52369974-52370441	52387375-52387443	52415860-52415982
ENSBTAG00000001027	chr15	+	55514945-55515020	55518940-55519595	55521075-55521173
ENSBTAG00000012111	chr6	+	4648284-4648377	4670307-4670392,4728380-4728484	4742972-4743136
ENSBTAG00000011645	chr1	-	144834689-144834787	144834936-144834985,144838201-144838267	144841486-144841573
ENSBTAG00000025822	chr10	-	15012842-15013030	15014610-15014750	15019071-15019101
ENSBTAG00000039851	chr11	-	103515902-103516461	103520808-103520946	103529876-103529949
ENSBTAG00000015015	chr15	+	30233469-30233698	30233957-30234068	30234247-30234399
ENSBTAG00000002798	chr5	-	57425655-57425756	57427379-57427465	57427728-57427939
ENSBTAG00000004379	chr18	-	52048413-52048623	52048834-52048950	52049787-52049876
ENSBTAG00000007299	chr3	+	108574371-108574461	108584803-108584858	108585766-108586049
ENSBTAG00000019501	chr12	+	17960583-17960740	17964133-17964329	17966563-17967118
ENSBTAG00000020192	chr21	+	68460593-68460665	68465548-68465664	68471470-68473921
ENSBTAG00000032366	chr13	-	47598710-47598780	47599801-47599889	47615409-47615566
ENSBTAG00000009207	chr4	+	46562015-46562103	46562207-46562332	46562506-46562603
ENSBTAG00000015081	chr11	-	106231444-106231640	106231738-106231822	106231980-106232054
ENSBTAG00000011837	chr7	-	13887348-13887455	13889204-13889354,13889442-13889590	13893226-13893373
ENSBTAG00000000662	chr5	-	113634004-113634242	113640524-113640651,113641659-113641708	113648956-113649049
ENSBTAG00000014823	chr25	-	10442868-10443068	10445124-10445236,10461217-10461310,10472721-10472850	10476583-10476680
ENSBTAG00000020654	chr2	+	37073342-37073407	37076707-37076751,37076971-37076997	37078234-37078299
ENSBTAG00000008733	chrX	-	95708439-95708824	95709068-95709182	95709741-95709803
ENSBTAG00000013842	chr5	+	64514092-64514209	64514794-64514862	64515724-64515847
ENSBTAG00000030990	chr13	-	65303417-65303524	65304840-65304926	65314838-65314942
ENSBTAG00000023840	chr26	+	44723171-44723261	44727470-44727506,44729984-44730050	44739651-44739841
ENSBTAG00000010271	chr11	-	96283792-96283889	96307558-96307695	96323245-96323385
ENSBTAG00000004965	chr28	-	457986-458080	459448-459611	462756-462847
ENSBTAG00000000241	chr13	-	77996105-77996243	78001900-78002024	78003683-78003899
ENSBTAG00000014750	chr10	+	1680719-1680796	1687089-1687210	1712498-1712588
ENSBTAG00000001673	chr5	+	88131219-88131304	88137069-88137177	88149155-88149269
ENSBTAG00000018415	chr2	+	107423463-107423561	107423885-107424019	107424455-107424592
ENSBTAG00000027795	chr1	-	109709642-109709802	109715765-109715909	109717472-109717634
ENSBTAG00000021506	chr22	-	32552971-32553905	32556382-32556599	32574247-32574431
ENSBTAG00000005380	chr20	+	25967995-25968139	25970442-25970569	25971159-25971309
ENSBTAG00000006440	chr10	-	12271599-12271782	12273274-12273375,12273508-12273747	12275187-12275357
ENSBTAG00000020212	chr10	-	8528502-8528714	8531547-8531680	8532889-8532977
ENSBTAG00000034785	chr12	+	13183734-13183860	13217001-13217052,13220191-13220264,13228894-13228970	13240954-13241024
ENSBTAG00000014648	chr13	+	66824212-66824317	66836705-66836796,66838517-66838631	66842571-66842765
ENSBTAG00000021569	chr29	-	40532013-40532127	40534170-40534391	40537296-40537404
ENSBTAG00000016108	chr7	-	45901675-45901821	45902063-45902150	45902278-45902470
ENSBTAG00000001792	chr7	+	19842237-19842414	19842578-19842629	19842889-19843106
ENSBTAG00000015264	chr19	-	25004111-25004436	25005379-25005489	25008300-25008395
ENSBTAG00000016296	chr5	-	29962375-29962515	29963324-29963501	29964009-29964085
ENSBTAG00000013256	chr5	+	1174446-1174661	1176372-1176443	1179514-1179582
ENSBTAG00000019107	chr19	-	29706142-29706195	29715064-29715149	29725804-29725884
ENSBTAG00000038333	chr10	+	21767325-21767442	21767539-21767691	21767776-21767913
ENSBTAG00000004757	chr18	+	50184254-50184403	50184529-50184636	50185187-50185318
ENSBTAG00000031567	chr22	+	52583092-52583253	52600685-52600740	52602794-52602908
ENSBTAG00000014609	chr5	-	9385220-9385396	9385793-9385960	9386830-9386934
ENSBTAG00000009191	chr27	-	20433816-20433906	20439430-20439504,20450697-20450760	20505722-20505811
ENSBTAG00000048157	chr1	-	45599154-45599234	45600666-45600725,45607201-45607275,45611214-45611288	45620313-45620376
ENSBTAG00000004112	chr7	-	45434990-45435057	45435521-45435666	45436647-45436865
ENSBTAG00000039855	chr22	+	21994945-21995215	22007367-22007540	22010987-22011061
ENSBTAG00000000435	chr5	+	26682234-26682403	26683197-26683299	26683895-26683990
ENSBTAG00000015136	chr19	-	43648811-43648864	43649699-43649788	43652316-43652414
ENSBTAG00000011319	chr10	+	51442307-51442470	51445134-51445314	51446033-51446157
ENSBTAG00000008448	chr11	+	64800735-64800846	64850814-64850959	64890525-64890601
ENSBTAG00000015398	chr21	-	28946513-28947370	28947960-28948199	28948526-28948876
ENSBTAG00000007186	chr14	+	1586525-1587086	1595230-1595322	1598146-1598219
ENSBTAG00000016092	chr2	+	89336248-89336308	89367650-89367758	89372487-89372536
ENSBTAG00000039620	chr23	-	27374176-27374758	27374847-27374936	27375116-27375211
ENSBTAG00000012888	chr2	-	96867942-96867982	96872144-96872265	96872552-96872639
ENSBTAG00000014879	chr4	+	44344662-44344757	44348668-44348802	44370426-44371317
ENSBTAG00000013290	chr11	-	13023190-13023305	13024892-13024933	13032178-13032260
ENSBTAG00000010720	chr16	-	52265518-52265696	52266108-52266341	52266428-52266554
ENSBTAG00000011512	chr1	-	151009583-151009701	151011787-151011859	151020644-151020747
ENSBTAG00000006252	chrX	+	68132052-68132167	68133286-68133337	68139278-68139407
ENSBTAG00000025297	chrX	-	19580880-19580932	19583645-19583746	19584968-19585346
ENSBTAG00000020613	chr2	+	107917311-107917500	107918521-107918654	107918825-107918945
ENSBTAG00000007156	chr5	+	56058235-56058339	56058763-56058925	56059107-56059226
ENSBTAG00000005221	chr5	+	108182283-108182432	108183612-108184088,108184804-108185082	108185757-108185854
ENSBTAG00000011896	chr22	+	58397434-58397603	58399275-58399400	58399684-58399833
ENSBTAG00000043581	chr17	-	74908949-74909023	74909392-74909533	74909652-74909708
ENSBTAG00000027444	chr13	-	34903540-34903783	34905930-34906025	34907337-34907476
ENSBTAG00000002066	chr4	+	77860904-77861008	77861419-77861497,77861705-77861753	77862178-77862353
ENSBTAG00000046971	chr11	+	5768911-5769001	5771209-5771546	5773473-5773688
ENSBTAG00000001499	chr3	+	29010665-29010809	29010973-29011105	29048976-29049092
ENSBTAG00000016658	chr10	-	22050839-22050993	22051140-22051512	22052886-22052974
ENSBTAG00000017032	chr12	-	23327477-23327603	23328881-23329015	23329110-23329237
ENSBTAG00000020969	chr3	-	595898-596003	605040-605128	605752-605908
ENSBTAG00000000810	chr7	+	4224033-4224178	4231021-4231083	4232657-4232757
ENSBTAG00000010716	chr6	+	95022886-95023046	95025262-95025476	95029113-95029263
ENSBTAG00000003989	chr26	+	25088448-25088562	25088724-25088832	25093131-25093353
ENSBTAG00000002098	chr7	+	44791934-44792020	44792114-44792211	44792901-44793035
ENSBTAG00000020169	chr3	-	32342575-32342706	32349661-32349745	32361967-32362108
ENSBTAG00000008535	chr19	+	39658786-39658890	39659370-39659471	39660372-39660502
ENSBTAG00000011317	chr11	-	98886647-98886709	98887207-98887245,98888035-98888115	98888306-98888365
ENSBTAG00000003068	chr17	+	489024-489147	493347-493632	499056-499204
ENSBTAG00000008837	chr23	-	27447511-27447741	27448204-27448393	27448541-27448616
ENSBTAG00000000578	chr23	+	27423438-27423599	27424579-27424635	27425665-27425751
ENSBTAG00000017125	chr3	+	107089328-107089467	107089801-107089895	107090554-107090691
ENSBTAG00000016566	chr22	+	11170467-11170617	11221102-11221188	11224042-11224121
ENSBTAG00000018725	chr16	-	53042213-53042330	53043191-53043381	53048433-53048699
ENSBTAG00000005796	chr3	+	9568528-9568600	9569091-9569148	9569660-9569767
ENSBTAG00000015473	chr11	+	37823446-37823493	37823887-37823941	37824291-37824376
ENSBTAG00000017122	chr2	+	131561280-131561431	131562372-131562507,131562650-131562801	131563625-131563763
ENSBTAG00000002830	chr18	-	62336016-62336119	62336361-62336405	62336887-62337022
ENSBTAG00000023415	chr18	+	56081993-56082064	56082802-56083011	56084125-56084735
ENSBTAG00000003949	chr13	-	65582898-65582951	65583048-65583113	65585632-65585826
ENSBTAG00000005830	chr18	-	54267364-54267539	54269379-54269473	54269831-54269944
ENSBTAG00000020122	chr1	-	6511953-6512131	6514179-6514280	6517346-6517408
ENSBTAG00000009175	chr29	+	45965769-45965899	45966245-45966285	45966385-45966505
ENSBTAG00000012490	chr21	-	32049235-32049316	32051340-32051486	32063708-32063870
ENSBTAG00000019177	chr2	+	5388447-5388554	5389272-5389364	5393037-5393122
ENSBTAG00000010401	chr16	-	44288740-44288975	44289687-44289785	44291129-44291256
ENSBTAG00000013916	chr2	-	772547-772683	772762-772935	773484-773623
ENSBTAG00000000460	chr29	+	9905549-9905602	9906834-9906881	9913522-9913641
ENSBTAG00000013303	chr13	+	64835361-64835493	64835575-64835631	64835823-64835903
ENSBTAG00000010563	chr24	-	43573640-43573740	43587069-43587159	43607599-43607714
ENSBTAG00000006371	chr7	+	40594931-40595071	40597243-40597343	40597523-40597689
ENSBTAG00000025221	chr12	-	82996597-82996645	82997413-82997643	82998124-82998197
ENSBTAG00000008184	chr25	+	27985731-27985968	27986404-27986467	27987802-27987936
ENSBTAG00000014388	chr2	-	122128950-122129042	122129557-122129630	122129941-122130030
ENSBTAG00000021020	chr2	-	44768095-44768210	44768300-44768377	44768676-44768822
ENSBTAG00000013931	chr18	-	34754940-34755152	34755549-34755594	34756031-34756156
ENSBTAG00000007700	chr13	-	28260883-28261064	28262737-28262818	28269437-28269605
ENSBTAG00000002121	chr29	-	46034711-46034843	46034932-46035032	46035345-46035477
ENSBTAG00000001193	chr29	-	46166673-46166855	46167307-46167431,46167979-46168072	46168414-46168533
ENSBTAG00000005384	chr5	-	25841880-25841931	25842090-25842167,25843465-25843520,25844667-25844758,25845397-25845478,25846759-25846827	25857662-25857694
ENSBTAG00000012587	chr7	-	5763968-5764319	5764689-5764785	5765165-5765211
ENSBTAG00000008868	chr10	+	37859350-37859419;37859350-37859419	37861124-37861242,37862692-37862825,37863535-37863703,37866585-37866668,37867602-37867687,37869854-37869931;37861124-37861242,37862692-37862825,37863535-37863703,37864495-37864641,37866585-37866668,37867602-37867687,37869854-37869931	37872761-37872921;37872761-37872921
ENSBTAG00000002392	chr6	-	13484970-13485167	13491215-13491313	13491862-13491960
ENSBTAG00000004803	chr25	+	13809385-13809471	13816180-13816282	13816359-13816424
ENSBTAG00000008737	chr3	-	50242939-50246707	50253938-50254101	50264776-50265059
ENSBTAG00000009106	chr1	-	118509920-118510491	118513256-118513372	118513576-118513720
ENSBTAG00000000310	chr5	+	101653656-101653691	101655243-101655272	101656171-101656258
ENSBTAG00000032223	chr25	-	21352286-21352484	21358938-21359060	21378940-21379108
ENSBTAG00000047606	chr21	+	71356202-71356295	71358712-71358762	71359164-71359290
ENSBTAG00000007107	chr18	-	55497612-55497739	55499268-55499462	55507227-55507331
ENSBTAG00000004896	chr7	+	62567472-62567584	62577134-62577260	62581304-62581397
ENSBTAG00000018802	chr19	-	38239196-38239307	38241601-38241788,38243739-38243811	38245946-38246268
ENSBTAG00000012274	chr11	-	98809215-98809364	98809561-98809674	98810170-98810257
ENSBTAG00000019404	chr1	-	1584532-1584689	1589167-1589290	1591650-1591758
ENSBTAG00000002411	chr15	+	82322838-82322925	82325252-82325314	82325984-82326087
ENSBTAG00000004072	chr4	-	51798309-51798372	51804034-51804085	51809290-51809353
ENSBTAG00000016526	chr18	-	56358855-56358984	56359600-56359681	56361270-56361449
ENSBTAG00000013935	chr28	+	5872192-5872348	5877957-5878119,5878733-5878829,5899686-5899895	5909824-5910468
ENSBTAG00000017803	chr8	-	112503890-112503977	112506849-112506915	112509750-112509927
ENSBTAG00000007566	chr16	+	34737366-34737659	34749178-34749327	34752011-34752137
ENSBTAG00000003470	chr18	+	63103293-63103435	63103563-63103608	63103765-63103845
ENSBTAG00000009939	chr5	-	46725872-46727365	46727705-46727846	46729462-46729754
ENSBTAG00000016197	chr15	+	29810377-29810658	29811078-29811218	29811327-29811464
ENSBTAG00000012545	chr10	+	103869414-103869512	103870452-103870622	103889382-103891475
ENSBTAG00000031500	chr5	-	56542181-56542381	56542560-56542639	56543302-56543499
ENSBTAG00000013401	chr10	-	26073751-26073847	26074398-26074518	26074667-26074834
ENSBTAG00000010348	chr29	+	50851289-50851394	50851676-50851783	50852731-50852825
ENSBTAG00000007614	chr10	+	19317484-19317518	19325415-19325466,19341578-19341657,19343625-19343688,19344949-19345060	19346813-19346885
ENSBTAG00000000575	chr8	-	105995444-105995716	105997239-105997511,106005432-106005704,106007975-106008247,106011128-106011400	106011988-106012260
ENSBTAG00000004695	chr11	+	98476026-98476116	98476467-98476633	98477082-98477230
ENSBTAG00000000575	chr8	-	106005432-106005704	106007975-106008247,106011128-106011400,106011988-106012260	106012823-106013095
ENSBTAG00000011425	chr13	-	52645612-52645696	52660614-52660640	52667595-52667933
ENSBTAG00000043961	chr8	+	31162134-31162343	31163005-31163144,31163995-31164208	31165180-31165308
ENSBTAG00000011392	chr5	+	65758325-65758366	65761578-65761619	65762397-65762438
ENSBTAG00000018257	chr15	-	66213098-66213215	66215643-66215691	66221273-66221373
ENSBTAG00000003296	chr26	+	21692833-21694645	21694838-21695078,21695214-21695321	21695623-21695764
ENSBTAG00000017815	chr19	-	29440966-29441090	29461186-29461296,29470796-29470890	29479182-29479281
ENSBTAG00000019470	chr11	+	95388305-95388399	95396005-95396118	95399299-95400813
ENSBTAG00000004934	chr10	-	42809836-42809936	42810733-42810765	42811958-42812155
ENSBTAG00000001673	chr5	+	88182618-88182668	88183565-88183666	88184982-88185172
ENSBTAG00000015767	chr17	+	65089738-65089898	65091565-65091690	65091951-65092224
ENSBTAG00000002708	chr5	+	23433032-23433095	23434624-23434708	23441879-23442042
ENSBTAG00000016990	chr3	+	91782759-91782835	91783805-91783945	91784109-91784162
ENSBTAG00000003519	chr18	+	34928332-34928487	34930927-34931229	34931380-34931697
ENSBTAG00000005843	chr15	+	25294531-25294614	25298257-25298334,25298944-25299055	25300378-25300486
ENSBTAG00000020105	chr8	-	76470145-76470282	76470648-76470771	76478548-76478665
ENSBTAG00000005663	chr10	+	37995372-37995485	38000475-38000567	38000896-38000965
ENSBTAG00000001444	chr23	-	27094398-27094721	27096450-27096779,27098657-27099058,27099418-27099750,27101276-27101572,27103543-27103890,27104276-27104653,27105010-27105354,27105480-27105800,27106350-27106658,27106925-27107212,27108471-27108770,27109795-27110100	27114013-27114387
ENSBTAG00000013111	chr15	-	51829673-51829773	51830885-51831062	51835196-51835284
ENSBTAG00000015291	chr2	+	48326470-48326543	48334364-48334440,48334931-48335021,48344397-48344472	48345021-48345106
ENSBTAG00000011770	chr8	+	45689901-45690113	45692658-45692987	45694464-45694549
ENSBTAG00000006005	chr7	-	20955600-20955676	20955757-20955829	20956067-20956163
ENSBTAG00000019685	chr23	+	27473470-27473577	27474042-27474188	27474474-27474655
ENSBTAG00000008520	chr7	-	21676708-21676895	21681097-21681182	21683804-21683988
ENSBTAG00000011395	chr5	-	77522693-77522785	77525908-77525997	77526229-77526384
ENSBTAG00000014405	chr2	-	18513508-18513673	18523850-18523942	18524498-18524601
ENSBTAG00000008920	chrX	-	4931789-4931893	4932162-4932290	4940434-4940505
ENSBTAG00000025540	chr7	-	19297664-19297788	19297876-19298049	19298650-19298870
ENSBTAG00000008301	chr8	+	86097568-86097756	86098484-86098582,86105332-86105376	86106825-86107105
ENSBTAG00000012242	chr14	-	1921795-1922269	1922396-1922536	1922696-1922815
ENSBTAG00000000727	chr15	+	54898552-54898698	54904295-54904413	54921599-54921698
ENSBTAG00000034885	chr12	+	11625778-11626001	11626650-11626835	11636193-11636300
ENSBTAG00000016557	chr15	+	14640226-14640333	14666072-14666147	14672697-14672791
ENSBTAG00000005903	chr29	+	46555992-46556117	46559669-46559905	46562127-46562237
ENSBTAG00000016472	chr3	-	33833953-33834017	33834425-33834500	33834806-33834874
ENSBTAG00000006907	chr2	+	44739649-44739741	44746153-44746245	44747505-44747612
ENSBTAG00000015950	chr18	+	62506202-62506272	62506413-62506530	62508063-62508467
ENSBTAG00000019314	chr1	-	20677695-20677773	20679597-20679775,20708546-20708685	20716346-20716546
ENSBTAG00000010709	chr15	+	22672316-22672503	22673763-22673916	22683423-22683490
ENSBTAG00000011640	chr3	+	90246725-90246782	90258319-90258495	90272626-90272863
ENSBTAG00000004992	chr4	-	93744916-93745007	93747073-93747264	93749941-93750080
ENSBTAG00000001444	chr23	-	27093666-27094013	27104276-27104653	27105010-27105354
ENSBTAG00000001420	chr13	-	43189801-43189879	43191473-43191555	43192691-43192770
ENSBTAG00000030225	chr5	+	112686961-112687039	112691808-112691878	112696897-112697359
ENSBTAG00000003484	chr3	+	93583607-93583690	93585183-93585239,93585475-93585556,93585764-93585795	93587077-93587154
ENSBTAG00000006907	chr2	+	44739649-44739741	44745766-44745858	44746565-44746657
ENSBTAG00000011855	chr12	-	24708867-24708973	24709181-24709301,24709883-24709979,24710745-24710790	24710873-24710978
ENSBTAG00000018410	chr12	-	19301019-19301157	19306719-19306788	19327966-19328161
ENSBTAG00000009912	chr12	-	31887344-31887448	31888660-31888716	31891070-31891317
ENSBTAG00000013956	chr5	+	109584777-109584909	109593117-109593287	109610884-109610991
ENSBTAG00000017267	chr21	+	34156312-34156471	34163720-34163841	34165096-34165260
ENSBTAG00000003966	chr19	-	44281113-44284815	44290903-44291129	44294546-44294691
ENSBTAG00000000480	chr22	+	50635682-50635732	50635828-50636003	50636527-50636664
ENSBTAG00000006245	chr7	-	13936621-13936729	13936824-13936891	13938686-13938812
ENSBTAG00000038635	chr18	-	65132596-65136113	65158567-65158693	65159771-65160002
ENSBTAG00000006186	chr16	+	19508443-19508516	19514192-19514250,19514522-19514602,19515594-19515734,19516185-19516275	19530254-19530444
ENSBTAG00000034785	chr12	+	13220191-13220264	13228894-13228970	13266083-13266310
ENSBTAG00000001865	chr12	-	34944566-34944667	34947335-34947529	34954903-34954970
ENSBTAG00000020791	chr11	-	101744409-101744497	101747557-101747829,101759271-101759429	101761445-101761647
ENSBTAG00000021865	chr19	+	25841130-25841207	25841676-25841772	25845445-25845818
ENSBTAG00000003776	chr6	-	107658059-107658317	107659767-107660042	107663665-107663981
ENSBTAG00000003494	chr13	+	52307748-52307825	52320693-52320791,52325852-52325907	52331869-52332004
ENSBTAG00000004885	chr3	-	6719714-6719945	6721538-6721640	6745609-6745717
ENSBTAG00000003843	chr2	+	105154694-105154809	105157213-105157363,105158257-105158415,105160044-105160109	105167124-105167264
ENSBTAG00000021466	chr2	-	7339947-7340000	7340150-7340203	7340819-7340872
ENSBTAG00000013273	chr19	-	33897714-33897804	33922048-33922147	33930179-33930428
ENSBTAG00000008269	chr11	-	6216389-6216587	6222151-6222233	6225995-6226063
ENSBTAG00000011445	chr8	+	60431905-60431998	60432154-60432277	60432355-60432497
ENSBTAG00000038849	chr9	+	28189410-28189469	28202537-28202590	28205639-28205698
ENSBTAG00000004041	chr12	-	89308843-89308932	89316425-89316660	89327456-89327547
ENSBTAG00000026986	chr2	+	18328342-18328495	18329070-18329372	18329509-18329666
ENSBTAG00000004112	chr7	-	45434990-45435057	45435340-45435403	45435521-45435666
ENSBTAG00000017804	chr26	-	51354973-51355082	51356856-51356940	51357321-51357472
ENSBTAG00000036028	chrX	-	57184740-57185366	57185702-57185779	57186223-57186320
ENSBTAG00000010934	chr13	-	59337450-59337554	59338135-59338231	59341007-59341187
ENSBTAG00000012293	chr19	+	36413266-36413379	36415234-36415272	36416166-36416342
ENSBTAG00000040215	chr2	+	132314683-132314788;132314680-132314788	132322872-132323711;132322872-132323711	132362063-132362151;132362063-132362151
ENSBTAG00000003579	chr26	-	22239760-22239825	22284661-22284755	22290544-22290676
ENSBTAG00000015038	chr11	+	73285516-73285584	73286360-73286555	73287248-73287362
ENSBTAG00000031500	chr5	-	56541812-56541893	56542181-56542381,56542560-56542639	56543302-56543499
ENSBTAG00000021103	chr2	-	65686273-65686363	65691973-65692132	65695516-65695620
ENSBTAG00000010481	chr29	-	41701670-41701862	41702398-41702514	41702631-41702682
ENSBTAG00000011899	chr22	+	51343872-51343933	51353258-51353398	51354429-51354546
ENSBTAG00000000091	chr26	-	21285986-21286141	21286743-21286842	21288301-21288427
ENSBTAG00000014786	chr22	+	48823482-48823683	48827060-48827224	48833737-48833807
ENSBTAG00000016740	chr19	-	42725402-42725532	42726540-42726619	42727079-42727269
ENSBTAG00000018372	chr11	-	2289163-2289247	2294436-2294535,2294881-2294963,2295046-2295156,2296378-2296427,2297420-2297628	2305103-2305243
ENSBTAG00000005493	chr6	+	118287855-118287949	118288719-118288790	118289618-118289746
ENSBTAG00000005595	chr5	+	117743264-117743390	117747169-117747334,117748027-117748133	117749854-117749976
ENSBTAG00000011405	chr20	-	71619315-71619463;71619299-71619463	71620786-71620964;71620786-71620964	71628879-71628987;71628879-71628987
ENSBTAG00000015962	chr2	+	46648517-46648568	46649083-46649142,46652246-46652390	46655602-46655819
ENSBTAG00000015955	chr20	+	4580627-4580751	4593185-4593289	4597996-4598056
ENSBTAG00000002973	chr26	+	12532850-12532905	12533437-12533493,12534660-12534734	12537548-12537619
ENSBTAG00000009426	chr4	-	112820113-112820291	112820980-112821105	112821456-112821496
ENSBTAG00000008272	chr26	-	49508769-49508834	49513716-49513804	49530801-49530927
ENSBTAG00000032887	chr23	-	18311871-18311978	18313013-18313125	18320470-18320545
ENSBTAG00000004502	chr25	+	2920763-2920818	2921104-2921160	2923514-2924571
ENSBTAG00000016827	chr23	-	7409733-7409844	7409927-7410022	7410118-7410239
ENSBTAG00000004553	chr7	-	7928950-7929019	7929106-7929168	7931384-7931459
ENSBTAG00000009106	chr1	-	118516896-118516978	118517226-118517325,118518551-118518669	118521409-118521483
ENSBTAG00000019147	chr14	-	24955625-24955698	24955958-24956057	24956242-24956324
ENSBTAG00000002563	chrX	-	92238442-92238516	92238646-92238717	92240115-92240178
ENSBTAG00000002770	chr17	+	71716193-71716362	71719013-71719174	71720312-71720484
ENSBTAG00000004054	chr21	+	63023807-63024027	63029633-63029707	63031728-63032041
ENSBTAG00000034598	chr20	-	5228205-5228401	5234064-5234188	5238332-5238709
ENSBTAG00000017611	chr28	+	39712466-39712555	39730787-39730871	39741371-39741893
ENSBTAG00000001821	chr16	+	39933640-39933766	39934608-39934844	39936910-39937167
ENSBTAG00000006328	chr22	-	50836606-50836680	50868863-50868936	50883776-50883845
ENSBTAG00000004316	chr6	-	113655521-113655570	113658068-113658113,113659367-113659401,113659486-113659561,113660569-113660639,113660999-113661083	113662821-113662900
ENSBTAG00000006869	chr14	-	9571272-9571485	9575857-9575934	9576178-9576266
ENSBTAG00000014820	chr10	-	21864275-21864896	21864981-21865061,21865148-21865310,21865397-21865501	21865688-21865852
ENSBTAG00000015958	chr19	-	45925150-45925258	45926898-45926962	45934996-45935073
ENSBTAG00000018463	chr13	+	31951103-31951146	31951674-31951759	31952580-31952941
ENSBTAG00000004956	chr17	-	70294508-70294598	70297268-70297415	70297534-70297658
ENSBTAG00000002836	chr13	-	16067517-16067599	16074986-16076814	16158165-16158407
ENSBTAG00000004856	chr7	+	1124196-1124390	1148330-1148580	1200417-1200488
ENSBTAG00000011937	chr17	+	63466650-63466884	63467127-63467202	63467850-63468215
ENSBTAG00000019508	chr13	-	12284955-12285033	12288272-12288337	12289483-12289550
ENSBTAG00000012060	chr24	-	37581552-37581853	37583577-37583672	37590207-37590398
ENSBTAG00000017291	chr7	-	18972305-18972438	18972624-18972728	18972825-18972893
ENSBTAG00000001160	chr2	-	125359785-125359888	125361759-125361841	125370069-125370269
ENSBTAG00000019646	chr7	+	41757936-41758166	41758700-41758722	41758919-41759046
ENSBTAG00000002336	chr21	+	69059479-69059562	69071036-69071088,69072464-69072625,69073236-69073354,69075611-69075689	69080692-69080886
ENSBTAG00000020440	chr25	+	37513721-37514179	37516322-37516462	37517669-37517887
ENSBTAG00000008433	chr15	-	52078018-52078270	52086514-52086688	52089239-52089324
ENSBTAG00000016511	chr5	-	113991449-113991544	113992514-113992600	113993354-113993744
ENSBTAG00000017279	chr24	+	42351861-42352013	42354877-42354980,42355396-42355476	42365890-42366063
ENSBTAG00000019644	chr15	+	75074940-75075128	75092673-75093238	75095037-75095126
ENSBTAG00000016948	chr22	-	53162596-53162737	53163359-53163453	53163743-53163809
ENSBTAG00000012409	chr12	+	24261575-24261620	24268084-24268173	24268856-24268945
ENSBTAG00000005082	chr5	-	83186276-83186754	83187303-83187403,83187949-83188063	83195984-83196046
ENSBTAG00000009578	chr14	+	3934740-3934966	3945804-3945970	3959947-3960034
ENSBTAG00000022801	chr10	+	60078424-60078583	60118902-60119009	60124002-60124169
ENSBTAG00000001059	chrX	-	39919666-39919726;39919666-39919726	39921769-39921807;39921769-39921807	39925220-39925370;39925220-39925338
ENSBTAG00000009209	chr3	+	98078059-98078443	98093684-98093832	98099406-98099619
ENSBTAG00000008583	chr28	+	26887774-26887890	26887970-26888125	26888436-26888618
ENSBTAG00000003748	chr5	-	43376494-43376619	43379339-43379418,43381659-43381841,43382592-43382739	43392396-43392462
ENSBTAG00000017339	chr14	+	74643131-74643274	74661413-74661585	74726425-74726562
ENSBTAG00000004787	chr19	-	50243829-50244346	50245303-50245362	50252282-50252667
ENSBTAG00000002175	chr4	-	46592423-46592669	46594130-46594155	46595286-46595451
ENSBTAG00000015479	chr29	+	43961108-43961217	43961528-43961639,43962765-43962958	43963051-43963123
ENSBTAG00000007096	chr18	+	14837024-14837230	14838663-14838717,14839245-14839450	14839811-14839978
ENSBTAG00000018310	chr21	-	66121205-66121353	66123479-66123571	66124975-66125084
ENSBTAG00000022058	chr17	-	66139385-66139563	66142232-66142321	66142910-66143023
ENSBTAG00000011190	chrX	-	40316948-40317195	40319411-40319434	40319591-40319780
ENSBTAG00000003922	chr12	-	36608692-36608775	36609593-36609720	36611240-36611394
ENSBTAG00000021960	chr20	-	23975640-23976234	23979341-23979602	23980218-23980445
ENSBTAG00000008140	chr2	+	34299676-34299760	34317020-34317118,34318306-34318400,34319319-34319393,34321861-34321913	34325678-34325750
ENSBTAG00000015100	chr20	+	4648505-4648552	4663698-4663827	4671148-4671634
ENSBTAG00000014878	chr18	-	46995494-46995578	46995713-46995799	46996497-46996544
ENSBTAG00000003968	chr22	-	7733256-7733359	7738141-7738248	7738697-7738807
ENSBTAG00000021558	chr13	-	55512504-55512671	55514732-55514848	55515581-55515716
ENSBTAG00000016296	chr5	-	29961314-29961426	29961667-29961805,29962375-29962515,29963324-29963501	29964009-29964085
ENSBTAG00000000281	chr17	-	4236751-4236825	4275435-4275583,4278973-4279030,4291653-4291718	4296811-4296899
ENSBTAG00000047226	chr11	+	93121981-93122043	93127664-93127875	93133095-93133250
ENSBTAG00000034373	chr18	+	9932025-9932203	10023709-10023849	10069073-10069255
ENSBTAG00000014272	chr23	-	21964944-21965192	21967206-21967377	21968120-21968277
ENSBTAG00000009167	chr17	+	49345188-49345483	49349567-49349735	49350157-49350234
ENSBTAG00000004896	chr7	+	62616001-62616130	62618230-62618277	62619300-62619434
ENSBTAG00000017994	chr10	-	77533236-77533343	77540658-77540684	77541416-77541594
ENSBTAG00000002411	chr15	+	82283934-82284179	82307059-82307175,82308357-82308623	82310536-82310607
ENSBTAG00000020212	chr10	-	8532889-8532977	8534092-8534213	8536784-8536968
ENSBTAG00000034269	chr12	-	19213624-19213814	19214805-19214947	19215425-19215532
ENSBTAG00000027442	chr8	+	30123924-30124108	30128337-30128502,30131537-30131619	30141827-30141915
ENSBTAG00000039766	chr17	-	45619055-45619184	45620729-45620800	45621017-45621046
ENSBTAG00000008921	chr3	-	66999569-66999754	67003833-67004054	67011126-67011323
ENSBTAG00000017605	chr2	+	121500746-121500840	121505352-121505424	121506582-121506777
ENSBTAG00000019343	chr23	+	15474721-15474906	15477858-15478082	15481848-15482249
ENSBTAG00000001160	chr2	-	125359785-125359888	125360867-125360991,125361759-125361841	125370069-125370269
ENSBTAG00000010927	chr18	-	14108003-14108244	14112513-14112590	14115746-14115892
ENSBTAG00000002788	chr24	+	54702343-54702517	54704514-54704599	54709954-54710057
ENSBTAG00000019075	chr2	-	24529732-24529889	24538364-24538455	24590651-24590687
ENSBTAG00000048157	chr1	-	45611214-45611288	45614511-45614558,45615021-45615092,45615737-45615793,45616673-45616747	45620313-45620376
ENSBTAG00000013530	chr23	+	27399306-27399477	27400322-27400684	27400799-27400898
ENSBTAG00000014460	chr1	+	83871836-83871976	83874878-83874926,83894701-83894796,83895365-83895514,83898146-83898216,83911778-83911879,83912017-83912114	83914390-83914710
ENSBTAG00000004155	chr19	-	36805151-36805281	36805633-36805834	36805938-36806081
ENSBTAG00000007016	chr25	-	36871366-36871488	36871725-36871821,36871920-36872046	36873975-36874183
ENSBTAG00000007963	chr11	+	88536654-88536767	88537496-88537552	88549364-88549492
ENSBTAG00000012658	chr6	-	2091545-2091587	2106845-2106957	2119443-2119479
ENSBTAG00000000874	chr7	+	98535644-98535730	98539727-98539795	98541386-98541484
ENSBTAG00000043961	chr8	+	31235535-31235712	31238493-31238603	31243730-31243828
ENSBTAG00000017592	chr6	+	100124149-100124264	100128803-100128858	100129572-100129657
ENSBTAG00000014581	chr23	-	6219080-6219145	6229684-6229755,6250020-6251576	6270116-6270508
ENSBTAG00000024826	chr6	-	81511554-81512172	81513312-81513357,81513903-81513988	81526449-81526506
ENSBTAG00000010111	chr11	-	49514350-49514452	49516870-49517002	49536053-49536136
ENSBTAG00000002128	chr24	-	43170489-43170871	43174958-43175074	43177210-43177241
ENSBTAG00000017901	chr15	+	22189077-22189234	22193784-22193816	22194630-22194713
ENSBTAG00000021581	chr24	-	20745594-20745808	20752567-20752617	20757661-20757795
ENSBTAG00000000505	chr3	+	55127994-55128119	55128215-55128335	55133804-55133880
ENSBTAG00000006848	chr18	+	54807713-54807997	54809052-54809228,54809442-54809580	54810259-54810524
ENSBTAG00000004178	chr22	+	43381456-43381736	43382353-43382515	43382958-43383109
ENSBTAG00000020374	chr12	+	21676282-21677244	21690317-21690475	21695771-21697383
ENSBTAG00000044062	chr22	+	3899285-3899359	4065153-4065325	4142670-4142728
ENSBTAG00000009345	chr19	-	62509441-62509604	62512650-62512778	62512881-62513054
ENSBTAG00000018979	chr2	+	123162034-123162330	123163411-123163647	123174266-123174533
ENSBTAG00000001140	chr11	-	87944513-87944674	87946760-87946908	87951462-87951514
ENSBTAG00000002066	chr4	+	77860578-77860653	77860904-77861008	77861419-77861497
ENSBTAG00000019314	chr1	-	20679597-20679775	20708546-20708685	20716346-20716546
ENSBTAG00000012788	chr17	+	64995248-64995367	64995514-64995656	64996834-64997121
ENSBTAG00000008921	chr3	-	67021459-67021656	67022841-67022882	67029091-67029239
ENSBTAG00000019960	chr1	+	119800140-119800306	119800406-119800599	119803783-119803872
ENSBTAG00000008920	chrX	-	4931789-4931893	4932162-4932290,4936247-4936505	4940434-4940505
ENSBTAG00000020663	chr5	-	57772109-57772260	57772408-57772582	57774085-57774153
ENSBTAG00000017830	chr5	-	57174964-57175073	57175205-57175284	57181192-57181349
ENSBTAG00000004833	chr1	+	44274101-44274194	44275846-44275924	44277586-44277684
ENSBTAG00000011256	chr2	+	80348643-80348729	80348994-80349080,80350871-80350957	80354559-80354633
ENSBTAG00000005660	chr1	-	83494485-83494647	83495961-83496048,83496257-83496384	83496582-83496688
ENSBTAG00000025817	chr7	+	3994915-3995027;3994915-3995027	3995508-3995572;3995508-3995572	3999304-3999414;3999304-4000110
ENSBTAG00000019193	chr22	-	17206548-17206790	17210041-17210079	17211022-17211200
ENSBTAG00000020783	chr23	+	9995362-9995476	9996037-9996108,10012402-10012481	10014955-10015033
ENSBTAG00000019684	chr23	-	8305298-8305342	8345239-8345349	8414337-8414740
ENSBTAG00000037489	chr25	+	28276936-28277030	28288506-28288563	28294160-28294982
ENSBTAG00000012683	chr25	-	2298373-2298423	2298645-2298677	2298769-2298831
ENSBTAG00000012564	chr19	-	46684232-46684344	46693783-46693887	46705127-46705268
ENSBTAG00000010234	chr10	+	20707373-20707452	20712097-20712240	20712788-20712857
ENSBTAG00000012409	chr12	+	24261575-24261620	24264490-24264570	24268084-24268173
ENSBTAG00000016800	chr10	-	62863669-62867391	62869126-62869293	62871187-62871248
ENSBTAG00000016467	chr10	+	21412900-21413045	21413128-21413233	21413400-21413617
ENSBTAG00000003956	chr19	-	37113915-37114107	37118313-37118339	37118540-37118748
ENSBTAG00000013935	chr28	+	5872192-5872348	5878733-5878829	5909824-5910468
ENSBTAG00000030977	chr19	+	34441931-34441991	34445363-34445500	34446475-34446620
ENSBTAG00000008817	chr9	+	38801129-38801284	38802872-38803031	38804735-38804865
ENSBTAG00000004184	chr2	+	37171569-37171753	37180970-37181062	37184633-37184726
ENSBTAG00000002058	chr9	-	32549921-32550317	32551819-32551995	32556477-32556592
ENSBTAG00000005183	chr17	-	65869479-65869569	65873493-65873538,65874139-65874242	65877245-65877400
ENSBTAG00000011425	chr13	-	52604109-52604234	52610831-52610965	52611452-52611528
ENSBTAG00000014581	chr23	-	6209811-6209855	6218732-6218791,6218912-6218995	6219080-6219145
ENSBTAG00000008419	chr15	-	52948904-52948993	52972995-52973056	52983940-52984107
ENSBTAG00000013793	chr10	+	54587344-54587457	54592135-54592200	54595248-54595367
ENSBTAG00000009275	chr9	-	91086547-91086664	91090873-91091036	91093687-91093766
ENSBTAG00000001834	chr18	-	56667337-56667398	56667475-56667571,56667647-56667739,56667830-56667900	56667998-56668046
ENSBTAG00000011333	chr22	-	7858818-7858924	7863552-7863659	7864104-7864274
ENSBTAG00000009887	chr5	-	110685425-110685490	110685799-110685932	110686544-110686643
ENSBTAG00000014737	chr27	-	7003484-7003590	7011392-7011543	7025586-7025776
ENSBTAG00000020154	chr3	+	8389240-8389628	8389847-8389936	8390230-8390376
ENSBTAG00000011640	chr3	+	90246044-90246324	90246725-90246782	90258319-90258495
ENSBTAG00000017676	chr4	-	108776262-108776331	108839558-108839629	108921137-108921195
ENSBTAG00000011644	chr10	+	18587251-18587380	18588852-18589056,18589582-18589755	18592491-18592664
ENSBTAG00000011505	chr19	-	26785373-26785477	26786731-26787198	26791744-26791875
ENSBTAG00000021120	chr11	-	47806446-47806609	47810192-47810284	47822300-47822489
ENSBTAG00000005048	chr19	-	29581010-29581268	29583260-29583415	29586514-29586606
ENSBTAG00000009331	chr7	+	6087325-6087412	6088179-6088253	6089242-6089347
ENSBTAG00000047702	chrX	-	40062231-40062289	40062713-40062811	40063284-40063513
ENSBTAG00000009275	chr9	-	91086547-91086664	91090873-91091036,91091643-91091826	91093687-91093766
ENSBTAG00000014522	chr6	-	60286829-60286877	60308028-60308137	60336411-60336533
ENSBTAG00000016092	chr2	+	89422810-89422868	89430062-89430171,89433442-89433544	89436386-89436606
ENSBTAG00000013117	chr22	-	46649756-46649823	46651197-46651258	46651520-46651591
ENSBTAG00000000423	chr29	-	45338337-45338458	45340877-45341553	45346412-45346835
ENSBTAG00000017275	chr19	-	7990228-7990316	7993261-7993330,7996241-7996288	7996781-7996867
ENSBTAG00000013401	chr10	-	26060759-26060936	26061739-26061909,26062620-26062835	26063674-26063760
ENSBTAG00000000291	chr13	-	12324491-12324760	12329866-12330060	12331194-12331405
ENSBTAG00000014823	chr25	-	10461217-10461310	10472721-10472850	10476583-10476680
ENSBTAG00000012307	chr24	-	22491656-22491743	22513502-22513579	22523652-22523735
ENSBTAG00000012426	chr24	+	21911860-21911970	21913186-21913297	21914229-21914296
ENSBTAG00000014991	chr13	+	19081817-19081908	19084136-19084219	19095510-19095635
ENSBTAG00000013912	chr5	+	68239611-68239696	68241159-68241253	68262848-68262970
ENSBTAG00000006346	chr20	+	62645809-62645905	62694500-62694542	62695567-62697437
ENSBTAG00000006907	chr2	+	44737150-44737242	44739081-44739173,44739649-44739741,44740790-44740882	44745766-44745858
ENSBTAG00000015000	chr8	-	59741244-59741386	59742468-59742640	59742826-59742937
ENSBTAG00000008301	chr8	+	86097568-86097756;86097568-86097756	86098484-86098582;86098484-86098582	86105332-86105387;86105332-86105376
ENSBTAG00000017451	chr7	+	39479652-39479777	39480047-39480094	39480608-39480724
ENSBTAG00000011304	chr13	+	40980647-40980704	40980788-40980895	40985049-40985093
ENSBTAG00000003701	chr16	-	72510076-72510457	72517892-72517966,72518716-72518772	72523133-72523221
ENSBTAG00000018364	chr29	+	37850670-37850865	37850948-37851091	37852581-37852783
ENSBTAG00000035286	chr22	+	2706961-2707050	2757761-2757851	2760985-2763664
ENSBTAG00000004046	chr15	+	83640699-83640860	83643575-83643636,83644829-83644981	83648482-83648643
ENSBTAG00000034691	chr14	+	2289525-2289681	2291181-2291309	2291650-2291783
ENSBTAG00000004302	chr13	+	7542661-7542764	7543422-7543461,7546192-7546389	7549751-7549811
ENSBTAG00000021680	chr19	-	10322520-10323241	10328621-10328797	10354205-10354258
ENSBTAG00000000310	chr5	+	101653224-101653256	101655243-101655272	101656171-101656258
ENSBTAG00000003863	chr13	+	52810795-52810945	52811063-52811309	52813780-52814153
ENSBTAG00000012142	chr22	+	17630916-17630997;17630916-17630997	17638400-17638461,17639671-17639741;17638400-17638461,17639671-17639741	17647764-17648101;17647764-17648101
ENSBTAG00000002209	chr25	+	1288766-1288834	1291441-1291580	1295766-1295908
ENSBTAG00000021656	chr17	-	73647738-73647945	73648903-73650539	73653953-73654106
ENSBTAG00000014401	chr8	+	70362410-70362603	70365304-70365367,70367965-70368003	70368466-70368559
ENSBTAG00000007698	chr7	-	4510114-4510216	4510792-4510944	4512369-4512472
ENSBTAG00000011424	chr8	-	60269908-60269970	60270475-60270550	60270690-60270760
ENSBTAG00000012037	chr11	-	10677987-10678102	10683459-10683606,10687398-10687585,10700102-10700214	10710714-10710886
ENSBTAG00000009780	chr25	-	33330769-33330825	33332979-33333038	33339392-33339469
ENSBTAG00000011883	chr5	-	65619840-65619921	65621829-65621966	65624144-65624326
ENSBTAG00000008438	chr17	-	4780194-4780415	4788100-4788212	4819163-4819264
ENSBTAG00000011392	chr5	+	65810233-65810367	65813531-65813584	65814732-65814899
ENSBTAG00000013935	chr28	+	5872192-5872348	5899686-5899895	5909824-5910468
ENSBTAG00000013531	chr16	-	44017901-44018323	44020005-44020071,44024908-44024941,44026063-44026186	44032454-44032547
ENSBTAG00000014377	chr19	+	28201647-28201782	28201894-28201995	28202171-28202302
ENSBTAG00000008634	chr19	+	56398610-56398702	56399497-56399631	56399823-56399945
ENSBTAG00000018735	chr13	+	51897021-51897163	51899503-51899641	51900841-51901483
ENSBTAG00000021105	chr5	-	36897283-36897428	36900063-36900232	36905864-36905927
ENSBTAG00000014991	chr13	+	19103835-19103963	19106221-19106259	19116174-19116362
ENSBTAG00000018589	chr25	+	33674879-33674948	33676800-33676906	33679606-33679707
ENSBTAG00000016827	chr23	-	7412576-7412626	7412756-7412934	7413192-7413275
ENSBTAG00000006506	chr17	+	65586039-65586287	65587906-65587995,65592126-65592208	65592813-65593001
ENSBTAG00000026283	chr14	-	28818795-28818917	28823649-28823720	28825295-28825387
ENSBTAG00000011834	chr19	-	48671519-48671640	48673457-48673631,48674137-48674244,48674671-48674939	48682149-48682292
ENSBTAG00000006025	chr11	+	59784713-59784798	59786552-59786666	59787725-59787813
ENSBTAG00000015859	chr16	+	50682163-50682266	50682930-50683016,50683321-50683455	50683531-50683608
ENSBTAG00000018752	chr19	-	18514744-18514921	18518570-18518675	18522838-18522931
ENSBTAG00000046467	chr14	-	3578346-3578978	3580651-3580725,3581263-3581393	3582545-3582637
ENSBTAG00000018628	chr22	+	49499798-49499833	49500566-49500630	49501504-49501972
ENSBTAG00000017755	chr17	+	70705197-70705377	70708132-70708166	70708706-70708738
ENSBTAG00000000162	chr28	+	28446891-28446916	28448141-28448276	28449760-28449928
ENSBTAG00000003235	chr2	-	127282975-127283076	127284018-127284134,127287485-127287627	127292406-127292522
ENSBTAG00000012505	chr15	+	53625726-53625803	53631007-53631189	53633835-53633951
ENSBTAG00000011392	chr5	+	65788719-65788851	65790613-65790737,65791719-65791824	65793625-65793791
ENSBTAG00000013273	chr19	-	33890754-33890887	33892622-33892653	33894397-33894464
ENSBTAG00000006919	chr24	+	51014681-51014855	51015286-51015315	51020094-51020306
ENSBTAG00000009021	chr11	-	19049020-19049085	19053650-19053725	19075100-19075368
ENSBTAG00000012048	chr7	+	16586515-16586592	16586832-16586900	16587057-16587354
ENSBTAG00000004635	chr19	-	35004743-35004896;35004743-35004896	35004972-35005116,35005255-35005547,35005921-35006025;35004972-35005116,35005255-35005547,35005921-35006025	35006108-35006261;35006108-35006261
ENSBTAG00000001744	chr11	-	107155091-107157670	107157798-107157854	107158094-107158185
ENSBTAG00000002066	chr4	+	77860904-77861008	77861419-77861497	77862178-77862353
ENSBTAG00000017225	chr19	-	18332909-18332998	18335986-18336145,18338542-18338685	18342828-18343193
ENSBTAG00000034645	chr4	-	12462362-12462527	12468423-12468478	12477259-12477329
ENSBTAG00000003035	chr24	-	32617105-32617195	32620429-32620502	32623969-32624066
ENSBTAG00000006633	chr18	-	56521127-56521194	56522127-56522299	56523084-56523302
ENSBTAG00000006907	chr2	+	44739081-44739173	44739649-44739741	44745766-44745858
ENSBTAG00000006751	chr10	+	10583557-10583685	10588886-10588929	10595953-10596089
ENSBTAG00000018628	chr22	+	49499798-49499833	49500225-49500269,49500566-49500630	49501504-49501972
ENSBTAG00000014503	chr25	+	41232716-41232786	41234928-41235041,41235140-41235190	41237659-41237729
ENSBTAG00000006541	chr25	-	26193224-26193355	26193588-26193690	26193975-26194027
ENSBTAG00000013935	chr28	+	5872192-5872348	5877957-5878119	5878733-5878829
ENSBTAG00000005082	chr5	-	83186276-83186754	83187303-83187403	83187949-83188063
ENSBTAG00000002393	chr23	+	10773265-10773349	10784443-10784745	10785248-10785455
ENSBTAG00000016484	chrX	-	23279846-23280109	23281480-23281661,23282126-23282229	23284107-23284180
ENSBTAG00000001574	chr16	-	21789106-21789167	21794820-21795539	21808368-21808519
ENSBTAG00000013401	chr10	-	26058949-26059079	26059585-26059728	26059954-26060058
ENSBTAG00000014694	chr3	+	16519220-16519742	16519899-16519936	16520140-16520222
ENSBTAG00000015346	chr3	-	101066572-101066651	101069868-101070848	101071553-101071662
ENSBTAG00000001444	chr23	-	27093666-27094013	27094398-27094721,27096450-27096779,27098657-27099058,27099418-27099750,27101276-27101572,27103543-27103890	27104276-27104653
ENSBTAG00000020791	chr11	-	101786459-101786637	101791006-101791119	101791690-101791829
ENSBTAG00000018279	chr10	-	65266001-65266135	65267411-65267635	65268501-65268710
ENSBTAG00000015860	chrX	-	97368861-97368962	97369469-97369499	97373497-97373576
ENSBTAG00000000320	chr8	+	76971900-76972024	76978367-76979290	76986395-76986577
ENSBTAG00000020573	chr15	+	44090741-44090870	44092024-44092146	44098786-44098911
ENSBTAG00000034493	chr23	-	8601688-8601791	8642065-8642262	8647838-8647992
ENSBTAG00000012480	chr11	+	99299048-99299121	99300838-99300878	99301483-99301544
ENSBTAG00000006048	chr19	-	45356175-45356378	45357023-45357240	45367509-45367549
[truncated: 1,382 more rows]

## Sheet: Emb135.RetainedIntron
Table S2 The number of each type of alternative splicing events in longissimus muscle tissues.
B. events of intron retaintion (Emb135)
gene	chromosome	strand	retained intron event
ENSBTAG00000013160	chr13	+	51987649-51987728
ENSBTAG00000017747	chr19	-	27709695-27709795
ENSBTAG00000005578	chr29	+	44544738-44544836
ENSBTAG00000021820	chr7	+	12447003-12448179
ENSBTAG00000021820	chr7	+	12448273-12448635
ENSBTAG00000021820	chr7	+	12449610-12449938
ENSBTAG00000005166	chr3	-	16808569-16809879
ENSBTAG00000006984	chr16	-	5110291-5110815
ENSBTAG00000013782	chr2	+	107954975-107956074
ENSBTAG00000018175	chr19	-	50773771-50773845
ENSBTAG00000018291	chr11	+	49231082-49231164
ENSBTAG00000018291	chr11	+	49232638-49233003
ENSBTAG00000015405	chr15	+	47059620-47059818
ENSBTAG00000003294	chr26	-	21692504-21692592
ENSBTAG00000017706	chr7	+	22177230-22177324
ENSBTAG00000012462	chr16	-	35732630-35732734
ENSBTAG00000017814	chr18	-	46046404-46046509
ENSBTAG00000001834	chr18	-	56667572-56667646
ENSBTAG00000011134	chr7	-	5802508-5802628
ENSBTAG00000012024	chr29	-	45060010-45060224
ENSBTAG00000012985	chr18	-	1688357-1688442
ENSBTAG00000016253	chr19	+	44535245-44535423
ENSBTAG00000047103	chr8	+	78191366-78191739
ENSBTAG00000012936	chr15	-	84856906-84857236
ENSBTAG00000010611	chr6	+	69164176-69166750
ENSBTAG00000019692	chr10	-	21443224-21443521
ENSBTAG00000019136	chr25	+	559862-560010
ENSBTAG00000019136	chr25	+	560068-560154
ENSBTAG00000019136	chr25	+	560272-560348
ENSBTAG00000005530	chr23	+	16582367-16582471
ENSBTAG00000019365	chr15	-	28401482-28402114
ENSBTAG00000019365	chr15	-	28402699-28403022
ENSBTAG00000014191	chr16	+	62844218-62845052
ENSBTAG00000006099	chr3	-	19653064-19653156
ENSBTAG00000005002	chr2	+	129709698-129709906
ENSBTAG00000010403	chr18	+	43568701-43568997
ENSBTAG00000037649	chr4	-	120433254-120433761
ENSBTAG00000016128	chr19	+	56874951-56875054
ENSBTAG00000015124	chr12	-	86311575-86313862
ENSBTAG00000011421	chr18	+	56278178-56278693
ENSBTAG00000011421	chr18	+	56278799-56279506
ENSBTAG00000011421	chr18	+	56279741-56280085
ENSBTAG00000047756	chr19	+	28237776-28238003
ENSBTAG00000014549	chr22	-	48730039-48730125
ENSBTAG00000007759	chr4	+	114420194-114420524
ENSBTAG00000014646	chr17	-	74396538-74396620
ENSBTAG00000015115	chr18	+	57315600-57315674
ENSBTAG00000002735	chr25	-	545046-545205
ENSBTAG00000013274	chr19	+	33880777-33882021
ENSBTAG00000018238	chr22	-	60503511-60503913
ENSBTAG00000001510	chr5	-	60897977-60898495
ENSBTAG00000009449	chr18	-	50845782-50846157
ENSBTAG00000012288	chr17	-	68426289-68426638
ENSBTAG00000003588	chr14	+	83249039-83249121
ENSBTAG00000020758	chr5	+	26696553-26696743
ENSBTAG00000007777	chr22	-	17002195-17002423
ENSBTAG00000007777	chr22	-	17006742-17007048
ENSBTAG00000014687	chr19	+	21385857-21386083
ENSBTAG00000030301	chr3	-	110237165-110237260
ENSBTAG00000019871	chr17	-	75004437-75004712
ENSBTAG00000018910	chr22	-	51548000-51548134
ENSBTAG00000022006	chr19	+	56361056-56361291
ENSBTAG00000022006	chr19	+	56361786-56361924
ENSBTAG00000014930	chr13	+	61900879-61900975
ENSBTAG00000012125	chrX	+	40413623-40413888
ENSBTAG00000014906	chr7	+	85782565-85782710
ENSBTAG00000020999	chr15	+	78305007-78306279
ENSBTAG00000020999	chr15	+	78306649-78306953
ENSBTAG00000020999	chr15	+	78307097-78308794
ENSBTAG00000020999	chr15	+	78308960-78309098
ENSBTAG00000020999	chr15	+	78309145-78309437
ENSBTAG00000031800	chr13	-	54608952-54609418
ENSBTAG00000017755	chr17	+	70708167-70708705
ENSBTAG00000038330	chr25	-	557735-557866
ENSBTAG00000000406	chr3	+	14285679-14285907
ENSBTAG00000003697	chr16	-	43480066-43480799
ENSBTAG00000002718	chr10	+	20762066-20762151
ENSBTAG00000013163	chr13	+	51976135-51976376
ENSBTAG00000013163	chr13	+	51977096-51977182
ENSBTAG00000013163	chr13	+	51978008-51978119
ENSBTAG00000013163	chr13	+	51978210-51978430
ENSBTAG00000018258	chr19	+	55668291-55668806
ENSBTAG00000016664	chr13	-	54503094-54503188
ENSBTAG00000017219	chr17	+	46018395-46018484
ENSBTAG00000031829	chrX	+	91681934-91682018
ENSBTAG00000003264	chr18	+	56998965-56999076
ENSBTAG00000016352	chr7	+	13548368-13548617
ENSBTAG00000012609	chr5	-	120033066-120033563
ENSBTAG00000015090	chr7	+	22157220-22157299
ENSBTAG00000004225	chr19	-	23878155-23878259
ENSBTAG00000004225	chr19	-	23878401-23878780
ENSBTAG00000004225	chr19	-	23880232-23881403
ENSBTAG00000004225	chr19	-	23881515-23881871
ENSBTAG00000011214	chr16	-	47624383-47624604
ENSBTAG00000000696	chr15	-	47081552-47082011
ENSBTAG00000005751	chr10	-	38139667-38140428
ENSBTAG00000005751	chr10	-	38140971-38141131
ENSBTAG00000009982	chr3	+	9701749-9701894
ENSBTAG00000007480	chr7	+	45358870-45359026
ENSBTAG00000030164	chr19	-	57838785-57838998
ENSBTAG00000007780	chr22	+	17001534-17001640
ENSBTAG00000018599	chr18	+	46668330-46668428
ENSBTAG00000012107	chr26	-	20467902-20469015
ENSBTAG00000016268	chr18	-	52086228-52086302
ENSBTAG00000022635	chr22	+	51468822-51469154
ENSBTAG00000003126	chr15	-	76820727-76820865
ENSBTAG00000026467	chr5	-	120037998-120038139
ENSBTAG00000011064	chr14	-	1743458-1743518
ENSBTAG00000011064	chr14	-	1744113-1744270
ENSBTAG00000011064	chr14	-	1744403-1744473
ENSBTAG00000011064	chr14	-	1744801-1744880
ENSBTAG00000007454	chrX	+	40365640-40365737
ENSBTAG00000014003	chr5	+	10330988-10331277
ENSBTAG00000019215	chr24	-	35572629-35572825
ENSBTAG00000011815	chr18	-	52275265-52275463
ENSBTAG00000021372	chr6	+	93619461-93628169
ENSBTAG00000013926	chr18	+	56416119-56416214
ENSBTAG00000045943	chr2	+	120990161-120990967
ENSBTAG00000045943	chr2	+	120991066-120991356
ENSBTAG00000004635	chr19	-	35001190-35001401
ENSBTAG00000002279	chr19	-	36622616-36624136
ENSBTAG00000004788	chr10	+	20567409-20567681
ENSBTAG00000019494	chr23	+	9392154-9392509
ENSBTAG00000016457	chr1	-	86691393-86691479
ENSBTAG00000008433	chr15	-	52077875-52078017
ENSBTAG00000002712	chr10	+	20780688-20780760
ENSBTAG00000000856	chr14	+	1768415-1768500
ENSBTAG00000011324	chr11	-	72546857-72547085
ENSBTAG00000000879	chr14	+	1487399-1487469
ENSBTAG00000016589	chr5	-	30375094-30375305
ENSBTAG00000002844	chr18	+	56106577-56106647
ENSBTAG00000015721	chr7	-	16076779-16076853
ENSBTAG00000002643	chr23	-	7382609-7382774
ENSBTAG00000004996	chr8	+	100218199-100218286
ENSBTAG00000009208	chr17	+	56751212-56752105
ENSBTAG00000004729	chr25	-	2382325-2382402
ENSBTAG00000004729	chr25	-	2383445-2383527
ENSBTAG00000004729	chr25	-	2383701-2383830
ENSBTAG00000007497	chr13	+	54519637-54520110
ENSBTAG00000025778	chr10	+	20846365-20846513
ENSBTAG00000007167	chr12	+	36503147-36503384
ENSBTAG00000021039	chr7	+	18308034-18308150
ENSBTAG00000001295	chr17	+	72596640-72596755
ENSBTAG00000011904	chrX	-	40075871-40076087
ENSBTAG00000004240	chr5	+	63048767-63048865
ENSBTAG00000009175	chr29	+	45969363-45969439
ENSBTAG00000000811	chr7	-	4216634-4216731
ENSBTAG00000000811	chr7	-	4216804-4216911
ENSBTAG00000013889	chr11	-	106376206-106376383
ENSBTAG00000013535	chr16	+	44002659-44003566
ENSBTAG00000009960	chr23	+	28090354-28090507
ENSBTAG00000008808	chr3	+	101058196-101058283
ENSBTAG00000017386	chr3	-	104064648-104064770
ENSBTAG00000011135	chr7	-	5795844-5795965
ENSBTAG00000006904	chr5	-	27072662-27072791
ENSBTAG00000006050	chr3	-	20760010-20760356
ENSBTAG00000012277	chr17	+	68417591-68417668
ENSBTAG00000012277	chr17	+	68417768-68418883
ENSBTAG00000012277	chr17	+	68419039-68419396
ENSBTAG00000022598	chr22	-	53074488-53074602
ENSBTAG00000006330	chr22	-	50802279-50804752
ENSBTAG00000012721	chr26	+	18647859-18648049
ENSBTAG00000002829	chr9	-	97482738-97482828
ENSBTAG00000002829	chr9	-	97483022-97483302
ENSBTAG00000018812	chr13	-	52985640-52986006
ENSBTAG00000021351	chrX	-	84793234-84793308
ENSBTAG00000001422	chr9	-	19000844-19001390
ENSBTAG00000004120	chr22	-	50349196-50349351
ENSBTAG00000007181	chr18	-	25805068-25805778
ENSBTAG00000018859	chr18	-	49965099-49965762
ENSBTAG00000006245	chr7	-	13939518-13939596
ENSBTAG00000011689	chr18	+	63110019-63110342
ENSBTAG00000014505	chr21	+	22060344-22060721
ENSBTAG00000019646	chr7	+	41758723-41758918
ENSBTAG00000020530	chr12	+	32721983-32722914
ENSBTAG00000020318	chr18	-	14818161-14818819
ENSBTAG00000013392	chr19	-	27179347-27179518
ENSBTAG00000000638	chr18	+	14055421-14055577
ENSBTAG00000002467	chr25	+	619071-619162
ENSBTAG00000002467	chr25	+	619548-619674
ENSBTAG00000016139	chr25	-	34727832-34728020
ENSBTAG00000018060	chrX	+	91784452-91784880
ENSBTAG00000011588	chr22	-	51055257-51055335
ENSBTAG00000011588	chr22	-	51055422-51055530
ENSBTAG00000011588	chr22	-	51055626-51055772
ENSBTAG00000008421	chr14	+	2198994-2199085
ENSBTAG00000005715	chr26	+	25874326-25874495
ENSBTAG00000005385	chr17	-	65103217-65103390
ENSBTAG00000014118	chr25	+	1079206-1079268
ENSBTAG00000014118	chr25	+	1079353-1079422
ENSBTAG00000014118	chr25	+	1079861-1079933
ENSBTAG00000030384	chr11	-	104315528-104315607
ENSBTAG00000014390	chr2	+	122122565-122123026
ENSBTAG00000014518	chr6	-	60214537-60214625
ENSBTAG00000027361	chr13	+	65563164-65563352
ENSBTAG00000000345	chr25	+	36045276-36045354
ENSBTAG00000021920	chr11	-	2785820-2785946
ENSBTAG00000000042	chr19	+	51567371-51567794
ENSBTAG00000001762	chr7	-	3988359-3988536
ENSBTAG00000004521	chr7	+	22533132-22533269
ENSBTAG00000021894	chr3	-	8348579-8348713
ENSBTAG00000021894	chr3	-	8349091-8349258
ENSBTAG00000007456	chrX	+	40385878-40386037
ENSBTAG00000008996	chr17	+	72425680-72425747
ENSBTAG00000007872	chr8	+	28882193-28882954
ENSBTAG00000002603	chr21	+	55304946-55305048
ENSBTAG00000014490	chr23	+	27572476-27574707
ENSBTAG00000014891	chr11	-	21108155-21109027
ENSBTAG00000015186	chr7	+	9031512-9031745
ENSBTAG00000047734	chr25	-	27784109-27784189
ENSBTAG00000010564	chr6	+	16376689-16376842
ENSBTAG00000010015	chr25	-	3609320-3609484
ENSBTAG00000002481	chr25	+	625919-625995
ENSBTAG00000020944	chr18	-	13985102-13985190
ENSBTAG00000008794	chr23	+	27066327-27066465
ENSBTAG00000033136	chr16	-	33182265-33182376
ENSBTAG00000007343	chr7	-	40346050-40346989
ENSBTAG00000014730	chr5	-	104250008-104250099
ENSBTAG00000014730	chr5	-	104250233-104250542
ENSBTAG00000014349	chr7	-	44881675-44881745
ENSBTAG00000016559	chr29	-	43149146-43149431
ENSBTAG00000013436	chr18	+	46530074-46530152
ENSBTAG00000020124	chr11	-	10091249-10091471
ENSBTAG00000003315	chr12	-	35841327-35841432
ENSBTAG00000040308	chr15	+	35943507-35943680
ENSBTAG00000009101	chr17	+	57421758-57421883
ENSBTAG00000018421	chr18	+	37086785-37087013
ENSBTAG00000010386	chr2	+	106978560-106978772
ENSBTAG00000020781	chr18	+	26385829-26385964
ENSBTAG00000046325	chr14	+	21164916-21165065
ENSBTAG00000002147	chr22	-	28775984-28776238
ENSBTAG00000008789	chr7	+	21576022-21576558
ENSBTAG00000011575	chr19	+	51430304-51430596
ENSBTAG00000011575	chr19	+	51430686-51430785
ENSBTAG00000004551	chr25	-	549839-549929
ENSBTAG00000020244	chr3	-	15522657-15522822
ENSBTAG00000015807	chr8	+	77353109-77353395
ENSBTAG00000018897	chr19	-	18035801-18035919
ENSBTAG00000012277	chr17	+	68419443-68419787
ENSBTAG00000007739	chr7	-	4533656-4533749
ENSBTAG00000011413	chr8	+	60246661-60246757
ENSBTAG00000011413	chr8	+	60246871-60246953
ENSBTAG00000011424	chr8	-	60269971-60270474
ENSBTAG00000011424	chr8	-	60270551-60270689
ENSBTAG00000015636	chr7	+	15878712-15878847
ENSBTAG00000015636	chr7	+	15878998-15879448
ENSBTAG00000002921	chr10	-	36405410-36405680
ENSBTAG00000019099	chr8	+	71583638-71585829
ENSBTAG00000005583	chr3	+	103159395-103159504
ENSBTAG00000001904	chr18	+	14647500-14647567
ENSBTAG00000003754	chr10	+	38135112-38135567
ENSBTAG00000001185	chr29	-	46322867-46323141
ENSBTAG00000004223	chr19	+	23876193-23876674
ENSBTAG00000013866	chr3	-	16506874-16507186
ENSBTAG00000011228	chr4	-	114451315-114451397
ENSBTAG00000016050	chr5	-	120109365-120109554
ENSBTAG00000012044	chr18	+	14533192-14533366
ENSBTAG00000010818	chr5	-	90900616-90901166
ENSBTAG00000003986	chr7	+	52510507-52512032
ENSBTAG00000046545	chr3	+	14412036-14412366
ENSBTAG00000012377	chr13	-	12580278-12583762
ENSBTAG00000012377	chr13	-	12583861-12585246
ENSBTAG00000018999	chr25	+	3783639-3785023
ENSBTAG00000016420	chr22	+	13888405-13888706
ENSBTAG00000015105	chr4	+	61810609-61810804
ENSBTAG00000006112	chr28	-	3358104-3358173
ENSBTAG00000025450	chr10	+	76583416-76584022
ENSBTAG00000011556	chr11	-	104305839-104308265
ENSBTAG00000026356	chr14	+	1801317-1801395
ENSBTAG00000026356	chr14	+	1802326-1802395
ENSBTAG00000012937	chr15	+	84866723-84866980
ENSBTAG00000002881	chr25	-	36885429-36885530
ENSBTAG00000006633	chr18	-	56522300-56523083
ENSBTAG00000021181	chr11	+	1591200-1591545
ENSBTAG00000012990	chr17	-	46166008-46166312
ENSBTAG00000009075	chr16	-	47977910-47978336
ENSBTAG00000016250	chr18	-	21928755-21928838
ENSBTAG00000007740	chr15	+	77250021-77250314
ENSBTAG00000011466	chr12	+	89245333-89245412
ENSBTAG00000016552	chr25	-	1348823-1348917
ENSBTAG00000006884	chr10	-	21428038-21428957
ENSBTAG00000007827	chr29	-	42870035-42870121
ENSBTAG00000018049	chr7	+	22790690-22790790
ENSBTAG00000046670	chr19	+	43285976-43286339
ENSBTAG00000037581	chr18	-	65978094-65978547
ENSBTAG00000009488	chr29	-	41800182-41801991
ENSBTAG00000001931	chr5	+	121187719-121187888
ENSBTAG00000001931	chr5	+	121188249-121188337
ENSBTAG00000014984	chr3	-	20256425-20256564
ENSBTAG00000003512	chr13	+	64907754-64908647
ENSBTAG00000006963	chr11	-	98193283-98193593
ENSBTAG00000002715	chr10	+	20773721-20773811
ENSBTAG00000002715	chr10	+	20773919-20774104
ENSBTAG00000044175	chr20	+	13978537-13978633
ENSBTAG00000015481	chr11	-	37826546-37827276
ENSBTAG00000007841	chr18	+	45095589-45095755
ENSBTAG00000013288	chr7	+	4140199-4142645
ENSBTAG00000005349	chr15	-	44471705-44472101

## Sheet: Emb135.A5SS
Table S2 The number of each type of alternative splicing events in longissimus muscle tissues.
C. events of alternative 5' splice site (Emb135)
gene	chromosome	strand	constitutive exon	5' exon	alternative 5' exon event
ENSBTAG00000004790	chr16	-	71022277-71022346	71022832-71022980	71022721-71022980
ENSBTAG00000010931	chr4	+	105843453-105843519	105842748-105842791	105842748-105842966
ENSBTAG00000014900	chr18	-	63434266-63434361	63434452-63434580	63434470-63434580
ENSBTAG00000000813	chr7	+	4212824-4212945	4211653-4211760	4211653-4212178
ENSBTAG00000002922	chr29	+	17884393-17884495	17884044-17884134	17884044-17884116
ENSBTAG00000025942	chr8	-	6649850-6649926	6664527-6664623	6663905-6664623
ENSBTAG00000023601	chr18	+	53449779-53449920	53449226-53449292	53449226-53449528
ENSBTAG00000023601	chr18	+	53449779-53449920	53449226-53449292	53449226-53449521
ENSBTAG00000002402	chr9	+	97680084-97680246	97676906-97677011	97676906-97679970
ENSBTAG00000015534	chr16	+	23355250-23355349	23350279-23350411	23350279-23350434
ENSBTAG00000015534	chr16	+	23370759-23370928	23355250-23355349	23355250-23363611
ENSBTAG00000006235	chr3	-	16689407-16689482	16690301-16690369	16690213-16690369
ENSBTAG00000004080	chr26	-	40041404-40041708	40042546-40042685	40042484-40042685
ENSBTAG00000004080	chr26	-	40045725-40045800	40047660-40047747	40046262-40047747
ENSBTAG00000017183	chr27	-	14774018-14774148	14781755-14781942	14775635-14781942
ENSBTAG00000017183	chr27	-	14774018-14774148	14781755-14781942	14781324-14781942
ENSBTAG00000017183	chr27	-	14781755-14781942	14789156-14789240	14789103-14789240
ENSBTAG00000019851	chr18	+	58435160-58435250	58425828-58425976	58425828-58426584
ENSBTAG00000019851	chr18	+	58442478-58442548	58442238-58442352	58442238-58442321
ENSBTAG00000017747	chr19	-	27709953-27710212	27710476-27710913	27710865-27710913
ENSBTAG00000018115	chr17	-	59335984-59336084	59336477-59336586	59336541-59336586
ENSBTAG00000009495	chr18	+	52973604-52973719	52969890-52970046	52969890-52970042
ENSBTAG00000006158	chr1	+	53825133-53825165	53820984-53821060	53820984-53823285
ENSBTAG00000006158	chr1	+	53825133-53825165	53820984-53821060	53820984-53823791
ENSBTAG00000023806	chr4	+	4600877-4601080	4494964-4495132	4494964-4496257
ENSBTAG00000023806	chr4	+	4600877-4601080	4494964-4495132	4494964-4579307
ENSBTAG00000023806	chr4	+	4727549-4728977	4712231-4712369	4712231-4715546
ENSBTAG00000031564	chrX	+	97435279-97435346	97432890-97432972	97432890-97433082
ENSBTAG00000031564	chrX	+	97442433-97442473	97435279-97435346	97435279-97440066
ENSBTAG00000002059	chr9	+	32583975-32584149	32546310-32546429	32546310-32562944
ENSBTAG00000015350	chr21	-	21515943-21516001	21516591-21516686	21516654-21516686
ENSBTAG00000046346	chr21	+	71299312-71299371	71298171-71298251	71298171-71298227
ENSBTAG00000002882	chr7	-	28436938-28437108	28441671-28441796	28441681-28441796
ENSBTAG00000002882	chr7	-	28442441-28442597	28464994-28465352	28446254-28465352
ENSBTAG00000005847	chr11	+	86583636-86583652	86574011-86574224	86574011-86574242
ENSBTAG00000008255	chr6	+	4144593-4144654	4141489-4141647	4141489-4143322
ENSBTAG00000020376	chr20	+	31285475-31285644	31284382-31284635	31284382-31284884
ENSBTAG00000020376	chr20	+	31285475-31285644	31284382-31284635	31284382-31284874
ENSBTAG00000008893	chr22	-	15934723-15935060	15990689-15990805	15990150-15990805
ENSBTAG00000008110	chr19	-	20376168-20376397	20379555-20379655	20379118-20379655
ENSBTAG00000014401	chr8	+	70373312-70373445	70372821-70372867	70372821-70373188
ENSBTAG00000014401	chr8	+	70373312-70373445	70372821-70372867	70372821-70373133
ENSBTAG00000014401	chr8	+	70383922-70384759	70380614-70380720	70380614-70380728
ENSBTAG00000018894	chr7	-	17574670-17574848	17577297-17577485	17574941-17577485
ENSBTAG00000018894	chr7	-	17577297-17577485	17579390-17579485	17578226-17579485
ENSBTAG00000018894	chr7	-	17577297-17577485	17579390-17579485	17578797-17579485
ENSBTAG00000001529	chr27	-	33173520-33174035	33175752-33175906	33174364-33175906
ENSBTAG00000014803	chr6	+	106631619-106631651	106626199-106626317	106626199-106626344
ENSBTAG00000014803	chr6	+	106638728-106638886	106638260-106638421	106638260-106638416
ENSBTAG00000010402	chr5	-	75148995-75149346	75179849-75179909	75179855-75179909
ENSBTAG00000012426	chr24	+	21921102-21921472	21914229-21914296	21914229-21920636
ENSBTAG00000020215	chr23	+	51932395-51932508	51925195-51925321	51925195-51931453
ENSBTAG00000020215	chr23	+	52014497-52014623	52012835-52012894	52012835-52012898
ENSBTAG00000005250	chrX	+	39648352-39648603	39639906-39639991	39639906-39646549
ENSBTAG00000010649	chr21	-	7133024-7133215	7192468-7192553	7154907-7192553
ENSBTAG00000010649	chr21	-	7133024-7133215	7192468-7192553	7144149-7192553
ENSBTAG00000006916	chr19	-	14867125-14867159	14875504-14875624	14875492-14875624
ENSBTAG00000007015	chr19	-	5286704-5286859	5289909-5290259	5287593-5290259
ENSBTAG00000007015	chr19	-	5286704-5286859	5289909-5290259	5289608-5290259
ENSBTAG00000005578	chr29	+	44545231-44545299	44544837-44544903	44544837-44545108
ENSBTAG00000007090	chr19	-	30141166-30141291	30141826-30142029	30141366-30142029
ENSBTAG00000007090	chr19	-	30154743-30155052	30155178-30155348	30155151-30155348
ENSBTAG00000007090	chr19	-	30161185-30161341	30162878-30163021	30161895-30163021
ENSBTAG00000018813	chr13	+	52981226-52981286	52979327-52979447	52979327-52979958
ENSBTAG00000018813	chr13	+	52982598-52982658	52982397-52982491	52982397-52982495
ENSBTAG00000046394	chr19	+	20704616-20704799	20703988-20704052	20703988-20704194
ENSBTAG00000046394	chr19	+	20706563-20706632	20705982-20706158	20705982-20706162
ENSBTAG00000022160	chr29	+	49283312-49283342	49264642-49264710	49264642-49264686
ENSBTAG00000022160	chr29	+	49315918-49316917	49311078-49311134	49311078-49312877
ENSBTAG00000007910	chr19	+	56202715-56202860	56197693-56197860	56197693-56200775
ENSBTAG00000001814	chr22	+	56809827-56809926	56808591-56808742	56808591-56808705
ENSBTAG00000001814	chr22	+	56812125-56812274	56811686-56811949	56811686-56811940
ENSBTAG00000011285	chr16	-	67648830-67648940	67653245-67653844	67651726-67653844
ENSBTAG00000016710	chr19	-	10894828-10895452	10903427-10903658	10899167-10903658
ENSBTAG00000000948	chr14	+	27891948-27892019	27864735-27864791	27864735-27876985
ENSBTAG00000021820	chr7	+	12449491-12449609	12448636-12448819	12448636-12449281
ENSBTAG00000000435	chr5	+	26682234-26682403	26681522-26681686	26681522-26681933
ENSBTAG00000010547	chr24	-	43504495-43504661	43506834-43507022	43506884-43507022
ENSBTAG00000010547	chr24	-	43509130-43509227	43511073-43511258	43511077-43511258
ENSBTAG00000036099	chr11	-	99351171-99351250	99352276-99352417	99351330-99352417
ENSBTAG00000013627	chr7	+	40642159-40642276	40640496-40640627	40640496-40640632
ENSBTAG00000013627	chr7	+	40643335-40643916	40642159-40642276	40642159-40643066
ENSBTAG00000001962	chr20	+	9292724-9292838	9240504-9240562	9240504-9288116
ENSBTAG00000011608	chr10	+	4951948-4952060	4950671-4950870	4950671-4951345
ENSBTAG00000011950	chr2	+	134020813-134020942	134019686-134019770	134019686-134020183
ENSBTAG00000009486	chr29	+	41794215-41794402	41793247-41793377	41793247-41793498
ENSBTAG00000009486	chr29	+	41794215-41794402	41793247-41793377	41793247-41793414
ENSBTAG00000009486	chr29	+	41794215-41794402	41793247-41793377	41793247-41793390
ENSBTAG00000009486	chr29	+	41794215-41794402	41793247-41793377	41793247-41793379
ENSBTAG00000015980	chr19	+	51386866-51387003	51384922-51385000	51384922-51385726
ENSBTAG00000019821	chr16	+	65393482-65393528	65390971-65391119	65390971-65392669
ENSBTAG00000011518	chr27	-	40131405-40131616	40133048-40133206	40133017-40133206
ENSBTAG00000005681	chr9	-	23401999-23402501	23405911-23406009	23404200-23406009
ENSBTAG00000005681	chr9	-	23519590-23519669	23580186-23580335	23521201-23580335
ENSBTAG00000005909	chr3	-	80248998-80249073	80254202-80254246	80254029-80254246
ENSBTAG00000003205	chr11	-	95850116-95850782	95852996-95853077	95852116-95853077
ENSBTAG00000003205	chr11	-	95854148-95854284	95854693-95854734	95854522-95854734
ENSBTAG00000005166	chr3	-	16801898-16803122	16804771-16804908	16804789-16804908
ENSBTAG00000020517	chr19	-	35427015-35428092	35431823-35432081	35428180-35432081
ENSBTAG00000020517	chr19	-	35427015-35428092	35431823-35432081	35428187-35432081
ENSBTAG00000018101	chr13	-	64262434-64262628	64263678-64263795	64263696-64263795
ENSBTAG00000013118	chr1	+	67180508-67180557	67144111-67144247	67144111-67159156
ENSBTAG00000009576	chr15	-	78271511-78271600	78275147-78275225	78271844-78275225
ENSBTAG00000000290	chr1	-	84806686-84806734	84808399-84808488	84806976-84808488
ENSBTAG00000010741	chr2	-	26793291-26793448	26796893-26798046	26793754-26798046
ENSBTAG00000015366	chr4	-	50009882-50010415	50012902-50012965	50011576-50012965
ENSBTAG00000008499	chr5	-	30660719-30660802	30660909-30661025	30660899-30661025
ENSBTAG00000015312	chr5	-	104349031-104349056	104349368-104349475	104349172-104349475
ENSBTAG00000006969	chr23	-	28103609-28103717	28105096-28105320	28103876-28105320
ENSBTAG00000013406	chr5	-	6266018-6266409	6267023-6267116	6267041-6267116
ENSBTAG00000013406	chr5	-	6267763-6267892	6271534-6271702	6271555-6271702
ENSBTAG00000034992	chrX	-	4717036-4717188	4718381-4718733	4717737-4718733
ENSBTAG00000007453	chr23	+	27219875-27219957	27219377-27219438	27219377-27219621
ENSBTAG00000008815	chr10	-	76151142-76152446	76179115-76179239	76179175-76179239
ENSBTAG00000011263	chr13	-	65211732-65211843	65212107-65212123	65212078-65212123
ENSBTAG00000010581	chr22	+	36134163-36134917	36129966-36130104	36129966-36132250
ENSBTAG00000000382	chr11	-	102008811-102008918	102054910-102055003	102047927-102055003
ENSBTAG00000004240	chr5	+	63034806-63034932;63034806-63034856	63027194-63027488;63027194-63027488	63027194-63028112;63027194-63028112
ENSBTAG00000010243	chr4	+	118236175-118236363;118236175-118236363	118234513-118234719;118234510-118234719	118234513-118234578;118234510-118234578
ENSBTAG00000019463	chr19	-	44755079-44755212	44755456-44755500	44755438-44755500
ENSBTAG00000013725	chr22	+	57843202-57843342	57838728-57839011	57838728-57840959
ENSBTAG00000021776	chr29	+	46109488-46109570	46108281-46108409	46108281-46108290
ENSBTAG00000021776	chr29	+	46110818-46111001	46109927-46110097	46109927-46110660
ENSBTAG00000012698	chr2	-	122068286-122068403	122080334-122080446	122074861-122080446
ENSBTAG00000012698	chr2	-	122068286-122068403	122080334-122080446	122074877-122080446
ENSBTAG00000012698	chr2	-	122080334-122080446	122087760-122087843	122080750-122087843
ENSBTAG00000007217	chr19	-	56683343-56683458	56683704-56683842	56683674-56683842
ENSBTAG00000005622	chr25	-	10297861-10298085	10324962-10325021	10324953-10325021
ENSBTAG00000000495	chr7	-	70858271-70859360	70870792-70870844	70870355-70870844
ENSBTAG00000031709	chr1	+	100556805-100557015	100540220-100540309	100540220-100541510
ENSBTAG00000016481	chr4	+	93545902-93546095	93540603-93540834	93540603-93545828
ENSBTAG00000039523	chr7	+	15437847-15437935	15428921-15428994	15428921-15428939
ENSBTAG00000039523	chr7	+	15471211-15472604	15439187-15439267	15439187-15440079
ENSBTAG00000047717	chr19	-	20742446-20742567	20786799-20786818	20768404-20786818
ENSBTAG00000007061	chr29	+	43772326-43772453	43771100-43771219	43771100-43771225
ENSBTAG00000008145	chr9	-	41198591-41198723	41198853-41198935	41198849-41198935
ENSBTAG00000001352	chr11	-	103914650-103914762	103916436-103916652	103915409-103916652
ENSBTAG00000001352	chr11	-	103914650-103914762	103916436-103916652	103916185-103916652
ENSBTAG00000001352	chr11	-	103914650-103914762	103916436-103916652	103915422-103916652
ENSBTAG00000006984	chr16	-	5110207-5110866;5110816-5110866	5115073-5115261;5115073-5115261	5115094-5115261;5115094-5115261
ENSBTAG00000003718	chr1	-	154364857-154364992	154366379-154366491	154365250-154366491
ENSBTAG00000003718	chr1	-	154375561-154375665	154375855-154376271	154376255-154376271
ENSBTAG00000003718	chr1	-	154375561-154375665	154375855-154376271	154376012-154376271
ENSBTAG00000026604	chr9	+	61435224-61435364	61434665-61434761	61434665-61434999
ENSBTAG00000034691	chr14	+	2289525-2289681	2288555-2288622	2288555-2288786
ENSBTAG00000011811	chr7	+	13905529-13905640	13904181-13904235	13904181-13905083
ENSBTAG00000011811	chr7	+	13905529-13905640	13904181-13904235	13904181-13904578
ENSBTAG00000032024	chr9	-	87991198-87991372	87999244-87999503	87999374-87999503
ENSBTAG00000014598	chr19	-	49625039-49625231	49629005-49629327	49626009-49629327
ENSBTAG00000014598	chr19	-	49632110-49632192	49633795-49634732	49634224-49634732
ENSBTAG00000014598	chr19	-	49643873-49644024	49644765-49645011	49644242-49645011
ENSBTAG00000014598	chr19	-	49644765-49645011	49647986-49648028	49647905-49648028
ENSBTAG00000014598	chr19	-	49677605-49677789	49683978-49684166	49683969-49684166
ENSBTAG00000011197	chr26	+	811163-811244	798549-798721	798549-798667
ENSBTAG00000013842	chr5	+	64515724-64515847	64514794-64514862	64514794-64514875
ENSBTAG00000032684	chr1	-	71513634-71513767	71516528-71516789	71516208-71516789
ENSBTAG00000011843	chr29	-	41615241-41615413	41617926-41618139	41615518-41618139
ENSBTAG00000019235	chr5	+	99452696-99452754	99447175-99447325	99447175-99447280
ENSBTAG00000014433	chr19	-	25436722-25436824	25496371-25496726	25455008-25496726
ENSBTAG00000047379	chr25	-	37128533-37128695	37131206-37131432	37130936-37131432
ENSBTAG00000018928	chr22	+	51490982-51491107	51490841-51490907	51490841-51490874
ENSBTAG00000018928	chr22	+	51491516-51491566	51490982-51491107	51490982-51491142
ENSBTAG00000027444	chr13	-	34949230-34949310	34961985-34962660	34950234-34962660
ENSBTAG00000021466	chr2	-	7325616-7325723	7325839-7326000	7325874-7326000
ENSBTAG00000021466	chr2	-	7325616-7325723	7325839-7326000	7325946-7326000
ENSBTAG00000021466	chr2	-	7328115-7328168	7328853-7328906	7328260-7328906
ENSBTAG00000021466	chr2	-	7338566-7338619	7338759-7338803	7338774-7338803
ENSBTAG00000003504	chr13	-	64864412-64864546	64867280-64867355	64867308-64867355
ENSBTAG00000003741	chr26	+	24385733-24385974	24330861-24330945	24330861-24371517
ENSBTAG00000016911	chr19	+	39748765-39748892	39748093-39748223	39748093-39748231
ENSBTAG00000010698	chr23	-	27954008-27954133	27954264-27954334	27954259-27954334
ENSBTAG00000018578	chr11	+	10087532-10087699	10087131-10087285	10087131-10087433
ENSBTAG00000018578	chr11	+	10088977-10089088	10088733-10088869	10088733-10088865
ENSBTAG00000012804	chr10	+	1092017-1094330	1089462-1089630	1089462-1091922
ENSBTAG00000013782	chr2	+	107950080-107950181	107949740-107949830	107949740-107949770
ENSBTAG00000013782	chr2	+	107950080-107950181	107949740-107949830	107949740-107949760
ENSBTAG00000005072	chr13	-	31681446-31681556	31683262-31683375	31681642-31683375
ENSBTAG00000013472	chr4	+	11639335-11639433	11639190-11639234	11639190-11639231
ENSBTAG00000013472	chr4	+	11650900-11651007	11650750-11650803	11650750-11650800
ENSBTAG00000008935	chr5	-	26889473-26889504	26889801-26889903	26889794-26889903
ENSBTAG00000038316	chr19	-	44860998-44861065	44881028-44881100	44863143-44881100
ENSBTAG00000017753	chr1	+	9811726-9811859	9777538-9777740	9777538-9798333
ENSBTAG00000017753	chr1	+	9811726-9811859	9777538-9777740	9777538-9795702
ENSBTAG00000017753	chr1	+	9920035-9921004	9908002-9908148	9908002-9908142
ENSBTAG00000010830	chr5	-	56568773-56568907	56568995-56569135	56568989-56569135
ENSBTAG00000010830	chr5	-	56602094-56602261	56603863-56603943	56603178-56603943
ENSBTAG00000003307	chr11	+	48576333-48576468	48575004-48575107	48575004-48575131
ENSBTAG00000021351	chrX	-	84793456-84793530	84793698-84793894	84793689-84793894
ENSBTAG00000021351	chrX	-	84797667-84797828	84797997-84798130	84797982-84798130
ENSBTAG00000030587	chr19	+	40098034-40098128	40090995-40091193	40090995-40091701
ENSBTAG00000020940	chr28	+	35348377-35348464	35346726-35347112	35346726-35348271
ENSBTAG00000016080	chr16	-	42223614-42223737	42228807-42228982	42225462-42228982
ENSBTAG00000011172	chr11	-	10919599-10919697	10921172-10921309	10921166-10921309
ENSBTAG00000016103	chr18	+	34829938-34830054	34824976-34825062	34824976-34826514
ENSBTAG00000016103	chr18	+	34870770-34871222	34858668-34858794	34858668-34858763
ENSBTAG00000005580	chr3	-	103181769-103181910	103182711-103182957	103182889-103182957
ENSBTAG00000005726	chr4	+	70200602-70200712	70198053-70198191	70198053-70200504
ENSBTAG00000005726	chr4	+	70206063-70206198	70204605-70204687	70204605-70205762
ENSBTAG00000005726	chr4	+	70206746-70207085	70206063-70206198	70206063-70206135
ENSBTAG00000011896	chr22	+	58391597-58391683	58390793-58390938	58390793-58390913
ENSBTAG00000011896	chr22	+	58393971-58394116	58392618-58392693	58392618-58393499
ENSBTAG00000021359	chr23	+	15070760-15070901	15070202-15070319	15070202-15070324
ENSBTAG00000014032	chr14	+	49813112-49813279	49763065-49763221	49763065-49804300
ENSBTAG00000014032	chr14	+	49824867-49824987	49816164-49816313	49816164-49824267
ENSBTAG00000002309	chr22	+	52661085-52661597	52656108-52656183	52656108-52658015
ENSBTAG00000017181	chr29	-	42891087-42891115	42891206-42891287	42891210-42891287
ENSBTAG00000017181	chr29	-	43081995-43082096	43092427-43092842	43086511-43092842
ENSBTAG00000034077	chr13	+	64239607-64239783	64236120-64236184	64236120-64239384
ENSBTAG00000004896	chr7	+	62550029-62550166	62503029-62503128	62503029-62503132
ENSBTAG00000004896	chr7	+	62604960-62605018	62591654-62591741	62591654-62604715
ENSBTAG00000004896	chr7	+	62604960-62605018	62591654-62591741	62591654-62604856
ENSBTAG00000004896	chr7	+	62604960-62605018	62591654-62591741	62591654-62604886
ENSBTAG00000004896	chr7	+	62619300-62619434	62618230-62618277	62618230-62618417
ENSBTAG00000004896	chr7	+	62630987-62631047	62629191-62629249	62629191-62629891
ENSBTAG00000023814	chr1	-	95518936-95519072	95521452-95521674	95521539-95521674
ENSBTAG00000016224	chr8	-	112896493-112896598	112897087-112897237	112897099-112897237
ENSBTAG00000000447	chr26	-	15015291-15015369	15043156-15043194	15039199-15043194
ENSBTAG00000007499	chrX	+	55239149-55241418	55234948-55235029	55234948-55235017
ENSBTAG00000011732	chr19	-	40699804-40699866	40707848-40708000	40704016-40708000
ENSBTAG00000011732	chr19	-	40699804-40699866	40707848-40708000	40700171-40708000
ENSBTAG00000005155	chr1	+	37940925-37941147	37937256-37937376	37937256-37938836
ENSBTAG00000019314	chr1	-	20679597-20679775	20708546-20708685	20701177-20708685
ENSBTAG00000002648	chr23	+	7392661-7392747	7389213-7389311	7389213-7389321
ENSBTAG00000002648	chr23	+	7392661-7392747	7389213-7389311	7389213-7389532
ENSBTAG00000005503	chr1	+	148078273-148078402;148078273-148078402	148076431-148076479;148076304-148076479	148076431-148076432;148076304-148076432
ENSBTAG00000016836	chr2	-	24097325-24097509	24101959-24102030	24101365-24102030
ENSBTAG00000006029	chr4	-	77459686-77459840	77460026-77460189	77460050-77460189
ENSBTAG00000006029	chr4	-	77482155-77482270	77495491-77495593	77489612-77495593
ENSBTAG00000006914	chr23	-	28222789-28222851	28223555-28223738	28223537-28223738
ENSBTAG00000011571	chr10	+	21628370-21628511	21620540-21620655	21620540-21626573
ENSBTAG00000011571	chr10	+	21628370-21628511	21620540-21620655	21620540-21626566
ENSBTAG00000011571	chr10	+	21631966-21632008	21628370-21628511	21628370-21630676
ENSBTAG00000015831	chr7	-	5207925-5208104	5209447-5209504	5208509-5209504
ENSBTAG00000015831	chr7	-	5207925-5208104	5209447-5209504	5208173-5209504
ENSBTAG00000012586	chr2	-	86447816-86447991	86448655-86449011	86448915-86449011
ENSBTAG00000019011	chr3	-	82276952-82277142	82279961-82280086	82279512-82280086
ENSBTAG00000009635	chr19	-	14466817-14466994	14467765-14468063	14467762-14468063
ENSBTAG00000009635	chr19	-	14474110-14474250	14476709-14476816	14476701-14476816
ENSBTAG00000020458	chr16	-	63581738-63583349	63587413-63587507	63587416-63587507
ENSBTAG00000013336	chr13	+	76472778-76472892	76470011-76470171	76470011-76472509
ENSBTAG00000018050	chr25	-	20218558-20220487	20221543-20221707	20221010-20221707
ENSBTAG00000005946	chr1	-	88028924-88029066	88033467-88033588	88033415-88033588
ENSBTAG00000046282	chr9	-	33944794-33945106	33947358-33947630	33945246-33947630
ENSBTAG00000018061	chr2	+	21010943-21011178	21003252-21003422	21003252-21005045
ENSBTAG00000010462	chr1	+	24577621-24577794	24562981-24563186	24562981-24575045
ENSBTAG00000010462	chr1	+	24588460-24588683	24586506-24586706	24586506-24586697
ENSBTAG00000012365	chr10	-	15589747-15590975	15591176-15591239	15591179-15591239
ENSBTAG00000012365	chr10	-	15591176-15591239	15593379-15593476	15593372-15593476
ENSBTAG00000012365	chr10	-	15593379-15593476	15594859-15595057	15594889-15595057
ENSBTAG00000012365	chr10	-	15597995-15598144	15628879-15629076	15598256-15629076
ENSBTAG00000021209	chr14	+	64286824-64287067	64284401-64284499	64284401-64284505
ENSBTAG00000001408	chr11	-	66701403-66701553	66703644-66704192	66703676-66704192
ENSBTAG00000001408	chr11	-	66701403-66701553	66703644-66704192	66703649-66704192
ENSBTAG00000002451	chr3	+	95589363-95589486	95588734-95588850	95588734-95588805
ENSBTAG00000017253	chr2	+	124930054-124930151	124913878-124914118	124913878-124914110
ENSBTAG00000017253	chr2	+	124944513-124944586	124943118-124943220	124943118-124944267
ENSBTAG00000017253	chr2	+	124949804-124949961	124947850-124947922	124947850-124948295
ENSBTAG00000001996	chr18	+	56065365-56065429	56061452-56061506	56061452-56061504
ENSBTAG00000006001	chr7	+	20977662-20977817	20976121-20976223	20976121-20976431
ENSBTAG00000010321	chr7	+	73709845-73710205	73708740-73708805	73708740-73708779
ENSBTAG00000012077	chr26	+	21646059-21646226	21644979-21645101	21644979-21645553
ENSBTAG00000012881	chr1	-	83477339-83477524	83477673-83477831	83477696-83477831
ENSBTAG00000012881	chr1	-	83481047-83481159	83482232-83482331	83481833-83482331
ENSBTAG00000020934	chr10	+	65485882-65486001	65485574-65485745	65485574-65485743
ENSBTAG00000013038	chr17	-	74120669-74121930	74124866-74125052	74123930-74125052
ENSBTAG00000030302	chr11	+	106322557-106322717	106322176-106322227	106322176-106322231
ENSBTAG00000030302	chr11	+	106323299-106323392	106322557-106322717	106322557-106322882
ENSBTAG00000002707	chr10	+	20808063-20808113	20807729-20807922	20807729-20807946
ENSBTAG00000006175	chr16	-	55245972-55246457	55251067-55251225	55250986-55251225
ENSBTAG00000006419	chr18	+	62727456-62727477	62726337-62726366	62726337-62726387
ENSBTAG00000006419	chr18	+	62732334-62732447	62730459-62730536	62730459-62730533
ENSBTAG00000012586	chr2	-	86447816-86447991	86449131-86449372	86448915-86449372
ENSBTAG00000012865	chr23	+	39134114-39134267	39133610-39133734	39133610-39133648
ENSBTAG00000012865	chr23	+	39134114-39134267	39133610-39133734	39133610-39134002
ENSBTAG00000012865	chr23	+	39159951-39160086	39148931-39149119	39148931-39155086
ENSBTAG00000007734	chr11	-	14584917-14585059	14606190-14606301	14586129-14606301
ENSBTAG00000001938	chr8	-	90302368-90302495	90305451-90305611	90304957-90305611
ENSBTAG00000011851	chr9	+	39206957-39207214	39147423-39147492	39147423-39186878
ENSBTAG00000011851	chr9	+	39206957-39207214	39147423-39147492	39147423-39186854
ENSBTAG00000011851	chr9	+	39206957-39207214	39147423-39147492	39147423-39165611
ENSBTAG00000015944	chr21	-	31212258-31212308	31215275-31215312	31215205-31215312
ENSBTAG00000002170	chr21	-	37142117-37142283	37271475-37271618	37220063-37271618
ENSBTAG00000002170	chr21	-	37142117-37142283	37271475-37271618	37194939-37271618
ENSBTAG00000005067	chr19	-	44648952-44649077	44649156-44649299	44649142-44649299
ENSBTAG00000016161	chr19	+	34993301-34993458	34993040-34993215	34993040-34993225
ENSBTAG00000019443	chr19	-	27592695-27592761	27595595-27596032	27595532-27596032
ENSBTAG00000019443	chr19	-	27592695-27592761	27595595-27596032	27593786-27596032
ENSBTAG00000019443	chr19	-	27592695-27592761	27595595-27596032	27593500-27596032
ENSBTAG00000008717	chr2	-	112877109-112877209	112879217-112879415	112879241-112879415
ENSBTAG00000016197	chr15	+	29804709-29804834;29804709-29804838	29796510-29796680;29796510-29796680	29796510-29802014;29796510-29802014
ENSBTAG00000016197	chr15	+	29810377-29810415;29810377-29810658	29806515-29807860;29806513-29807860	29806515-29808971;29806513-29808971
ENSBTAG00000016197	chr15	+	29810377-29810415;29810377-29810658	29806515-29807860;29806513-29807860	29806515-29808966;29806513-29808966
ENSBTAG00000009021	chr11	-	19053650-19053725	19056029-19056109	19056043-19056109
ENSBTAG00000009899	chr29	+	50542905-50543058;50542905-50543058	50539399-50539450;50539408-50539450	50539399-50539614;50539408-50539614
ENSBTAG00000019417	chrX	-	55450263-55450341	55451919-55451996	55451592-55451996
ENSBTAG00000019417	chrX	-	55450263-55450341	55451919-55451996	55451268-55451996
ENSBTAG00000021134	chr7	+	20673322-20673464	20672578-20672730	20672578-20672985
ENSBTAG00000001807	chr7	+	8797734-8797821	8795844-8795877	8795844-8796947
ENSBTAG00000015782	chr22	+	52818285-52818675	52818001-52818207	52818001-52818203
ENSBTAG00000010506	chr3	+	108956461-108956576	108955161-108955276	108955161-108955716
ENSBTAG00000012024	chr29	-	45056314-45056837	45057493-45057692	45057094-45057692
ENSBTAG00000007343	chr7	-	40346437-40346807	40346990-40347026	40346906-40347026
ENSBTAG00000007343	chr7	-	40347979-40348097	40348590-40348620	40348374-40348620
ENSBTAG00000007343	chr7	-	40348702-40348853	40352425-40352530	40351908-40352530
ENSBTAG00000019353	chr6	+	47973985-47974096	47941559-47941676	47941559-47951965
ENSBTAG00000019915	chr8	+	112591586-112591673	112578066-112578130	112578066-112587084
ENSBTAG00000019915	chr8	+	112591586-112591673	112578066-112578130	112578066-112578713
ENSBTAG00000019915	chr8	+	112611004-112611208	112591586-112591673	112591586-112609691
ENSBTAG00000019915	chr8	+	112611880-112612034	112611004-112611208	112611004-112611608
ENSBTAG00000019915	chr8	+	112617908-112618069	112611880-112612034	112611880-112613837
ENSBTAG00000019915	chr8	+	112633809-112633886	112633455-112633579	112633455-112633576
ENSBTAG00000019915	chr8	+	112639343-112639756;112639343-112639758	112638696-112638756;112638696-112638756	112638696-112638768;112638696-112638768
ENSBTAG00000014461	chr1	+	135946937-135947067	135945605-135945964	135945605-135945921
ENSBTAG00000014461	chr1	+	135946937-135947067	135945605-135945964	135945605-135946235
ENSBTAG00000014461	chr1	+	135946937-135947067	135945605-135945964	135945605-135946406
ENSBTAG00000014461	chr1	+	135950830-135951507	135946937-135947067	135946937-135947071
ENSBTAG00000018094	chr25	-	27014540-27015944	27017923-27018036	27017952-27018036
ENSBTAG00000032137	chr7	+	17627651-17627810	17627422-17627562	17627422-17627536
ENSBTAG00000020309	chr7	+	64988730-64988842	64976048-64976292	64976048-64977588
ENSBTAG00000020309	chr7	+	64988730-64988842	64976048-64976292	64976048-64976959
ENSBTAG00000001731	chr25	-	3916652-3916708	3917569-3917655	3917578-3917655
ENSBTAG00000009376	chr19	+	23638016-23638168	23636131-23636206	23636131-23636578
ENSBTAG00000012172	chr7	+	45334591-45334896	45332317-45332379	45332317-45334506
ENSBTAG00000010546	chr6	-	99569173-99569296	99573136-99573816	99573796-99573816
ENSBTAG00000016824	chr23	-	7404868-7404948	7405058-7405252	7405029-7405252
ENSBTAG00000019281	chr5	+	30442259-30442334	30439933-30440071	30439933-30442005
ENSBTAG00000021130	chr6	+	107927324-107927483	107927106-107927195	107927106-107927206
ENSBTAG00000020035	chr1	+	361136-362907	357793-357952	357793-358476
ENSBTAG00000001116	chr7	+	23480907-23481052	23480315-23480414	23480315-23480628
ENSBTAG00000001116	chr7	+	23489434-23489533	23480907-23481052	23480907-23481043
ENSBTAG00000001116	chr7	+	23497034-23497273	23493655-23493792	23493655-23495406
ENSBTAG00000012878	chr28	+	13312840-13312913	13310905-13310986	13310905-13312402
ENSBTAG00000018704	chr1	+	18913066-18913244	18909512-18909635	18909512-18909706
ENSBTAG00000018704	chr1	+	18913066-18913244	18909512-18909635	18909512-18909700
ENSBTAG00000009315	chr29	-	29727146-29727327	29729390-29729593	29729387-29729593
ENSBTAG00000014609	chr5	-	9375880-9375970	9385220-9385396	9382298-9385396
ENSBTAG00000014609	chr5	-	9390753-9390968	9397749-9397873	9391347-9397873
ENSBTAG00000016560	chr29	-	43144856-43144949	43145729-43145821	43145693-43145821
ENSBTAG00000009580	chr2	-	127429585-127430034	127430146-127430313	127430156-127430313
ENSBTAG00000009580	chr2	-	127430146-127430313	127430894-127430974	127430433-127430974
ENSBTAG00000009580	chr2	-	127430146-127430313	127430894-127430974	127430515-127430974
ENSBTAG00000011646	chr13	+	54356608-54356732	54356299-54356445	54356299-54356473
ENSBTAG00000013287	chr4	+	93945000-93945134	93944344-93944492	93944344-93944488
ENSBTAG00000007368	chr21	+	33844910-33845033	33844131-33844256	33844131-33844233
ENSBTAG00000002477	chr25	+	41529734-41530023	41527726-41527769	41527726-41528526
ENSBTAG00000000786	chr23	-	50496955-50497063	50498187-50498284	50497611-50498284
ENSBTAG00000002774	chr22	-	52829683-52829739	52830068-52830115	52830098-52830115
ENSBTAG00000011032	chr27	+	4335611-4335698	4318362-4318480	4318362-4333439
ENSBTAG00000011032	chr27	+	4543421-4543658	4420485-4420562	4420485-4542269
ENSBTAG00000016046	chr9	+	33660014-33660178	33658418-33658513	33658418-33658520
ENSBTAG00000047103	chr8	+	78191335-78191365	78188626-78188701	78188626-78189503
ENSBTAG00000047103	chr8	+	78191335-78191365	78188626-78188701	78188626-78188705
ENSBTAG00000047103	chr8	+	78191740-78191826	78191335-78191365	78191335-78191429
ENSBTAG00000047103	chr8	+	78191740-78191826	78191335-78191365	78191335-78191606
ENSBTAG00000002709	chr10	+	20798595-20798780	20797696-20798317	20797696-20798322
ENSBTAG00000011963	chr18	-	51691152-51691335	51696199-51696299	51695363-51696299
ENSBTAG00000011963	chr18	-	51696583-51696653	51697130-51697161	51696942-51697161
ENSBTAG00000011963	chr18	-	51696583-51696653	51697130-51697161	51696823-51697161
ENSBTAG00000019517	chr25	-	33800272-33800325	33801326-33801511	33801446-33801511
ENSBTAG00000019517	chr25	-	33800272-33800325	33801326-33801511	33801341-33801511
ENSBTAG00000019517	chr25	-	33802068-33802127	33802213-33802308	33802222-33802308
ENSBTAG00000019517	chr25	-	33805993-33806022	33806255-33806326	33806262-33806326
ENSBTAG00000007818	chr1	-	145599921-145599987;145599921-145599987	145605094-145605204;145605094-145605143	145605079-145605204;145605079-145605143
ENSBTAG00000007818	chr1	-	145605805-145605949	145607960-145608210	145607955-145608210
ENSBTAG00000030710	chr3	+	82409034-82409076	82389602-82389687	82389602-82408676
ENSBTAG00000001306	chr8	+	45514674-45514794	45509331-45509428	45509331-45509894
ENSBTAG00000017175	chr25	+	39194215-39194329	39188874-39189038	39188874-39189058
ENSBTAG00000017175	chr25	+	39194215-39194329	39188874-39189038	39188874-39189246
ENSBTAG00000017175	chr25	+	39259103-39259200	39204790-39204868	39204790-39232722
ENSBTAG00000017175	chr25	+	39259103-39259200	39204790-39204868	39204790-39232875
ENSBTAG00000009491	chr29	-	41841974-41842120	41842252-41842327	41842213-41842327
ENSBTAG00000000569	chr1	-	73974634-73975162;73974252-73975162	73975830-73975917;73975830-73975917	73975572-73975917;73975572-73975917
ENSBTAG00000000222	chr28	-	7994257-7994341	8009321-8009572	8009429-8009572
ENSBTAG00000018169	chr19	-	56474309-56474458	56475254-56475492	56474821-56475492
ENSBTAG00000018169	chr19	-	56492442-56492540	56493921-56494024	56492644-56494024
ENSBTAG00000015801	chrX	-	86946494-86946771	86955309-86956186	86955000-86956186
ENSBTAG00000039161	chr19	-	34522835-34524370	34526780-34527015	34526067-34527015
ENSBTAG00000039161	chr19	-	34535746-34535831	34536504-34536735	34536016-34536735
ENSBTAG00000012936	chr15	-	84856203-84856386	84856836-84856905	84856878-84856905
ENSBTAG00000012936	chr15	-	84859192-84859373	84860527-84860720	84859906-84860720
ENSBTAG00000010611	chr6	+	69146024-69146086	69144752-69144856	69144752-69144876
ENSBTAG00000010611	chr6	+	69164023-69164175	69159911-69160086	69159911-69161136
ENSBTAG00000010611	chr6	+	69164023-69164175	69159911-69160086	69159911-69160062
ENSBTAG00000015291	chr2	+	48326470-48326543	48282736-48282818	48282736-48283439
ENSBTAG00000015291	chr2	+	48326470-48326543	48282736-48282818	48282736-48309103
ENSBTAG00000018318	chr8	+	59691559-59691803	59688148-59688252	59688148-59689035
ENSBTAG00000014619	chr12	-	33159992-33160255	33164295-33164470	33161066-33164470
ENSBTAG00000011994	chr19	+	28671097-28672316	28664181-28664332	28664181-28667794
ENSBTAG00000011994	chr19	+	28671097-28672316	28664181-28664332	28664181-28668452
ENSBTAG00000005286	chr13	+	66337717-66337942	66334680-66334737	66334680-66334831
ENSBTAG00000005286	chr13	+	66337717-66337942	66334680-66334737	66334680-66335020
ENSBTAG00000006647	chr12	-	18341991-18342105	18347741-18347791	18347770-18347791
ENSBTAG00000020854	chr19	+	27447718-27447908	27447122-27447171	27447122-27447236
ENSBTAG00000010786	chr26	+	42460704-42460765	42453206-42453407	42453206-42453500
ENSBTAG00000010815	chr17	+	56140770-56140817	56136321-56136797	56136321-56139084
ENSBTAG00000007094	chr21	+	26119295-26119769	26114047-26114301	26114047-26114734
ENSBTAG00000001810	chr5	+	34442670-34442747	34432979-34433136	34432979-34438489
ENSBTAG00000007725	chr7	-	2915736-2915920	2931865-2931918	2931770-2931918
ENSBTAG00000007725	chr7	-	2915736-2915920	2931865-2931918	2931731-2931918
ENSBTAG00000007725	chr7	-	2915736-2915920	2931865-2931918	2918180-2931918
ENSBTAG00000008527	chr13	+	72806577-72806701	72805136-72805284	72805136-72806126
ENSBTAG00000008527	chr13	+	72806577-72806701	72805136-72805284	72805136-72806229
ENSBTAG00000010395	chr12	-	79734836-79734951	79741945-79742081	79741328-79742081
ENSBTAG00000010395	chr12	-	79846524-79846640	79869975-79870108	79866992-79870108
ENSBTAG00000007107	chr18	-	55496393-55496672	55497612-55497739	55497544-55497739
ENSBTAG00000017244	chr13	+	28584341-28584445	28581599-28581676	28581599-28581818
ENSBTAG00000008300	chr2	-	103906866-103907048	103908143-103908415	103907556-103908415
ENSBTAG00000019457	chr7	+	68127977-68128094	68106180-68106222	68106180-68123243
ENSBTAG00000002647	chr26	-	39991482-39991625	40002997-40003083	39995081-40003083
ENSBTAG00000002647	chr26	-	40004253-40004371	40017191-40017296	40010563-40017296
ENSBTAG00000014304	chrX	+	113940416-113940556	113924567-113925065	113924567-113925349
ENSBTAG00000004092	chr11	-	102863673-102863814	102885119-102885208	102870735-102885208
ENSBTAG00000004092	chr11	-	102935466-102935579	102939501-102939550	102935774-102939550
ENSBTAG00000011998	chr10	-	62294371-62294509	62295493-62295576	62295204-62295576
ENSBTAG00000011998	chr10	-	62294371-62294509	62295493-62295576	62295044-62295576
ENSBTAG00000017580	chr3	+	19506602-19506730	19505669-19505745	19505669-19506194
ENSBTAG00000014233	chr1	+	6488982-6489207	6485591-6485710	6485591-6488671
ENSBTAG00000019368	chr6	-	74083663-74083772	74149948-74150456	74149973-74150456
ENSBTAG00000047229	chr21	-	71391093-71391187	71392016-71392110	71391314-71392110
ENSBTAG00000018548	chr16	+	73409938-73410055	73396706-73396828	73396706-73406700
ENSBTAG00000020563	chr16	-	81192576-81193071	81196435-81196563	81196448-81196563
ENSBTAG00000019105	chr19	+	51803454-51803540	51800540-51800719	51800540-51800634
ENSBTAG00000001626	chr3	-	105800997-105801874	105803168-105803259	105803173-105803259
ENSBTAG00000001626	chr3	-	105807185-105807228	105809471-105809533	105809165-105809533
ENSBTAG00000019591	chrX	-	64755904-64756028	64770736-64770873	64770751-64770873
ENSBTAG00000015486	chr25	-	26798153-26798252	26798792-26798824	26798788-26798824
ENSBTAG00000002690	chr16	+	37849711-37850150	37839560-37839635	37839560-37845560
ENSBTAG00000010447	chr29	-	50246123-50246212	50246565-50246760	50246571-50246760
ENSBTAG00000011155	chr11	+	78594085-78594355	78590890-78591059	78590890-78592814
ENSBTAG00000011155	chr11	+	78663560-78663697	78661028-78661156	78661028-78661162
ENSBTAG00000006201	chr10	-	60919275-60919593	60924058-60924152	60923924-60924152
ENSBTAG00000033412	chr12	-	29685673-29685786	29700684-29700753	29700701-29700753
ENSBTAG00000018639	chr21	-	22153342-22153503	22153738-22153783	22153693-22153783
ENSBTAG00000025358	chr7	-	32329451-32329933	32331440-32331511	32331435-32331511
ENSBTAG00000002902	chr5	-	35097477-35097619	35105781-35105841	35098430-35105841
ENSBTAG00000007520	chr24	-	22193149-22193223	22201259-22201417	22201253-22201417
ENSBTAG00000021170	chr3	-	95150726-95150816	95165126-95165176	95154542-95165176
ENSBTAG00000007365	chr21	-	33860212-33860668;33860212-33860668	33861957-33861985;33861957-33861972	33861961-33861985;33861961-33861972
ENSBTAG00000040215	chr2	+	132377483-132377653	132371596-132371715	132371596-132372219
ENSBTAG00000001635	chr23	-	7534224-7534443	7534560-7534609	7534536-7534609
ENSBTAG00000001635	chr23	-	7534894-7534953;7534894-7534953	7535105-7535313;7535105-7535527	7535076-7535313;7535076-7535527
ENSBTAG00000001635	chr23	-	7535105-7535313	7535572-7535613	7535473-7535613
ENSBTAG00000002303	chr18	-	1985762-1985899	1986851-1987004	1986859-1987004
ENSBTAG00000012409	chr12	+	24243487-24243585;24243487-24243585	24241937-24242165;24242005-24242165	24241937-24243142;24242005-24243142
ENSBTAG00000012409	chr12	+	24246709-24246773	24243487-24243585	24243487-24244168
ENSBTAG00000012409	chr12	+	24268084-24268173	24264490-24264570	24264490-24264550
ENSBTAG00000012409	chr12	+	24268856-24268945	24268084-24268173	24268084-24268143
ENSBTAG00000012409	chr12	+	24274692-24274733	24270137-24270220	24270137-24273919
ENSBTAG00000012409	chr12	+	24274692-24274733	24270137-24270220	24270137-24270874
ENSBTAG00000008032	chr4	+	115926227-115926322	115914382-115914492	115914382-115925244
ENSBTAG00000001793	chr7	-	19836042-19836812	19836915-19837080	19836886-19837080
ENSBTAG00000046841	chr28	-	7444901-7445676	7446286-7446967	7446330-7446967
ENSBTAG00000046841	chr28	-	7444901-7445676	7446286-7446967	7445902-7446967
ENSBTAG00000046841	chr28	-	7444901-7445676	7446286-7446967	7446334-7446967
ENSBTAG00000006118	chr17	+	55183261-55183340	55180771-55180893	55180771-55181699
ENSBTAG00000023279	chr12	+	28557288-28557376	28553163-28553287	28553163-28553237
ENSBTAG00000023279	chr12	+	28557288-28557376	28553163-28553287	28553163-28554088
ENSBTAG00000018656	chr2	+	132475367-132475559	132470750-132470763	132470750-132474362
ENSBTAG00000000113	chr3	+	14852501-14852645	14843522-14843773	14843522-14844815
ENSBTAG00000000113	chr3	+	14852501-14852645	14843522-14843773	14843522-14844098
ENSBTAG00000013941	chr18	+	36263388-36263504	36260582-36261225	36260582-36262008
ENSBTAG00000030977	chr19	+	34456188-34456396;34456188-34456416	34454904-34455053;34454904-34455053	34454904-34456059;34454904-34456059
ENSBTAG00000030977	chr19	+	34459187-34459344	34458742-34458860	34458742-34458848
ENSBTAG00000002833	chr21	+	31714954-31715092	31714324-31714564	31714324-31714685
ENSBTAG00000002833	chr21	+	31729218-31729382	31725635-31725730	31725635-31725726
ENSBTAG00000016411	chr27	-	28450185-28450772	28451260-28451339	28450905-28451339
ENSBTAG00000019073	chr25	+	1704794-1704885	1702495-1702552	1702495-1704366
ENSBTAG00000019073	chr25	+	1709563-1709780	1708816-1708950	1708816-1708944
ENSBTAG00000021945	chr10	-	44898277-44898434	44899081-44899252	44899119-44899252
ENSBTAG00000021945	chr10	-	44898277-44898434	44899081-44899252	44899016-44899252
ENSBTAG00000021945	chr10	-	44905717-44905836	44915071-44915214	44915079-44915214
ENSBTAG00000021945	chr10	-	44976260-44976492	44985432-44985740	44982553-44985740
ENSBTAG00000047223	chr13	-	58023637-58023709	58047888-58049012	58037124-58049012
ENSBTAG00000047223	chr13	-	58023637-58023709	58047888-58049012	58047555-58049012
ENSBTAG00000047223	chr13	-	58023637-58023709	58047888-58049012	58033456-58049012
ENSBTAG00000047223	chr13	-	58023637-58023709	58047888-58049012	58033437-58049012
ENSBTAG00000047223	chr13	-	58023637-58023709	58047888-58049012	58033802-58049012
ENSBTAG00000047223	chr13	-	58023637-58023709	58047888-58049012	58046542-58049012
ENSBTAG00000047223	chr13	-	58023637-58023709	58047888-58049012	58047078-58049012
ENSBTAG00000004542	chr11	-	101477076-101478112;101477599-101478112	101488590-101489330;101488590-101489266	101487354-101489330;101487354-101489266
ENSBTAG00000021938	chr19	+	31940076-31940144	31936164-31936281	31936164-31936216
ENSBTAG00000010077	chr22	-	16795083-16795213	16796588-16796698	16796530-16796698
ENSBTAG00000046406	chr7	-	45057889-45058043	45063536-45063670	45062839-45063670
ENSBTAG00000002185	chr1	-	128218033-128218080	128221556-128221733	128221563-128221733
ENSBTAG00000012723	chr10	+	21730403-21730499	21728864-21728998	21728864-21729005
ENSBTAG00000010534	chr19	-	35557245-35557855	35560537-35560598	35560533-35560598
ENSBTAG00000010534	chr19	-	35565250-35565397	35573889-35574005	35569229-35574005
ENSBTAG00000010534	chr19	-	35565250-35565397	35573889-35574005	35567840-35574005
ENSBTAG00000010534	chr19	-	35577762-35577871	35579496-35579585	35578365-35579585
ENSBTAG00000010534	chr19	-	35584911-35585052	35588455-35588614	35588101-35588614
ENSBTAG00000026246	chr25	-	36488450-36488717	36489164-36489220	36488905-36489220
ENSBTAG00000026246	chr25	-	36488450-36488717	36489164-36489220	36489034-36489220
ENSBTAG00000008248	chrX	+	117603784-117604200	117599263-117599294	117599263-117600726
ENSBTAG00000019692	chr10	-	21443136-21443223	21443522-21443574	21443501-21443574
ENSBTAG00000000546	chr19	+	36514020-36515184	36512064-36512359	36512064-36512156
ENSBTAG00000006030	chr16	-	598396-598477	599269-599757	599286-599757
ENSBTAG00000010999	chr22	+	44525062-44525119	44485036-44485177	44485036-44499023
ENSBTAG00000010999	chr22	+	44545601-44546540	44540794-44540978	44540794-44545434
ENSBTAG00000011257	chr27	+	18293127-18293173	18277522-18277682	18277522-18278074
ENSBTAG00000011257	chr27	+	18306298-18306429	18302391-18302472	18302391-18305768
ENSBTAG00000008065	chr5	-	117243547-117243659	117248081-117248391	117248138-117248391
ENSBTAG00000008065	chr5	-	117243547-117243659	117248081-117248391	117248066-117248391
ENSBTAG00000008065	chr5	-	117243547-117243659	117248081-117248391	117248315-117248391
ENSBTAG00000008065	chr5	-	117243547-117243659	117248081-117248391	117248247-117248391
ENSBTAG00000011586	chr8	+	84584485-84584647	84579583-84580042	84579583-84580060
ENSBTAG00000025403	chr10	+	88137060-88137255	88075327-88075481	88075327-88088170
ENSBTAG00000020272	chr15	+	22369871-22372643	22368888-22368979	22368888-22369035
ENSBTAG00000002086	chr23	-	49957466-49957580	49960073-49960226	49958223-49960226
ENSBTAG00000018513	chrX	+	19816836-19817017	19779523-19779596	19779523-19815651
ENSBTAG00000018513	chrX	+	19816836-19817017	19779523-19779596	19779523-19799737
ENSBTAG00000018513	chrX	+	19816836-19817017	19779523-19779596	19779523-19815662
ENSBTAG00000012510	chr29	+	43183730-43183821	43182755-43182859	43182755-43183517
ENSBTAG00000005933	chr16	+	44559375-44559715	44542698-44542788	44542698-44542806
ENSBTAG00000038326	chr18	-	64202395-64202729	64203873-64203964	64203894-64203964
ENSBTAG00000005732	chr3	+	110268840-110268937	110260238-110260386	110260238-110268119
ENSBTAG00000006405	chr25	-	21538434-21538493	21540639-21540686	21539447-21540686
ENSBTAG00000015308	chr19	-	41488358-41489618	41491825-41492047	41491837-41492047
ENSBTAG00000002770	chr17	+	71715274-71715466;71715274-71715466	71711466-71711982;71711883-71711982	71711466-71715160;71711883-71715160
ENSBTAG00000003891	chr19	-	28410054-28410174	28410691-28410747	28410403-28410747
ENSBTAG00000014354	chr15	-	28932638-28932700	28963778-28963808	28951804-28963808
ENSBTAG00000017475	chr13	-	58011834-58011888	58014997-58015094	58012904-58015094
ENSBTAG00000006588	chr5	+	110811647-110811731	110806463-110806490	110806463-110810222
ENSBTAG00000006588	chr5	+	110811647-110811731	110806463-110806490	110806463-110809586
ENSBTAG00000006588	chr5	+	110811647-110811731	110806463-110806490	110806463-110809504
ENSBTAG00000006588	chr5	+	110811647-110811731	110806463-110806490	110806463-110809450
ENSBTAG00000016595	chr7	+	53073328-53073551	53047810-53047917	53047810-53048433
ENSBTAG00000001207	chr24	-	12706946-12707123	12715977-12716024	12714344-12716024
ENSBTAG00000015571	chr23	+	6964952-6965163	6963779-6963899	6963779-6963852
ENSBTAG00000006440	chr10	-	12264594-12265007	12265529-12265690	12265385-12265690
ENSBTAG00000006440	chr10	-	12278569-12278724	12281709-12281849	12280846-12281849
ENSBTAG00000005497	chr24	+	21397033-21397159	21394322-21394419	21394322-21395086
ENSBTAG00000013282	chr2	-	136260008-136260116	136261066-136261147	136261001-136261147
ENSBTAG00000010246	chr12	-	90625859-90626034	90630789-90630885	90630723-90630885
ENSBTAG00000019043	chr1	-	10050254-10050499	10052639-10052723	10052655-10052723
ENSBTAG00000019043	chr1	-	10061210-10061312	10069642-10069729	10069111-10069729
ENSBTAG00000019043	chr1	-	10061210-10061312	10069642-10069729	10068229-10069729
ENSBTAG00000046668	chr10	-	26433797-26434404	26445474-26445634	26445535-26445634
ENSBTAG00000011918	chr5	-	57865988-57866060	57866777-57866922	57866638-57866922
ENSBTAG00000020752	chr8	+	54467962-54468588	54466607-54466778	54466607-54467156
ENSBTAG00000022590	chr23	+	27863977-27864252	27863483-27863752	27863483-27863765
ENSBTAG00000001737	chr8	-	80842965-80843315	80856534-80856859	80853364-80856859
ENSBTAG00000001737	chr8	-	80873326-80874422	80875824-80876004	80874813-80876004
ENSBTAG00000004368	chr18	+	35731630-35732176	35710693-35711694	35710693-35721889
ENSBTAG00000014186	chr13	-	75518488-75518908	75519356-75519699	75519379-75519699
ENSBTAG00000016675	chr17	-	56548474-56548585	56551692-56551811	56550144-56551811
ENSBTAG00000016675	chr17	-	56551692-56551811	56554059-56554245	56551891-56554245
ENSBTAG00000003084	chr10	+	88498962-88499047	88496933-88496972	88496933-88497072
ENSBTAG00000008279	chr13	-	28659770-28659892	28664633-28664766	28663625-28664766
ENSBTAG00000018616	chr20	-	16815341-16815436	16843858-16843979	16830688-16843979
ENSBTAG00000018616	chr20	-	16815341-16815436	16843858-16843979	16831207-16843979
ENSBTAG00000022185	chr29	+	46942017-46942199	46940310-46940484	46940310-46941278
ENSBTAG00000014503	chr25	+	41256019-41256752	41251889-41251989	41251889-41252901
ENSBTAG00000002977	chr2	+	132005508-132005649;132005508-132005649	131996762-131996848;131996705-131996848	131996762-132004999;131996705-132004999
ENSBTAG00000002977	chr2	+	132005508-132005649;132005508-132005649	131996762-131996848;131996705-131996848	131996762-132004989;131996705-132004989
ENSBTAG00000005002	chr2	+	129709007-129709221	129707282-129707336	129707282-129707349
ENSBTAG00000001609	chr19	-	61743634-61743700	61814693-61814973	61747299-61814973
ENSBTAG00000017035	chr18	+	46166123-46166273	46165503-46165703	46165503-46165622
ENSBTAG00000017082	chr25	+	34700880-34701071	34672093-34672115	34672093-34678738
ENSBTAG00000017082	chr25	+	34713669-34713717	34700880-34701071	34700880-34711273
ENSBTAG00000002748	chr10	+	26703533-26703723	26702990-26703193	26702990-26703214
ENSBTAG00000000744	chr27	+	25483581-25484164	25481548-25481690	25481548-25481711
ENSBTAG00000007981	chr26	+	39911022-39911085	39904455-39904547	39904455-39910914
ENSBTAG00000048010	chr21	-	71160886-71161165	71163918-71164155	71162989-71164155
ENSBTAG00000000622	chr21	-	23303065-23303130	23304016-23304121	23303940-23304121
ENSBTAG00000000622	chr21	-	23304016-23304121	23304624-23304775	23304578-23304775
ENSBTAG00000013837	chr9	+	38846057-38846201	38840983-38841123	38840983-38845688
ENSBTAG00000017463	chr5	-	111470773-111470901	111471055-111471171	111471065-111471171
ENSBTAG00000031146	chr5	+	57722546-57722639	57703547-57703598	57703547-57720491
ENSBTAG00000031146	chr5	+	57723203-57724145	57722546-57722639	57722546-57722756
ENSBTAG00000031146	chr5	+	57723203-57724145	57722546-57722639	57722546-57722646
ENSBTAG00000020654	chr2	+	36998168-36998314	36897618-36897660	36897618-36951676
ENSBTAG00000005488	chr22	-	51585381-51585448	51605875-51606217	51592404-51606217
ENSBTAG00000017804	chr26	-	51353458-51353831	51354752-51354904	51354726-51354904
ENSBTAG00000030335	chr2	+	134377772-134377890	134377119-134377240	134377119-134377323
ENSBTAG00000011916	chr10	-	59990233-59990445	59993129-59993391	59992268-59993391
ENSBTAG00000005957	chr13	+	77949291-77949441	77947993-77948090	77947993-77948281
ENSBTAG00000018796	chr10	+	20727159-20727216;20727159-20727216	20726776-20726845;20726808-20726845	20726776-20727010;20726808-20727010
ENSBTAG00000022114	chr14	+	17285458-17285502	17254750-17255041	17254750-17284264
ENSBTAG00000020641	chr3	+	34137633-34137700	34135294-34135420	34135294-34137355
ENSBTAG00000026283	chr14	-	28700905-28701342	28710321-28710454	28707844-28710454
ENSBTAG00000026283	chr14	-	28809590-28809625	28813600-28813632	28810156-28813632
ENSBTAG00000026283	chr14	-	28809590-28809625	28813600-28813632	28810162-28813632
ENSBTAG00000026283	chr14	-	28809590-28809625	28813600-28813632	28810151-28813632
ENSBTAG00000026283	chr14	-	28818795-28818917	28823649-28823720	28819019-28823720
ENSBTAG00000026283	chr14	-	28855979-28856128;28855979-28856128	28887980-28888279;28887980-28888284	28859278-28888279;28859278-28888284
ENSBTAG00000024756	chr5	-	119877395-119877457	119877531-119877610	119877540-119877610
ENSBTAG00000018979	chr2	+	123074839-123075212	123070708-123070794	123070708-123070721
ENSBTAG00000018979	chr2	+	123182131-123182268	123178895-123179023	123178895-123179029
ENSBTAG00000002608	chr3	+	120984682-120984739	120983777-120983860	120983777-120983991
ENSBTAG00000017610	chr29	-	36651195-36651301	36654322-36655068	36654351-36655068
ENSBTAG00000016023	chr19	+	53087652-53087724	53085463-53085676	53085463-53085680
ENSBTAG00000016057	chr16	-	49342644-49342756	49353468-49353517	49353484-49353517
ENSBTAG00000037649	chr4	-	120435812-120435962	120439735-120439876	120438604-120439876
ENSBTAG00000037649	chr4	-	120439735-120439876	120452579-120452676	120450008-120452676
ENSBTAG00000033669	chr22	-	16882800-16882911	16883549-16883658	16883560-16883658
ENSBTAG00000013264	chr28	+	33928116-33928325	33927959-33928024	33927959-33928034
ENSBTAG00000015751	chr19	-	44174067-44174239;44174067-44174239	44188584-44189299;44188584-44189417	44175843-44189299;44175843-44189417
ENSBTAG00000011190	chrX	-	40326552-40326689	40327202-40327405	40326955-40327405
ENSBTAG00000011190	chrX	-	40328924-40329172	40332342-40332714	40330729-40332714
ENSBTAG00000005762	chr14	+	2815596-2815797	2814587-2814659	2814587-2814855
ENSBTAG00000018178	chr19	-	50743493-50744268	50745154-50745311	50745199-50745311
ENSBTAG00000018178	chr19	-	50745588-50745725	50746569-50746632	50746565-50746632
ENSBTAG00000020775	chr29	-	44666393-44666501	44666790-44666923	44666769-44666923
ENSBTAG00000005493	chr6	+	118276406-118276524	118247881-118248001	118247881-118270230
ENSBTAG00000005493	chr6	+	118276406-118276524	118247881-118248001	118247881-118269624
ENSBTAG00000005493	chr6	+	118286688-118286768	118282738-118282844	118282738-118285358
ENSBTAG00000005493	chr6	+	118286688-118286768	118282738-118282844	118282738-118285403
ENSBTAG00000019944	chr5	+	25267881-25267946	25259123-25259227	25259123-25259857
ENSBTAG00000012380	chr28	+	25906435-25906739	25903445-25903678	25903445-25903640
ENSBTAG00000003602	chr6	+	47390091-47390129	47318340-47318374	47318340-47319197
ENSBTAG00000003602	chr6	+	47413046-47413211	47404579-47404674	47404579-47405439
ENSBTAG00000015222	chr2	+	128303329-128303867	128302962-128303100	128302962-128302996
ENSBTAG00000022027	chr17	+	73316840-73317015	73316336-73316481	73316336-73316351
ENSBTAG00000012450	chr17	-	40490560-40490785	40492976-40493128	40491939-40493128
ENSBTAG00000004041	chr12	-	89316425-89316660	89327456-89327547	89322244-89327547
ENSBTAG00000012667	chr28	-	29879238-29879482	29881179-29881273	29881171-29881273
ENSBTAG00000012667	chr28	-	29919415-29919474	29930463-29930559	29921617-29930559
ENSBTAG00000011802	chr1	+	147405205-147405334	147404396-147404711	147404396-147405096
ENSBTAG00000018040	chr18	-	35541591-35541706	35541983-35542123	35541975-35542123
ENSBTAG00000018040	chr18	-	35541591-35541706	35541983-35542123	35541826-35542123
ENSBTAG00000018040	chr18	-	35542424-35542511	35542748-35542906	35542595-35542906
ENSBTAG00000015044	chr5	-	76291431-76291674	76292120-76292228	76292069-76292228
ENSBTAG00000007236	chr27	-	18352870-18353042	18357819-18357983	18355448-18357983
ENSBTAG00000007236	chr27	-	18392711-18392888	18400671-18400841	18400372-18400841
ENSBTAG00000007236	chr27	-	18392711-18392888	18400671-18400841	18398709-18400841
ENSBTAG00000009956	chr5	-	113455574-113455653	113456190-113456257	113455766-113456257
ENSBTAG00000006396	chr18	+	44992271-44992324	44990874-44990918	44990874-44991714
ENSBTAG00000006396	chr18	+	45002409-45002469	44992271-44992324	44992271-44993624
ENSBTAG00000011541	chr13	-	66567169-66567932	66569466-66569630	66569480-66569630
ENSBTAG00000002898	chr19	-	15240609-15240724	15241084-15241197	15241070-15241197
ENSBTAG00000025526	chr23	-	28124255-28124320	28125098-28126530	28125860-28126530
ENSBTAG00000006246	chr5	+	25961649-25961827	25944853-25944982	25944853-25960142
ENSBTAG00000006246	chr5	+	25961649-25961827	25944853-25944982	25944853-25945334
ENSBTAG00000006246	chr5	+	25961649-25961827	25944853-25944982	25944853-25959901
ENSBTAG00000006246	chr5	+	25961649-25961827	25944853-25944982	25944853-25945312
ENSBTAG00000006246	chr5	+	25961649-25961827	25944853-25944982	25944853-25944952
ENSBTAG00000006246	chr5	+	25961649-25961827	25944853-25944982	25944853-25945245
ENSBTAG00000013971	chr17	-	74200828-74201167	74201844-74201927	74201873-74201927
ENSBTAG00000019130	chr28	+	29419473-29419615	29405997-29406124	29405997-29406126
ENSBTAG00000003338	chr14	-	79805242-79805364	79807216-79807351	79807211-79807351
ENSBTAG00000003338	chr14	-	79838679-79838846	79845561-79845626	79840276-79845626
ENSBTAG00000003338	chr14	-	79845902-79846107	79848721-79848868	79848358-79848868
ENSBTAG00000001036	chr4	+	68950151-68950260	68935808-68935968	68935808-68936519
ENSBTAG00000007622	chr29	+	50356693-50356811	50356158-50356281	50356158-50356309
ENSBTAG00000005367	chr18	-	56761115-56761207	56763550-56763655	56763554-56763655
ENSBTAG00000011311	chr22	+	53138504-53138571	53110763-53110864	53110763-53110896
ENSBTAG00000011311	chr22	+	53138504-53138571	53110763-53110864	53110763-53124155
ENSBTAG00000004511	chr11	-	104652923-104653010	104655907-104656023	104653505-104656023
ENSBTAG00000017123	chr7	+	3442285-3443864	3424220-3424315	3424220-3435715
ENSBTAG00000019859	chr16	+	12685801-12688442	12680819-12681387	12680819-12685607
ENSBTAG00000006116	chr7	+	3894690-3894861	3892065-3892100	3892065-3892304
ENSBTAG00000004438	chr26	-	30701731-30701802	30703682-30703759	30703716-30703759
ENSBTAG00000000005	chr17	+	67728075-67728153	67721901-67722000	67721901-67721988
ENSBTAG00000003758	chr22	+	48283016-48283209	48281572-48281690	48281572-48281694
ENSBTAG00000007930	chr13	-	64645517-64645585	64648511-64651471	64650872-64651471
ENSBTAG00000007930	chr13	-	64645517-64645585	64648511-64651471	64649706-64651471
ENSBTAG00000007930	chr13	-	64691145-64691250	64726439-64726460	64708770-64726460
ENSBTAG00000008612	chr5	+	103737942-103738170;103737942-103738170	103737161-103737218;103737177-103737218	103737161-103737862;103737177-103737862
ENSBTAG00000013300	chr28	-	32918961-32919054	32961174-32961250	32923655-32961250
ENSBTAG00000044079	chr22	-	48842268-48842371	48845069-48845476	48845202-48845476
ENSBTAG00000044079	chr22	-	48842268-48842371	48845069-48845476	48845149-48845476
ENSBTAG00000015124	chr12	-	86311491-86311574	86313863-86314088	86313884-86314088
ENSBTAG00000005263	chr17	+	402806-402968	354680-354786	354680-375516
ENSBTAG00000015920	chr18	+	46396185-46396382	46395981-46396102	46395981-46396007
ENSBTAG00000019718	chr7	+	45467375-45467519	45467059-45467293	45467059-45467281
ENSBTAG00000021304	chr21	-	55741169-55741299	55749070-55749154	55749074-55749154
ENSBTAG00000031981	chr10	-	37994879-37994984	37995080-37995280	37995224-37995280
ENSBTAG00000000650	chr5	-	119791795-119791975	119792053-119792252	119792079-119792252
ENSBTAG00000000650	chr5	-	119792617-119792749	119792825-119793019	119792832-119793019
ENSBTAG00000040193	chr1	-	154254273-154254388	154285544-154285721	154262118-154285721
ENSBTAG00000004294	chr7	+	17851369-17851512	17850096-17850221	17850096-17850974
ENSBTAG00000030518	chr7	-	52349699-52349827	52354041-52354152	52350261-52354152
ENSBTAG00000002452	chr17	-	71070760-71070867	71071294-71071368	71071298-71071368
ENSBTAG00000002452	chr17	-	71076327-71076437	71077449-71077516	71077130-71077516
ENSBTAG00000002452	chr17	-	71089017-71089114;71089017-71089114	71093817-71093872;71093817-71093887	71091576-71093872;71091576-71093887
ENSBTAG00000013676	chr11	+	26093673-26093761	26091503-26091572	26091503-26091616
ENSBTAG00000009902	chr4	-	99025151-99025318	99033499-99033590	99032940-99033590
ENSBTAG00000004912	chr6	-	89939405-89939569	89939983-89940161	89939977-89940161
ENSBTAG00000003275	chr27	-	36316998-36317195	36319337-36319435	36319355-36319435
ENSBTAG00000006955	chr13	-	65512796-65512885	65513053-65513133	65513051-65513133
ENSBTAG00000019697	chr11	+	5985622-5985813	5979574-5979720	5979574-5981299
ENSBTAG00000002918	chr10	+	36373872-36374009	36372117-36372219	36372117-36372734
ENSBTAG00000018904	chr18	-	35336598-35336734	35336835-35336998	35336831-35336998
ENSBTAG00000018904	chr18	-	35339226-35339325	35339489-35339583	35339534-35339583
ENSBTAG00000000147	chr5	+	70506653-70507072	70480861-70481005	70480861-70500772
ENSBTAG00000000147	chr5	+	70506653-70507072	70480861-70481005	70480861-70492675
ENSBTAG00000010737	chr16	+	52243908-52244023;52243908-52244023	52242991-52243114;52242606-52243114	52242991-52243235;52242606-52243235
ENSBTAG00000010737	chr16	+	52246337-52246475	52245187-52245284	52245187-52245314
ENSBTAG00000001015	chr13	+	62198467-62198585	62197068-62197191	62197068-62197199
ENSBTAG00000001015	chr13	+	62198467-62198585	62197068-62197191	62197068-62197163
ENSBTAG00000007865	chr7	-	54753156-54753338	54754825-54754926	54754833-54754926
ENSBTAG00000012755	chr23	+	16674317-16674457	16673620-16673728	16673620-16673855
ENSBTAG00000005514	chr20	-	58726099-58726346	58730247-58731046	58730789-58731046
ENSBTAG00000008301	chr8	+	86105332-86105387;86105332-86105376	86098484-86098582;86098484-86098582	86098484-86099100;86098484-86099100
ENSBTAG00000008801	chr19	+	35132501-35132598	35131647-35131792	35131647-35131799
ENSBTAG00000005206	chr23	+	24806549-24806633	24803730-24803776	24803730-24804198
ENSBTAG00000005206	chr23	+	24807961-24808045	24806549-24806633	24806549-24807389
ENSBTAG00000005206	chr23	+	24810251-24810352	24807961-24808045	24807961-24808050
ENSBTAG00000013444	chr18	+	46557718-46557830	46556820-46557278	46556820-46557478
ENSBTAG00000017362	chr7	-	503837-503905	503987-504091	504002-504091
ENSBTAG00000018903	chr18	-	35332457-35332533	35332620-35332713	35332650-35332713
ENSBTAG00000047756	chr19	+	28238004-28238427	28237703-28237775	28237703-28237755
ENSBTAG00000017255	chr11	+	75238866-75239025	75234879-75235075	75234879-75235060
ENSBTAG00000000111	chr11	+	62262977-62263104	62244354-62244680	62244354-62244919
ENSBTAG00000000111	chr11	+	62262977-62263104	62244354-62244680	62244354-62245022
ENSBTAG00000000605	chr1	+	10073205-10073375	10069815-10069856	10069815-10072834
ENSBTAG00000000605	chr1	+	10073205-10073375	10069815-10069856	10069815-10069868
ENSBTAG00000000605	chr1	+	10073205-10073375	10069815-10069856	10069815-10069842
ENSBTAG00000000605	chr1	+	10073205-10073375	10069815-10069856	10069815-10069845
ENSBTAG00000000605	chr1	+	10076091-10076215	10073205-10073375	10073205-10073379
ENSBTAG00000008483	chr2	+	8979439-8979529	8901432-8901629	8901432-8925602
ENSBTAG00000014549	chr22	-	48725620-48725686	48725945-48726123	48725950-48726123
ENSBTAG00000014549	chr22	-	48728927-48729059	48729958-48730038	48729944-48730038
ENSBTAG00000014549	chr22	-	48731023-48731081	48731645-48731727	48731703-48731727
ENSBTAG00000035286	chr22	+	2706961-2707050	2685120-2685182	2685120-2705102
ENSBTAG00000014649	chr3	-	93614497-93614577	93625168-93625434	93618670-93625434
ENSBTAG00000009983	chr10	+	16292793-16292905	16290194-16290364	16290194-16292118
ENSBTAG00000015910	chr13	+	20265785-20265851;20265785-20265851	20248945-20249012;20248978-20249012	20248945-20249054;20248978-20249054
ENSBTAG00000002287	chr18	+	21768843-21769174	21726409-21727863	21726409-21734126
ENSBTAG00000002287	chr18	+	21768843-21769174	21726409-21727863	21726409-21767679
ENSBTAG00000002287	chr18	+	21785834-21785980	21781655-21781766	21781655-21782509
ENSBTAG00000002287	chr18	+	21844043-21844211	21843036-21843308	21843036-21843260
ENSBTAG00000002287	chr18	+	21848777-21848916	21844043-21844211	21844043-21844160
ENSBTAG00000020423	chr17	-	46074841-46075043	46078221-46078492	46078216-46078492
ENSBTAG00000019216	chr25	+	26226058-26226252	26225846-26225954	26225846-26225900
ENSBTAG00000002051	chr15	-	53033989-53034075	53034166-53034313	53034175-53034313
ENSBTAG00000009462	chr25	+	34770469-34770637	34766932-34767088	34766932-34768291
ENSBTAG00000009462	chr25	+	34779320-34779637	34777973-34778124	34777973-34778138
ENSBTAG00000005089	chr25	+	34636833-34637240;34636833-34637009	34634471-34634732;34634521-34634732	34634471-34636760;34634521-34636760
ENSBTAG00000010422	chr5	-	45197402-45197535	45199673-45199747	45198920-45199747
ENSBTAG00000005353	chr2	+	108077270-108077365	108077088-108077148	108077088-108077173
ENSBTAG00000003228	chr5	-	111266509-111266701	111267678-111267705	111267005-111267705
ENSBTAG00000010195	chr11	+	99234451-99234691	99232119-99232142	99232119-99233383
ENSBTAG00000010195	chr11	+	99237520-99237703	99236372-99236499	99236372-99236487
ENSBTAG00000011969	chr25	+	34860606-34860637;34860606-34860669	34858435-34858910;34858438-34858910	34858435-34860522;34858438-34860522
ENSBTAG00000011969	chr25	+	34860760-34861074;34860760-34860940	34860640-34860669;34860606-34860669	34860640-34860647;34860606-34860647
ENSBTAG00000011829	chr19	-	19134782-19134913	19140059-19140133	19140046-19140133
ENSBTAG00000044070	chr8	+	103779674-103779832	103768886-103768996	103768886-103769007
ENSBTAG00000002121	chr29	-	46034932-46035032	46035345-46035477	46035200-46035477
ENSBTAG00000002121	chr29	-	46034932-46035032	46035345-46035477	46035219-46035477
ENSBTAG00000009835	chr19	-	36749444-36749636	36750433-36750522	36750422-36750522
ENSBTAG00000019784	chr10	-	75953664-75953919	75958933-75959034	75958948-75959034
ENSBTAG00000019784	chr10	-	75964429-75964548	75966195-75966245	75965602-75966245
ENSBTAG00000007964	chr22	-	16963889-16964000	16965215-16965333	16964748-16965333
ENSBTAG00000007964	chr22	-	16965215-16965333	16967818-16967839	16967276-16967839
ENSBTAG00000002920	chr28	+	30941555-30941676	30939628-30939683	30939628-30940010
ENSBTAG00000002920	chr28	+	30941555-30941676	30939628-30939683	30939628-30940559
ENSBTAG00000031252	chr15	+	75537264-75537346	75507140-75507179	75507140-75536645
ENSBTAG00000031252	chr15	+	75537264-75537346	75507140-75507179	75507140-75507525
ENSBTAG00000031252	chr15	+	75537264-75537346	75507140-75507179	75507140-75507558
ENSBTAG00000031252	chr15	+	75537264-75537346	75507140-75507179	75507140-75537143
ENSBTAG00000039784	chr5	+	116039457-116039548	116034701-116034758	116034701-116035437
ENSBTAG00000039784	chr5	+	116047763-116048708	116046160-116046295	116046160-116046222
ENSBTAG00000002735	chr25	-	544082-544160	544250-544317	544254-544317
ENSBTAG00000014885	chr2	+	129429292-129429402	129428025-129428092	129428025-129429061
ENSBTAG00000019177	chr2	+	5380738-5380818	5350654-5350810	5350654-5364979
ENSBTAG00000019177	chr2	+	5397851-5397998	5394751-5394833	5394751-5396096
ENSBTAG00000019177	chr2	+	5397851-5397998	5394751-5394833	5394751-5396090
ENSBTAG00000025426	chr7	+	40040052-40040187	39982435-39983361	39982435-40020587
ENSBTAG00000025426	chr7	+	40081326-40081469	40080271-40080389	40080271-40081223
ENSBTAG00000008772	chr8	+	95364232-95364450	95363016-95363164	95363016-95363521
ENSBTAG00000009251	chr2	-	136319511-136319762	136337778-136337845	136324277-136337845
ENSBTAG00000045931	chrX	+	79588100-79588163	79587367-79587456	79587367-79587453
ENSBTAG00000016387	chr3	+	25410701-25410943	25400616-25400790	25400616-25402030
ENSBTAG00000021351	chrX	-	84803684-84803802	84804129-84804179	84804119-84804179
ENSBTAG00000006492	chr6	+	46371063-46371199	46355300-46355734	46355300-46361287
ENSBTAG00000018772	chr18	-	10472573-10474149	10474224-10474361	10474228-10474361
ENSBTAG00000009715	chr26	+	24234022-24234134	24232143-24232221	24232143-24232321
ENSBTAG00000012058	chr23	+	51453286-51453402	51453074-51453142	51453074-51453146
ENSBTAG00000021791	chr1	-	67583142-67583221	67588752-67589062	67588266-67589062
ENSBTAG00000002697	chr17	+	65962137-65962350	65950166-65950190	65950166-65950320
ENSBTAG00000002697	chr17	+	65962137-65962350	65950166-65950190	65950166-65951207
ENSBTAG00000002697	chr17	+	65962137-65962350	65950166-65950190	65950166-65950285
ENSBTAG00000002697	chr17	+	65962137-65962350	65950166-65950190	65950166-65958286
ENSBTAG00000006305	chr11	-	98556438-98556601	98556784-98556819	98556726-98556819
ENSBTAG00000006305	chr11	-	98556438-98556601	98556784-98556819	98556714-98556819
ENSBTAG00000006305	chr11	-	98556438-98556601	98556784-98556819	98556788-98556819
ENSBTAG00000008061	chr17	+	54399629-54400473	54390356-54390448	54390356-54397474
ENSBTAG00000006259	chr11	+	10479266-10479429	10475180-10475313	10475180-10477731
ENSBTAG00000016924	chr23	-	39758189-39758310	39781505-39781557	39761802-39781557
ENSBTAG00000009906	chr11	-	82848684-82848731	82850626-82850722	82850635-82850722
ENSBTAG00000038865	chr2	+	130031915-130032059	130031361-130031466	130031361-130031529
ENSBTAG00000003061	chr13	+	55400413-55400503	55400187-55400305	55400187-55400325
ENSBTAG00000021373	chr11	+	103094982-103095062	103094426-103094540	103094426-103094809
ENSBTAG00000018730	chr16	+	52854454-52854540	52852315-52852391	52852315-52852859
ENSBTAG00000020504	chr17	+	54561155-54561252	54556011-54556358	54556011-54557015
ENSBTAG00000020504	chr17	+	54561155-54561252	54556011-54556358	54556011-54559984
ENSBTAG00000001349	chr19	-	27042008-27042073	27042682-27042861	27042775-27042861
ENSBTAG00000001349	chr19	-	27043200-27043276	27043675-27043780	27043671-27043780
ENSBTAG00000019509	chr13	+	12253238-12253342	12246303-12246455	12246303-12246808
ENSBTAG00000019509	chr13	+	12253238-12253342	12246303-12246455	12246303-12246451
ENSBTAG00000020455	chr22	-	21662228-21662403	21669249-21669371	21664232-21669371
ENSBTAG00000015283	chr22	+	56986122-56986222	56985249-56985292	56985249-56985505
ENSBTAG00000015283	chr22	+	56988836-56989012	56986781-56986962	56986781-56986942
ENSBTAG00000008520	chr7	-	21681097-21681182	21683804-21683988	21683097-21683988
ENSBTAG00000008520	chr7	-	21692700-21692823	21693763-21693837	21693783-21693837
ENSBTAG00000004463	chr18	-	55525319-55525434	55526461-55526713	55526458-55526713
ENSBTAG00000021100	chrX	+	92397586-92397638	92387161-92388149	92387161-92397486
ENSBTAG00000007728	chr17	-	71696324-71696477	71697411-71697490	71696702-71697490
ENSBTAG00000008140	chr2	+	34299676-34299760	34299163-34299344	34299163-34299428
ENSBTAG00000008140	chr2	+	34374922-34374995	34374589-34374661	34374589-34374755
ENSBTAG00000003068	chr17	+	493347-493632	489024-489147	489024-489248
ENSBTAG00000021798	chr19	+	40729177-40729328	40722051-40722132	40722051-40728250
ENSBTAG00000021798	chr19	+	40733675-40733760	40733308-40733427	40733308-40733395
ENSBTAG00000021798	chr19	+	40745622-40745987	40745230-40745482	40745230-40745332
ENSBTAG00000008180	chr20	+	1374075-1374250	1365735-1365836	1365735-1365850
ENSBTAG00000015432	chr18	-	2884348-2884453	2885572-2885653	2885350-2885653
ENSBTAG00000015432	chr18	-	2885572-2885653	2887659-2887802	2887666-2887802
ENSBTAG00000006024	chr21	-	34903758-34905777	34906601-34906887	34905979-34906887
ENSBTAG00000006371	chr7	+	40594653-40594798	40587976-40588139	40587976-40593586
ENSBTAG00000006371	chr7	+	40594653-40594798	40587976-40588139	40587976-40591528
ENSBTAG00000002389	chr15	-	82357297-82357553	82363188-82363432	82362383-82363432
ENSBTAG00000014316	chr28	+	24909461-24909595	24904446-24904610	24904446-24904629
ENSBTAG00000014316	chr28	+	24909461-24909595	24904446-24904610	24904446-24904901
ENSBTAG00000010032	chr29	-	35154689-35154792	35168737-35168888	35165623-35168888
ENSBTAG00000010032	chr29	-	35154689-35154792	35168737-35168888	35161007-35168888
ENSBTAG00000015473	chr11	+	37823887-37823941	37823446-37823493	37823446-37823799
ENSBTAG00000015473	chr11	+	37824291-37824376	37823887-37823941	37823887-37823913
ENSBTAG00000015473	chr11	+	37825279-37825428	37824751-37824882	37824751-37824852
ENSBTAG00000010899	chr19	+	54116947-54117047	54079297-54079727	54079297-54113339
ENSBTAG00000010899	chr19	+	54130740-54131052	54129163-54129287	54129163-54129262
ENSBTAG00000004645	chr21	-	24596916-24597243	24598187-24598418	24598204-24598418
ENSBTAG00000011517	chr18	-	62344912-62344978	62345555-62345590	62345551-62345590
ENSBTAG00000008403	chr24	+	35455313-35455397	35454344-35454519	35454344-35454382
ENSBTAG00000019834	chr20	+	25026597-25026808	24973148-24973207	24973148-24978166
ENSBTAG00000009547	chr25	+	38954652-38954775	38953883-38954076	38953883-38954050
ENSBTAG00000009547	chr25	+	38961632-38961974	38959923-38960167	38959923-38960140
ENSBTAG00000015546	chr1	-	41831666-41831768	41835011-41835114	41832718-41835114
ENSBTAG00000001311	chrX	-	57746954-57747053	57753274-57753359	57752552-57753359
ENSBTAG00000001311	chrX	-	57753274-57753359	57756104-57756166	57754768-57756166
ENSBTAG00000001311	chrX	-	57753274-57753359	57756104-57756166	57754760-57756166
ENSBTAG00000001311	chrX	-	57753274-57753359	57756104-57756166	57754754-57756166
ENSBTAG00000015009	chr25	-	36788650-36788978	36789327-36789444	36789357-36789444
ENSBTAG00000015009	chr25	-	36791316-36791396	36791888-36791965	36791701-36791965
ENSBTAG00000018889	chr3	-	102673290-102673338	102674547-102674697	102674551-102674697
ENSBTAG00000004544	chr11	-	4421704-4421922	4424253-4424370	4424271-4424370
ENSBTAG00000021227	chr19	+	57021552-57021681	57020084-57020133	57020084-57021169
ENSBTAG00000021227	chr19	+	57021552-57021681	57020084-57020133	57020084-57021158
ENSBTAG00000021227	chr19	+	57021552-57021681	57020084-57020133	57020084-57020147
ENSBTAG00000001508	chr8	-	1040784-1041040	1043285-1043455	1043273-1043455
ENSBTAG00000010030	chr2	-	110251546-110251657	110252000-110252155	110251972-110252155
ENSBTAG00000004502	chr25	+	2919518-2919625	2914577-2914649	2914577-2915601
ENSBTAG00000018628	chr22	+	49500225-49500269	49499798-49499833	49499798-49499959
ENSBTAG00000018628	chr22	+	49500225-49500269	49499798-49499833	49499798-49499929
ENSBTAG00000007773	chr3	-	42725018-42725296	42725831-42725971	42725838-42725971
ENSBTAG00000012288	chr17	-	68426639-68426766	68428078-68428234	68428049-68428234
ENSBTAG00000011068	chr5	-	51271809-51271899	51271989-51272062	51271983-51272062
ENSBTAG00000011068	chr5	-	51273918-51274102	51274647-51274728	51274652-51274728
ENSBTAG00000003644	chr18	+	62650886-62650982	62650641-62650796	62650641-62650774
ENSBTAG00000020282	chr27	-	12919720-12919816	12921163-12921279	12921216-12921279
ENSBTAG00000020282	chr27	-	12921163-12921279	12938339-12938474	12935445-12938474
ENSBTAG00000008202	chr7	+	17035153-17035302	17034684-17034754	17034684-17034967
ENSBTAG00000020567	chr11	-	20942308-20942379	20946637-20946709	20942763-20946709
ENSBTAG00000003288	chr25	+	38523289-38523406	38522683-38522716	38522683-38522720
ENSBTAG00000019150	chr18	+	49996203-49996334	49995631-49995672	49995631-49995694
ENSBTAG00000019150	chr18	+	49996203-49996334	49995631-49995672	49995631-49995832
ENSBTAG00000008860	chr18	+	35308428-35308563	35308033-35308165	35308033-35308170
ENSBTAG00000011121	chrX	-	142768327-142768543	142775152-142775550	142771902-142775550
ENSBTAG00000015148	chr10	+	25729573-25729611	25729006-25729193	25729006-25729189
ENSBTAG00000006801	chr19	+	43817898-43818038	43817181-43817334	43817181-43817338
ENSBTAG00000025136	chr7	+	64033594-64033655	64031684-64031919	64031684-64032247
ENSBTAG00000025136	chr7	+	64033594-64033655	64031684-64031919	64031684-64032559
ENSBTAG00000004018	chr5	-	57694506-57694653	57699572-57699615	57695154-57699615
ENSBTAG00000011849	chr9	+	36951840-36951897	36948887-36949042	36948887-36950213
ENSBTAG00000013259	chr28	-	33886824-33886910	33891226-33891339	33887915-33891339
ENSBTAG00000013259	chr28	-	33906324-33906464	33908708-33908849	33908617-33908849
ENSBTAG00000014904	chr23	-	42814506-42814559	42815341-42815428	42815316-42815428
ENSBTAG00000015092	chr5	+	110022772-110022877	110021365-110021480	110021365-110021536
ENSBTAG00000002066	chr4	+	77860904-77861008	77860578-77860653	77860578-77860659
ENSBTAG00000002066	chr4	+	77861705-77861753	77861419-77861497	77861419-77861514
ENSBTAG00000002066	chr4	+	77861705-77861753	77861419-77861497	77861419-77861472
ENSBTAG00000002066	chr4	+	77862178-77862353	77861705-77861753	77861705-77861729
ENSBTAG00000015655	chr15	+	47266729-47266905	47266489-47266604	47266489-47266625
ENSBTAG00000033313	chr20	+	23475127-23475273	23461326-23461756	23461326-23461576
ENSBTAG00000033313	chr20	+	23557580-23557669	23552961-23553109	23552961-23553168
ENSBTAG00000011129	chr11	-	103757580-103757725	103758466-103758556	103757819-103758556
ENSBTAG00000013226	chr4	+	75151060-75151134	75149967-75150074	75149967-75150143
ENSBTAG00000013226	chr4	+	75151060-75151134	75149967-75150074	75149967-75150108
ENSBTAG00000031723	chr17	+	64116659-64116892	64115683-64115725	64115683-64115885
ENSBTAG00000014178	chr13	-	40417187-40417315	40430270-40430440	40426235-40430440
ENSBTAG00000010178	chr8	+	36583017-36583286	36579518-36579628	36579518-36581058
ENSBTAG00000020223	chr3	-	9597815-9597915	9598664-9598748	9598057-9598748
ENSBTAG00000031069	chr7	-	32200060-32200164	32217942-32218025	32204591-32218025
ENSBTAG00000031387	chr7	-	21613839-21614034	21614322-21614414	21614313-21614414
ENSBTAG00000031387	chr7	-	21618381-21618506	21619577-21619698	21619581-21619698
ENSBTAG00000007867	chr2	-	79895571-79895756	79897264-79897409	79897267-79897409
ENSBTAG00000013587	chr24	+	776726-776893	776267-776368	776267-776551
ENSBTAG00000013587	chr24	+	782906-783009	776726-776893	776726-779036
ENSBTAG00000000795	chr16	-	65805668-65805794	65809435-65809513	65806064-65809513
ENSBTAG00000000795	chr16	-	65811692-65811759	65812547-65812635	65812112-65812635
ENSBTAG00000013591	chr9	-	66379943-66380107	66392512-66392598	66391181-66392598
ENSBTAG00000027980	chr20	+	10302279-10302371	10300612-10300854	10300612-10300714
ENSBTAG00000006921	chr19	+	62057655-62057774	62057188-62057363	62057188-62057409
ENSBTAG00000037756	chr28	+	25105584-25105637	25073149-25075053	25073149-25105042
ENSBTAG00000037756	chr28	+	25173555-25173766	25154163-25154256	25154163-25172649
ENSBTAG00000000197	chr6	+	26464479-26464628	26461819-26461893	26461819-26464055
ENSBTAG00000020133	chr8	+	70294470-70294667	70262316-70262649	70262316-70262937
ENSBTAG00000020133	chr8	+	70319377-70319502	70315763-70315857	70315763-70316870
ENSBTAG00000020133	chr8	+	70341280-70341783	70333098-70333195	70333098-70340171
ENSBTAG00000005556	chr19	+	55855046-55855228	55852503-55852666	55852503-55852640
ENSBTAG00000005556	chr19	+	55855046-55855228	55852503-55852666	55852503-55852649
ENSBTAG00000000115	chr11	-	62321819-62321924	62324455-62324518	62324476-62324518
ENSBTAG00000022635	chr22	+	51456348-51456436	51456200-51456256	51456200-51456261
ENSBTAG00000022635	chr22	+	51457789-51457852	51457503-51457691	51457503-51457686
ENSBTAG00000019358	chr15	+	28358887-28358946	28357661-28358171	28357661-28357706
ENSBTAG00000019358	chr15	+	28392682-28392778	28365367-28365506	28365367-28392361
ENSBTAG00000013177	chrX	+	97903706-97903775	97902504-97902650	97902504-97902646
ENSBTAG00000000497	chr3	-	101109684-101109803	101112796-101112884	101112137-101112884
ENSBTAG00000015521	chr11	+	21148574-21148717	21147966-21148359	21147966-21148022
ENSBTAG00000008886	chr27	+	13690443-13690638	13683035-13685300	13683035-13685509
ENSBTAG00000007685	chr9	-	105670412-105670519	105673319-105673470	105672914-105673470
ENSBTAG00000013454	chr9	+	87794923-87795003	87793523-87793616	87793523-87793621
ENSBTAG00000018269	chr11	+	72315773-72315845	72315287-72315348	72315287-72315288
ENSBTAG00000032092	chr18	-	32849760-32850160	32888349-32888476	32867589-32888476
ENSBTAG00000019565	chr28	-	44427079-44427233	44441605-44441664	44441104-44441664
ENSBTAG00000019565	chr28	-	44427079-44427233	44441605-44441664	44433690-44441664
ENSBTAG00000014687	chr19	+	21388746-21389301	21388420-21388623	21388420-21388613
ENSBTAG00000009602	chr17	-	55796034-55796152	55815461-55815637	55798289-55815637
ENSBTAG00000013369	chr14	+	84077959-84077994	84063581-84063652	84063581-84076591
ENSBTAG00000021466	chr2	-	7346143-7346345	7356751-7356937	7356747-7356937
ENSBTAG00000030282	chr7	-	74091292-74093720	74095708-74095785	74094887-74095785
ENSBTAG00000013142	chr1	-	98377178-98378976	98380624-98380710	98380634-98380710
ENSBTAG00000002590	chr16	+	43408154-43408258	43406769-43406892	43406769-43406917
ENSBTAG00000018921	chr22	+	51474286-51474442	51473937-51474153	51473937-51474159
ENSBTAG00000030301	chr3	-	110237261-110237383	110238588-110238698	110237603-110238698
ENSBTAG00000030301	chr3	-	110238588-110238698	110240113-110240227	110240122-110240227
ENSBTAG00000013169	chr25	+	23023399-23023519	23016918-23017020	23016918-23017004
ENSBTAG00000004256	chr11	+	87182172-87182503	87181467-87181681	87181467-87181691
ENSBTAG00000011111	chr5	-	104086361-104086565	104086919-104087049	104087005-104087049
ENSBTAG00000011111	chr5	-	104086361-104086565	104086919-104087049	104087032-104087049
ENSBTAG00000020037	chr3	+	92613408-92613495	92610166-92610314	92610166-92610324
ENSBTAG00000013068	chr28	+	8115665-8115757	8111377-8111531	8111377-8112199
ENSBTAG00000002036	chr19	+	40303898-40304052	40303412-40303488	40303412-40303659
ENSBTAG00000021569	chr29	-	40535921-40536069	40537296-40537404	40537308-40537404
ENSBTAG00000011147	chr1	-	119218677-119218767	119225114-119225201	119225104-119225201
ENSBTAG00000013066	chr29	+	50059955-50060117	50058063-50058164	50058063-50059832
ENSBTAG00000013066	chr29	+	50059955-50060117	50058063-50058164	50058063-50059344
ENSBTAG00000013066	chr29	+	50061568-50061716	50059955-50060117	50059955-50061239
ENSBTAG00000004036	chr19	-	45157219-45157294	45186410-45186611	45185853-45186611
ENSBTAG00000003209	chr13	-	67114713-67116628	67125119-67125217	67121688-67125217
ENSBTAG00000013271	chr19	+	33976242-33976308	33973784-33973836	33973784-33974196
ENSBTAG00000013271	chr19	+	33993946-33994072	33992312-33992451	33992312-33992466
ENSBTAG00000013271	chr19	+	34037186-34037239	34034272-34034414	34034272-34034375
ENSBTAG00000013776	chr13	-	52451472-52451548	52455134-52455249	52455130-52455249
ENSBTAG00000013776	chr13	-	52457269-52457326	52462283-52462362	52462240-52462362
ENSBTAG00000016775	chr7	-	5544057-5544148	5544871-5544940	5544427-5544940
ENSBTAG00000019871	chr17	-	75004896-75005011	75005104-75005218	75005158-75005218
ENSBTAG00000010234	chr10	+	20713192-20713272	20712788-20712857	20712788-20712865
ENSBTAG00000021884	chr24	-	50417037-50417144	50417550-50417795	50417229-50417795
ENSBTAG00000020908	chr5	-	5597556-5597592	5611962-5612121	5611893-5612121
ENSBTAG00000020908	chr5	-	5597556-5597592	5611962-5612121	5611905-5612121
ENSBTAG00000013236	chr19	-	40500165-40500270	40500395-40500490	40500402-40500490
ENSBTAG00000017215	chr21	+	55991650-55992060	55990783-55990839	55990783-55990870
ENSBTAG00000012634	chr7	+	12329032-12329200	12325362-12325494	12325362-12325504
ENSBTAG00000012634	chr7	+	12329557-12329750	12329032-12329200	12329032-12329375
ENSBTAG00000013240	chr29	+	41890695-41891132;41890695-41890883	41855871-41856164;41855871-41856164	41855871-41890322;41855871-41890322
ENSBTAG00000019995	chr29	-	9270756-9270907	9297881-9298118	9280499-9298118
ENSBTAG00000016104	chr26	+	13556317-13556521	13554853-13554962	13554853-13554975
ENSBTAG00000020109	chr25	-	3013731-3013813	3014579-3014746	3014183-3014746
ENSBTAG00000012746	chr23	+	16630714-16630785	16630415-16630530	16630415-16630526
ENSBTAG00000017122	chr2	+	131547504-131547596	131541101-131541292	131541101-131544744
ENSBTAG00000017122	chr2	+	131557481-131557606	131556207-131556387	131556207-131556453
ENSBTAG00000017122	chr2	+	131565905-131566056	131565215-131565353	131565215-131565362
ENSBTAG00000006718	chr16	-	28191950-28192004	28195484-28195583	28195303-28195583
ENSBTAG00000017037	chr7	-	12404274-12404336	12404475-12404651	12404477-12404651
ENSBTAG00000005723	chr1	-	58173060-58173319	58175710-58175771	58174822-58175771
ENSBTAG00000005723	chr1	-	58181287-58181441	58185647-58185755	58185637-58185755
ENSBTAG00000012543	chrX	-	85708003-85708254	85710147-85710277	85710153-85710277
ENSBTAG00000003458	chr2	-	23383719-23383955	23387289-23387414	23386633-23387414
ENSBTAG00000018564	chr26	+	18755227-18755424	18753615-18753772	18753615-18753665
ENSBTAG00000018564	chr26	+	18755227-18755424	18753615-18753772	18753615-18753776
ENSBTAG00000018735	chr13	+	51895649-51895765	51888452-51888563	51888452-51889004
ENSBTAG00000009279	chr26	+	13410891-13411012	13409675-13409861	13409675-13409853
ENSBTAG00000016504	chr3	+	116161816-116161970	116105901-116106074	116105901-116146644
ENSBTAG00000018123	chr21	-	57168593-57168715	57174868-57174987	57174871-57174987
ENSBTAG00000018123	chr21	-	57184840-57184962	57235455-57235709	57210068-57235709
ENSBTAG00000018123	chr21	-	57242044-57242098	57246003-57246389	57245457-57246389
ENSBTAG00000004814	chr11	+	3714546-3714578	3710879-3711017	3710879-3711128
ENSBTAG00000000140	chr16	+	29605618-29605805	29585792-29585855	29585792-29603775
ENSBTAG00000004823	chr11	-	48532849-48532993	48533858-48534047	48533242-48534047
ENSBTAG00000004823	chr11	-	48533858-48534047	48535932-48535995	48534871-48535995
ENSBTAG00000030175	chr19	+	56334289-56334408	56333011-56333149	56333011-56333727
ENSBTAG00000009487	chr29	-	41795548-41795976	41796377-41796692	41796372-41796692
ENSBTAG00000017847	chr18	+	62759017-62759067	62758802-62758852	62758802-62758856
ENSBTAG00000017847	chr18	+	62759017-62759067	62758802-62758852	62758802-62758861
ENSBTAG00000013952	chr6	-	98916663-98916983;98916665-98916983	98918164-98918258;98918164-98918258	98917744-98918258;98917744-98918258
ENSBTAG00000001023	chr25	-	1554755-1554951	1555539-1555656	1555548-1555656
ENSBTAG00000001023	chr25	-	1556740-1556869	1557393-1557505	1557211-1557505
ENSBTAG00000018425	chr18	-	37108019-37108499	37109346-37109437	37108665-37109437
ENSBTAG00000006918	chr2	+	25430151-25430226	25407937-25408008	25407937-25409116
ENSBTAG00000006918	chr2	+	25477724-25477821	25465891-25465957	25465891-25471120
ENSBTAG00000006918	chr2	+	25492947-25493317	25490640-25490747	25490640-25492100
ENSBTAG00000003569	chr12	-	76914647-76914771	76917711-76917795	76915318-76917795
ENSBTAG00000002993	chr9	-	102830638-102830696	102832250-102832285	102832262-102832285
ENSBTAG00000021319	chr2	+	116318606-116318764	116313976-116314050	116313976-116314949
ENSBTAG00000014095	chrX	-	39612826-39612941	39613765-39613895	39613821-39613895
ENSBTAG00000019312	chr5	+	28823384-28823526	28822823-28822944	28822823-28822932
ENSBTAG00000002487	chr21	-	2404179-2404223	2407490-2407609	2405733-2407609
ENSBTAG00000037813	chr16	-	62513393-62516005	62528699-62528817	62528688-62528817
ENSBTAG00000019265	chr4	+	105690483-105690575	105685560-105685635	105685560-105689924
ENSBTAG00000014295	chr3	-	30814506-30814577	30817314-30817392	30816297-30817392
ENSBTAG00000013669	chr25	-	26695671-26695738	26696118-26696286	26695885-26696286
ENSBTAG00000013669	chr25	-	26701267-26701394	26702699-26702894	26702555-26702894
ENSBTAG00000018349	chr7	-	4983209-4983391	4984417-4984553	4983641-4984553
ENSBTAG00000031012	chr3	+	67691508-67691561	67687802-67687903	67687802-67688256
ENSBTAG00000031012	chr3	+	67824272-67824632	67775289-67775373	67775289-67777464
ENSBTAG00000005791	chr26	-	45651456-45651544	45659646-45660024	45659580-45660024
ENSBTAG00000009696	chr28	+	9421852-9421937	9417776-9417857	9417776-9421275
ENSBTAG00000005654	chr11	-	49933204-49933487	49933770-49933884	49933766-49933884
ENSBTAG00000005654	chr11	-	49933204-49933487	49933770-49933884	49933563-49933884
ENSBTAG00000020122	chr1	-	6504538-6504625	6504905-6505035	6504916-6505035
ENSBTAG00000020122	chr1	-	6514179-6514280	6517346-6517408	6516945-6517408
ENSBTAG00000010923	chrX	-	137008796-137008826	137023483-137023608	137009662-137023608
ENSBTAG00000000662	chr5	-	113648956-113649049	113677794-113683472	113649132-113683472
ENSBTAG00000010673	chr3	-	15587570-15588253	15588631-15588699	15588627-15588699
ENSBTAG00000014501	chr10	-	65784717-65784824	65787178-65787280	65787209-65787280
ENSBTAG00000014501	chr10	-	65787641-65787866	65799886-65800020	65788195-65800020
ENSBTAG00000016827	chr23	-	7413192-7413275	7414482-7414681	7413372-7414681
ENSBTAG00000007963	chr11	+	88503078-88503242	88500061-88500238	88500061-88501889
ENSBTAG00000007963	chr11	+	88511889-88512033	88510354-88510442	88510354-88511445
ENSBTAG00000007963	chr11	+	88558279-88559541	88555705-88555938	88555705-88557842
ENSBTAG00000009859	chr2	-	91170137-91170211	91180757-91180862	91180706-91180862
ENSBTAG00000009859	chr2	-	91170137-91170211	91180757-91180862	91175844-91180862
ENSBTAG00000022006	chr19	+	56362568-56363139	56361925-56361990	56361925-56362027
ENSBTAG00000018408	chr9	+	64808724-64808879	64803407-64803521	64803407-64803517
ENSBTAG00000018408	chr9	+	64816682-64816774	64814471-64814603	64814471-64814607
ENSBTAG00000019472	chr7	-	56258081-56258197	56267544-56267707	56267541-56267707
ENSBTAG00000019472	chr7	-	56346480-56347691	56350136-56350171	56350158-56350171
ENSBTAG00000019472	chr7	-	56346480-56347691	56350136-56350171	56349414-56350171
ENSBTAG00000017009	chr18	-	7726785-7726897	7733703-7733832	7733140-7733832
ENSBTAG00000006325	chr4	+	77645405-77645537	77604981-77605291	77604981-77609771
ENSBTAG00000010677	chr6	+	62138695-62138890	62130207-62130317	62130207-62138337
ENSBTAG00000010677	chr6	+	62165997-62166032	62144363-62144615	62144363-62154698
ENSBTAG00000010677	chr6	+	62207445-62207572	62205890-62205994	62205890-62205991
ENSBTAG00000010677	chr6	+	62213389-62213497	62209345-62209468	62209345-62211990
ENSBTAG00000008004	chr16	-	66102786-66102894	66111018-66111100	66103009-66111100
ENSBTAG00000002280	chr13	+	33664442-33665129	33661007-33661157	33661007-33661133
ENSBTAG00000002280	chr13	+	33664442-33665129	33661007-33661157	33661007-33661161
ENSBTAG00000025814	chr10	+	19158468-19158799	19157621-19157758	19157621-19157721
ENSBTAG00000012049	chr25	-	39572843-39572939	39573995-39574164	39573999-39574164
ENSBTAG00000011226	chr4	+	114445454-114445589	114444019-114444199	114444019-114444479
ENSBTAG00000008591	chr19	+	27062617-27062732	27060706-27060840	27060706-27062179
ENSBTAG00000006869	chr14	-	9580714-9580885	9596024-9596139	9591650-9596139
ENSBTAG00000004723	chr19	-	49008169-49008294	49014269-49014401	49008408-49014401
ENSBTAG00000020268	chr29	+	18397793-18399537	18379892-18380046	18379892-18394075
ENSBTAG00000031875	chr29	+	44760292-44760430	44759486-44759601	44759486-44759597
ENSBTAG00000013253	chr3	-	121135841-121136000	121152516-121153701	121138461-121153701
ENSBTAG00000014883	chr19	-	27588070-27588148	27588683-27588815	27588534-27588815
ENSBTAG00000014883	chr19	-	27588070-27588148	27588683-27588815	27588471-27588815
ENSBTAG00000014883	chr19	-	27588070-27588148	27588683-27588815	27588502-27588815
ENSBTAG00000004966	chr16	-	44083277-44083398	44084693-44084764	44084020-44084764
ENSBTAG00000004966	chr16	-	44108264-44108354	44111182-44111344	44111151-44111344
ENSBTAG00000004966	chr16	-	44156440-44156519	44165660-44165871	44165656-44165871
ENSBTAG00000000967	chr21	-	19944865-19945957	19953406-19953516	19946057-19953516
ENSBTAG00000015758	chr18	+	25991384-25991550	25989856-25990007	25989856-25989890
ENSBTAG00000020472	chr5	-	107730640-107730910	107737298-107737708	107731375-107737708
ENSBTAG00000001140	chr11	-	87946760-87946908	87951462-87951514	87951391-87951514
ENSBTAG00000020782	chr18	-	26400364-26400612	26402564-26402795	26402543-26402795
ENSBTAG00000020782	chr18	-	26418483-26418607	26419684-26419815	26419669-26419815
ENSBTAG00000020782	chr18	-	26420819-26421020	26422195-26422345	26421783-26422345
ENSBTAG00000004736	chr19	+	56814488-56814610	56808207-56808304	56808207-56814356
ENSBTAG00000000824	chr19	-	56658171-56658287	56658612-56658672	56658600-56658672
ENSBTAG00000000824	chr19	-	56658612-56658672	56659479-56660122	56659618-56660122
ENSBTAG00000007662	chr11	-	96115572-96116134	96116553-96116598	96116563-96116598
ENSBTAG00000009780	chr25	-	33320897-33321007	33330769-33330825	33328651-33330825
ENSBTAG00000009780	chr25	-	33330769-33330825	33332979-33333038	33332726-33333038
ENSBTAG00000008114	chrX	-	140189111-140189164	140194472-140194585	140190724-140194585
ENSBTAG00000008114	chrX	-	140200392-140200439	140202141-140202179	140201983-140202179
ENSBTAG00000006138	chr4	+	40252498-40252560	40249680-40249840	40249680-40249773
ENSBTAG00000007109	chr21	-	59126042-59126727	59131704-59131857	59131708-59131857
ENSBTAG00000007109	chr21	-	59147173-59147328	59148165-59148331	59147457-59148331
ENSBTAG00000011589	chr8	-	84629264-84629379	84634137-84634253	84629676-84634253
ENSBTAG00000006189	chr19	+	51869586-51870024	51868937-51869305	51868937-51869449
ENSBTAG00000038134	chr18	-	35130855-35130956	35132601-35132776	35132366-35132776
ENSBTAG00000003049	chr25	+	42024953-42025094	42023263-42023311	42023263-42024447
ENSBTAG00000003049	chr25	+	42029904-42030163	42027791-42028534	42027791-42029004
ENSBTAG00000020518	chr16	-	46255453-46255539	46260355-46260424	46258261-46260424
ENSBTAG00000020518	chr16	-	46264839-46265001	46265890-46265920	46265901-46265920
ENSBTAG00000020518	chr16	-	46264839-46265001	46265890-46265920	46265896-46265920
ENSBTAG00000020518	chr16	-	46264839-46265001	46265890-46265920	46265765-46265920
ENSBTAG00000004280	chrX	+	110614426-110614552	110600408-110600584	110600408-110613573
ENSBTAG00000009676	chr3	-	121069993-121070049	121070586-121070816	121070632-121070816
ENSBTAG00000016621	chr19	-	25088561-25088686	25096188-25096293	25093948-25096293
ENSBTAG00000006611	chr18	+	24893660-24893852	24879123-24879145	24879123-24893219
ENSBTAG00000007860	chr16	-	77940939-77941105	77943235-77947938	77945611-77947938
ENSBTAG00000001393	chr3	-	50490450-50491067	50492442-50492546	50491165-50492546
ENSBTAG00000006185	chr7	-	16813486-16813630	16817354-16817517	16813928-16817517
ENSBTAG00000005596	chr2	+	105363337-105363566	105338677-105338833	105338677-105339145
ENSBTAG00000015780	chr21	+	32581709-32581905	32578598-32578703	32578598-32578846
ENSBTAG00000004315	chr3	-	120907461-120907565	120908250-120908404	120908314-120908404
ENSBTAG00000004315	chr3	-	120927575-120927636	120960874-120960962	120930625-120960962
ENSBTAG00000006132	chr14	-	3781547-3781662	3784487-3784705	3782168-3784705
ENSBTAG00000015596	chr15	+	55163758-55163888	55151085-55151357	55151085-55157583
ENSBTAG00000008175	chr25	+	27893894-27895361	27890078-27890170	27890078-27892113
ENSBTAG00000014850	chr2	+	126912225-126912381	126911037-126911665	126911037-126911756
ENSBTAG00000006543	chr25	-	26284914-26284979	26286578-26286708	26286594-26286708
ENSBTAG00000006543	chr25	-	26286578-26286708	26286846-26286903	26286797-26286903
ENSBTAG00000016254	chr19	-	44540267-44540364	44540622-44540741	44540464-44540741
ENSBTAG00000006197	chr8	+	29557427-29557525	29556385-29556583	29556385-29556466
ENSBTAG00000038955	chr23	-	27411032-27411328	27412595-27412741	27411837-27412741
ENSBTAG00000032996	chr28	-	29296954-29297091	29300491-29300642	29300479-29300642
ENSBTAG00000032996	chr28	-	29307403-29307548	29329386-29329487	29312069-29329487
ENSBTAG00000013165	chr14	-	83368350-83368506	83370335-83370467	83368640-83370467
ENSBTAG00000013165	chr14	-	83368350-83368506	83370335-83370467	83368628-83370467
ENSBTAG00000013165	chr14	-	83404070-83404178	83411047-83411119	83406385-83411119
ENSBTAG00000021521	chr25	+	13655384-13655720	13640454-13640634	13640454-13653092
ENSBTAG00000020148	chr8	-	17057328-17057538	17059143-17059297	17059146-17059297
ENSBTAG00000001902	chr29	-	1104066-1104249	1105874-1106014	1105710-1106014
ENSBTAG00000033603	chr23	-	7758144-7758323	7761563-7761632	7758778-7761632
ENSBTAG00000017808	chr6	+	12802323-12803721	12720022-12720422	12720022-12785401
ENSBTAG00000001225	chr29	+	45307845-45308722	45305606-45307070	45305606-45305716
ENSBTAG00000012186	chr18	+	56301259-56301647	56298420-56298512	56298420-56298461
ENSBTAG00000000679	chr9	-	23370567-23370650	23371983-23372140	23372057-23372140
ENSBTAG00000018824	chr16	+	26856769-26856919	26854956-26855035	26854956-26855244
ENSBTAG00000008185	chr18	-	53515173-53515231	53516501-53516547	53515824-53516547
ENSBTAG00000008185	chr18	-	53516674-53516743	53516895-53517033	53516922-53517033
ENSBTAG00000008185	chr18	-	53517393-53517600	53519322-53519424	53518312-53519424
ENSBTAG00000018847	chr7	-	53499715-53499804	53500077-53500190	53499975-53500190
ENSBTAG00000019986	chr19	+	51214135-51214245	51207151-51207324	51207151-51213085
ENSBTAG00000021932	chr19	+	27437383-27437459	27436503-27436691	27436503-27437277
ENSBTAG00000021932	chr19	+	27437383-27437459	27436503-27436691	27436503-27436928
ENSBTAG00000021932	chr19	+	27437383-27437459	27436503-27436691	27436503-27436687
ENSBTAG00000025848	chrX	+	91769990-91770095	91769781-91769886	91769781-91769898
ENSBTAG00000018320	chr10	+	16325257-16325331	16324341-16324544	16324341-16324538
ENSBTAG00000018320	chr10	+	16325257-16325331	16324341-16324544	16324341-16324532
ENSBTAG00000016846	chr13	+	74036310-74036433	74033858-74034160	74033858-74035438
ENSBTAG00000018196	chr11	-	70864564-70864695	70865601-70865687	70865013-70865687
ENSBTAG00000019269	chr1	+	147555490-147555629	147542825-147542840	147542825-147555381
ENSBTAG00000019269	chr1	+	147569660-147570736	147566211-147566249	147566211-147566279
ENSBTAG00000035556	chr1	-	136960046-136960122	136960815-136961387	136960525-136961387
ENSBTAG00000012512	chr29	+	43204934-43205159	43204176-43204225	43204176-43204221
ENSBTAG00000012512	chr29	+	43206199-43206666	43205787-43205902	43205787-43205889
ENSBTAG00000011743	chr26	-	17592950-17593066	17600982-17601084	17597443-17601084
ENSBTAG00000020898	chr25	-	41372194-41373946	41390460-41390545	41390429-41390545
ENSBTAG00000020898	chr25	-	41372194-41373946	41390460-41390545	41390496-41390545
ENSBTAG00000031800	chr13	-	54608871-54608951	54609419-54609543	54609401-54609543
ENSBTAG00000031800	chr13	-	54608871-54608951	54609419-54609543	54609100-54609543
ENSBTAG00000031800	chr13	-	54608871-54608951	54609419-54609543	54609357-54609543
ENSBTAG00000011412	chr4	-	49292535-49292698	49295422-49295653	49295113-49295653
ENSBTAG00000011412	chr4	-	49292535-49292698	49295422-49295653	49295097-49295653
ENSBTAG00000021815	chr12	+	27975780-27975851	27866074-27866242	27866074-27936971
ENSBTAG00000021442	chr22	+	7536883-7537032	7532626-7533134	7532626-7533469
ENSBTAG00000001631	chr23	+	7520827-7520880	7520212-7520305	7520212-7520301
ENSBTAG00000001631	chr23	+	7521238-7521635	7520996-7521046	7520996-7521050
ENSBTAG00000013244	chrX	+	91995446-91995568	91994292-91994361	91994292-91994959
ENSBTAG00000013244	chrX	+	91995446-91995568	91994292-91994361	91994292-91994748
ENSBTAG00000013244	chrX	+	91995446-91995568	91994292-91994361	91994292-91994299
ENSBTAG00000013244	chrX	+	91995446-91995568	91994292-91994361	91994292-91994936
ENSBTAG00000013244	chrX	+	91995446-91995568	91994292-91994361	91994292-91995090
ENSBTAG00000009362	chr9	-	90300479-90300621	90304873-90305206	90302376-90305206
ENSBTAG00000004161	chr7	+	52444892-52444955	52414547-52415057	52414547-52423205
ENSBTAG00000004161	chr7	+	52444892-52444955	52414547-52415057	52414547-52416174
ENSBTAG00000000417	chr19	-	51730704-51730890;51730704-51730890	51731502-51731674;51731502-51731626	51731470-51731674;51731470-51731626
ENSBTAG00000004117	chr22	-	2766407-2767057	2769101-2769219	2769097-2769219
ENSBTAG00000004117	chr22	-	2782331-2782551	2806989-2807380	2807059-2807380
ENSBTAG00000009813	chr3	+	103236130-103236189	103233547-103233624	103233547-103234401
ENSBTAG00000009813	chr3	+	103236130-103236189	103233547-103233624	103233547-103234424
ENSBTAG00000009813	chr3	+	103236130-103236189	103233547-103233624	103233547-103233548
ENSBTAG00000009813	chr3	+	103237269-103237405	103237081-103237186	103237081-103237190
ENSBTAG00000000848	chr11	-	2360788-2360925	2361208-2361381	2361253-2361381
ENSBTAG00000007812	chr7	-	3722411-3722482	3723700-3723778	3722631-3723778
ENSBTAG00000007812	chr7	-	3722411-3722482	3723700-3723778	3722624-3723778
ENSBTAG00000007812	chr7	-	3723700-3723778	3729684-3729808	3729689-3729808
ENSBTAG00000015053	chr21	-	45520701-45520777	45520895-45521202	45521149-45521202
ENSBTAG00000015053	chr21	-	45520701-45520777	45520895-45521202	45521038-45521202
ENSBTAG00000015053	chr21	-	45520895-45521202	45522279-45522305	45522142-45522305
ENSBTAG00000007754	chr18	-	63462789-63462940	63463840-63463917	63463507-63463917
ENSBTAG00000007754	chr18	-	63463840-63463917	63465791-63465865	63465787-63465865
ENSBTAG00000017839	chr1	+	3721461-3721930	3717550-3717722	3717550-3717718
ENSBTAG00000024929	chr19	+	51658721-51658871;51658721-51658871	51658526-51658641;51658342-51658641	51658526-51658586;51658342-51658586
ENSBTAG00000020894	chr11	+	78872915-78873035	78862495-78862728	78862495-78862721
ENSBTAG00000020894	chr11	+	78872915-78873035	78862495-78862728	78862495-78864605
ENSBTAG00000020573	chr15	+	44157568-44157647	44153577-44153729	44153577-44153897
ENSBTAG00000008731	chr26	-	39679486-39679621	39681312-39681392	39681246-39681392
ENSBTAG00000011434	chr8	-	60377288-60377493	60378350-60379016	60377867-60379016
ENSBTAG00000011434	chr8	-	60377288-60377493	60378350-60379016	60377895-60379016
ENSBTAG00000004962	chrX	+	13905862-13906285	13902380-13902533	13902380-13905491
ENSBTAG00000004271	chr3	-	16326521-16326575	16327951-16328140	16327312-16328140
ENSBTAG00000004271	chr3	-	16339064-16339116	16342656-16342768	16339440-16342768
ENSBTAG00000004271	chr3	-	16344678-16344773	16345154-16345322	16345175-16345322
ENSBTAG00000012582	chr16	+	24319595-24319726	24318854-24318985	24318854-24319058
ENSBTAG00000014805	chr6	+	99018104-99018205	98990766-98991058	98990766-98991029
ENSBTAG00000003362	chr5	+	67959230-67959532	67958284-67958406	67958284-67958400
ENSBTAG00000015704	chr12	+	90710352-90710469	90710085-90710271	90710085-90710275
ENSBTAG00000045925	chrX	+	83500580-83500704	83495862-83495988	83495862-83498722
ENSBTAG00000045925	chrX	+	83500580-83500704	83495862-83495988	83495862-83497170
ENSBTAG00000013109	chr15	-	51845122-51847040	51851487-51851553	51851148-51851553
ENSBTAG00000013109	chr15	-	51851487-51851553	51854617-51854852	51853361-51854852
ENSBTAG00000013109	chr15	-	51934670-51934800	52048881-52049569	51957615-52049569
ENSBTAG00000020431	chr19	+	26684163-26684228	26683195-26683314	26683195-26683311
ENSBTAG00000006134	chr13	+	64475020-64475095	64466198-64466248	64466198-64466938
ENSBTAG00000006134	chr13	+	64475020-64475095	64466198-64466248	64466198-64469408
ENSBTAG00000009246	chr11	-	14696017-14696088	14696327-14696398	14696188-14696398
ENSBTAG00000012040	chr19	-	21395146-21395194	21397277-21397319	21395384-21397319
ENSBTAG00000016085	chrX	-	40127962-40128373	40128946-40129182	40128943-40129182
ENSBTAG00000018806	chr3	+	34239584-34239641	34239156-34239246	34239156-34239200
ENSBTAG00000007427	chr26	+	22680812-22681000	22677211-22677363	22677211-22677647
ENSBTAG00000013176	chr9	+	104345695-104345777	104338396-104338582	104338396-104338695
ENSBTAG00000034442	chr1	+	44370090-44372624;44370090-44372624	44365798-44366028;44365815-44366028	44365798-44365844;44365815-44365844
ENSBTAG00000001647	chr7	-	22685228-22685318	22686152-22686218	22685938-22686218
ENSBTAG00000019202	chr1	+	154189972-154190066	154187644-154188016	154187644-154189295
ENSBTAG00000020937	chr10	+	74158900-74159058	74154330-74154434	74154330-74156083
ENSBTAG00000000078	chr8	+	60807833-60807936	60807374-60807482	60807374-60807621
ENSBTAG00000000675	chr19	-	54426744-54426933	54427967-54428066	54427976-54428066
ENSBTAG00000018387	chr8	+	113016638-113016770	113008978-113009061	113008978-113015347
ENSBTAG00000004190	chr3	+	49411034-49411270	49392814-49392863	49392814-49405362
ENSBTAG00000010826	chr15	+	56640550-56640649	56635206-56635275	56635206-56639706
ENSBTAG00000010826	chr15	+	56660609-56660885	56651396-56651655	56651396-56656989
ENSBTAG00000012351	chr21	+	26962734-26962823	26960267-26960403	26960267-26960428
ENSBTAG00000007318	chr3	-	19552536-19553033	19553148-19553289	19553162-19553289
ENSBTAG00000013163	chr13	+	51975476-51975554	51972974-51973050	51972974-51973469
ENSBTAG00000013721	chrX	-	60966173-60966558	60969505-60969592	60969426-60969592
ENSBTAG00000005710	chr15	+	24164977-24165578	24161634-24161750	24161634-24163543
ENSBTAG00000003675	chr7	+	12629677-12629839	12610668-12611021	12610668-12612110
ENSBTAG00000003764	chr9	+	63144654-63144797	63127339-63128106	63127339-63129225
ENSBTAG00000014861	chr27	-	36982204-36982289	36983556-36983696	36983505-36983696
ENSBTAG00000014861	chr27	-	36982204-36982289	36983556-36983696	36982511-36983696
ENSBTAG00000009905	chr23	+	15013613-15013760;15013613-15013760	15006380-15006512;15006414-15006512	15006380-15012538;15006414-15012538
ENSBTAG00000046712	chr4	+	44815008-44815080	44814474-44814605	44814474-44814567
ENSBTAG00000046712	chr4	+	44815008-44815080	44814474-44814605	44814474-44814820
ENSBTAG00000010880	chr29	-	50285049-50285239	50285351-50285527	50285408-50285527
ENSBTAG00000010880	chr29	-	50287006-50287035	50287595-50287648	50287421-50287648
ENSBTAG00000010880	chr29	-	50287006-50287035	50287595-50287648	50287517-50287648
ENSBTAG00000008926	chr3	+	66971350-66971388	66969542-66969635	66969542-66970529
ENSBTAG00000008926	chr3	+	66992613-66992758	66986096-66986173	66986096-66992531
ENSBTAG00000013955	chr14	+	4269783-4269904	4248719-4248847	4248719-4257995
ENSBTAG00000017051	chr3	+	22077125-22077212	22073391-22073470	22073391-22076197
ENSBTAG00000017051	chr3	+	22077125-22077212	22073391-22073470	22073391-22073749
ENSBTAG00000020115	chr19	+	55975197-55975400	55974089-55974225	55974089-55974229
ENSBTAG00000009526	chr3	+	92751194-92751299	92746059-92746265	92746059-92750180
ENSBTAG00000012263	chr2	+	130015748-130015973	130014416-130014614	130014416-130014533
ENSBTAG00000019621	chr13	-	66398147-66399735	66401960-66402011	66400786-66402011
ENSBTAG00000005412	chr24	+	58011402-58011460	58004325-58004379	58004325-58004522
ENSBTAG00000005458	chr25	+	1997594-1997717	1981117-1981142	1981117-1981146
ENSBTAG00000005458	chr25	+	1998752-1999822	1997594-1997717	1997594-1997706
ENSBTAG00000014294	chr3	+	30856753-30856835	30854912-30855123	30854912-30854940
ENSBTAG00000014294	chr3	+	30856753-30856835	30854912-30855123	30854912-30856018
ENSBTAG00000014294	chr3	+	30856753-30856835	30854912-30855123	30854912-30855052
ENSBTAG00000014294	chr3	+	30879263-30879341	30868603-30868718	30868603-30874927
ENSBTAG00000014294	chr3	+	30886834-30886988	30879263-30879341	30879263-30880774
ENSBTAG00000020481	chr22	-	28846978-28847350	28852174-28852346	28848613-28852346
ENSBTAG00000020594	chr17	+	18873721-18873834	18832915-18833080	18832915-18865647
ENSBTAG00000020594	chr17	+	18873721-18873834	18832915-18833080	18832915-18865349
ENSBTAG00000020594	chr17	+	18878082-18878168	18875366-18875503	18875366-18877800
ENSBTAG00000011333	chr22	-	7835267-7835410	7839705-7839783	7839527-7839783
ENSBTAG00000014912	chr16	+	927840-928007;927840-928827	925081-925132;925083-925132	925081-927734;925083-927734
ENSBTAG00000014912	chr16	+	927840-928007;927840-928827	925081-925132;925083-925132	925081-927739;925083-927739
ENSBTAG00000021204	chr4	-	52500256-52500341	52532063-52532254	52531534-52532254
ENSBTAG00000015038	chr11	+	73258703-73258841	73253416-73253549	73253416-73253593
ENSBTAG00000006268	chrX	+	40517323-40517466	40516230-40516326	40516230-40516305
ENSBTAG00000018799	chr11	+	103847267-103847488;103847267-103847488	103840099-103840208;103840144-103840208	103840099-103841583;103840144-103841583
ENSBTAG00000018799	chr11	+	103848478-103848565;103848478-103848613	103847267-103847488;103847267-103847488	103847267-103848240;103847267-103848240
ENSBTAG00000021232	chr13	-	54424695-54424840	54427214-54427367	54426636-54427367
ENSBTAG00000001470	chr25	+	34992782-34993136	34979329-34979373	34979329-34980674
ENSBTAG00000001470	chr25	+	35010037-35010110	35001953-35002053	35001953-35007482
ENSBTAG00000006244	chr7	+	13952138-13952243	13940092-13940149	13940092-13942099
ENSBTAG00000012969	chr6	+	19507575-19507730	19506120-19506270	19506120-19506276
ENSBTAG00000045957	chr5	-	114948664-114948774	114953902-114953922	114949249-114953922
ENSBTAG00000035244	chr11	-	2775465-2776598	2780495-2780698	2780305-2780698
ENSBTAG00000035244	chr11	-	2775465-2776598	2780495-2780698	2778070-2780698
ENSBTAG00000009287	chrX	+	91738181-91738311	91738023-91738059	91738023-91738101
ENSBTAG00000015286	chr11	-	95896264-95896375	95896823-95896992	95896812-95896992
ENSBTAG00000019082	chr19	+	15302712-15302793	15298246-15298364	15298246-15298507
ENSBTAG00000019082	chr19	+	15307941-15308105	15306470-15306540	15306470-15306619
ENSBTAG00000044135	chr8	-	59757258-59757457	59757996-59759520	59757951-59759520
ENSBTAG00000005225	chr5	-	108219815-108219912;108219815-108219912	108235301-108235364;108235301-108235391	108235233-108235364;108235233-108235391
ENSBTAG00000021823	chr3	+	21472162-21472348	21470721-21470868	21470721-21471459
ENSBTAG00000021823	chr3	+	21473821-21474444	21472775-21473337	21472775-21472811
ENSBTAG00000012657	chr28	+	29866169-29866345	29865887-29866046	29865887-29866070
ENSBTAG00000012657	chr28	+	29867161-29867636	29866882-29867060	29866882-29867075
ENSBTAG00000012919	chr18	+	26039788-26039938	26038700-26038838	26038700-26038820
ENSBTAG00000011931	chr5	+	57854910-57854986	57854278-57854314	57854278-57854791
ENSBTAG00000003956	chr19	-	37119705-37119867;37119840-37119867	37120299-37120497;37120299-37120497	37120295-37120497;37120295-37120497
ENSBTAG00000003956	chr19	-	37121076-37121230	37121335-37121457	37121342-37121457
ENSBTAG00000003956	chr19	-	37121335-37121457;37121335-37121457	37122296-37122359;37122296-37122446	37121924-37122359;37121924-37122446
ENSBTAG00000011388	chr8	-	59770727-59770826	59771296-59771433	59771228-59771433
ENSBTAG00000001055	chr18	-	48827798-48827869	48831168-48831240	48828928-48831240
ENSBTAG00000001055	chr18	-	48833306-48833424	48835342-48835620	48835312-48835620
ENSBTAG00000003319	chr13	-	8041873-8045401	8046412-8046999	8046952-8046999
ENSBTAG00000016725	chr22	-	16550184-16550328	16553384-16553539	16553152-16553539
ENSBTAG00000008285	chr14	-	60063513-60063665	60073639-60073752	60071973-60073752
ENSBTAG00000001483	chr16	+	4098697-4099021	4094584-4094730	4094584-4098489
ENSBTAG00000019193	chr22	-	17187724-17187968	17194965-17195037	17194721-17195037
ENSBTAG00000000074	chr3	-	84749656-84750389	84784770-84784861	84751913-84784861
ENSBTAG00000000074	chr3	-	84805977-84806142	84808548-84808726	84808563-84808726
ENSBTAG00000000074	chr3	-	84867482-84867599	84887212-84887286	84887232-84887286
ENSBTAG00000005403	chr8	+	112950178-112950297	112948194-112948384	112948194-112950079
ENSBTAG00000012704	chr26	-	18557204-18557289	18558063-18558163	18558103-18558163
ENSBTAG00000013882	chr18	-	65962453-65962666	65963373-65963496	65963354-65963496
ENSBTAG00000013882	chr18	-	65962453-65962666	65963373-65963496	65962832-65963496
ENSBTAG00000013956	chr5	+	109593117-109593287	109584777-109584909	109584777-109584998
ENSBTAG00000013956	chr5	+	109613802-109613958	109610884-109610991	109610884-109611235
ENSBTAG00000001077	chr29	+	49133513-49133614	49133177-49133257	49133177-49133233
ENSBTAG00000007320	chr3	+	19550843-19551727	19549633-19549753	19549633-19550467
ENSBTAG00000007320	chr3	+	19550843-19551727	19549633-19549753	19549633-19549722
ENSBTAG00000000789	chr3	+	120856418-120856546	120853355-120853423	120853355-120856010
ENSBTAG00000000789	chr3	+	120856418-120856546	120853355-120853423	120853355-120855995
ENSBTAG00000005397	chr16	-	77485277-77485524	77491582-77491642	77491577-77491642
ENSBTAG00000005397	chr16	-	77491582-77491642	77492357-77492392	77492361-77492392
ENSBTAG00000005397	chr16	-	77493884-77493937	77497572-77497754	77496954-77497754
ENSBTAG00000005397	chr16	-	77493884-77493937	77497572-77497754	77494598-77497754
ENSBTAG00000005397	chr16	-	77493884-77493937	77497572-77497754	77497111-77497754
ENSBTAG00000005397	chr16	-	77493884-77493937	77497572-77497754	77496799-77497754
ENSBTAG00000002712	chr10	+	20781663-20781857	20781404-20781489	20781404-20781499
ENSBTAG00000002712	chr10	+	20781663-20781857	20781404-20781489	20781404-20781476
ENSBTAG00000008771	chr10	+	62459122-62459330	62456551-62456619	62456551-62457022
ENSBTAG00000008369	chr3	+	21553792-21553851	21553392-21553516	21553392-21553553
ENSBTAG00000005572	chr25	+	2557472-2557613	2556670-2557043	2556670-2556955
ENSBTAG00000021151	chr19	-	28749795-28749887	28756476-28756578	28755845-28756578
ENSBTAG00000021151	chr19	-	28793799-28794174	28800846-28800880	28799650-28800880
ENSBTAG00000004549	chrX	-	80952374-80952416	80969592-80970032	80969383-80970032
ENSBTAG00000000139	chr17	-	54468503-54468659;54468503-54468659	54469753-54469847;54469753-54469838	54469531-54469847;54469531-54469838
ENSBTAG00000003033	chr8	-	90018146-90018359	90018473-90018574	90018475-90018574
ENSBTAG00000039958	chr18	-	56007015-56007200	56008377-56008568	56008382-56008568
ENSBTAG00000014340	chr5	-	21000485-21001378	21002704-21002991	21002928-21002991
ENSBTAG00000016401	chr13	+	28085334-28085510	28078762-28078887	28078762-28082755
ENSBTAG00000015142	chr10	+	37329625-37329736	37329437-37329512	37329437-37329489
ENSBTAG00000034998	chr10	-	4992887-4993039	5000544-5000698	4997582-5000698
ENSBTAG00000000957	chr27	+	13296783-13298891	13296224-13296323	13296224-13296354
ENSBTAG00000024822	chr11	-	102386478-102386665	102389834-102389941	102389837-102389941
ENSBTAG00000009191	chr27	-	20433816-20433906	20439430-20439504	20439418-20439504
ENSBTAG00000005534	chr19	-	27073950-27074058	27074478-27074679	27074498-27074679
ENSBTAG00000005534	chr19	-	27077913-27077999	27078605-27078655	27078347-27078655
ENSBTAG00000008340	chr7	-	64945749-64945887	64949468-64949636	64948138-64949636
ENSBTAG00000008989	chr5	-	97908658-97908801	97911418-97911805	97911797-97911805
ENSBTAG00000007395	chr2	-	90703873-90704230	90707341-90708290	90707263-90708290
ENSBTAG00000030962	chr22	-	60081661-60082317	60119660-60119824	60114250-60119824
ENSBTAG00000030962	chr22	-	60081661-60082317	60119660-60119824	60114028-60119824
ENSBTAG00000030962	chr22	-	60081661-60082317	60119660-60119824	60113109-60119824
ENSBTAG00000017514	chr29	+	47546310-47546525	47544380-47544737	47544380-47545751
ENSBTAG00000017514	chr29	+	47546310-47546525	47544380-47544737	47544380-47545601
ENSBTAG00000011189	chr23	+	17018135-17018232	17011112-17011241	17011112-17012262
ENSBTAG00000011189	chr23	+	17018135-17018232	17011112-17011241	17011112-17014030
ENSBTAG00000011189	chr23	+	17022686-17022793	17021598-17021664	17021598-17021922
ENSBTAG00000012609	chr5	-	120032226-120033065	120033564-120034043	120033744-120034043
ENSBTAG00000012609	chr5	-	120032226-120033065	120033564-120034043	120033208-120034043
ENSBTAG00000019648	chr7	-	41761805-41761916	41762301-41762411	41762317-41762411
ENSBTAG00000019648	chr7	-	41764339-41764486	41765024-41765195	41765020-41765195
ENSBTAG00000017129	chr3	+	34530434-34530541	34527762-34527863	34527762-34528710
ENSBTAG00000017129	chr3	+	34542028-34542303	34538794-34539135	34538794-34538932
ENSBTAG00000010595	chr11	-	66552331-66552431	66565682-66565908	66565795-66565908
ENSBTAG00000030456	chr10	+	101192063-101192137	101186186-101186313	101186186-101186493
ENSBTAG00000018622	chr22	+	49527615-49527759	49521552-49521640	49521552-49525321
ENSBTAG00000018622	chr22	+	49529554-49529598	49529326-49529400	49529326-49529374
ENSBTAG00000011173	chr8	+	45812528-45812820	45810146-45810298	45810146-45812032
ENSBTAG00000002296	chr7	-	52366858-52367084	52367686-52367786	52367625-52367786
ENSBTAG00000017160	chr23	+	43002752-43002908	43001022-43001218	43001022-43001239
ENSBTAG00000000446	chr12	+	90380256-90380359	90376522-90376595	90376522-90378146
ENSBTAG00000014044	chr5	+	25068013-25068188	25062752-25062838	25062752-25064250
ENSBTAG00000030209	chr19	+	51635260-51635476	51633694-51633740	51633694-51634089
ENSBTAG00000030209	chr19	+	51635260-51635476	51633694-51633740	51633694-51633771
ENSBTAG00000038235	chr4	+	66277393-66277567	66275926-66276126	66275926-66276128
ENSBTAG00000020130	chr8	+	1474350-1474507	1426804-1426963	1426804-1454920
ENSBTAG00000014112	chr4	+	98360020-98360239	98155740-98155836	98155740-98316744
ENSBTAG00000011096	chr5	+	80646889-80646944	80644684-80644779	80644684-80644775
ENSBTAG00000015767	chr17	+	65094978-65095133	65093908-65094009	65093908-65094003
ENSBTAG00000002512	chr24	+	46318419-46318553	46316589-46316724	46316589-46316661
ENSBTAG00000010940	chr2	+	136635917-136636062	136635160-136635399	136635160-136635682
ENSBTAG00000010940	chr2	+	136635917-136636062	136635160-136635399	136635160-136635779
ENSBTAG00000018449	chr15	-	52424598-52424755	52424857-52425075	52424878-52425075
ENSBTAG00000018449	chr15	-	52428075-52428116	52428564-52431965	52428654-52431965
ENSBTAG00000022801	chr10	+	60118902-60119009	60078424-60078583	60078424-60078644
ENSBTAG00000022801	chr10	+	60118902-60119009	60078424-60078583	60078424-60116498
ENSBTAG00000022801	chr10	+	60128440-60128552	60127939-60128050	60127939-60128086
ENSBTAG00000002411	chr15	+	82307059-82307175	82283934-82284179	82283934-82306525
ENSBTAG00000002411	chr15	+	82308357-82308623	82307059-82307175	82307059-82307589
ENSBTAG00000002411	chr15	+	82319612-82319680	82318658-82318811	82318658-82319187
ENSBTAG00000000899	chr11	-	60937100-60937203	60942263-60942371	60942286-60942371
ENSBTAG00000016513	chr18	-	61027589-61027673	61030850-61030921	61029238-61030921
ENSBTAG00000000874	chr7	+	98571282-98571329;98571282-98571302	98569618-98569710;98569618-98569710	98569618-98569720;98569618-98569720
ENSBTAG00000000874	chr7	+	98571751-98571843	98571282-98571329	98571282-98571302
ENSBTAG00000010812	chr17	-	56186169-56186316	56189041-56189197	56188898-56189197
ENSBTAG00000004225	chr19	-	23884664-23885088	23885468-23885602	23885464-23885602
ENSBTAG00000004225	chr19	-	23886266-23886369	23886557-23886659	23886549-23886659
ENSBTAG00000003450	chr14	-	23556127-23556273;23556127-23556273	23558539-23558678;23558539-23558556	23558319-23558678;23558319-23558556
ENSBTAG00000009201	chr25	-	3514515-3514641	3515097-3515207	3515076-3515207
ENSBTAG00000046095	chrX	+	53521807-53522105	53520014-53520153	53520014-53520145
ENSBTAG00000013489	chr2	+	107503780-107503946	107502798-107502970	107502798-107503070
ENSBTAG00000003172	chr10	-	32865158-32865390	32866650-32866661	32866080-32866661
ENSBTAG00000001656	chr28	-	35432386-35432489	35433797-35433904	35433242-35433904
ENSBTAG00000005565	chr10	-	15028607-15028729	15030122-15030177	15029899-15030177
ENSBTAG00000004333	chr3	+	9506022-9506145	9505544-9505632	9505544-9505644
ENSBTAG00000006672	chr9	+	64727777-64727953	64727564-64727677	64727564-64727651
ENSBTAG00000017451	chr7	+	39480608-39480724	39480047-39480094	39480047-39480103
ENSBTAG00000004895	chr26	-	35069334-35069539	35074881-35074971	35072221-35074971
ENSBTAG00000002939	chr21	-	22212439-22212567	22212870-22212965	22212863-22212965
ENSBTAG00000016980	chr9	-	87903262-87903358	87908623-87908734	87904936-87908734
ENSBTAG00000011234	chr9	-	42008606-42010006	42118056-42118673	42015526-42118673
ENSBTAG00000002485	chr2	-	106645893-106646091	106655536-106655634	106653748-106655634
ENSBTAG00000002485	chr2	-	106674344-106675930	106708604-106708720	106685108-106708720
ENSBTAG00000013697	chr18	+	53150457-53150517	53150120-53150159	53150120-53150163
ENSBTAG00000015018	chr21	-	23523333-23524038	23537698-23537791	23525463-23537791
ENSBTAG00000038929	chr13	+	79509877-79510011	79503845-79503946	79503845-79504375
ENSBTAG00000017284	chr25	+	556086-556679	555955-556015	555955-556008
ENSBTAG00000003361	chr15	+	59591087-59591373	59585680-59585781	59585680-59587980
ENSBTAG00000015720	chr14	-	78626313-78626472	78630785-78630873	78628748-78630873
ENSBTAG00000011917	chr26	-	32969205-32969394	32970681-32970821	32970710-32970821
ENSBTAG00000017994	chr10	-	77515539-77515768	77517012-77517141	77516454-77517141
ENSBTAG00000005483	chr4	-	120239966-120240040	120248453-120248548	120246914-120248548
ENSBTAG00000005483	chr4	-	120239966-120240040	120248453-120248548	120245951-120248548
ENSBTAG00000005483	chr4	-	120275205-120275246	120306050-120306448	120275852-120306448
ENSBTAG00000000526	chr1	+	136836931-136837074	136835173-136835307	136835173-136836152
ENSBTAG00000002504	chr21	+	31378446-31378515	31375915-31376142	31375915-31376136
ENSBTAG00000021334	chr24	-	49613183-49613373	49615696-49615823	49615782-49615823
ENSBTAG00000027789	chr2	-	26717759-26717796	26735937-26736067	26719013-26736067
ENSBTAG00000027789	chr2	-	26717759-26717796	26735937-26736067	26735549-26736067
ENSBTAG00000018479	chr15	+	78571572-78571652	78571082-78571467	78571082-78571481
ENSBTAG00000018479	chr15	+	78571572-78571652	78571082-78571467	78571082-78571486
ENSBTAG00000000451	chr29	-	9967934-9968032	9970639-9970745	9970560-9970745
ENSBTAG00000012607	chr5	+	120025340-120025441	120022234-120022307	120022234-120024636
ENSBTAG00000012607	chr5	+	120028039-120028115	120027874-120027942	120027874-120027936
ENSBTAG00000012607	chr5	+	120030513-120030566	120030335-120030442	120030335-120030428
ENSBTAG00000011000	chr5	-	119816237-119816501	119816586-119816653	119816605-119816653
ENSBTAG00000045828	chr7	+	45018571-45018601;45018571-45018601	45016275-45016328;45016278-45016328	45016275-45017234;45016278-45017234
ENSBTAG00000045828	chr7	+	45021711-45021881	45021478-45021624	45021478-45021639
ENSBTAG00000037899	chr21	+	67276204-67276267	67274800-67275020	67274800-67275821
ENSBTAG00000037899	chr21	+	67276204-67276267	67274800-67275020	67274800-67275494
ENSBTAG00000037899	chr21	+	67276818-67276948	67276204-67276267	67276204-67276261
ENSBTAG00000010481	chr29	-	41703207-41703276	41703363-41703469	41703375-41703469
ENSBTAG00000010481	chr29	-	41703748-41703835	41703943-41704008	41703924-41704008
ENSBTAG00000004184	chr2	+	37169435-37169882	37167345-37167410	37167345-37167718
ENSBTAG00000008755	chr2	-	36682216-36683522	36686077-36686125	36683876-36686125
ENSBTAG00000008755	chr2	-	36682216-36683522	36686077-36686125	36685357-36686125
ENSBTAG00000008755	chr2	-	36687533-36687646	36690214-36690323	36690191-36690323
ENSBTAG00000007920	chr13	-	51746442-51746695	51751717-51752069	51751860-51752069
ENSBTAG00000010068	chr7	+	51424659-51424779	51423413-51423489	51423413-51423494
ENSBTAG00000021635	chr3	-	21624056-21624242	21624403-21624613	21624547-21624613
ENSBTAG00000010775	chr3	-	2114999-2116482	2118160-2118258	2118087-2118258
ENSBTAG00000010775	chr3	-	2114999-2116482	2118160-2118258	2117898-2118258
ENSBTAG00000020382	chr13	+	39828157-39828349	39808353-39808453	39808353-39808852
ENSBTAG00000011431	chr8	-	60318354-60318460	60318586-60318737	60318652-60318737
ENSBTAG00000008438	chr17	-	4819163-4819264	4868482-4868678	4848745-4868678
ENSBTAG00000015909	chr21	+	23247314-23247531	23245276-23245474	23245276-23245999
ENSBTAG00000011284	chr3	+	16531541-16531759	16530784-16530832	16530784-16531155
ENSBTAG00000005160	chr29	-	26579175-26580184	26582209-26582301	26582204-26582301
ENSBTAG00000011025	chr3	-	94855886-94855952	94859143-94859216	94858878-94859216
ENSBTAG00000011729	chr19	+	40683620-40683673	40683415-40683492	40683415-40683479
ENSBTAG00000016895	chr2	+	978115-978232	974109-974138	974109-976792
ENSBTAG00000016895	chr2	+	978115-978232	974109-974138	974109-977749
ENSBTAG00000016895	chr2	+	978115-978232	974109-974138	974109-975011
ENSBTAG00000016895	chr2	+	978115-978232	974109-974138	974109-974166
ENSBTAG00000016895	chr2	+	978115-978232	974109-974138	974109-974143
ENSBTAG00000011239	chr21	-	22772314-22772423	22787293-22787431	22787029-22787431
ENSBTAG00000001335	chr20	-	31916378-31916556	31920880-31921040	31920869-31921040
ENSBTAG00000001937	chr19	-	51604152-51604497	51608823-51609338	51608998-51609338
ENSBTAG00000021681	chr19	+	10366595-10366727	10354828-10354875	10354828-10359674
ENSBTAG00000006419	chr18	+	62726594-62726626	62726337-62726366	62726337-62726387
ENSBTAG00000019915	chr8	+	112611004-112611208	112609393-112609579	112609393-112609691
ENSBTAG00000018248	chr22	+	60475921-60476057	60443564-60443624	60443564-60453277
ENSBTAG00000016606	chr11	+	10113663-10113768	10113121-10113241	10113121-10113460
ENSBTAG00000020136	chrX	+	107296512-107296617	107231847-107231959	107231847-107231977
ENSBTAG00000020136	chrX	+	107449157-107449278	107433945-107434044	107433945-107437487
ENSBTAG00000020136	chrX	+	107466288-107466365	107449157-107449278	107449157-107465664
ENSBTAG00000021523	chr19	-	43060372-43060414	43063726-43063938	43063729-43063938
ENSBTAG00000000625	chr10	+	13520194-13520271	13516397-13516453	13516397-13518730
ENSBTAG00000020657	chr27	-	15477608-15478176	15484169-15484306	15479179-15484306
ENSBTAG00000020657	chr27	-	15493658-15493801	15496019-15496156	15496046-15496156
ENSBTAG00000046031	chr14	+	1603183-1603231	1602474-1602649	1602474-1602618
ENSBTAG00000003263	chr10	-	8750715-8750820	8822242-8822375	8779820-8822375
ENSBTAG00000001182	chr4	-	61654773-61654879;61654773-61654879	61669120-61669222;61669120-61669230	61668852-61669222;61668852-61669230
ENSBTAG00000004961	chr19	+	22114623-22114710	22108502-22108635	22108502-22108629
ENSBTAG00000019755	chr28	+	19804486-19804631	19797152-19797299	19797152-19797295
ENSBTAG00000005969	chr13	-	64059688-64059823	64062607-64062710	64062584-64062710
ENSBTAG00000000696	chr15	-	47077259-47077424	47081439-47081551	47077534-47081551
ENSBTAG00000000696	chr15	-	47081439-47081551	47082012-47082065	47081877-47082065
ENSBTAG00000012907	chr3	+	57825946-57826114	57817816-57817899	57817816-57822032
ENSBTAG00000012907	chr3	+	57825946-57826114	57817816-57817899	57817816-57819244
ENSBTAG00000011424	chr8	-	60274032-60274157;60274032-60274157	60274607-60274815;60274607-60274720	60274611-60274815;60274611-60274720
ENSBTAG00000010571	chr6	-	73460777-73460843	73487275-73487539	73463400-73487539
ENSBTAG00000036183	chr17	-	60379005-60379109	60396003-60396323	60395584-60396323
ENSBTAG00000004757	chr18	+	50191725-50191856	50190430-50190561	50190430-50190555
ENSBTAG00000004632	chr19	-	51499796-51499847	51503221-51503273	51501989-51503273
ENSBTAG00000004632	chr19	-	51504276-51504342	51504715-51504796	51504457-51504796
ENSBTAG00000004632	chr19	-	51527773-51527828	51528721-51528822	51528355-51528822
ENSBTAG00000004632	chr19	-	51527773-51527828	51528721-51528822	51528012-51528822
ENSBTAG00000004310	chr21	+	58426994-58427127	58424917-58425095	58424917-58425091
ENSBTAG00000020105	chr8	-	76470648-76470771	76478548-76478665	76478561-76478665
ENSBTAG00000020105	chr8	-	76483478-76483526	76484693-76484933	76484508-76484933
ENSBTAG00000020105	chr8	-	76483478-76483526	76484693-76484933	76484677-76484933
ENSBTAG00000002048	chr17	-	64048828-64049020	64050754-64050948	64050776-64050948
ENSBTAG00000019304	chr13	+	5611352-5612384	5608185-5608303	5608185-5608316
ENSBTAG00000014822	chr10	-	21820815-21820882	21820959-21821019	21820982-21821019
ENSBTAG00000014822	chr10	-	21820959-21821019	21821130-21821165	21821145-21821165
ENSBTAG00000014822	chr10	-	21820959-21821019	21821130-21821165	21821115-21821165
ENSBTAG00000039117	chr21	+	55222053-55222209	55208034-55210079	55208034-55212649
ENSBTAG00000039117	chr21	+	55258961-55259059	55243312-55243412	55243312-55249822
ENSBTAG00000003305	chr25	-	33267932-33268074	33268612-33268719	33268298-33268719
ENSBTAG00000005729	chr9	+	51505976-51506559	51505213-51505330	51505213-51505301
ENSBTAG00000012544	chr9	-	76104646-76104760	76116459-76116593	76110563-76116593
ENSBTAG00000047998	chr11	-	106862054-106862287	106865903-106865971	106865931-106865971
ENSBTAG00000047998	chr11	-	106862054-106862287	106865903-106865971	106865773-106865971
ENSBTAG00000047998	chr11	-	106873895-106873930	106874753-106874806	106874770-106874806
ENSBTAG00000047998	chr11	-	106874753-106874806	106875912-106876019	106875899-106876019
ENSBTAG00000047998	chr11	-	106900166-106900210	106903517-106903570	106903248-106903570
ENSBTAG00000047998	chr11	-	106935978-106936019	106939332-106939388	106939299-106939388
ENSBTAG00000031441	chr18	+	46074183-46074296	46070656-46070754	46070656-46070724
ENSBTAG00000012366	chr19	-	8889948-8890118	8890941-8891010	8890873-8891010
ENSBTAG00000000460	chr29	+	9905549-9905602	9903455-9903556	9903455-9905330
ENSBTAG00000013921	chr18	-	53386543-53386714	53388735-53388867	53388049-53388867
ENSBTAG00000013921	chr18	-	53386543-53386714	53388735-53388867	53387624-53388867
ENSBTAG00000013921	chr18	-	53390399-53390612	53392895-53392948	53392883-53392948
ENSBTAG00000003074	chr19	+	62493388-62494179	62490914-62491042	62490914-62491659
ENSBTAG00000013309	chr2	+	124972666-124972808	124956594-124956827	124956594-124968147
ENSBTAG00000013309	chr2	+	124973690-124973802	124972666-124972808	124972666-124973318
ENSBTAG00000009384	chr16	-	42806430-42807130	42808505-42808679	42808484-42808679
ENSBTAG00000009384	chr16	-	42812155-42812189	42825829-42825905	42825877-42825905
ENSBTAG00000025078	chr19	+	33800922-33801050	33778487-33778738	33778487-33781114
ENSBTAG00000013493	chr10	+	50649987-50650638	50646582-50646680	50646582-50647453
ENSBTAG00000020787	chr1	+	153269858-153270003	153260712-153260885	153260712-153268836
ENSBTAG00000019412	chr25	+	17279857-17279956	17269948-17269976	17269948-17270009
ENSBTAG00000019412	chr25	+	17324757-17324834	17319978-17320071	17319978-17323612
ENSBTAG00000005008	chr19	+	19368323-19368495	19365947-19366047	19365947-19367116
ENSBTAG00000005008	chr19	+	19368323-19368495	19365947-19366047	19365947-19367104
ENSBTAG00000031789	chr25	+	27048741-27048812	27048343-27048357	27048343-27048366
ENSBTAG00000010156	chr12	-	15521344-15521534	15522098-15522171	15521853-15522171
ENSBTAG00000015336	chr3	-	19791831-19791989	19794404-19794498	19794387-19794498
ENSBTAG00000020123	chr11	+	10094832-10094898	10094531-10094604	10094531-10094599
ENSBTAG00000037972	chr22	-	35195348-35195417	35216394-35216438	35215665-35216438
ENSBTAG00000037972	chr22	-	35216394-35216438	35298001-35298048	35216773-35298048
ENSBTAG00000007668	chr9	-	98249758-98249860	98253596-98253749	98253600-98253749
ENSBTAG00000007668	chr9	-	98323598-98323861	98376182-98376380	98376178-98376380
ENSBTAG00000011171	chr24	-	42643231-42643359	42645547-42645719	42645623-42645719
ENSBTAG00000011171	chr24	-	42718376-42718495	42720937-42721099	42720877-42721099
ENSBTAG00000017120	chr19	+	37830067-37830181	37828780-37828825	37828780-37829626
ENSBTAG00000017120	chr19	+	37830067-37830181	37828780-37828825	37828780-37828994
ENSBTAG00000010658	chr1	+	145791639-145791709	145791134-145791280	145791134-145791284
ENSBTAG00000010944	chr10	+	17852875-17853112	17828272-17828432	17828272-17851915
ENSBTAG00000000978	chr27	+	33004044-33004261	33003254-33003347	33003254-33003396
ENSBTAG00000010727	chr7	+	16281147-16281230;16281147-16281230	16279903-16280319;16279919-16280319	16279903-16280314;16279919-16280314
ENSBTAG00000010083	chr11	-	73239716-73239790	73245993-73246103	73245578-73246103
ENSBTAG00000015263	chr29	-	40604468-40604882	40607975-40608120	40607948-40608120
ENSBTAG00000014460	chr1	+	83871187-83871376	83860274-83860400	83860274-83860462
ENSBTAG00000014460	chr1	+	83871187-83871376	83860274-83860400	83860274-83860879
ENSBTAG00000017155	chr8	+	107653727-107656813	107645159-107645191	107645159-107648174
ENSBTAG00000018593	chr18	+	46647761-46648031	46647469-46647573	46647469-46647610
ENSBTAG00000010204	chr9	+	88084674-88084705	88083326-88083430	88083326-88084117
ENSBTAG00000014124	chr8	+	23750467-23750647	23748586-23748838	23748586-23749521
ENSBTAG00000014124	chr8	+	23988677-23988746	23963190-23963897	23963190-23977328
ENSBTAG00000014124	chr8	+	23988677-23988746	23963190-23963897	23963190-23975089
ENSBTAG00000015794	chr3	+	14210341-14210414	14208425-14208555	14208425-14209748
ENSBTAG00000024449	chr16	-	70444414-70444592	70447015-70447491	70444771-70447491
ENSBTAG00000013011	chr8	+	17291612-17291781	17289350-17289485	17289350-17290582
ENSBTAG00000014388	chr2	-	122134766-122134853	122136094-122136186	122135680-122136186
ENSBTAG00000002640	chr1	+	69415405-69415579	69411877-69412085	69411877-69412046
ENSBTAG00000013745	chr5	+	25789785-25789841	25787860-25787903	25787860-25788017
ENSBTAG00000013745	chr5	+	25795651-25795737	25794376-25794528	25794376-25794555
ENSBTAG00000013745	chr5	+	25795651-25795737	25794376-25794528	25794376-25794955
ENSBTAG00000021574	chr26	+	33917596-33917728;33917596-33917728	33821607-33821708;33821629-33821708	33821607-33903346;33821629-33903346
ENSBTAG00000021574	chr26	+	33922335-33922421	33920242-33920344	33920242-33920332
ENSBTAG00000021574	chr26	+	33942589-33943059;33942589-33942668	33935033-33935081;33935033-33935081	33935033-33937074;33935033-33937074
ENSBTAG00000021574	chr26	+	33942589-33943059;33942589-33942668	33935033-33935081;33935033-33935081	33935033-33935725;33935033-33935725
ENSBTAG00000020132	chr8	-	1521478-1521637	1533132-1533257	1525398-1533257
ENSBTAG00000001612	chr27	-	33046027-33046142	33047526-33047594	33047121-33047594
ENSBTAG00000020795	chr13	-	55358859-55358914	55359285-55359356	55359283-55359356
ENSBTAG00000020795	chr13	-	55359285-55359356	55359496-55359559	55359463-55359559
ENSBTAG00000020795	chr13	-	55359496-55359559	55359637-55359699	55359671-55359699
ENSBTAG00000020795	chr13	-	55359637-55359699	55359946-55359979	55359896-55359979
ENSBTAG00000020795	chr13	-	55359637-55359699	55359946-55359979	55359873-55359979
ENSBTAG00000005850	chr23	-	16983404-16983548	16984150-16984280	16984168-16984280
ENSBTAG00000032021	chr2	+	72412075-72412234	72363399-72363494	72363399-72385181
ENSBTAG00000032021	chr2	+	72412075-72412234	72363399-72363494	72363399-72367463
ENSBTAG00000032021	chr2	+	72412075-72412234	72363399-72363494	72363399-72384506
ENSBTAG00000032021	chr2	+	72412075-72412234	72363399-72363494	72363399-72379608
ENSBTAG00000019781	chr2	-	73531175-73531318	73540798-73540941	73534813-73540941
ENSBTAG00000035998	chr21	-	69812079-69812283	69812586-69812653	69812582-69812653
ENSBTAG00000009061	chr15	-	39534971-39535100	39542389-39542560	39541913-39542560
ENSBTAG00000004706	chrX	+	91858194-91858339	91856090-91856132	91856090-91856690
ENSBTAG00000012746	chr23	+	16636923-16637040	16636764-16636838	16636764-16636846
ENSBTAG00000010612	chr4	+	77540968-77541068	77540574-77540775	77540574-77540622
ENSBTAG00000011247	chr4	-	94638255-94638498	94639477-94639631	94639481-94639631
ENSBTAG00000011247	chr4	-	94638255-94638498	94639477-94639631	94639497-94639631
ENSBTAG00000011247	chr4	-	94647987-94648098	94650042-94650468	94649612-94650468
ENSBTAG00000038104	chr2	-	127253050-127253145	127253537-127253587	127253525-127253587
ENSBTAG00000038104	chr2	-	127253050-127253145	127253537-127253587	127253549-127253587
ENSBTAG00000038104	chr2	-	127254143-127254187	127255214-127255331	127254319-127255331
ENSBTAG00000038104	chr2	-	127254143-127254187	127255214-127255331	127254335-127255331
ENSBTAG00000010617	chr3	+	15499305-15499459	15498847-15498973	15498847-15498964
ENSBTAG00000010617	chr3	+	15499305-15499459	15498847-15498973	15498847-15498959
ENSBTAG00000016772	chrX	+	90880137-90880207	90879805-90880047	90879805-90880062
ENSBTAG00000001320	chr13	-	52781202-52781305	52782050-52782146	52782045-52782146
ENSBTAG00000001320	chr13	-	52784221-52784348	52784434-52784565	52784445-52784565
ENSBTAG00000003846	chr2	+	105203367-105203449	105202674-105202802	105202674-105202810
ENSBTAG00000003846	chr2	+	105203367-105203449	105202674-105202802	105202674-105202959
ENSBTAG00000003846	chr2	+	105203367-105203449	105202674-105202802	105202674-105202797
ENSBTAG00000003846	chr2	+	105203367-105203449	105202674-105202802	105202674-105202777
ENSBTAG00000003846	chr2	+	105204483-105204896	105203367-105203449	105203367-105204258
ENSBTAG00000004675	chr19	-	31259773-31259876	31260299-31260485	31260120-31260485
ENSBTAG00000010502	chr18	-	50050183-50051437	50053483-50053543	50051866-50053543
ENSBTAG00000010502	chr18	-	50050183-50051437	50053483-50053543	50053478-50053543
ENSBTAG00000004600	chrX	-	92123563-92123711	92123807-92123963	92123796-92123963
ENSBTAG00000016441	chr20	+	56772318-56772430	56769566-56769728	56769566-56769670
ENSBTAG00000012142	chr22	+	17647764-17648101	17639671-17639741	17639671-17639718
ENSBTAG00000002078	chr3	-	102938630-102938834	102940310-102940491	102938987-102940491
ENSBTAG00000002078	chr3	-	102960239-102960353	102962735-102962910	102960818-102962910
ENSBTAG00000044061	chr9	+	51121683-51121906	51111808-51112004	51111808-51115913
ENSBTAG00000044061	chr9	+	51145006-51145122	51121683-51121906	51121683-51139519
ENSBTAG00000016006	chr18	-	14387039-14387209	14393776-14393914	14387635-14393914
ENSBTAG00000047186	chr19	-	36216998-36217127	36217502-36217603	36217284-36217603
ENSBTAG00000018732	chr13	-	51912590-51912687	51914449-51914508	51914460-51914508
ENSBTAG00000005907	chr8	+	11377121-11377213	11372938-11373207	11372938-11373204
ENSBTAG00000010662	chr17	+	72190177-72190233	72189801-72189932	72189801-72189936
ENSBTAG00000005275	chr13	+	73725226-73725295	73669767-73669869	73669767-73670098
ENSBTAG00000005275	chr13	+	73725226-73725295	73669767-73669869	73669767-73693223
ENSBTAG00000005275	chr13	+	73725226-73725295	73669767-73669869	73669767-73715612
ENSBTAG00000015408	chr3	-	121177679-121177769	121181042-121181150	121181095-121181150
ENSBTAG00000002693	chr5	+	31283479-31283598	31277591-31277742	31277591-31277844
ENSBTAG00000013953	chr4	+	99540591-99540737	99475015-99475121	99475015-99503466
ENSBTAG00000013953	chr4	+	99560359-99560499	99557467-99557725	99557467-99557713
ENSBTAG00000014714	chr2	-	1180676-1180791	1181953-1182155	1181949-1182155
ENSBTAG00000000205	chr19	-	5834653-5834813	5839692-5839782	5835371-5839782
ENSBTAG00000040390	chr8	-	74324003-74324159	74326598-74327065	74324737-74327065
ENSBTAG00000001032	chr29	-	43616377-43616478	43617537-43617848	43617603-43617848
ENSBTAG00000010919	chr15	-	41366662-41366865	41372400-41372459	41370807-41372459
ENSBTAG00000043960	chr6	+	90861625-90861809	90842934-90843076	90842934-90857924
ENSBTAG00000009272	chr10	-	85520346-85520558	85521766-85521915	85521859-85521915
ENSBTAG00000000843	chr10	+	26137470-26137575	26136631-26136711	26136631-26136702
ENSBTAG00000000843	chr10	+	26138136-26138198	26137834-26137954	26137834-26138003
ENSBTAG00000004885	chr3	-	6745609-6745717	6822069-6822214	6756830-6822214
ENSBTAG00000004885	chr3	-	6822069-6822214	6847078-6847222	6829267-6847222
ENSBTAG00000011291	chrX	-	85269887-85270001	85289801-85289903	85288867-85289903
ENSBTAG00000030453	chr10	+	101350192-101350266	101335701-101335856	101335701-101335929
ENSBTAG00000030453	chr10	+	101364522-101364646	101363927-101364033	101363927-101364039
ENSBTAG00000006881	chr19	+	37547923-37548026	37546937-37547152	37546937-37547169
ENSBTAG00000006881	chr19	+	37552716-37552869	37552454-37552560	37552454-37552502
ENSBTAG00000003897	chr6	+	46987191-46987247	46975914-46976130	46975914-46983892
ENSBTAG00000003897	chr6	+	46987191-46987247	46975914-46976130	46975914-46976285
ENSBTAG00000003897	chr6	+	46987191-46987247	46975914-46976130	46975914-46976258
ENSBTAG00000026716	chr9	-	22300820-22300880	22303676-22303793	22301875-22303793
ENSBTAG00000000213	chr1	-	64809360-64809480	64811471-64811658	64810355-64811658
ENSBTAG00000034985	chr5	-	5557939-5558457	5558884-5559917	5558879-5559917
ENSBTAG00000010737	chr16	+	52259724-52260332	52259450-52259639	52259450-52259619
ENSBTAG00000000851	chr2	+	91904342-91904391	91899069-91899206	91899069-91899901
ENSBTAG00000000851	chr2	+	91904342-91904391	91899069-91899206	91899069-91899987
ENSBTAG00000003710	chr12	+	35981905-35982046;35981905-35982046	35976582-35976687;35976516-35976687	35976582-35981796;35976516-35981796
ENSBTAG00000011179	chr9	-	105701108-105701350	105701889-105702239	105702082-105702239
ENSBTAG00000000752	chr1	-	44963891-44964043	44965447-44965530	44964551-44965530
ENSBTAG00000012774	chr16	-	3591763-3591889	3594975-3595043	3592390-3595043
ENSBTAG00000007488	chr18	+	36008479-36008547	36008030-36008202	36008030-36008212
ENSBTAG00000013461	chr1	-	46415223-46415338	46415958-46416021	46415970-46416021
ENSBTAG00000013461	chr1	-	46419847-46419957	46420472-46420547	46420442-46420547
ENSBTAG00000010252	chr24	-	22098467-22098608	22098877-22099371	22098799-22099371
ENSBTAG00000019182	chr11	-	68499419-68499514	68499897-68500005	68499764-68500005
ENSBTAG00000019182	chr11	-	68506029-68506104	68509255-68509342	68506812-68509342
ENSBTAG00000019182	chr11	-	68509255-68509342	68510599-68510631	68509872-68510631
ENSBTAG00000019182	chr11	-	68510801-68510855	68512799-68512897	68512804-68512897
ENSBTAG00000019182	chr11	-	68512799-68512897	68516495-68516591	68516489-68516591
ENSBTAG00000017085	chr27	-	7672896-7673003	7673815-7673890	7673837-7673890
ENSBTAG00000013210	chr3	+	8325251-8325383	8324678-8325001	8324678-8324867
ENSBTAG00000008131	chr3	+	21664805-21664847	21661216-21661274	21661216-21662071
ENSBTAG00000031837	chr22	+	51535920-51535968	51535326-51535482	51535326-51535507
ENSBTAG00000015352	chr19	-	9690890-9690979	9694883-9694921	9692420-9694921
ENSBTAG00000000983	chr15	+	35641088-35641190	35636983-35637075	35636983-35640528
ENSBTAG00000018419	chr10	+	20681055-20681192	20680864-20680948	20680864-20680953
ENSBTAG00000021935	chr11	-	49471268-49471554	49473122-49473288	49471639-49473288
ENSBTAG00000031941	chr18	-	44043340-44043408	44091789-44091835	44084551-44091835
ENSBTAG00000004302	chr13	+	7556547-7556630	7549751-7549811	7549751-7554159
ENSBTAG00000008498	chr19	+	51612048-51612195	51610431-51610562	51610431-51611588
ENSBTAG00000015926	chr6	-	119188693-119188780	119199594-119199687	119196459-119199687
ENSBTAG00000017850	chrX	-	20355381-20355505	20357687-20357771	20355702-20357771
ENSBTAG00000007802	chr9	-	75270637-75270817	75271942-75272117	75271647-75272117
ENSBTAG00000007802	chr9	-	75270637-75270817	75271942-75272117	75271635-75272117
ENSBTAG00000007802	chr9	-	75275653-75275758	75278090-75278259	75276529-75278259
ENSBTAG00000000810	chr7	+	4239281-4239436	4238236-4238317	4238236-4238302
ENSBTAG00000014729	chr5	+	104273708-104273818	104273438-104273627	104273438-104273470
ENSBTAG00000014729	chr5	+	104273708-104273818	104273438-104273627	104273438-104273490
ENSBTAG00000019853	chr19	-	49419574-49419707	49423484-49423592	49420174-49423592
ENSBTAG00000013291	chr7	-	4097538-4098304	4099395-4099532	4099350-4099532
ENSBTAG00000013291	chr7	-	4106301-4106383	4107676-4108008	4106860-4108008
ENSBTAG00000001364	chr10	-	30916477-30917532	30918711-30918798	30918707-30918798
ENSBTAG00000016126	chr19	-	56900261-56900354	56905516-56905608	56904698-56905608
ENSBTAG00000021931	chr19	+	27439491-27439592	27438759-27438853	27438759-27438977
ENSBTAG00000021931	chr19	+	27440268-27440458	27439491-27439592	27439491-27439625
ENSBTAG00000017919	chr4	-	99983487-99984047	100013313-100013810	99984725-100013810
ENSBTAG00000017919	chr4	-	100017718-100017775	100036404-100036537	100036413-100036537
ENSBTAG00000021131	chr8	-	78583837-78583915	78585811-78585938	78585451-78585938
ENSBTAG00000021131	chr8	-	78583837-78583915	78585811-78585938	78585232-78585938
ENSBTAG00000031715	chr13	-	54137325-54137655	54142481-54142541	54142419-54142541
ENSBTAG00000015437	chr11	+	100048500-100048752	100047576-100047789	100047576-100047725
ENSBTAG00000009242	chr11	-	13185535-13185585	13193724-13193776	13192990-13193776
ENSBTAG00000009242	chr11	-	13193724-13193776	13195727-13195785	13194858-13195785
ENSBTAG00000009242	chr11	-	13193724-13193776	13195727-13195785	13193995-13195785
ENSBTAG00000030164	chr19	-	57835002-57835072	57835723-57835845	57835253-57835845
ENSBTAG00000030164	chr19	-	57838751-57838784	57838999-57839034	57838907-57839034
ENSBTAG00000030164	chr19	-	57838751-57838784	57838999-57839034	57838983-57839034
ENSBTAG00000030164	chr19	-	57838751-57838784	57838999-57839034	57838967-57839034
ENSBTAG00000030164	chr19	-	57838751-57838784	57838999-57839034	57838914-57839034
ENSBTAG00000038540	chr26	+	25060485-25060593;25060485-25060593	25060219-25060271;25060238-25060271	25060219-25060252;25060238-25060252
ENSBTAG00000007780	chr22	+	16998481-16998556	16998261-16998387	16998261-16998383
ENSBTAG00000033453	chr23	-	10858597-10858672	10858896-10858963	10858892-10858963
ENSBTAG00000033453	chr23	-	10859147-10859194	10861141-10861285	10861192-10861285
ENSBTAG00000033453	chr23	-	10869496-10869580	10873423-10873802	10873261-10873802
ENSBTAG00000012796	chr18	-	52170994-52171218	52174387-52174453	52174368-52174453
ENSBTAG00000018599	chr18	+	46659050-46659252	46658433-46658747	46658433-46658835
ENSBTAG00000044126	chr14	-	84263617-84263813	84281751-84281890	84273699-84281890
ENSBTAG00000001419	chr7	+	16005159-16005265	16004154-16004271	16004154-16004279
ENSBTAG00000001004	chr29	-	28602899-28603025	28603317-28603439	28603306-28603439
ENSBTAG00000005661	chr10	+	37970219-37970322	37946231-37946313	37946231-37963866
ENSBTAG00000010206	chr3	-	6915841-6916016	6918213-6918417	6918235-6918417
ENSBTAG00000017770	chr4	+	103787123-103787300;103787123-103787511	103783073-103783264;103783073-103783264	103783073-103783272;103783073-103783272
ENSBTAG00000017704	chr6	+	37997766-37997923	37994984-37995136	37994984-37995920
ENSBTAG00000019877	chr3	+	83525515-83525608	83521508-83521650	83521508-83521646
ENSBTAG00000019877	chr3	+	83586332-83586421	83576094-83576263	83576094-83585128
ENSBTAG00000031950	chr5	-	43928583-43928858	43944826-43944943	43944835-43944943
ENSBTAG00000002377	chr3	+	110724883-110725005	110720283-110720446	110720283-110720518
ENSBTAG00000000828	chrX	-	64692751-64692882	64702181-64702360	64702202-64702360
ENSBTAG00000000828	chrX	-	64702181-64702360	64708722-64708869	64708657-64708869
ENSBTAG00000038434	chrX	+	79709336-79709448	79634445-79634660	79634445-79641627
ENSBTAG00000038434	chrX	+	79824657-79824787	79819567-79819684	79819567-79823255
ENSBTAG00000003653	chr6	+	107463555-107463870	107462939-107463024	107462939-107463033
ENSBTAG00000009026	chr29	+	44928258-44928317	44924562-44924642	44924562-44924655
ENSBTAG00000002999	chr15	-	52522912-52523041	52524577-52524607	52524419-52524607
ENSBTAG00000000656	chr24	-	1018253-1018657	1042501-1043166	1042808-1043166
ENSBTAG00000012141	chr29	+	45933227-45933355	45932675-45932745	45932675-45932758
ENSBTAG00000019294	chr5	+	88732019-88732126	88725740-88725848	88725740-88725828
ENSBTAG00000019294	chr5	+	88778622-88778770	88777449-88777678	88777449-88778511
ENSBTAG00000019294	chr5	+	88830797-88831324	88825930-88825992	88825930-88826850
ENSBTAG00000012163	chrX	-	84659397-84659496	84659610-84659680	84659593-84659680
ENSBTAG00000012163	chrX	-	84659989-84660083	84660782-84660927	84660771-84660927
ENSBTAG00000004805	chr18	-	15769424-15769596	15773453-15773547	15773431-15773547
ENSBTAG00000012615	chr2	+	52277855-52277996	52275074-52275311	52275074-52276956
ENSBTAG00000008269	chr11	-	6222151-6222233	6225995-6226063	6223237-6226063
ENSBTAG00000000857	chr14	-	1765750-1765942	1766159-1766621	1766229-1766621
ENSBTAG00000021248	chr25	+	38966364-38966529	38964006-38964227	38964006-38965891
ENSBTAG00000002980	chr18	+	15378241-15378330	15370927-15371169	15370927-15372305
ENSBTAG00000007595	chr16	+	26911322-26911438	26908537-26908885	26908537-26909319
ENSBTAG00000012982	chr3	-	104311412-104312360	104314122-104314443	104314340-104314443
ENSBTAG00000010555	chr4	-	55864709-55864840	55868193-55868557	55868467-55868557
ENSBTAG00000002497	chr23	+	45111203-45111322	45109282-45109416	45109282-45110600
ENSBTAG00000012412	chr1	+	2455134-2455331	2453156-2453265	2453156-2453261
ENSBTAG00000012412	chr1	+	2457436-2458008	2456789-2457030	2456789-2457295
ENSBTAG00000021630	chr10	-	11902342-11902464	11906503-11906712	11906531-11906712
ENSBTAG00000006025	chr11	+	59786552-59786666	59784713-59784798	59784713-59784899
ENSBTAG00000047434	chr28	-	3072788-3072902	3076012-3076116	3076031-3076116
ENSBTAG00000047434	chr28	-	3076012-3076116	3076555-3076657	3076432-3076657
ENSBTAG00000047434	chr28	-	3076012-3076116	3076555-3076657	3076360-3076657
ENSBTAG00000013401	chr10	-	26059954-26060058	26060759-26060936	26060574-26060936
ENSBTAG00000006852	chr11	+	36861784-36862401	36700409-36700518	36700409-36858641
ENSBTAG00000015343	chr11	-	99182763-99182872	99190112-99190360	99188918-99190360
ENSBTAG00000017087	chr19	+	34968226-34968285	34961467-34961705	34961467-34961713
ENSBTAG00000018373	chr8	+	75092875-75092963	75089346-75089575	75089346-75089766
ENSBTAG00000016649	chr5	-	106263610-106263758	106271939-106272098	106264126-106272098
ENSBTAG00000012321	chr21	+	26589083-26589253	26543823-26543935	26543823-26554243
ENSBTAG00000012321	chr21	+	26589083-26589253	26543823-26543935	26543823-26544087
ENSBTAG00000037938	chr21	-	45703173-45703283	45705128-45705249	45705047-45705249
ENSBTAG00000037938	chr21	-	45708493-45708614	45724416-45724815	45724693-45724815
ENSBTAG00000003162	chr3	+	70253841-70253993	70252125-70252248	70252125-70252272
ENSBTAG00000010989	chr20	-	11333816-11333918	11345356-11345435	11337318-11345435
ENSBTAG00000010989	chr20	-	11333816-11333918	11345356-11345435	11335327-11345435
ENSBTAG00000010989	chr20	-	11346624-11346755	11353601-11353675	11353232-11353675
ENSBTAG00000008884	chr11	-	72599578-72599732	72601025-72601181	72600980-72601181
ENSBTAG00000009872	chr18	+	55718211-55718679	55715339-55715493	55715339-55716742
ENSBTAG00000009872	chr18	+	55718211-55718679	55715339-55715493	55715339-55716897
ENSBTAG00000001745	chr5	-	21041296-21042189	21044595-21044658	21043267-21044658
ENSBTAG00000011997	chr4	-	77432315-77432853	77433558-77433797	77433210-77433797
ENSBTAG00000019217	chr23	+	39493497-39493648	39491992-39492097	39491992-39492103
ENSBTAG00000020031	chr6	-	38054150-38054270	38055413-38055594	38055417-38055594
ENSBTAG00000045757	chr22	+	48990463-48990493	48988984-48989033	48988984-48989027
ENSBTAG00000002210	chrX	+	100352396-100352505	100351484-100351530	100351484-100352000
ENSBTAG00000002210	chrX	+	100355044-100355250	100354242-100354327	100354242-100354738
ENSBTAG00000016257	chr17	-	74563042-74563168	74568339-74568409	74563892-74568409
ENSBTAG00000020969	chr3	-	587034-587505	595898-596003	595889-596003
ENSBTAG00000020969	chr3	-	607556-607694	631445-631766	626424-631766
ENSBTAG00000020969	chr3	-	651435-651494	670474-670734	659059-670734
ENSBTAG00000021174	chr3	+	95122244-95122333	95121121-95121237	95121121-95121240
ENSBTAG00000021661	chr5	+	63192120-63192239	63185578-63185703	63185578-63191806
ENSBTAG00000011909	chr2	+	39327108-39327371	39307557-39307630	39307557-39318637
ENSBTAG00000012423	chr5	+	32370222-32370381	32365054-32365138	32365054-32370020
ENSBTAG00000008150	chr14	+	43972892-43973069	43939507-43939634	43939507-43964585
ENSBTAG00000026199	chr25	+	39345448-39345886	39344768-39345007	39344768-39345142
ENSBTAG00000005984	chr10	+	71874405-71874592	71871219-71871277	71871219-71871307
ENSBTAG00000013150	chr17	-	70853173-70853205	70853922-70854054	70853808-70854054
ENSBTAG00000016208	chr13	-	67676701-67676804	67677454-67677589	67676888-67677589
ENSBTAG00000016915	chr12	+	31818828-31818932	31812511-31812643	31812511-31816807
ENSBTAG00000047883	chr22	+	15173430-15173532	15165947-15166010	15165947-15166133
ENSBTAG00000047883	chr22	+	15173430-15173532	15165947-15166010	15165947-15171323
ENSBTAG00000047883	chr22	+	15176544-15177342	15173430-15173532	15173430-15174415
ENSBTAG00000006869	chr14	-	9550383-9550490	9551700-9551756	9550597-9551756
ENSBTAG00000020449	chr18	-	57799579-57799737	57801384-57801446	57801294-57801446
ENSBTAG00000038733	chr10	+	21401135-21401413	21395795-21395923	21395795-21397426
ENSBTAG00000038733	chr10	+	21404317-21405291	21403015-21403104	21403015-21403135
ENSBTAG00000038409	chr7	-	45578660-45578750	45579589-45579729	45579610-45579729
ENSBTAG00000005082	chr5	-	83187949-83188063	83195984-83196046	83191425-83196046
ENSBTAG00000015266	chr29	+	40622111-40622334	40616949-40617072	40616949-40620695
ENSBTAG00000019375	chr17	+	74533076-74533228	74531927-74532057	74531927-74532575
ENSBTAG00000014659	chr5	+	56700045-56700117	56698490-56698709	56698490-56698563
ENSBTAG00000018945	chr15	-	15860606-15860897	15877857-15878787	15877890-15878787
ENSBTAG00000018945	chr15	-	15877857-15878787	15883341-15883487	15883212-15883487
ENSBTAG00000004448	chr15	-	77548820-77548971	77551776-77551935	77549923-77551935
ENSBTAG00000004448	chr15	-	77614349-77614442	77653680-77653734	77616706-77653734
ENSBTAG00000004448	chr15	-	77614349-77614442	77653680-77653734	77628260-77653734
ENSBTAG00000004448	chr15	-	77614349-77614442	77653680-77653734	77653065-77653734
ENSBTAG00000013347	chr18	-	53764294-53764379	53765072-53765335	53765087-53765335
ENSBTAG00000013347	chr18	-	53766584-53766679	53766770-53766853	53766775-53766853
ENSBTAG00000013347	chr18	-	53767107-53767198	53769334-53769611	53769360-53769611
ENSBTAG00000016637	chr12	+	11310148-11310210	11307678-11307750	11307678-11309784
ENSBTAG00000017298	chr29	-	18275276-18275425	18284003-18284062	18284057-18284062
ENSBTAG00000017298	chr29	-	18275276-18275425	18284003-18284062	18276185-18284062
ENSBTAG00000014111	chr17	+	15863853-15863964	15832702-15832781	15832702-15832907
ENSBTAG00000019501	chr12	+	17964133-17964329	17960583-17960740	17960583-17961025
ENSBTAG00000013735	chr28	+	8171656-8171786	8143951-8144025	8143951-8144036
ENSBTAG00000005197	chr25	+	34205588-34205709	34202186-34202387	34202186-34202391
ENSBTAG00000005197	chr25	+	34238817-34238920	34237536-34237681	34237536-34238170
ENSBTAG00000030595	chr10	+	82418674-82418745	82412752-82412947	82412752-82412786
ENSBTAG00000015989	chr18	+	65846708-65846816	65845925-65845980	65845925-65846527
ENSBTAG00000015989	chr18	+	65846708-65846816	65845925-65845980	65845925-65846210
ENSBTAG00000015989	chr18	+	65850002-65850211	65846708-65846816	65846708-65846858
ENSBTAG00000014136	chr16	+	51842204-51842339	51841819-51841926	51841819-51841921
ENSBTAG00000008353	chr23	+	10565054-10565500	10560499-10560595	10560499-10561598
ENSBTAG00000011626	chr1	-	140408162-140408228	140410899-140410974	140410888-140410974
ENSBTAG00000027453	chr6	-	108323712-108323826	108327083-108327228	108326662-108327228
ENSBTAG00000027453	chr6	-	108327083-108327228	108341653-108341783	108341694-108341783
ENSBTAG00000027453	chr6	-	108327083-108327228	108341653-108341783	108341711-108341783
ENSBTAG00000003634	chr26	-	752863-753068	760655-760794	754111-760794
ENSBTAG00000002578	chr13	-	47225429-47225590	47235385-47235544	47226055-47235544
ENSBTAG00000008863	chr10	-	37752754-37752814	37754101-37754263	37753731-37754263
ENSBTAG00000001390	chr1	-	64619482-64619604	64626882-64627069	64626321-64627069
ENSBTAG00000010720	chr16	-	52269810-52269916	52270833-52271004	52270147-52271004
ENSBTAG00000006075	chr11	+	50431821-50431937	50427694-50427797	50427694-50427789
ENSBTAG00000010799	chr5	-	57487427-57487600	57487799-57487942	57487805-57487942
ENSBTAG00000010799	chr5	-	57487799-57487942	57488804-57488831	57488177-57488831
ENSBTAG00000010799	chr5	-	57487799-57487942	57488804-57488831	57488323-57488831
ENSBTAG00000010799	chr5	-	57487799-57487942	57488804-57488831	57488122-57488831
ENSBTAG00000010799	chr5	-	57487799-57487942	57488804-57488831	57488306-57488831
ENSBTAG00000010799	chr5	-	57487799-57487942	57488804-57488831	57488288-57488831
ENSBTAG00000010799	chr5	-	57487799-57487942	57488804-57488831	57488599-57488831
ENSBTAG00000011726	chr12	+	36190121-36190228	36187100-36187199	36187100-36187236
ENSBTAG00000006135	chr13	+	64498292-64498905	64497881-64497987	64497881-64497969
ENSBTAG00000020762	chr1	-	2792240-2792287	2799585-2799668	2793085-2799668
ENSBTAG00000016282	chr21	+	69642449-69642607	69642058-69642197	69642058-69642194
ENSBTAG00000007213	chr13	-	53667570-53670082;53668954-53670082	53672554-53672593;53672554-53672593	53672542-53672593;53672542-53672593
ENSBTAG00000018727	chr1	+	100228399-100228508	100226275-100226357	100226275-100226354
ENSBTAG00000018727	chr1	+	100232550-100232618	100231155-100231322	100231155-100231319
ENSBTAG00000006646	chr18	+	56537747-56537848	56534833-56534898	56534833-56537207
ENSBTAG00000006646	chr18	+	56537747-56537848	56534833-56534898	56534833-56537522
ENSBTAG00000006646	chr18	+	56538894-56538957	56538596-56538751	56538596-56538673
ENSBTAG00000020371	chr13	+	75339169-75339408	75337499-75337693	75337499-75338467
ENSBTAG00000019369	chr29	-	50563482-50563673	50570290-50570675	50565441-50570675
ENSBTAG00000015466	chr20	+	66733800-66733992	66731941-66732025	66731941-66733699
ENSBTAG00000015466	chr20	+	66738998-66739128	66735849-66735923	66735849-66736116
ENSBTAG00000018160	chr24	-	40392753-40392865	40393782-40393917	40393755-40393917
ENSBTAG00000004283	chr5	-	82554465-82554615	82557244-82557415	82556737-82557415
ENSBTAG00000013688	chr10	-	86595706-86596448	86599454-86599483	86599286-86599483
ENSBTAG00000013688	chr10	-	86599454-86599483	86601417-86601493	86601080-86601493
ENSBTAG00000007629	chr27	-	37234389-37234916	37235836-37236031	37235692-37236031
ENSBTAG00000007629	chr27	-	37235836-37236031	37240230-37240538	37240033-37240538
ENSBTAG00000009705	chr19	+	23430284-23430667	23429410-23429620	23429410-23429615
ENSBTAG00000017177	chr10	+	84953113-84953233	84945765-84945941	84945765-84947318
ENSBTAG00000017177	chr10	+	84979101-84979387	84975535-84975618	84975535-84976232
ENSBTAG00000010597	chr4	+	66212412-66212547	66211381-66211526	66211381-66211438
ENSBTAG00000046839	chr23	+	47331626-47331775	47328255-47328491	47328255-47330666
ENSBTAG00000048041	chr11	-	2939741-2939816	2940950-2941014	2939986-2941014
ENSBTAG00000009476	chrX	+	135390128-135390338	135366419-135366947	135366419-135368134
ENSBTAG00000000758	chr16	+	73064440-73064649	73045365-73045461	73045365-73047557
ENSBTAG00000017488	chr6	+	59607568-59607728	59602020-59602170	59602020-59607378
ENSBTAG00000012777	chr23	+	16750196-16750462	16747958-16748473	16747958-16748883
ENSBTAG00000016764	chrX	+	90836211-90836327	90831727-90831754	90831727-90831730
ENSBTAG00000016764	chrX	+	90842662-90842858	90842360-90842525	90842360-90842549
ENSBTAG00000024633	chr16	-	2010108-2010275	2013622-2013744	2011061-2013744
ENSBTAG00000025028	chr12	-	47776021-47776166	47781801-47781910	47781820-47781910
ENSBTAG00000017713	chr10	+	68267693-68268245	68238010-68238107	68238010-68238939
ENSBTAG00000017713	chr10	+	68300456-68300493	68299127-68299195	68299127-68299201
ENSBTAG00000017713	chr10	+	68336954-68337043	68330070-68330159	68330070-68334616
ENSBTAG00000017713	chr10	+	68341848-68341931	68338617-68338700	68338617-68338949
ENSBTAG00000039307	chr15	-	6770623-6770670	6773456-6773637	6773444-6773637
ENSBTAG00000039307	chr15	-	6773456-6773637	6793181-6793294	6793175-6793294
ENSBTAG00000008172	chr21	-	44811522-44811641	44833684-44834310	44834141-44834310
ENSBTAG00000006767	chr14	-	84153783-84153843	84157745-84157838	84154536-84157838
ENSBTAG00000015348	chr8	+	92760209-92762917	92752418-92752502	92752418-92756287
ENSBTAG00000038462	chr11	+	7450021-7450120	7449519-7449792	7449519-7449781
ENSBTAG00000038462	chr11	+	7474267-7474404	7451768-7451866	7451768-7463413
ENSBTAG00000004108	chr19	+	51497416-51497888	51497239-51497327	51497239-51497331
ENSBTAG00000021307	chr8	+	74931899-74932082	74924184-74924344	74924184-74931173
ENSBTAG00000045989	chr18	-	63119873-63120404	63124748-63124888	63121064-63124888
ENSBTAG00000045989	chr18	-	63119873-63120404	63124748-63124888	63121934-63124888
ENSBTAG00000003120	chr2	+	17369503-17369613	17344359-17344497	17344359-17365279
ENSBTAG00000005359	chr16	+	22552956-22553119	22495736-22496445	22495736-22512736
ENSBTAG00000017299	chr21	+	69918058-69918319	69896140-69896396	69896140-69907181
ENSBTAG00000017299	chr21	+	69953195-69953325	69946750-69946911	69946750-69951170
ENSBTAG00000017299	chr21	+	69953195-69953325	69946750-69946911	69946750-69946884
ENSBTAG00000001332	chr19	-	23168435-23169688	23170049-23170148	23170052-23170148
ENSBTAG00000001332	chr19	-	23183514-23183669	23191135-23191280	23190532-23191280
ENSBTAG00000001332	chr19	-	23183514-23183669	23191135-23191280	23190224-23191280
ENSBTAG00000016251	chr19	-	44495535-44495715	44496041-44496188	44495968-44496188
ENSBTAG00000016251	chr19	-	44495535-44495715	44496041-44496188	44496033-44496188
ENSBTAG00000016268	chr18	-	52098828-52098920	52099872-52100015	52099794-52100015
ENSBTAG00000009638	chr18	+	35843806-35843902	35842739-35842899	35842739-35843659
ENSBTAG00000003126	chr15	-	76821347-76821423	76822167-76822202	76821791-76822202
ENSBTAG00000006328	chr22	-	50836606-50836680	50868863-50868936	50837628-50868936
ENSBTAG00000011256	chr2	+	80358395-80358501	80356232-80356366	80356232-80357840
ENSBTAG00000009578	chr14	+	4041212-4041323	4027879-4028083	4027879-4041048
ENSBTAG00000009578	chr14	+	4059589-4059744	4055693-4055799	4055693-4055791
ENSBTAG00000009569	chr7	-	16861369-16861495	16862148-16862330	16862140-16862330
ENSBTAG00000009569	chr7	-	16862600-16862760	16864853-16865022	16864829-16865022
ENSBTAG00000009569	chr7	-	16881430-16881523	16881661-16881788	16881665-16881788
ENSBTAG00000005904	chr2	-	121816663-121816810	121817369-121817395	121817169-121817395
ENSBTAG00000018253	chr2	+	22125568-22125612	22125312-22125457	22125312-22125454
ENSBTAG00000000601	chr23	-	7293623-7293658	7293959-7294012	7293967-7294012
ENSBTAG00000000601	chr23	-	7301641-7301694	7302660-7302767	7301838-7302767
ENSBTAG00000000601	chr23	-	7306243-7306296	7306459-7306515	7306467-7306515
ENSBTAG00000000601	chr23	-	7311064-7311126	7311775-7311852	7311367-7311852
ENSBTAG00000014372	chr4	-	114616676-114616773	114617532-114617693	114617536-114617693
ENSBTAG00000005664	chr19	-	23086308-23087259	23091713-23091849	23088871-23091849
ENSBTAG00000005664	chr19	-	23093830-23094036	23094670-23094776	23094687-23094776
ENSBTAG00000039172	chr11	+	94225795-94225908	94174149-94174299	94174149-94189646
ENSBTAG00000039172	chr11	+	94225795-94225908	94174149-94174299	94174149-94199460
ENSBTAG00000039172	chr11	+	94246638-94246748	94246137-94246229	94246137-94246256
ENSBTAG00000013548	chrX	-	34660685-34661372	34661664-34661863	34661654-34661863
ENSBTAG00000003496	chr9	+	81829091-81829531	81822894-81823057	81822894-81823772
ENSBTAG00000021943	chr3	-	106076053-106076165	106111516-106111674	106095619-106111674
ENSBTAG00000021943	chr3	-	106076053-106076165	106111516-106111674	106090928-106111674
ENSBTAG00000021943	chr3	-	106076053-106076165	106111516-106111674	106095178-106111674
ENSBTAG00000021943	chr3	-	106076053-106076165	106111516-106111674	106093287-106111674
ENSBTAG00000021943	chr3	-	106076053-106076165	106111516-106111674	106111518-106111674
ENSBTAG00000021943	chr3	-	106076053-106076165	106111516-106111674	106096650-106111674
ENSBTAG00000013667	chr1	+	44148696-44148905	44140951-44141091	44140951-44143089
ENSBTAG00000010048	chr2	+	27307065-27307163	27305099-27305203	27305099-27305217
ENSBTAG00000010566	chr19	-	35816342-35817152	35825572-35825642	35825065-35825642
ENSBTAG00000010566	chr19	-	35816342-35817152	35825572-35825642	35817255-35825642
ENSBTAG00000004834	chr22	+	7214832-7215034	7212915-7213064	7212915-7214492
ENSBTAG00000007731	chr14	-	10200659-10200786	10203114-10203190	10203045-10203190
ENSBTAG00000020988	chr13	+	40860637-40861282	40852267-40852359	40852267-40852362
ENSBTAG00000011064	chr14	-	1744029-1744112	1744271-1744402	1744276-1744402
ENSBTAG00000008590	chr19	+	27072319-27072718	27072044-27072200	27072044-27072094
ENSBTAG00000017815	chr19	-	29278757-29278928	29365756-29365857	29332126-29365857
ENSBTAG00000017815	chr19	-	29278757-29278928	29365756-29365857	29308771-29365857
ENSBTAG00000017815	chr19	-	29470796-29470890	29479182-29479281	29477085-29479281
ENSBTAG00000017815	chr19	-	29479182-29479281	29489183-29489242	29489172-29489242
ENSBTAG00000009554	chr29	+	44428456-44428524	44427784-44427926	44427784-44428363
ENSBTAG00000015169	chr2	-	61942948-61943050	61949446-61949692	61948862-61949692
ENSBTAG00000015169	chr2	-	61942948-61943050	61949446-61949692	61949014-61949692
ENSBTAG00000001506	chr6	-	107742480-107742580	107742805-107742868	107742823-107742868
ENSBTAG00000020387	chr25	-	14168382-14169065	14171227-14171367	14171329-14171367
ENSBTAG00000020547	chrX	-	39840526-39840878	39841746-39841846	39841783-39841846
ENSBTAG00000020547	chrX	-	39843617-39843752	39863200-39863347	39845015-39863347
ENSBTAG00000020547	chrX	-	39843617-39843752	39863200-39863347	39846829-39863347
ENSBTAG00000020547	chrX	-	39868488-39868621	39869211-39869302	39869042-39869302
ENSBTAG00000014614	chr26	-	10665264-10665445	10666721-10666912	10666785-10666912
ENSBTAG00000007467	chr24	-	34831554-34831686	34848524-34848675	34834595-34848675
ENSBTAG00000021527	chr21	+	8224767-8224981	8216446-8216590	8216446-8221707
ENSBTAG00000021128	chr6	-	107929464-107929831	107932343-107932429	107931675-107932429
ENSBTAG00000021128	chr6	-	107932343-107932429	107935636-107935792	107935588-107935792
ENSBTAG00000021128	chr6	-	107935636-107935792	107940557-107940646	107939750-107940646
ENSBTAG00000021128	chr6	-	107935636-107935792	107940557-107940646	107940541-107940646
ENSBTAG00000021128	chr6	-	107941353-107941454	107944070-107944321	107943977-107944321
ENSBTAG00000021128	chr6	-	107952105-107952185	107960528-107960679	107959179-107960679
ENSBTAG00000021128	chr6	-	107971254-107971468	108018414-108018486	108017208-108018486
ENSBTAG00000007454	chrX	+	40366953-40367164	40366710-40366872	40366710-40366779
ENSBTAG00000021964	chr14	+	72515185-72515315	72510521-72510765	72510521-72511271
ENSBTAG00000012307	chr24	-	22610764-22610831	22692370-22692499	22663447-22692499
ENSBTAG00000006920	chr1	-	83580309-83580388	83580529-83580676	83580547-83580676
ENSBTAG00000046746	chr19	+	43281266-43281397	43280801-43281015	43280801-43280854
ENSBTAG00000009346	chr17	-	64510706-64510810	64511820-64511935	64511814-64511935
ENSBTAG00000008424	chr19	+	22356953-22357051	22331404-22331588	22331404-22347790
ENSBTAG00000008424	chr19	+	22422403-22422462	22392771-22392902	22392771-22409047
ENSBTAG00000003876	chr28	+	29048518-29048678	29034694-29034798	29034694-29036090
ENSBTAG00000021164	chr22	-	43864916-43866817	43870386-43870520	43868183-43870520
ENSBTAG00000021164	chr22	-	43888410-43888490	43893732-43893791	43893667-43893791
ENSBTAG00000015745	chr29	-	41112115-41113093	41113931-41113997	41113198-41113997
ENSBTAG00000015745	chr29	-	41120292-41120510	41121417-41121494	41121216-41121494
ENSBTAG00000015745	chr29	-	41121992-41122244	41130474-41130629	41130236-41130629
ENSBTAG00000048118	chr26	-	15096403-15096474	15116324-15116395	15115865-15116395
ENSBTAG00000005152	chr18	-	34368485-34368628	34369761-34369841	34369279-34369841
ENSBTAG00000005152	chr18	-	34391876-34391913	34392783-34393020	34392504-34393020
ENSBTAG00000014636	chr18	+	38490023-38491680	38480527-38485962	38480527-38487780
ENSBTAG00000010511	chr25	+	27480839-27480892	27476910-27477085	27476910-27480722
ENSBTAG00000012789	chr21	-	40554333-40554494	40569168-40569274	40560570-40569274
ENSBTAG00000016830	chr23	-	7432969-7433224	7434117-7434186	7433860-7434186
ENSBTAG00000005064	chr3	+	24197174-24197292	24183142-24183227	24183142-24193886
ENSBTAG00000004238	chr27	+	33637014-33637066	33634392-33634512	33634392-33634599
ENSBTAG00000019780	chr5	-	103948960-103949103	103949604-103949795	103949673-103949795
ENSBTAG00000019780	chr5	-	103952786-103952911	103953044-103953131	103953059-103953131
ENSBTAG00000031388	chr10	+	54936628-54936859	54908019-54908152	54908019-54929302
ENSBTAG00000022158	chr29	-	50218484-50218561	50219857-50219897	50219860-50219897
ENSBTAG00000022158	chr29	-	50218484-50218561	50219857-50219897	50219822-50219897
ENSBTAG00000022158	chr29	-	50221609-50221718	50221796-50221909	50221792-50221909
ENSBTAG00000022158	chr29	-	50221796-50221909	50222157-50222234	50222160-50222234
ENSBTAG00000022158	chr29	-	50230850-50230882	50233926-50233948	50232415-50233948
ENSBTAG00000022158	chr29	-	50230850-50230882	50233926-50233948	50232231-50233948
ENSBTAG00000022158	chr29	-	50230850-50230882	50233926-50233948	50231676-50233948
ENSBTAG00000002871	chr25	-	36893939-36894039	36894133-36894225	36894137-36894225
ENSBTAG00000002871	chr25	-	36893939-36894039	36894133-36894225	36894124-36894225
ENSBTAG00000025632	chr10	+	28352515-28355349	28351840-28351943	28351840-28352015
ENSBTAG00000004387	chr13	-	35545909-35546135	35548542-35548753	35547236-35548753
ENSBTAG00000004387	chr13	-	35556517-35556741	35558709-35558942	35558705-35558942
ENSBTAG00000006601	chr19	+	19605157-19605253	19601705-19602084	19601705-19602281
ENSBTAG00000006601	chr19	+	19617860-19618012	19612633-19612766	19612633-19615964
ENSBTAG00000002676	chr18	+	54627179-54627352	54621592-54621703	54621592-54624434
ENSBTAG00000009106	chr1	-	118498974-118499039	118499720-118499848	118499619-118499848
ENSBTAG00000032366	chr13	-	47618072-47618188	47635108-47635206	47635044-47635206
ENSBTAG00000012148	chr11	-	105451655-105451777	105456502-105456608	105453818-105456608
ENSBTAG00000012148	chr11	-	105463888-105464033	105466716-105466847	105466740-105466847
ENSBTAG00000012148	chr11	-	105480611-105480791	105488535-105489091	105488871-105489091
ENSBTAG00000005208	chr25	+	9914448-9914803	9904109-9904270	9904109-9911093
ENSBTAG00000007506	chr18	+	62054210-62054350	62053571-62053657	62053571-62053629
ENSBTAG00000005040	chr21	-	56804640-56804809	56809787-56809945	56805629-56809945
ENSBTAG00000005040	chr21	-	56811591-56811722	56813406-56813522	56813367-56813522
ENSBTAG00000015006	chr29	-	45129876-45129971	45130348-45130554	45130143-45130554
[truncated: 3,395 more rows]

## Sheet: Emb135.A3SS
Table S2 The number of each type of alternative splicing events in longissimus muscle tissues.
D. events of alternative 3' splice site (Emb135)
gene	chromosome	strand	constitutive exon	3' exon	alternative 3' exon event
ENSBTAG00000004790	chr16	-	71020561-71020638	71019535-71019882	71019535-71019878
ENSBTAG00000033339	chr17	+	45485324-45485430	45486139-45486329	45486218-45486329
ENSBTAG00000000277	chr15	-	22826526-22826698;22826526-22826698	22809269-22809354;22809268-22809354	22809269-22826350;22809268-22826350
ENSBTAG00000014900	chr18	-	63427437-63427635	63427231-63427363	63427231-63427359
ENSBTAG00000014900	chr18	-	63434266-63434361	63432699-63432918	63432699-63432921
ENSBTAG00000008470	chr17	+	54584645-54584742	54586831-54586940	54586787-54586940
ENSBTAG00000008470	chr17	+	54627220-54627340	54628151-54628254	54628177-54628254
ENSBTAG00000002816	chr19	+	20433576-20433765	20439299-20439420	20439302-20439420
ENSBTAG00000037757	chr13	-	52890899-52891087	52887618-52887815	52887618-52887699
ENSBTAG00000037757	chr13	-	52890899-52891087	52887618-52887815	52887618-52887802
ENSBTAG00000037757	chr13	-	52942211-52942347	52930501-52930657	52930501-52930675
ENSBTAG00000037757	chr13	-	52942211-52942347	52930501-52930657	52930501-52930672
ENSBTAG00000037757	chr13	-	52942211-52942347	52930501-52930657	52930501-52941955
ENSBTAG00000012342	chr5	+	29886524-29886633	29893734-29893867	29891000-29893867
ENSBTAG00000002402	chr9	+	97725196-97725357	97726935-97727142	97726961-97727142
ENSBTAG00000002402	chr9	+	97727421-97727567	97728676-97728910	97728683-97728910
ENSBTAG00000004652	chr7	+	3624279-3624341	3624527-3624687	3624457-3624687
ENSBTAG00000006675	chr21	+	29621046-29621149	29623211-29623328	29623196-29623328
ENSBTAG00000004080	chr26	-	40047660-40047747	40045725-40045800	40045725-40046329
ENSBTAG00000004080	chr26	-	40053741-40053837	40048198-40048296	40048198-40048347
ENSBTAG00000013126	chr5	-	103848643-103848784	103848254-103848312	103848254-103848307
ENSBTAG00000017183	chr27	-	14781755-14781942	14774018-14774148	14774018-14781391
ENSBTAG00000033685	chr26	+	17292155-17292454	17292542-17292701	17292575-17292701
ENSBTAG00000012144	chr11	+	105564396-105564536	105570724-105570904	105568762-105570904
ENSBTAG00000006158	chr1	+	53820984-53821060	53825133-53825165	53823124-53825165
ENSBTAG00000006158	chr1	+	53820984-53821060	53825133-53825165	53822668-53825165
ENSBTAG00000006158	chr1	+	53853965-53854130	53855874-53855966	53855279-53855966
ENSBTAG00000023806	chr4	+	4620426-4620523	4658813-4658995	4658785-4658995
ENSBTAG00000031564	chrX	+	97453642-97453778	97455910-97456037	97455694-97456037
ENSBTAG00000031564	chrX	+	97455910-97456037	97459192-97459411	97459275-97459411
ENSBTAG00000046346	chr21	+	71298171-71298251	71299312-71299371	71299315-71299371
ENSBTAG00000046346	chr21	+	71299312-71299371	71302467-71302624	71302443-71302624
ENSBTAG00000046346	chr21	+	71305517-71305659	71306838-71306970	71306792-71306970
ENSBTAG00000046346	chr21	+	71307963-71308073	71308743-71308851	71308748-71308851
ENSBTAG00000010138	chr22	-	50656389-50656528	50655648-50656052	50655648-50656049
ENSBTAG00000010138	chr22	-	50658374-50658443	50658151-50658295	50658151-50658292
ENSBTAG00000010138	chr22	-	50658374-50658443	50658151-50658295	50658151-50658282
ENSBTAG00000002882	chr7	-	28441671-28441796	28436938-28437108	28436938-28437105
ENSBTAG00000002882	chr7	-	28464994-28465352	28442441-28442597	28442441-28446379
ENSBTAG00000016445	chr13	-	18009272-18009403	18002117-18002279	18002117-18002262
ENSBTAG00000005847	chr11	+	86545924-86545972	86546548-86546683	86546537-86546683
ENSBTAG00000005847	chr11	+	86567879-86568047	86570502-86570572	86568378-86570572
ENSBTAG00000005847	chr11	+	86574011-86574224	86583636-86583652	86582284-86583652
ENSBTAG00000005847	chr11	+	86574011-86574224	86583636-86583652	86577710-86583652
ENSBTAG00000008893	chr22	-	15990689-15990805	15934723-15935060	15934723-15990222
ENSBTAG00000008110	chr19	-	20373586-20373689	20372730-20373147	20372730-20373071
ENSBTAG00000008110	chr19	-	20379555-20379655	20376168-20376397	20376168-20379185
ENSBTAG00000008110	chr19	-	20379555-20379655	20376168-20376397	20376168-20379150
ENSBTAG00000014401	chr8	+	70360456-70360597	70360828-70360945	70360873-70360945
ENSBTAG00000014401	chr8	+	70371194-70371247	70372277-70372363	70372200-70372363
ENSBTAG00000018894	chr7	-	17577297-17577485	17574670-17574848	17574670-17574995
ENSBTAG00000018894	chr7	-	17579390-17579485	17577297-17577485	17577297-17578485
ENSBTAG00000018894	chr7	-	17579390-17579485	17577297-17577485	17577297-17578842
ENSBTAG00000018894	chr7	-	17579390-17579485	17577297-17577485	17577297-17578901
ENSBTAG00000018894	chr7	-	17579390-17579485	17577297-17577485	17577297-17578272
ENSBTAG00000010265	chr3	-	3300003-3300060	3297557-3297629	3297557-3297622
ENSBTAG00000010265	chr3	-	3300869-3300942	3300003-3300060	3300003-3300080
ENSBTAG00000006821	chr2	-	104593882-104593993	104590478-104590563	104590478-104591018
ENSBTAG00000009889	chr18	+	45712288-45712408	45712667-45712765	45712670-45712765
ENSBTAG00000020679	chr5	-	40147643-40147793	40143983-40144110	40143983-40144107
ENSBTAG00000002495	chr7	+	8889534-8889733	8890011-8890306	8890015-8890306
ENSBTAG00000002495	chr7	+	8891373-8891483	8900494-8900546	8895905-8900546
ENSBTAG00000020215	chr23	+	51977655-51977771	51983826-51983967	51978072-51983967
ENSBTAG00000005250	chrX	+	39639906-39639991	39648352-39648603	39646454-39648603
ENSBTAG00000010649	chr21	-	7113456-7113659	7092218-7092355	7092218-7092552
ENSBTAG00000010649	chr21	-	7113456-7113659	7092218-7092355	7092218-7107879
ENSBTAG00000003687	chr19	-	50660936-50661145	50650350-50650664	50650350-50650661
ENSBTAG00000018813	chr13	+	52979327-52979447	52981226-52981286	52981231-52981286
ENSBTAG00000018813	chr13	+	52981363-52981495	52981600-52981733	52981571-52981733
ENSBTAG00000018813	chr13	+	52981826-52981928	52982009-52982155	52982018-52982155
ENSBTAG00000018813	chr13	+	52982397-52982491	52982598-52982658	52982579-52982658
ENSBTAG00000022160	chr29	+	49264642-49264710	49283312-49283342	49265291-49283342
ENSBTAG00000022160	chr29	+	49310650-49310679	49311078-49311134	49311081-49311134
ENSBTAG00000022160	chr29	+	49311078-49311134	49315918-49316917	49312840-49316917
ENSBTAG00000007910	chr19	+	56190846-56190967	56191150-56191215	56191153-56191215
ENSBTAG00000007910	chr19	+	56197693-56197860	56202715-56202860	56200683-56202860
ENSBTAG00000001814	chr22	+	56811686-56811949	56812125-56812274	56812128-56812274
ENSBTAG00000017222	chr20	+	62300222-62300398	62312594-62312744	62311481-62312744
ENSBTAG00000005776	chrX	+	35453145-35453210	35454956-35454997	35454959-35454997
ENSBTAG00000005776	chrX	+	35457392-35457475	35457715-35457756	35457718-35457756
ENSBTAG00000000948	chr14	+	27908899-27908981	27909410-27909502	27909359-27909502
ENSBTAG00000021820	chr7	+	12442493-12442588	12446535-12446746	12446538-12446746
ENSBTAG00000021820	chr7	+	12448636-12448819	12449491-12449609	12449221-12449609
ENSBTAG00000000435	chr5	+	26681522-26681686	26682234-26682403	26682239-26682403
ENSBTAG00000015255	chr19	+	55807329-55807392	55812083-55812257	55812060-55812257
ENSBTAG00000004171	chr10	+	79217780-79218052;79217780-79218052	79219425-79219532;79219425-79219494	79219428-79219532;79219428-79219494
ENSBTAG00000005803	chr8	+	86812295-86812480	86814601-86814711	86814641-86814711
ENSBTAG00000036099	chr11	-	99352276-99352417	99351171-99351250	99351171-99352196
ENSBTAG00000013627	chr7	+	40642159-40642276	40643335-40643916	40642926-40643916
ENSBTAG00000001962	chr20	+	9240504-9240562	9292724-9292838	9284623-9292838
ENSBTAG00000011608	chr10	+	4950671-4950870	4951948-4952060	4951862-4952060
ENSBTAG00000011608	chr10	+	4950671-4950870	4951948-4952060	4951849-4952060
ENSBTAG00000011608	chr10	+	4955280-4955458	4958044-4958170	4958041-4958170
ENSBTAG00000015896	chr3	+	94587601-94587726	94590411-94590469	94590435-94590469
ENSBTAG00000040295	chr25	-	28018415-28018565	28016899-28017207	28016899-28017188
ENSBTAG00000014421	chr23	+	27004413-27004486	27004709-27004956	27004902-27004956
ENSBTAG00000014421	chr23	+	27004413-27004486	27004709-27004956	27004716-27004956
ENSBTAG00000009486	chr29	+	41794789-41794867	41795110-41795450	41795161-41795450
ENSBTAG00000015980	chr19	+	51390003-51390125	51390211-51390326	51390234-51390326
ENSBTAG00000014367	chrX	+	138746471-138746619	138747619-138747777	138747623-138747777
ENSBTAG00000019821	chr16	+	65390971-65391119	65393482-65393528	65392533-65393528
ENSBTAG00000003205	chr11	-	95852996-95853077	95850116-95850782	95850116-95850807
ENSBTAG00000003205	chr11	-	95852996-95853077	95850116-95850782	95850116-95852189
ENSBTAG00000005166	chr3	-	16808415-16808568	16805730-16805913	16805730-16805916
ENSBTAG00000001044	chr28	+	25732837-25732917	25733443-25733543	25733367-25733543
ENSBTAG00000015402	chr11	-	86215039-86215197	86213956-86214098	86213956-86214094
ENSBTAG00000015402	chr11	-	86237482-86237662	86235340-86235535	86235340-86235532
ENSBTAG00000009576	chr15	-	78275147-78275225	78271511-78271600	78271511-78271915
ENSBTAG00000016075	chr18	-	11790023-11790092	11789199-11789293	11789199-11789289
ENSBTAG00000000290	chr1	-	84740372-84740537	84726813-84726946	84726813-84734705
ENSBTAG00000000290	chr1	-	84740372-84740537	84726813-84726946	84726813-84737755
ENSBTAG00000000290	chr1	-	84808399-84808488	84806686-84806734	84806686-84807118
ENSBTAG00000000682	chr7	+	24285908-24286045	24291460-24291688	24291574-24291688
ENSBTAG00000019474	chr10	+	46373542-46373652	46377288-46377464	46377294-46377464
ENSBTAG00000019474	chr10	+	46373542-46373652	46377288-46377464	46377291-46377464
ENSBTAG00000019474	chr10	+	46441777-46441946	46443360-46443498	46443370-46443498
ENSBTAG00000002910	chr3	+	94033355-94033442	94036326-94036412	94034035-94036412
ENSBTAG00000001888	chr17	+	61108036-61108135	61112876-61113096	61112879-61113096
ENSBTAG00000010741	chr2	-	26796893-26798046	26793291-26793448	26793291-26793481
ENSBTAG00000015366	chr4	-	50012902-50012965	50009882-50010415	50009882-50010412
ENSBTAG00000013178	chrX	-	97913300-97913462	97908616-97908906	97908616-97908901
ENSBTAG00000010050	chr2	+	122562230-122562310	122562483-122562608	122562462-122562608
ENSBTAG00000010050	chr2	+	122568565-122568609	122568697-122568792	122568701-122568792
ENSBTAG00000010050	chr2	+	122571631-122571675	122573528-122573563	122572512-122573563
ENSBTAG00000010050	chr2	+	122571631-122571675	122573528-122573563	122572421-122573563
ENSBTAG00000010050	chr2	+	122573662-122573706	122574200-122574331	122574290-122574331
ENSBTAG00000010050	chr2	+	122588312-122588344	122590492-122590608	122590516-122590608
ENSBTAG00000008499	chr5	-	30664870-30665306	30664590-30664776	30664590-30664774
ENSBTAG00000006969	chr23	-	28103241-28103351	28101727-28102959	28101727-28102663
ENSBTAG00000002081	chr6	-	30850006-30850160	30837264-30837366	30837264-30837361
ENSBTAG00000034992	chrX	-	4718381-4718733	4717036-4717188	4717036-4717227
ENSBTAG00000034992	chrX	-	4718381-4718733	4717036-4717188	4717036-4717841
ENSBTAG00000007453	chr23	+	27219875-27219957	27221286-27221355	27221292-27221355
ENSBTAG00000000684	chr2	-	135662916-135662955	135651107-135651198	135651107-135656681
ENSBTAG00000008815	chr10	-	76198205-76198252	76179115-76179239	76179115-76193308
ENSBTAG00000048226	chr8	+	71174455-71174568	71175575-71175686	71175578-71175686
ENSBTAG00000004870	chr28	+	1242992-1243145	1270348-1270446	1243269-1270446
ENSBTAG00000005869	chr9	+	15525171-15525241	15540720-15540868	15526651-15540868
ENSBTAG00000004240	chr5	+	63037052-63037210;63037048-63037210	63042466-63042563;63042466-63042563	63038205-63042563;63038205-63042563
ENSBTAG00000010243	chr4	+	118184925-118185133	118189333-118189588	118189300-118189588
ENSBTAG00000021772	chr7	+	49155483-49155596	49183229-49183800	49178501-49183800
ENSBTAG00000019463	chr19	-	44755456-44755500	44755079-44755212	44755079-44755188
ENSBTAG00000013725	chr22	+	57838728-57839011	57843202-57843342	57840846-57843342
ENSBTAG00000001683	chr2	-	9577688-9577858	9573541-9573657	9573541-9577120
ENSBTAG00000006751	chr10	+	10549964-10550279	10550520-10550588	10550525-10550588
ENSBTAG00000006751	chr10	+	10556787-10556960	10557088-10557177	10557097-10557177
ENSBTAG00000006751	chr10	+	10557088-10557177	10560642-10560879	10560645-10560879
ENSBTAG00000014595	chr18	-	55324459-55324563	55323914-55324030	55323914-55324027
ENSBTAG00000021776	chr29	+	46113836-46113981	46114094-46114242	46114065-46114242
ENSBTAG00000000539	chr21	-	7555743-7555880	7490618-7490824	7490618-7490729
ENSBTAG00000003092	chr17	+	56105393-56105467	56107239-56107360	56106542-56107360
ENSBTAG00000016629	chr25	-	3261868-3261970	3258904-3259112	3258904-3259115
ENSBTAG00000007217	chr19	-	56683343-56683458	56683133-56683232	56683133-56683258
ENSBTAG00000031709	chr1	+	100556805-100557015	100569760-100569813	100569764-100569813
ENSBTAG00000016481	chr4	+	93540603-93540834	93545902-93546095	93545635-93546095
ENSBTAG00000016481	chr4	+	93545902-93546095	93549816-93549982	93549825-93549982
ENSBTAG00000039523	chr7	+	15437847-15437935	15438437-15438563	15438479-15438563
ENSBTAG00000039523	chr7	+	15439187-15439267	15471211-15472604	15439997-15472604
ENSBTAG00000039523	chr7	+	15439187-15439267	15471211-15472604	15444712-15472604
ENSBTAG00000007061	chr29	+	43772718-43772819	43773445-43774236	43773452-43774236
ENSBTAG00000008145	chr9	-	41198392-41198496	41198063-41198216	41198063-41198212
ENSBTAG00000046908	chr18	+	39212760-39212951	39214852-39215055	39214856-39215055
ENSBTAG00000018978	chr13	+	38647667-38647848	38649502-38649921	38649505-38649921
ENSBTAG00000011811	chr7	+	13906695-13906844	13909649-13909755	13909678-13909755
ENSBTAG00000014598	chr19	-	49629005-49629327	49625039-49625231	49625039-49626182
ENSBTAG00000014598	chr19	-	49644765-49645011	49643873-49644024	49643873-49644403
ENSBTAG00000014598	chr19	-	49683978-49684166	49677605-49677789	49677605-49677786
ENSBTAG00000012928	chr25	-	26468163-26468245	26467766-26467928	26467766-26467925
ENSBTAG00000002591	chr17	+	65647684-65647834	65650072-65651239	65650068-65651239
ENSBTAG00000026995	chr21	+	49614390-49614462	49614579-49614673	49614583-49614673
ENSBTAG00000011843	chr29	-	41615029-41615153	41614571-41614806	41614571-41614796
ENSBTAG00000014433	chr19	-	25426730-25426827	25423606-25423784	25423606-25423736
ENSBTAG00000014433	chr19	-	25436722-25436824	25426730-25426827	25426730-25426822
ENSBTAG00000014433	chr19	-	25496371-25496726	25436722-25436824	25436722-25455152
ENSBTAG00000018002	chr5	+	56201823-56201895	56202245-56202993	56202264-56202993
ENSBTAG00000021745	chr15	-	78463830-78464029	78463174-78463454	78463174-78463444
ENSBTAG00000002728	chr9	+	95227396-95227541	95233748-95233857	95233766-95233857
ENSBTAG00000027444	chr13	-	34907718-34907779;34907718-34907768	34907337-34907476;34907337-34907476	34907337-34907473;34907337-34907473
ENSBTAG00000008355	chr14	+	1734618-1734645	1734735-1734877	1734711-1734877
ENSBTAG00000008355	chr14	+	1735119-1735270	1735351-1735497	1735355-1735497
ENSBTAG00000008355	chr14	+	1738026-1738204	1738287-1738423	1738290-1738423
ENSBTAG00000021466	chr2	-	7338759-7338803	7338566-7338619	7338566-7338611
ENSBTAG00000019543	chr25	+	2282094-2282228	2283446-2283551	2283423-2283551
ENSBTAG00000016768	chr15	-	34791304-34791462	34790817-34790995	34790817-34790991
ENSBTAG00000006288	chr28	-	43716977-43717010	43702709-43702815	43702709-43716785
ENSBTAG00000008034	chr7	-	40190725-40190804	40190420-40190581	40190420-40190522
ENSBTAG00000011680	chr10	+	85118164-85118288	85118558-85118693	85118529-85118693
ENSBTAG00000010698	chr23	-	27958784-27958865	27958497-27958616	27958497-27958626
ENSBTAG00000018578	chr11	+	10071901-10071957	10073527-10073875	10072345-10073875
ENSBTAG00000018578	chr11	+	10087131-10087285	10087532-10087699	10087385-10087699
ENSBTAG00000012804	chr10	+	1089462-1089630	1092017-1094330	1092021-1094330
ENSBTAG00000012797	chr1	+	84687509-84687605	84688900-84689038	84688903-84689038
ENSBTAG00000013782	chr2	+	107952280-107952402	107953269-107953361	107953290-107953361
ENSBTAG00000013602	chr1	-	140844219-140844369	140842086-140842184	140842086-140843538
ENSBTAG00000014773	chr7	+	77274268-77274366	77274851-77274933	77274854-77274933
ENSBTAG00000014773	chr7	+	77286632-77286810	77287483-77287631	77287486-77287631
ENSBTAG00000015267	chr19	+	53046045-53046248	53047039-53048384	53047290-53048384
ENSBTAG00000013472	chr4	+	11630973-11631020	11634103-11634147	11631601-11634147
ENSBTAG00000013472	chr4	+	11658129-11658387	11658802-11658986	11658785-11658986
ENSBTAG00000008935	chr5	-	26889473-26889504	26888284-26888358	26888284-26888383
ENSBTAG00000008935	chr5	-	26889473-26889504	26888284-26888358	26888284-26888352
ENSBTAG00000000343	chr25	-	36050854-36051023	36050528-36050760	36050528-36050778
ENSBTAG00000000343	chr25	-	36051674-36051844	36051129-36051208	36051129-36051203
ENSBTAG00000000343	chr25	-	36056838-36056887	36051674-36051844	36051674-36051833
ENSBTAG00000017939	chr25	-	34344546-34344722	34341324-34342985	34341324-34343078
ENSBTAG00000017753	chr1	+	9702374-9702503	9735808-9735920	9707294-9735920
ENSBTAG00000017753	chr1	+	9702374-9702503	9735808-9735920	9735816-9735920
ENSBTAG00000017753	chr1	+	9777538-9777740	9811726-9811859	9798277-9811859
ENSBTAG00000017753	chr1	+	9777538-9777740	9811726-9811859	9795535-9811859
ENSBTAG00000017753	chr1	+	9889124-9889345	9897946-9897999	9896797-9897999
ENSBTAG00000003548	chr29	+	46087142-46087214	46087414-46087449	46087373-46087449
ENSBTAG00000010830	chr5	-	56564854-56564994	56564572-56564745	56564572-56564772
ENSBTAG00000010830	chr5	-	56569467-56569589	56568995-56569135	56568995-56569151
ENSBTAG00000010830	chr5	-	56579039-56579155	56578731-56578859	56578731-56578856
ENSBTAG00000012888	chr2	-	96885410-96885492	96883614-96883701	96883614-96883711
ENSBTAG00000017769	chrX	+	96266249-96266643	96266751-96266985	96266795-96266985
ENSBTAG00000003307	chr11	+	48565140-48565251	48567785-48567889	48567752-48567889
ENSBTAG00000003307	chr11	+	48565140-48565251	48567785-48567889	48567788-48567889
ENSBTAG00000003307	chr11	+	48567785-48567889	48568252-48568347	48568254-48568347
ENSBTAG00000003307	chr11	+	48567785-48567889	48568252-48568347	48568198-48568347
ENSBTAG00000008434	chr5	+	110130304-110130386	110130562-110130733	110130638-110130733
ENSBTAG00000011912	chr11	+	98758481-98758631;98758481-98758631	98758734-98760803;98758734-98759320	98758715-98760803;98758715-98759320
ENSBTAG00000040368	chr10	-	14009844-14009926	14008938-14009034	14008938-14009031
ENSBTAG00000009209	chr3	+	98075816-98075949	98078059-98078443	98077977-98078443
ENSBTAG00000021351	chrX	-	84811663-84811761	84811030-84811134	84811030-84811166
ENSBTAG00000021351	chrX	-	84811663-84811761	84811030-84811134	84811030-84811170
ENSBTAG00000006342	chr2	-	125729844-125729935	125727885-125728153	125727885-125728151
ENSBTAG00000020940	chr28	+	35318690-35318782	35344210-35344272	35319180-35344272
ENSBTAG00000020940	chr28	+	35349434-35349547	35351680-35351770	35350019-35351770
ENSBTAG00000016080	chr16	-	42329682-42329852	42329191-42329291	42329191-42329285
ENSBTAG00000011172	chr11	-	10941927-10942052	10929489-10929659	10929489-10940214
ENSBTAG00000016103	chr18	+	34848399-34848515	34858668-34858794	34858671-34858794
ENSBTAG00000019520	chr18	+	13915594-13915719	13916099-13916203	13916102-13916203
ENSBTAG00000005726	chr4	+	70198053-70198191	70200602-70200712	70200469-70200712
ENSBTAG00000005726	chr4	+	70198053-70198191	70200602-70200712	70200451-70200712
ENSBTAG00000005726	chr4	+	70204605-70204687	70206063-70206198	70205532-70206198
ENSBTAG00000005726	chr4	+	70204605-70204687	70206063-70206198	70204845-70206198
ENSBTAG00000014032	chr14	+	49828350-49828482	49830189-49830429	49830194-49830429
ENSBTAG00000017181	chr29	-	42891659-42891732	42891206-42891287	42891206-42891405
ENSBTAG00000011905	chr15	+	38965658-38965760	38965932-38966040	38965951-38966040
ENSBTAG00000009915	chr29	-	50407921-50408055	50406823-50407205	50406823-50407176
ENSBTAG00000009915	chr29	-	50407921-50408055	50406823-50407205	50406823-50407048
ENSBTAG00000009915	chr29	-	50425146-50425254	50423686-50423836	50423686-50423833
ENSBTAG00000013951	chr17	+	45387407-45387563	45388447-45388764	45388454-45388764
ENSBTAG00000008991	chr17	-	72300100-72300179	72299621-72299763	72299621-72299760
ENSBTAG00000008991	chr17	-	72330925-72331044	72318319-72318392	72318319-72321777
ENSBTAG00000016224	chr8	-	112900904-112901047	112899639-112899703	112899639-112899701
ENSBTAG00000016224	chr8	-	112901188-112901259	112900904-112901047	112900904-112901044
ENSBTAG00000016224	chr8	-	112901188-112901259	112900904-112901047	112900904-112900990
ENSBTAG00000013166	chr16	-	70782627-70782737	70779943-70780003	70779943-70782250
ENSBTAG00000014373	chr7	-	92307624-92307723	92305508-92305643	92305508-92305666
ENSBTAG00000000447	chr26	-	15043156-15043194	15015291-15015369	15015291-15039288
ENSBTAG00000046514	chr26	-	24668707-24668839	24667562-24667705	24667562-24668043
ENSBTAG00000019314	chr1	-	20708546-20708685	20679597-20679775	20679597-20703632
ENSBTAG00000002648	chr23	+	7392661-7392747	7392835-7392936	7392862-7392936
ENSBTAG00000002938	chr4	+	86368470-86368638	86405612-86405754	86392459-86405754
ENSBTAG00000002938	chr4	+	86368470-86368638	86405612-86405754	86370851-86405754
ENSBTAG00000010169	chr16	+	40921023-40921146	40921846-40921970	40921834-40921970
ENSBTAG00000010169	chr16	+	40971276-40971331	40972533-40973025	40972536-40973025
ENSBTAG00000005503	chr1	+	148058513-148058609;148058511-148058609;148058529-148058609	148063352-148063459;148063352-148063459;148063352-148063459	148063376-148063459;148063376-148063459;148063376-148063459
ENSBTAG00000007758	chr9	-	102003785-102003957	101995700-101995811	101995700-102002145
ENSBTAG00000016836	chr2	-	24101959-24102030	24097325-24097509	24097325-24101468
ENSBTAG00000014435	chr23	-	27776726-27777281	27775678-27776473	27775678-27776121
ENSBTAG00000006029	chr4	-	77495491-77495593	77482155-77482270	77482155-77489656
ENSBTAG00000006914	chr23	-	28223555-28223738	28222789-28222851	28222789-28222863
ENSBTAG00000023933	chr11	-	103943260-103943316	103943063-103943174	103943063-103943171
ENSBTAG00000011571	chr10	+	21628370-21628511	21631966-21632008	21629314-21632008
ENSBTAG00000011571	chr10	+	21628370-21628511	21631966-21632008	21629284-21632008
ENSBTAG00000011571	chr10	+	21632860-21632999;21632869-21632999	21633096-21633248;21633096-21633248	21633132-21633248;21633132-21633248
ENSBTAG00000015831	chr7	-	5207925-5208104	5207258-5207387	5207258-5207408
ENSBTAG00000015831	chr7	-	5209447-5209504	5207925-5208104	5207925-5207972
ENSBTAG00000015831	chr7	-	5209447-5209504	5207925-5208104	5207925-5208662
ENSBTAG00000015831	chr7	-	5209447-5209504	5207925-5208104	5207925-5208288
ENSBTAG00000015831	chr7	-	5209447-5209504	5207925-5208104	5207925-5208708
ENSBTAG00000000149	chr3	-	113794202-113794267	113791500-113791710	113791500-113792755
ENSBTAG00000000149	chr3	-	113859305-113859469	113857456-113857602	113857456-113857613
ENSBTAG00000000149	chr3	-	113859305-113859469	113857456-113857602	113857456-113857598
ENSBTAG00000015844	chr4	-	11039196-11039378	11037808-11037987	11037808-11037984
ENSBTAG00000006876	chr4	+	44764100-44764243	44766921-44767081	44764713-44767081
ENSBTAG00000015630	chrX	+	81551755-81551959	81553774-81553834	81553779-81553834
ENSBTAG00000016328	chr3	+	111144449-111144533	111144828-111144945	111144852-111144945
ENSBTAG00000006086	chr19	+	14916415-14916602	14922871-14923225	14916703-14923225
ENSBTAG00000004039	chr13	+	68440661-68440871	68445599-68445723	68445579-68445723
ENSBTAG00000006555	chr3	-	111205683-111205859	111193395-111193558	111193395-111205252
ENSBTAG00000013336	chr13	+	76476269-76476369	76487224-76487993	76477362-76487993
ENSBTAG00000005946	chr1	-	88050835-88050960	88043134-88043194	88043134-88043191
ENSBTAG00000002082	chr9	-	37026470-37026932;37026470-37026571	37022764-37024670;37024353-37024670	37022764-37025801;37024353-37025801
ENSBTAG00000018061	chr2	+	20992747-20992965	21000733-21000838	20998581-21000838
ENSBTAG00000018061	chr2	+	21003252-21003422	21010943-21011178	21004963-21011178
ENSBTAG00000005474	chr2	+	96302876-96303022	96310597-96310697	96303732-96310697
ENSBTAG00000012365	chr10	-	15591176-15591239	15589747-15590975	15589747-15590972
ENSBTAG00000012365	chr10	-	15593379-15593476	15591176-15591239	15591176-15591236
ENSBTAG00000012365	chr10	-	15594859-15595057	15593379-15593476	15593379-15593470
ENSBTAG00000021209	chr14	+	64226906-64227055	64228786-64228997	64228804-64228997
ENSBTAG00000021209	chr14	+	64256521-64256731	64257722-64257848	64257725-64257848
ENSBTAG00000021209	chr14	+	64277947-64278215	64278386-64278597	64278480-64278597
ENSBTAG00000001408	chr11	-	66703644-66704192	66701403-66701553	66701403-66701563
ENSBTAG00000020707	chr9	+	80926834-80926961	80927713-80927981	80927800-80927981
ENSBTAG00000017253	chr2	+	124939047-124939190	124941763-124941865	124939329-124941865
ENSBTAG00000017253	chr2	+	124947850-124947922	124949804-124949961	124948327-124949961
ENSBTAG00000017253	chr2	+	124947850-124947922	124949804-124949961	124949809-124949961
ENSBTAG00000010444	chr5	-	57546888-57547029	57546072-57546191	57546072-57546189
ENSBTAG00000007177	chr25	-	9356366-9356456	9331993-9332139	9331993-9332122
ENSBTAG00000001996	chr18	+	56066260-56066341	56069508-56069609	56066996-56069609
ENSBTAG00000001996	chr18	+	56072127-56072214	56072294-56073102	56072321-56073102
ENSBTAG00000010321	chr7	+	73709845-73710205	73738346-73738406	73738348-73738406
ENSBTAG00000012589	chr2	+	86449525-86449571	86450135-86450299	86450184-86450299
ENSBTAG00000012077	chr26	+	21636065-21636122	21640323-21641305	21640320-21641305
ENSBTAG00000012077	chr26	+	21644979-21645101	21646059-21646226	21646061-21646226
ENSBTAG00000012881	chr1	-	83477673-83477831	83477339-83477524	83477339-83477527
ENSBTAG00000012881	chr1	-	83484225-83484338	83483846-83483932	83483846-83483992
ENSBTAG00000021115	chr7	-	43975961-43976083	43975459-43975680	43975459-43975677
ENSBTAG00000006670	chr13	+	65447325-65447421	65447498-65447562	65447515-65447562
ENSBTAG00000006670	chr13	+	65447498-65447562	65448253-65448389	65448151-65448389
ENSBTAG00000006670	chr13	+	65447498-65447562	65448253-65448389	65448271-65448389
ENSBTAG00000030257	chr5	+	109990968-109991058	109991440-109991585	109991477-109991585
ENSBTAG00000002707	chr10	+	20807542-20807647	20807729-20807922	20807737-20807922
ENSBTAG00000002707	chr10	+	20808505-20808630	20808734-20808942	20808740-20808942
ENSBTAG00000006175	chr16	-	55266119-55266277	55265507-55265688	55265507-55265685
ENSBTAG00000006419	chr18	+	62730459-62730536	62732334-62732447	62732361-62732447
ENSBTAG00000006419	chr18	+	62732565-62732674	62734104-62734194	62733034-62734194
ENSBTAG00000012865	chr23	+	39148931-39149119	39159951-39160086	39151525-39160086
ENSBTAG00000011292	chr17	+	74325077-74325185	74325867-74325950	74325819-74325950
ENSBTAG00000009305	chr18	-	43279634-43279756	43271232-43271429	43271232-43274985
ENSBTAG00000009305	chr18	-	43283346-43283465	43282188-43282232	43282188-43282228
ENSBTAG00000009305	chr18	-	43299401-43299477	43298455-43298576	43298455-43299018
ENSBTAG00000015146	chr10	-	25737167-25737397	25735676-25735756	25735676-25735770
ENSBTAG00000016894	chr2	-	1030022-1030130	1028528-1028647	1028528-1029258
ENSBTAG00000016894	chr2	-	1060033-1060137	1058081-1058172	1058081-1058169
ENSBTAG00000022150	chrX	+	138884439-138889445;138889264-138889445	138893804-138894704;138893804-138894704	138893798-138894704;138893798-138894704
ENSBTAG00000022150	chrX	+	138884439-138889445;138889264-138889445	138893804-138894704;138893804-138894704	138893757-138894704;138893757-138894704
ENSBTAG00000005354	chr3	+	117847928-117848020	117848945-117849037	117848966-117849037
ENSBTAG00000005354	chr3	+	117851829-117851970	117862244-117862293	117854185-117862293
ENSBTAG00000017814	chr18	-	46048724-46049240	46048245-46048316	46048245-46048387
ENSBTAG00000015944	chr21	-	31209616-31209721	31209077-31209249	31209077-31209346
ENSBTAG00000020655	chr2	+	122012739-122012855	122014874-122015041	122013816-122015041
ENSBTAG00000015140	chr19	+	43659867-43659986	43660795-43661660	43660390-43661660
ENSBTAG00000023416	chr1	-	134250032-134250138;134250032-134250138	134223427-134225980;134223431-134225980	134223427-134225969;134223431-134225969
ENSBTAG00000015240	chr2	+	134102941-134103157	134105053-134105116	134103920-134105116
ENSBTAG00000015240	chr2	+	134146643-134146816	134149039-134149160	134149045-134149160
ENSBTAG00000015240	chr2	+	134155296-134155423	134156313-134156420	134156333-134156420
ENSBTAG00000015240	chr2	+	134166683-134166877	134169149-134169373	134167015-134169373
ENSBTAG00000016161	chr19	+	34990183-34990293	34990682-34990753	34990644-34990753
ENSBTAG00000016161	chr19	+	34994571-34994718	34994880-34995016	34994897-34995016
ENSBTAG00000021472	chr14	+	2354390-2354440	2357427-2358762	2355039-2358762
ENSBTAG00000015069	chr1	+	46355783-46355852	46360870-46361084	46360922-46361084
ENSBTAG00000015069	chr1	+	46360870-46361084	46363764-46363838	46363767-46363838
ENSBTAG00000002613	chr21	-	55434802-55434885	55432772-55432902	55432772-55432900
ENSBTAG00000020406	chrX	-	17770487-17770661	17738221-17738382	17738221-17738376
ENSBTAG00000015338	chr14	-	83645058-83645110	83644694-83644848	83644694-83644821
ENSBTAG00000012587	chr7	-	5765165-5765211	5764689-5764785	5764689-5764779
ENSBTAG00000019417	chrX	-	55450263-55450341	55447561-55449909	55447561-55449891
ENSBTAG00000001834	chr18	-	56667647-56667739	56667475-56667571	56667475-56667569
ENSBTAG00000021796	chr17	-	65436949-65437039	65435169-65436453	65435169-65436450
ENSBTAG00000013238	chr19	+	40528317-40529362	40533991-40534875	40533994-40534875
ENSBTAG00000013238	chr19	+	40561467-40561919	40565760-40566472	40565787-40566472
ENSBTAG00000021134	chr7	+	20672578-20672730	20673322-20673464	20672851-20673464
ENSBTAG00000013492	chr2	-	107513221-107513347	107512921-107513089	107512921-107513086
ENSBTAG00000013492	chr2	-	107516936-107516981	107516542-107516599	107516542-107516581
ENSBTAG00000012024	chr29	-	45057493-45057692	45056314-45056837	45056314-45057183
ENSBTAG00000012024	chr29	-	45057493-45057692	45056314-45056837	45056314-45057177
ENSBTAG00000019353	chr6	+	47941559-47941676	47973985-47974096	47951914-47974096
ENSBTAG00000017446	chr29	+	25965142-25965274	25965404-25965798	25965461-25965798
ENSBTAG00000019915	chr8	+	112591586-112591673	112611004-112611208	112611012-112611208
ENSBTAG00000019915	chr8	+	112591586-112591673	112611004-112611208	112609621-112611208
ENSBTAG00000019915	chr8	+	112591586-112591673	112611004-112611208	112609636-112611208
ENSBTAG00000019915	chr8	+	112591586-112591673	112611004-112611208	112609630-112611208
ENSBTAG00000019915	chr8	+	112622115-112622204	112624700-112624832	112624763-112624832
ENSBTAG00000019915	chr8	+	112631811-112631985	112633455-112633579	112633459-112633579
ENSBTAG00000009331	chr7	+	6090422-6090631	6091155-6091272	6091160-6091272
ENSBTAG00000009331	chr7	+	6091155-6091272	6095480-6095676	6095484-6095676
ENSBTAG00000014461	chr1	+	135946937-135947067	135950830-135951507	135947938-135951507
ENSBTAG00000001988	chr5	-	75307400-75307472	75306494-75306606	75306494-75306603
ENSBTAG00000021395	chr10	-	20848472-20848534	20848251-20848361	20848251-20848383
ENSBTAG00000032137	chr7	+	17637701-17637776	17639988-17640128	17639985-17640128
ENSBTAG00000032137	chr7	+	17642926-17642995	17643429-17643545	17643226-17643545
ENSBTAG00000032137	chr7	+	17647303-17647412	17647544-17647840	17647514-17647840
ENSBTAG00000014122	chr29	+	29993737-29993957	29994620-29994730	29994493-29994730
ENSBTAG00000001731	chr25	-	3913257-3913356	3908712-3908822	3908712-3908804
ENSBTAG00000001731	chr25	-	3915728-3915801	3913257-3913356	3913257-3913351
ENSBTAG00000001731	chr25	-	3917569-3917655	3916652-3916708	3916652-3916954
ENSBTAG00000012985	chr18	-	1689696-1689867	1689173-1689285	1689173-1689464
ENSBTAG00000020831	chr3	-	22521038-22521200	22519573-22519728	22519573-22520038
ENSBTAG00000020831	chr3	-	22524220-22524301	22521038-22521200	22521038-22521193
ENSBTAG00000014396	chr14	+	63954464-63955379	63955676-63957275	63955657-63957275
ENSBTAG00000019281	chr5	+	30439933-30440071	30442259-30442334	30442264-30442334
ENSBTAG00000021130	chr6	+	107924951-107925054	107925334-107925492	107925402-107925492
ENSBTAG00000040065	chr5	-	106082278-106082419	106079662-106079765	106079662-106080860
ENSBTAG00000040065	chr5	-	106084197-106084246	106082278-106082419	106082278-106082384
ENSBTAG00000006385	chr14	-	2950131-2950235;2950131-2950235	2948972-2949564;2949367-2949564	2948972-2949567;2949367-2949567
ENSBTAG00000004258	chr7	+	21258356-21258463	21259224-21259577	21259512-21259577
ENSBTAG00000001116	chr7	+	23507441-23507494	23508021-23508086	23508030-23508086
ENSBTAG00000007187	chr21	+	70830685-70830826	70831620-70831761	70831665-70831761
ENSBTAG00000011028	chrX	+	81142022-81142151	81145440-81145611	81143870-81145611
ENSBTAG00000006712	chr8	-	102575856-102576005	102573029-102573197	102573029-102573195
ENSBTAG00000009315	chr29	-	29751741-29752028	29749698-29749967	29749698-29749985
ENSBTAG00000008362	chr2	+	107132222-107132370	107132808-107132909	107132805-107132909
ENSBTAG00000018868	chr25	+	20335474-20335658	20356364-20357065	20356367-20357065
ENSBTAG00000014609	chr5	-	9397749-9397873	9390753-9390968	9390753-9391463
ENSBTAG00000014609	chr5	-	9420209-9420327	9412295-9412454	9412295-9412472
ENSBTAG00000003328	chr22	-	56454575-56454720	56446002-56446167	56446002-56446107
ENSBTAG00000007808	chr11	+	67415331-67415391	67430511-67430609	67430533-67430609
ENSBTAG00000001795	chr7	+	19822702-19822785	19823553-19823773	19823536-19823773
ENSBTAG00000013287	chr4	+	93922581-93922905	93938235-93938440	93937440-93938440
ENSBTAG00000013287	chr4	+	93942708-93942816	93943745-93943930	93943671-93943930
ENSBTAG00000014024	chr12	-	31496515-31496608	31492830-31493680	31492830-31493911
ENSBTAG00000011063	chr17	+	44359688-44359855	44363389-44363510	44360897-44363510
ENSBTAG00000004951	chr15	+	22547742-22548129	22555847-22556077	22550868-22556077
ENSBTAG00000002477	chr25	+	41527726-41527769	41529734-41530023	41528407-41530023
ENSBTAG00000002774	chr22	-	52830905-52830954	52830687-52830818	52830687-52830743
ENSBTAG00000032079	chr15	-	45956127-45956298	45953920-45954055	45953920-45954050
ENSBTAG00000001328	chr6	-	109619465-109619546	109613823-109614725	109613823-109618960
ENSBTAG00000047103	chr8	+	78188626-78188701	78191335-78191365	78189440-78191365
ENSBTAG00000047103	chr8	+	78191335-78191365	78191740-78191826	78191744-78191826
ENSBTAG00000047103	chr8	+	78191740-78191826	78201066-78201109	78192430-78201109
ENSBTAG00000016171	chr13	+	61745578-61745593	61746643-61746777	61746696-61746777
ENSBTAG00000020705	chr6	+	8000797-8000919	8017471-8017751	8017624-8017751
ENSBTAG00000015438	chr13	-	38290100-38290257	38289297-38289835	38289297-38289862
ENSBTAG00000017509	chr28	+	24774534-24774709	24777846-24777897	24777870-24777897
ENSBTAG00000002709	chr10	+	20796193-20796294	20796581-20796957	20796596-20796957
ENSBTAG00000002709	chr10	+	20796193-20796294	20796581-20796957	20796781-20796957
ENSBTAG00000046024	chr28	-	29601986-29602016	29599842-29599923	29599842-29599926
ENSBTAG00000003395	chr26	+	44841835-44842673	44864923-44865110	44860672-44865110
ENSBTAG00000003395	chr26	+	44872364-44872435	44875571-44875769	44875573-44875769
ENSBTAG00000011963	chr18	-	51696199-51696299	51691152-51691335	51691152-51695497
ENSBTAG00000031184	chr29	+	49368787-49368929	49369112-49369740	49369080-49369740
ENSBTAG00000019517	chr25	-	33799618-33799698	33799308-33799349	33799308-33799346
ENSBTAG00000007818	chr1	-	145605805-145605949	145605094-145605143	145605094-145605204
ENSBTAG00000020332	chr15	-	84127591-84127722	84123049-84123294	84123049-84123173
ENSBTAG00000001014	chr19	-	34692425-34693036	34691656-34691821	34691656-34691816
ENSBTAG00000009851	chr1	-	25621934-25622127	25620170-25620703	25620170-25620720
ENSBTAG00000009851	chr1	-	25663073-25663227	25660185-25660520	25660185-25660355
ENSBTAG00000030710	chr3	+	82435541-82435676	82447461-82447527	82437352-82447527
ENSBTAG00000001306	chr8	+	45514674-45514794	45521223-45521320	45514876-45521320
ENSBTAG00000004004	chr5	+	113160819-113160961	113170783-113171081	113168935-113171081
ENSBTAG00000017175	chr25	+	39176367-39176497	39179935-39180618	39179764-39180618
ENSBTAG00000017175	chr25	+	39176367-39176497	39179935-39180618	39179947-39180618
ENSBTAG00000017175	chr25	+	39179935-39180618	39181558-39181634	39181562-39181634
ENSBTAG00000010126	chr13	+	75411510-75411593	75411856-75411955	75411874-75411955
ENSBTAG00000010126	chr13	+	75414009-75414181	75414307-75414393	75414327-75414393
ENSBTAG00000000222	chr28	-	8014238-8014413	8009321-8009572	8009321-8009590
ENSBTAG00000018169	chr19	-	56493921-56494024	56492442-56492540	56492442-56493817
ENSBTAG00000039161	chr19	-	34526780-34527015	34522835-34524370	34522835-34526172
ENSBTAG00000019343	chr23	+	15467450-15467525	15474721-15474906	15474781-15474906
ENSBTAG00000019343	chr23	+	15467450-15467525	15474721-15474906	15474703-15474906
ENSBTAG00000016549	chr23	-	32205559-32205609	32200123-32200182	32200123-32200235
ENSBTAG00000012936	chr15	-	84857237-84857332	84856836-84856905	84856836-84857028
ENSBTAG00000012936	chr15	-	84857237-84857332	84856836-84856905	84856836-84856903
ENSBTAG00000012936	chr15	-	84859192-84859373	84858190-84858258	84858190-84858253
ENSBTAG00000010611	chr6	+	69144752-69144856	69146024-69146086	69145440-69146086
ENSBTAG00000010611	chr6	+	69151166-69151219	69158062-69158109	69155444-69158109
ENSBTAG00000015291	chr2	+	48282736-48282818	48326470-48326543	48309044-48326543
ENSBTAG00000015291	chr2	+	48351307-48351458	48358175-48358348	48358160-48358348
ENSBTAG00000015291	chr2	+	48358175-48358348	48368251-48368337	48364252-48368337
ENSBTAG00000001999	chr15	+	22717170-22717223	22717655-22718384	22717658-22718384
ENSBTAG00000004400	chr11	+	101611657-101611849	101615835-101616153	101615838-101616153
ENSBTAG00000004400	chr11	+	101617712-101617905	101620264-101620459	101620270-101620459
ENSBTAG00000004400	chr11	+	101617712-101617905	101620264-101620459	101620324-101620459
ENSBTAG00000004400	chr11	+	101632011-101632093	101632401-101632589	101632404-101632589
ENSBTAG00000007099	chr10	+	21215969-21216032	21216408-21217419	21216344-21217419
ENSBTAG00000010786	chr26	+	42460704-42460765	42461798-42461913	42461801-42461913
ENSBTAG00000017595	chr3	-	57106219-57106376	57105060-57105286	57105060-57105289
ENSBTAG00000008527	chr13	+	72805136-72805284	72806577-72806701	72805962-72806701
ENSBTAG00000010395	chr12	-	79744670-79744717	79741945-79742081	79741945-79742012
ENSBTAG00000010395	chr12	-	79744670-79744717	79741945-79742081	79741945-79742007
ENSBTAG00000010395	chr12	-	79744670-79744717	79741945-79742081	79741945-79742820
ENSBTAG00000017244	chr13	+	28581599-28581676	28584341-28584445	28581792-28584445
ENSBTAG00000002981	chr19	-	26022986-26023035	26021979-26022649	26021979-26022610
ENSBTAG00000008300	chr2	-	103893391-103893480	103891970-103892076	103891970-103892436
ENSBTAG00000008300	chr2	-	103893391-103893480	103891970-103892076	103891970-103892361
ENSBTAG00000008300	chr2	-	103909684-103909875	103908143-103908415	103908143-103908271
ENSBTAG00000008300	chr2	-	103909684-103909875	103908143-103908415	103908143-103908413
ENSBTAG00000008300	chr2	-	103909684-103909875	103908143-103908415	103908143-103908289
ENSBTAG00000008300	chr2	-	103938423-103938602	103937627-103937803	103937627-103937792
ENSBTAG00000021156	chr14	-	18238192-18238284	18235514-18235654	18235514-18235657
ENSBTAG00000021156	chr14	-	18243910-18244142	18243508-18243660	18243508-18243656
ENSBTAG00000021156	chr14	-	18249845-18249978	18245640-18245773	18245640-18249133
ENSBTAG00000021156	chr14	-	18263484-18263643	18260859-18261059	18260859-18262040
ENSBTAG00000019457	chr7	+	68106180-68106222	68127977-68128094	68127959-68128094
ENSBTAG00000002647	chr26	-	39991482-39991625	39976325-39976670	39976325-39987642
ENSBTAG00000002647	chr26	-	40017191-40017296	40004253-40004371	40004253-40004872
ENSBTAG00000000046	chr11	+	104322020-104322186	104322738-104323193	104322741-104323193
ENSBTAG00000003192	chr19	+	53235926-53236073	53236962-53237129	53236965-53237129
ENSBTAG00000003192	chr19	+	53241540-53241719	53244271-53244417	53244275-53244417
ENSBTAG00000002960	chr22	+	49221570-49221647	49224052-49224230	49221994-49224230
ENSBTAG00000002960	chr22	+	49221570-49221647	49224052-49224230	49224057-49224230
ENSBTAG00000014450	chr18	-	56455665-56455743	56447678-56447850	56447678-56447871
ENSBTAG00000004965	chr28	-	459448-459611	457986-458080	457986-458077
ENSBTAG00000017580	chr3	+	19506602-19506730	19506982-19507015	19506986-19507015
ENSBTAG00000045708	chr18	-	53725232-53725742	53700346-53700971	53700346-53721746
ENSBTAG00000014233	chr1	+	6483973-6484039	6484111-6484198	6484130-6484198
ENSBTAG00000014233	chr1	+	6485591-6485710	6488982-6489207	6488567-6489207
ENSBTAG00000014401	chr8	+	70367965-70368003	70368466-70368559	70368493-70368559
ENSBTAG00000017540	chr28	-	15007244-15007339	15005769-15005968	15005769-15005965
ENSBTAG00000018548	chr16	+	73432560-73432663	73433903-73433971	73433910-73433971
ENSBTAG00000002484	chr25	-	632949-633044	631422-631565	631422-631598
ENSBTAG00000018674	chr23	-	45287254-45287368	45284385-45284547	45284385-45284550
ENSBTAG00000007730	chrX	-	126168064-126168149	126164303-126164872	126164303-126164803
ENSBTAG00000014476	chr21	+	55616902-55616989	55618971-55619052	55618947-55619052
ENSBTAG00000015486	chr25	-	26796982-26797417	26796793-26796899	26796793-26796896
ENSBTAG00000019496	chr10	+	67157978-67158060	67159303-67159358	67159288-67159358
ENSBTAG00000019496	chr10	+	67159813-67159857	67162340-67162427	67162205-67162427
ENSBTAG00000019496	chr10	+	67166278-67166309	67167949-67168052	67167952-67168052
ENSBTAG00000002690	chr16	+	37838604-37838738	37839560-37839635	37839545-37839635
ENSBTAG00000026418	chr25	+	211187-211391	211496-211719	211543-211719
ENSBTAG00000010447	chr29	-	50242663-50242765	50238211-50238634	50238211-50238421
ENSBTAG00000010447	chr29	-	50245875-50245918	50244103-50244184	50244103-50244178
ENSBTAG00000011155	chr11	+	78633515-78633658	78633775-78634065	78633778-78634065
ENSBTAG00000011155	chr11	+	78664695-78664816	78665490-78665682	78665498-78665682
ENSBTAG00000011155	chr11	+	78665490-78665682	78666850-78666984	78666834-78666984
ENSBTAG00000018807	chr3	+	34231116-34231275	34231367-34231503	34231380-34231503
ENSBTAG00000033412	chr12	-	29679242-29679361	29673007-29673151	29673007-29673148
ENSBTAG00000033412	chr12	-	29725659-29725770	29717332-29717468	29717332-29721410
ENSBTAG00000001294	chr18	+	55925891-55926110	55926790-55928466	55926795-55928466
ENSBTAG00000008079	chr14	+	2153396-2153497	2153597-2153686	2153628-2153686
ENSBTAG00000008079	chr14	+	2156130-2156180	2156263-2156398	2156242-2156398
ENSBTAG00000002902	chr5	-	35071894-35072099	35067427-35067626	35067427-35071139
ENSBTAG00000020852	chr19	-	27460707-27460850;27460707-27460850	27459970-27460541;27459774-27460541	27459970-27459857;27459774-27459857
ENSBTAG00000021170	chr3	-	95145186-95145345	95139905-95140017	95139905-95144614
ENSBTAG00000040215	chr2	+	132297683-132297805	132314680-132314788	132314683-132314788
ENSBTAG00000040215	chr2	+	132371596-132371715	132377483-132377653	132372109-132377653
ENSBTAG00000040215	chr2	+	132413561-132413654	132414574-132414691	132414631-132414691
ENSBTAG00000016797	chr7	+	45885425-45885494	45885571-45885719	45885573-45885719
ENSBTAG00000011246	chr4	-	54163932-54164075	54162784-54162822	54162784-54162840
ENSBTAG00000002303	chr18	-	1981364-1981477	1980454-1980542	1980454-1980536
ENSBTAG00000018252	chr21	-	8929371-8929473	8928160-8928416	8928160-8928353
ENSBTAG00000012409	chr12	+	24252028-24252174	24252717-24252858	24252721-24252858
ENSBTAG00000012409	chr12	+	24261575-24261620	24264490-24264570	24264170-24264570
ENSBTAG00000012409	chr12	+	24261575-24261620	24264490-24264570	24264468-24264570
[truncated: 5,540 more rows]

## Sheet: 30M.SkippedExon
Table S2 The number of each type of alternative splicing events in longissimus muscle tissues.
[truncated: 2,648 more rows]

[truncated: 3 more sheets: 30M.RetainedIntron, 30M.A5SS, 30M.A3SS]
