# Supplementary material for: Characterization of Transcriptional Complexity during Longissimus Muscle Development in Bovines Using High-Throughput Sequencing
Source: PLoS One. 2013 Jun 7;8(6):e64356. doi: 10.1371/journal.pone.0064356 (PMC3676445; doi:10.1371/journal.pone.0064356)
Supplement: Table S3 — The detailed description of the 5′ and 3′ end extension of gene in each sample. (XLS) [file pone.0064356.s004.xls]

## Sheet: Emb135 ExtendGene 
Table S3 The detailed description of the 5’ and 3’ end extension of gene in each sample.
A. the 5’ and 3’ end extension of gene in Emb135 sample
transcript	5' or 3' end	Chromosome	strand	original region	extended region
ENSBTAT00000006786	5	chr25	-	1159757-1163098	1163099-1163128
ENSBTAT00000010577	5	chr12	+	25199123-25229866	25198761-25198931
ENSBTAT00000023334	5	chr9	+	43832805-43884018	43832803-43832804
ENSBTAT00000024561	5	chr14	-	1531491-1533526	1533527-1533551
ENSBTAT00000009523	5	chr2	-	44850892-44867293	44867294-44867322
ENSBTAT00000009609	5	chr21	-	34438146-34452116	34452117-34452127
ENSBTAT00000010143	5	chr18	-	52550188-52559972	52559973-52559973	52566295-52566384	52566388-52566490
ENSBTAT00000037230	5	chr5	-	35174130-35174846	35174847-35175018
ENSBTAT00000001168	5	chr14	+	1487366-1489409	1487362-1487365
ENSBTAT00000003662	5	chr9	-	97481824-97492748	97492749-97492852
ENSBTAT00000064876	5	chr17	+	12206073-12250205	12196934-12197007
ENSBTAT00000040383	5	chr3	+	77093222-77113283	77093112-77093221
ENSBTAT00000053721	5	chr6	-	110339911-110342472	110342473-110342691	110342704-110343026
ENSBTAT00000046131	5	chr3	+	20416072-20419717	20415848-20416071
ENSBTAT00000013450	5	chr21	-	7011497-7012012	7012013-7012108
ENSBTAT00000063368	5	chr17	-	37253415-37253726	37253727-37253734
ENSBTAT00000033843	5	chr3	+	19259499-19260488	19259367-19259498
ENSBTAT00000019462	5	chr7	+	63294621-63298306	63292179-63292301	63294594-63294620
ENSBTAT00000004389	5	chr19	-	9540309-9546074	9546075-9546137
ENSBTAT00000001379	5	chr13	+	53134613-53143629	53134568-53134612
ENSBTAT00000020267	5	chr10	-	42699004-42700655	42700656-42700668
ENSBTAT00000008329	5	chr18	+	39163673-39171071	39158536-39158625	39158752-39158902	39159495-39159600	39160289-39160463	39160832-39161175	39163202-39163342	39163369-39163458	39163661-39163672
ENSBTAT00000024868	5	chr1	-	150025827-150048269	150048270-150048282
ENSBTAT00000064053	5	chr26	+	21132751-21133969	21132641-21132750
ENSBTAT00000009178	5	chr16	-	5105577-5124229	5124230-5124236
ENSBTAT00000016095	5	chr28	-	3187636-3188295	3188296-3188353
ENSBTAT00000028520	5	chr10	-	20846749-20849410	20849411-20849514
ENSBTAT00000025507	5	chr15	+	52602819-52605536	52602041-52602132
ENSBTAT00000006959	5	chr7	+	6408552-6427823	6408537-6408551
ENSBTAT00000021636	5	chr15	+	22722376-22733137	22722315-22722375
ENSBTAT00000017157	5	chr3	+	57817816-57856926	57817795-57817815
ENSBTAT00000008373	5	chrX	+	126048949-126049743	126048936-126048948
ENSBTAT00000008621	5	chr15	+	38745761-38758646	38745748-38745760
ENSBTAT00000023090	5	chr26	+	11117506-11127464	11117304-11117505
ENSBTAT00000002831	5	chr1	-	128214459-128221733	128221734-128221815
ENSBTAT00000014195	5	chr16	-	52264771-52276754	52276755-52276819
ENSBTAT00000003659	5	chr3	+	110604436-110630769	110604345-110604435
ENSBTAT00000020243	5	chr14	-	79406494-79416487	79416488-79416558
ENSBTAT00000038612	5	chr5	+	10339425-10342660	10339350-10339400	10339424-10339424
ENSBTAT00000028602	5	chr29	-	44638896-44642280	44642281-44642443	44647020-44647101	44647414-44647534	44647717-44647813	44647906-44648013
ENSBTAT00000018400	5	chr10	+	58507402-58543453	58507351-58507401
ENSBTAT00000022378	5	chr10	+	45874978-45880918	45874779-45874977
ENSBTAT00000002852	5	chr3	-	8309350-8318876	8318877-8318965	8318985-8319074	8322522-8323571	8323590-8323663
ENSBTAT00000022854	5	chr21	+	55924230-55946434	55924136-55924229
ENSBTAT00000023684	5	chr26	-	51353458-51357472	51357473-51357473
ENSBTAT00000020714	5	chr19	+	25855154-25906713	25854085-25854174	25855081-25855153
ENSBTAT00000004393	5	chr11	-	98612580-98615633	98615634-98615655
ENSBTAT00000020036	5	chr21	-	45519654-45522305	45522306-45522384
ENSBTAT00000027515	5	chr6	+	70179362-70183823	70179360-70179361
ENSBTAT00000017816	5	chr19	-	27198593-27200805	27200806-27200808
ENSBTAT00000024782	5	chr22	+	49516824-49520467	49512244-49512356	49512511-49512733	49515017-49515301	49515391-49515454	49516202-49516602
ENSBTAT00000012560	5	chr25	+	38953354-38961974	38953346-38953353
ENSBTAT00000064533	5	chr7	-	21247239-21247649	21247650-21247752
ENSBTAT00000056150	5	chrX	-	55413913-55415816	55415859-55415950	55416306-55416389	55416562-55416651	55416680-55416804
ENSBTAT00000001520	5	chr8	-	60873151-60905455	60911980-60912136
ENSBTAT00000040023	5	chr15	+	29794751-29836450	29788845-29789085	29793364-29793411	29794724-29794750
ENSBTAT00000034719	5	chr15	-	6639728-6654015	6654016-6654800	6654823-6654905
ENSBTAT00000015450	5	chr22	-	48147955-48148287	48148288-48148357
ENSBTAT00000018815	5	chr11	+	46073891-46107247	46073829-46073890
ENSBTAT00000012731	5	chr7	-	13837389-13844314	13844315-13844409
ENSBTAT00000021260	5	chr19	+	51384922-51403614	51384783-51384864	51384918-51384921
ENSBTAT00000005660	5	chr10	+	86883739-86887169	86883733-86883738
ENSBTAT00000052276	5	chrX	+	39983832-39984337	39983784-39983831
ENSBTAT00000005802	5	chr6	+	26103022-26104344	26102203-26102338
ENSBTAT00000029090	5	chr23	+	27565924-27576711	27562121-27562166	27565817-27565923
ENSBTAT00000012534	5	chr3	+	92746059-92771330	92745870-92746058
ENSBTAT00000038244	5	chr5	-	56539303-56544574	56544575-56544607	56546532-56546666
ENSBTAT00000037702	5	chr5	-	109564503-109578159	109578160-109578179	109584509-109584557
ENSBTAT00000014194	5	chr23	-	24438946-24456316	24456317-24456470
ENSBTAT00000027206	5	chr17	+	53092231-53122446	53092149-53092230
ENSBTAT00000029038	5	chr25	-	26549204-26565653	26565654-26565848	26565999-26566112
ENSBTAT00000006782	5	chr21	-	32773322-32839248	32839249-32839346
ENSBTAT00000031607	5	chr26	-	34884594-34917883	34926958-34927033	34927049-34927139
ENSBTAT00000040092	5	chrX	-	79506820-79508013	79508014-79508018
ENSBTAT00000018777	5	chr5	-	57648526-57651738	57651739-57651775
ENSBTAT00000022210	5	chr19	+	10848574-10889456	10848571-10848573
ENSBTAT00000015331	5	chr19	-	39964765-39969793	39969794-39969813
ENSBTAT00000017603	5	chr8	-	51330087-51336595	51336596-51336694
ENSBTAT00000002404	5	chr11	-	10155203-10157927	10157928-10157982
ENSBTAT00000008839	5	chrX	-	79946794-79954814	79954815-79954827
ENSBTAT00000008631	5	chr22	-	15327004-15345250	15345398-15345556	15345624-15345713
ENSBTAT00000000973	5	chr19	-	36536565-36542420	36542421-36542435	36542437-36542544	36542801-36542890
ENSBTAT00000009464	5	chr19	+	14782701-14786690	14782671-14782700
ENSBTAT00000063063	5	chr21	-	20684174-20685028	20685075-20685308
ENSBTAT00000035650	5	chr10	+	83487289-83624610	83486991-83487082	83487123-83487288
ENSBTAT00000028364	5	chr3	-	19412241-19414600	19414601-19414609
ENSBTAT00000012903	5	chr10	-	85463046-85463552	85463553-85463584
ENSBTAT00000008130	5	chr19	+	34685357-34687892	34685343-34685356
ENSBTAT00000035587	5	chr23	-	30161123-30171348	30171349-30171387
ENSBTAT00000019875	5	chr13	+	61900820-61915380	61900719-61900819
ENSBTAT00000019199	5	chr23	-	27775678-27779418	27779419-27779470
ENSBTAT00000033672	5	chr4	+	67651907-67654339	67651641-67651906
ENSBTAT00000029063	5	chr13	+	66362562-66369978	66362479-66362561
ENSBTAT00000064825	5	chr1	+	117680628-117685252	117677518-117677587	117677852-117678303	117680512-117680627
ENSBTAT00000048797	5	chr3	+	5454661-5455256	5454659-5454660
ENSBTAT00000026674	5	chr3	+	16358535-16366943	16357596-16357685	16358452-16358534
ENSBTAT00000034200	5	chr16	-	28258333-28291746	28291747-28291765	28293673-28294051	28294089-28294456
ENSBTAT00000000088	5	chr18	+	55573214-55579277	55573004-55573213
ENSBTAT00000011353	5	chr20	-	71765789-71790498	71791584-71791638
ENSBTAT00000063525	5	chr9	-	34651398-34655701	34655702-34655733
ENSBTAT00000005698	5	chr29	-	28719989-28734705	28734706-28734726
ENSBTAT00000004992	5	chr10	-	66751296-66755026	66758093-66758397
ENSBTAT00000015525	5	chr28	+	44397814-44418582	44397785-44397813
ENSBTAT00000000859	5	chr24	-	1018253-1099817	1099818-1099822
ENSBTAT00000025431	5	chr12	-	14722213-14725630	14725631-14725645	14725935-14725984
ENSBTAT00000064565	5	chr24	+	43454302-43455153	43454266-43454301
ENSBTAT00000065323	5	chr19	+	43283855-43290953	43283835-43283854
ENSBTAT00000057448	5	chr7	+	54125768-54128330	54125753-54125767
ENSBTAT00000027368	5	chr2	+	108197663-108203601	108197597-108197662
ENSBTAT00000016265	5	chr8	+	68323700-68325539	68323662-68323699
ENSBTAT00000053024	5	chr10	+	21395795-21405291	21394814-21395794
ENSBTAT00000001322	5	chr24	+	21319015-21337841	21317082-21317353	21319001-21319014
ENSBTAT00000007993	5	chr7	+	13790587-13792998	13790491-13790586
ENSBTAT00000027247	5	chr18	-	57780740-57792933	57792934-57792988
ENSBTAT00000063201	5	chr25	+	19185676-19201990	19185654-19185675
ENSBTAT00000020272	5	chr8	+	75908165-75977482	75908143-75908164
ENSBTAT00000032316	5	chr18	-	36911358-36924689	36924690-36924701
ENSBTAT00000053556	5	chr18	+	25785516-25803400	25785453-25785515
ENSBTAT00000024433	5	chr29	+	37842838-37856699	37842828-37842837
ENSBTAT00000008022	5	chr5	-	113255672-113264464	113264465-113264516
ENSBTAT00000013943	5	chr7	-	4539084-4546548	4546549-4546650
ENSBTAT00000007806	5	chr28	+	29964983-29971029	29964980-29964982
ENSBTAT00000020807	5	chr11	-	2324293-2335178	2335179-2335192
ENSBTAT00000034095	5	chr3	+	3252171-3281221	3252134-3252170
ENSBTAT00000010982	5	chr7	-	64945749-64961110	64961111-64961177
ENSBTAT00000019237	5	chr25	-	36180839-36185662	36187510-36187597
ENSBTAT00000033040	5	chr11	-	49260841-49264015	49264016-49264106	49264153-49264203	49264273-49264362	49264385-49264544	49264566-49264799
ENSBTAT00000010108	5	chr9	-	105655749-105673470	105673471-105673474
ENSBTAT00000021226	5	chr8	-	37291856-37292741	37292742-37292783
ENSBTAT00000045108	5	chr13	-	54528636-54547753	54547754-54547757
ENSBTAT00000063143	5	chr11	-	47050711-47051142	47051143-47051206
ENSBTAT00000026715	5	chr17	+	65184868-65194879	65184862-65184867
ENSBTAT00000012170	5	chr25	+	38832485-38841319	38832483-38832484
ENSBTAT00000011684	5	chr1	-	72014192-72020012	72020013-72020026
ENSBTAT00000013854	5	chr29	-	41710701-41713352	41713353-41713610	41713734-41713814
ENSBTAT00000028550	5	chr23	-	20893701-21091299	21091610-21091689
ENSBTAT00000063789	5	chr2	-	129738383-129752889	129752890-129752896
ENSBTAT00000024157	5	chr18	+	62018419-62024004	62012581-62012871	62016376-62016437	62016649-62016743	62018355-62018418
ENSBTAT00000016488	5	chr5	-	115850420-115851139	115851140-115851466	115851674-115851745
ENSBTAT00000015727	5	chr12	+	24719248-24745360	24717938-24718242
ENSBTAT00000030816	5	chr22	-	16901720-16904521	16904522-16904615
ENSBTAT00000061374	5	chr12	-	81550081-81829722	81829723-81829738
ENSBTAT00000012484	5	chr29	+	41793247-41795450	41793237-41793246
ENSBTAT00000039717	5	chr15	+	55514945-55525175	55514826-55514944
ENSBTAT00000032713	5	chr11	+	99590328-99621986	99590260-99590327
ENSBTAT00000006383	5	chr16	+	56389804-56399714	56389728-56389803
ENSBTAT00000039245	5	chr13	+	65563083-65564614	65562948-65563040	65563065-65563082
ENSBTAT00000003192	5	chr2	-	107921714-107925511	107925512-107925552
ENSBTAT00000037188	5	chr25	-	36869857-36874183	36874184-36874218
ENSBTAT00000023603	5	chr18	+	7356788-7366900	7356753-7356787
ENSBTAT00000029153	5	chr4	+	59975919-59982000	59975855-59975918
ENSBTAT00000022496	5	chr5	-	56003067-56011109	56011110-56011124	56012955-56013201	56018443-56018532	56018660-56018870	56018986-56019310
ENSBTAT00000063710	5	chr12	+	19400264-19401145	19400240-19400263
ENSBTAT00000004604	5	chr7	-	16235815-16244046	16244047-16244101	16244470-16244559
ENSBTAT00000018428	5	chr3	-	111481702-111482589	111482590-111482607	111483708-111483776
ENSBTAT00000023071	5	chr7	+	54248918-54281944	54248879-54248917
ENSBTAT00000004611	5	chr29	+	1056627-1062580	1056597-1056626
ENSBTAT00000000721	5	chr7	+	45302252-45304424	45302199-45302251
ENSBTAT00000000563	5	chr17	-	46273772-46354749	46354750-46354776
ENSBTAT00000045907	5	chr6	+	85640347-85641522	85640253-85640346
ENSBTAT00000018807	5	chr11	+	98801791-98805189	98801740-98801790
ENSBTAT00000063843	5	chr17	+	74612301-74613377	74612256-74612300
ENSBTAT00000036068	5	chr10	-	36264749-36274189	36274190-36274193
ENSBTAT00000013600	5	chr19	+	13237731-13247622	13237581-13237730
ENSBTAT00000003832	5	chr2	+	21702150-21705260	21702079-21702149
ENSBTAT00000045469	5	chr25	+	26444489-26449827	26444378-26444472
ENSBTAT00000012866	5	chr22	+	12729703-12741653	12728222-12728836	12729693-12729702
ENSBTAT00000019930	5	chr20	-	33762479-33774648	33774649-33774693
ENSBTAT00000006992	5	chr13	+	43302440-43331090	43302383-43302439
ENSBTAT00000023029	5	chr1	-	145031789-145041320	145041321-145041326
ENSBTAT00000004265	5	chr26	-	21685254-21692758	21692759-21692767
ENSBTAT00000024083	5	chr25	-	26993387-26996169	26996170-26996196	26996261-26996385	26996413-26996502
ENSBTAT00000010431	5	chr25	+	27911080-27915275	27911059-27911079
ENSBTAT00000007532	5	chr27	+	36212255-36229009	36211854-36212254
ENSBTAT00000019879	5	chr8	+	62368709-62419901	62362735-62362824	62368644-62368708
ENSBTAT00000030222	5	chr5	+	11308520-11308714	11308511-11308519
ENSBTAT00000002684	5	chr14	-	38927061-39070664	39070665-39070666
ENSBTAT00000031361	5	chr28	+	14359126-14416928	14359125-14359125
ENSBTAT00000043315	5	chr5	+	75818030-75827375	75817950-75818029
ENSBTAT00000014665	5	chr20	-	10390982-10399140	10399141-10399204
ENSBTAT00000018901	5	chr26	-	6852970-6855647	6855648-6855734
ENSBTAT00000050141	5	chr1	+	137783195-137783923	137783175-137783194
ENSBTAT00000046420	5	chr24	+	58491691-58551186	58491679-58491690
ENSBTAT00000030664	5	chr22	+	51254439-51257322	51254429-51254438
ENSBTAT00000016348	5	chr22	-	51001140-51002896	51002897-51002902
ENSBTAT00000044205	5	chr5	-	57489469-57492173	57492174-57492276
ENSBTAT00000031116	5	chr24	+	807377-845750	807351-807376
ENSBTAT00000005195	5	chr11	-	2653390-2672003	2672004-2672007
ENSBTAT00000011095	5	chr5	+	110125415-110132060	110125359-110125414
ENSBTAT00000034054	5	chr3	-	8305544-8308776	8308777-8308788
ENSBTAT00000026896	5	chr26	-	34559811-34582947	34582948-34582962
ENSBTAT00000029172	5	chr24	-	50414814-50420260	50420261-50420280
ENSBTAT00000008319	5	chr2	-	125727885-125730128	125730129-125730216
ENSBTAT00000020326	5	chr3	-	101816844-101818956	101818957-101819382	101819434-101819480
ENSBTAT00000009840	5	chr7	+	45407610-45422864	45406615-45406668	45407592-45407609
ENSBTAT00000049290	5	chr15	-	8921978-8922841	8922842-8922860
ENSBTAT00000030135	5	chr29	-	41690246-41693633	41693634-41693638
ENSBTAT00000008756	5	chr17	+	64361788-64413468	64361787-64361787
ENSBTAT00000031927	5	chr1	-	131548459-131564836	131564837-131564881
ENSBTAT00000004177	5	chr20	-	57300938-57311455	57311456-57311456
ENSBTAT00000015353	5	chr11	-	104296135-104302894	104302895-104302914
ENSBTAT00000013758	5	chr2	+	104656259-104744436	104656257-104656258
ENSBTAT00000007861	5	chr3	-	42184097-42188752	42188753-42188756
ENSBTAT00000019669	5	chr9	+	89558649-89563595	89558648-89558648
ENSBTAT00000052022	5	chr22	-	59841218-59841862	59841863-59841964
ENSBTAT00000066296	5	chr7	+	17610091-17611773	17609989-17610090
ENSBTAT00000015084	5	chrX	-	39727312-39736823	39736824-39736961
ENSBTAT00000020818	5	chr18	-	2962722-2976537	2976538-2976557
ENSBTAT00000013989	5	chr18	-	54363679-54373314	54373315-54373357
ENSBTAT00000055724	5	chr17	+	55171375-55187325	55171335-55171374
ENSBTAT00000004114	5	chr18	+	50718845-50752307	50718773-50718844
ENSBTAT00000011678	5	chr29	+	44064429-44089990	44063044-44063137	44063319-44063540	44063616-44063715	44064420-44064428
ENSBTAT00000023319	5	chr23	+	9340955-9353750	9340902-9340954
ENSBTAT00000045223	5	chr21	+	58404957-58407259	58404950-58404956
ENSBTAT00000000015	5	chr5	-	75279145-75292501	75292502-75292531
ENSBTAT00000036270	5	chr7	+	12366856-12370535	12366786-12366855
ENSBTAT00000065997	5	chrX	+	3969068-3970030	3969018-3969067
ENSBTAT00000026123	5	chr18	-	24012776-24013408	24013409-24013446
ENSBTAT00000029208	5	chr26	-	10662363-10679648	10679649-10679845
ENSBTAT00000001347	5	chr19	-	34687988-34693036	34693151-34693224
ENSBTAT00000009832	5	chr25	-	41435744-41453953	41454150-41454232	41454249-41454344	41454370-41454686
ENSBTAT00000056960	5	chr24	+	9741024-9744662	9740660-9741023
ENSBTAT00000008367	5	chr23	-	50420991-50446719	50446720-50446721	50452962-50453081	50453105-50453185	50453855-50453944
ENSBTAT00000012945	5	chr3	-	103238486-103242373	103242374-103242438
ENSBTAT00000011507	5	chrX	-	95708020-95714844	95714845-95714858
ENSBTAT00000053379	5	chr24	-	48164179-48177831	48177832-48177832
ENSBTAT00000011882	5	chrX	-	92147628-92153617	92153618-92154378	92154387-92154494	92154803-92155064
ENSBTAT00000022145	5	chr5	-	106253907-106276819	106276820-106277112
ENSBTAT00000046158	5	chr22	+	48611898-48613043	48611670-48611897
ENSBTAT00000063822	5	chr2	+	93684245-93684415	93684243-93684244
ENSBTAT00000013799	5	chr4	-	96032591-96039050	96039051-96039064
ENSBTAT00000015460	5	chr3	+	90185369-90272863	90185336-90185368
ENSBTAT00000028244	5	chr5	+	68866724-68876104	68866716-68866723
ENSBTAT00000025492	5	chr19	+	55675264-55681075	55675227-55675263
ENSBTAT00000003033	5	chr7	-	4987071-4999686	4999687-4999697
ENSBTAT00000023778	5	chr20	-	63097314-63111305	63111306-63111353
ENSBTAT00000008411	5	chr10	-	28441593-28445103	28445104-28445115
ENSBTAT00000052166	5	chr13	+	61831821-61885788	61831800-61831820
ENSBTAT00000010939	5	chr11	+	101592546-101644848	101592487-101592545
ENSBTAT00000006474	5	chr20	+	24442440-24442887	24442416-24442439
ENSBTAT00000006547	5	chr1	+	59064067-59074350	59064037-59064066
ENSBTAT00000019422	5	chr25	-	10596931-10609096	10609097-10609166
ENSBTAT00000016955	5	chr23	+	16662350-16676410	16662145-16662230	16662251-16662349
ENSBTAT00000018778	5	chr14	+	66637801-66647721	66637788-66637800
ENSBTAT00000064563	5	chr1	+	44747456-44754528	44747453-44747455
ENSBTAT00000027122	5	chr10	+	16192253-16247610	16192244-16192252
ENSBTAT00000061493	5	chr13	+	12363666-12452723	12358562-12358654	12363646-12363665
ENSBTAT00000007016	5	chrX	+	97804344-97811615	97803702-97803852
ENSBTAT00000018897	5	chr29	+	37751108-37759830	37750997-37751107
ENSBTAT00000010804	5	chr15	+	25256166-25263448	25256102-25256165
ENSBTAT00000028866	5	chr9	-	63462324-63474252	63474490-63474546
ENSBTAT00000049696	5	chr13	-	2891529-2891726	2891727-2891755
ENSBTAT00000024298	5	chr2	+	22120291-22139864	22120236-22120290
ENSBTAT00000027250	5	chr18	-	57795757-57808326	57808327-57808369
ENSBTAT00000010671	5	chr19	+	20379926-20388607	20379921-20379925
ENSBTAT00000056191	5	chr18	-	2866949-2870945	2870946-2871196	2880069-2880351
ENSBTAT00000013248	5	chr2	+	27296841-27309226	27296823-27296840
ENSBTAT00000064285	5	chr3	-	114715940-114716518	114716519-114716567
ENSBTAT00000001376	5	chr29	-	43623210-43636775	43636776-43637111
ENSBTAT00000061529	5	chr21	+	42475716-42719201	42475700-42475715
ENSBTAT00000021696	5	chr3	-	52014639-52039702	52039703-52039739
ENSBTAT00000023305	5	chr18	-	13958995-13964622	13964623-13964666
ENSBTAT00000019984	5	chr11	+	74480105-74483864	74480100-74480104
ENSBTAT00000000927	5	chr15	-	47074662-47082065	47082066-47082116
ENSBTAT00000014015	5	chr6	+	73511906-73537572	73511903-73511905
ENSBTAT00000007454	5	chr23	+	27305646-27309607	27305612-27305645
ENSBTAT00000017636	5	chrX	-	99440294-99442061	99442062-99442102
ENSBTAT00000029099	5	chr7	+	64499096-64511547	64499083-64499095
ENSBTAT00000023537	5	chr25	+	27222530-27226056	27222092-27222181	27222188-27222327
ENSBTAT00000026432	5	chr3	+	15674437-15681845	15671279-15671465	15671734-15671782	15672219-15672446	15674419-15674436
ENSBTAT00000003855	5	chr22	+	49182445-49201056	49182434-49182444
ENSBTAT00000022217	5	chr14	+	32699360-32701121	32699350-32699359
ENSBTAT00000000992	5	chr6	-	16747757-16755365	16755366-16755405
ENSBTAT00000063866	5	chr9	-	42351250-42352038	42352039-42352061
ENSBTAT00000007515	5	chr3	+	14173130-14178630	14173058-14173129
ENSBTAT00000044622	5	chr29	-	40214778-40215227	40215228-40215354
ENSBTAT00000036631	5	chr8	-	60281244-60312068	60312069-60312405
ENSBTAT00000015131	5	chr19	-	57238648-57263608	57263609-57263627
ENSBTAT00000000790	5	chr13	-	42562167-42566091	42566092-42566133
ENSBTAT00000035225	5	chr19	+	27089299-27092026	27089260-27089298
ENSBTAT00000009073	5	chr29	+	41454920-41473601	41454853-41454919
ENSBTAT00000006372	5	chr11	+	95780659-95805530	95780610-95780658
ENSBTAT00000017267	5	chr15	-	82124876-82138170	82138171-82138210
ENSBTAT00000002457	5	chr22	-	39119763-39134228	39134229-39134244
ENSBTAT00000010226	5	chr22	-	17001861-17007470	17007916-17008080
ENSBTAT00000003829	5	chr13	+	76091992-76103853	76091970-76091991
ENSBTAT00000016277	5	chr5	+	1303245-1321239	1303212-1303244
ENSBTAT00000002476	5	chr18	+	14635302-14649693	14634738-14634826
ENSBTAT00000026358	5	chr5	-	103942403-103945759	103945760-103945783
ENSBTAT00000056224	5	chr15	-	14118038-14119612	14119613-14120166
ENSBTAT00000023528	5	chr16	-	57861756-57862145	57862146-57862232
ENSBTAT00000012046	5	chr24	-	43927644-43941907	43941908-43941983
ENSBTAT00000000100	5	chr26	-	21283406-21288806	21288807-21288844
ENSBTAT00000053067	5	chr7	+	45427274-45433438	45427164-45427273
ENSBTAT00000001167	5	chr5	-	78647957-78655646	78655647-78655683	78658097-78658177
ENSBTAT00000061013	5	chr12	-	46417100-46430892	46430893-46430896
ENSBTAT00000015917	5	chr4	-	77432315-77441756	77441757-77441817	77447671-77447741	77448014-77448074
ENSBTAT00000028884	5	chr7	-	111045732-111095494	111095495-111095582
ENSBTAT00000004772	5	chrX	+	97432890-97461194	97432704-97432889
ENSBTAT00000000722	5	chr26	-	31141809-31152181	31152182-31152187
ENSBTAT00000026522	5	chr23	+	16759132-16794939	16759092-16759131
ENSBTAT00000009341	5	chr3	+	49110156-49121034	49110101-49110155
ENSBTAT00000001018	5	chr4	+	119431678-119447704	119431676-119431677
ENSBTAT00000038243	5	chr2	-	107174362-107245866	107245867-107245932	107250121-107250227
ENSBTAT00000049751	5	chr17	-	159889-179634	188138-188218
ENSBTAT00000020092	5	chr20	+	4626432-4632649	4626313-4626402	4626417-4626431
ENSBTAT00000045168	5	chr17	+	66586628-66593115	66586587-66586627
ENSBTAT00000056663	5	chr20	-	33549495-33606517	33606518-33606573
ENSBTAT00000021338	5	chr18	-	50810236-50818889	50818890-50818905
ENSBTAT00000015904	5	chr10	-	87913060-87921648	87921649-87921995
ENSBTAT00000056162	5	chr20	-	70986110-70991387	70991388-70991401
ENSBTAT00000042836	5	chr3	+	107697178-107698719	107697163-107697177
ENSBTAT00000061124	5	chr3	-	8345630-8349334	8349335-8349467
ENSBTAT00000007652	5	chr18	+	53932078-53944868	53932064-53932077
ENSBTAT00000020318	5	chr11	+	95859894-95867086	95859852-95859893
ENSBTAT00000001872	5	chr20	+	4337739-4356155	4337726-4337738
ENSBTAT00000020501	5	chr7	-	23443528-23457942	23457943-23457962
ENSBTAT00000023407	5	chr3	+	16511100-16515182	16511087-16511099
ENSBTAT00000002707	5	chr7	+	44789108-44794947	44789097-44789107
ENSBTAT00000020456	5	chr19	-	50555062-50562978	50562979-50562994
ENSBTAT00000024875	5	chr19	-	15406341-15425809	15425810-15425863
ENSBTAT00000004574	5	chr18	+	34928332-34931932	34928302-34928331
ENSBTAT00000022612	5	chr13	-	61147247-61164402	61164403-61164568
ENSBTAT00000009379	5	chr3	+	20141694-20146997	20141689-20141693
ENSBTAT00000003816	5	chr25	+	28568520-28577304	28568500-28568519
ENSBTAT00000007595	5	chr21	-	57300674-57331304	57331305-57331314
ENSBTAT00000022067	5	chr5	-	30373288-30387042	30387043-30387106
ENSBTAT00000049460	5	chr13	-	3574758-3582527	3582528-3582868
ENSBTAT00000046545	5	chr8	-	62021939-62044730	62044731-62044738
ENSBTAT00000002687	5	chr3	-	102926388-102963687	102963688-102963727	102965674-102965724	102965870-102966077
ENSBTAT00000063490	5	chr11	+	1666002-1667014	1665991-1666001
ENSBTAT00000029418	5	chr17	-	74749250-74750524	74750525-74750531
ENSBTAT00000053516	5	chrX	+	53703694-53705778	53703468-53703693
ENSBTAT00000011767	5	chr13	+	66985878-67004791	66984328-66984419	66985860-66985877
ENSBTAT00000003559	5	chr10	-	26706595-26709174	26709175-26709176
ENSBTAT00000008771	5	chr15	+	58477427-58481142	58477290-58477426
ENSBTAT00000015829	5	chr5	+	57854278-57857485	57854112-57854277
ENSBTAT00000019111	5	chr7	-	92290239-92307723	92307724-92307758
ENSBTAT00000022964	5	chr13	-	18047209-18075549	18075550-18075554	18075678-18075789
ENSBTAT00000022353	5	chr6	-	18547613-18568780	18568781-18568996
ENSBTAT00000027906	5	chr16	-	9512153-9514110	9514111-9514184
ENSBTAT00000015705	5	chr19	-	48662435-48682292	48682293-48682407
ENSBTAT00000010616	5	chr2	+	129522680-129534734	129522626-129522679
ENSBTAT00000011172	5	chrX	+	57664213-57664899	57662791-57662884	57663072-57663190	57663757-57663833	57664181-57664212
ENSBTAT00000006266	5	chr15	+	44237476-44237790	44237451-44237475
ENSBTAT00000027988	5	chr7	+	19287013-19292984	19286959-19287012
ENSBTAT00000003726	5	chr16	+	519685-534911	519633-519684
ENSBTAT00000014871	5	chr2	-	130769172-130775911	130775912-130776043
ENSBTAT00000002326	5	chr29	-	50768654-50770791	50770792-50770817
ENSBTAT00000017417	5	chr19	-	20592273-20611230	20611231-20611255
ENSBTAT00000016577	5	chr3	+	20727610-20731285	20727540-20727609
ENSBTAT00000057380	5	chr17	-	53969695-53970480	53970481-53971043
ENSBTAT00000021569	5	chr13	-	67663138-67697607	67697608-67697630
ENSBTAT00000016102	5	chr17	-	29938416-30073786	30073787-30073834
ENSBTAT00000000975	5	chr6	-	27014753-27015007	27015008-27015018
ENSBTAT00000013668	5	chr25	+	34041448-34043848	34041406-34041447
ENSBTAT00000064049	5	chr12	-	13089231-13157473	13157474-13157529
ENSBTAT00000052388	5	chr7	+	5685231-5704120	5685190-5685230
ENSBTAT00000023213	5	chr5	+	111462845-111464936	111462417-111462494	111462534-111462782	111462819-111462844
ENSBTAT00000015429	5	chr18	-	55803984-55809104	55809105-55809134
ENSBTAT00000025243	5	chr23	-	17031093-17035360	17035361-17035428
ENSBTAT00000043784	5	chr18	+	52156627-52159132	52155931-52156154	52156158-52156626
ENSBTAT00000044870	5	chr18	+	48337453-48338289	48337075-48337221
ENSBTAT00000014354	5	chr8	-	24830047-24856903	24856904-24856967
ENSBTAT00000057552	5	chr3	+	101348534-101349004	101348492-101348533
ENSBTAT00000013893	5	chr25	+	27475331-27485029	27473888-27474176	27475080-27475290	27475327-27475330
ENSBTAT00000000186	5	chr28	+	28446891-28457153	28444045-28444134	28445034-28445172	28446548-28446649	28446652-28446776	28446837-28446890
ENSBTAT00000010675	5	chr19	-	20391106-20398885	20398886-20398933
ENSBTAT00000035972	5	chr10	-	38519703-38538816	38538817-38538830
ENSBTAT00000009109	5	chr17	+	73955266-73967283	73955260-73955265
ENSBTAT00000015172	5	chr7	-	51506219-51521515	51521516-51521534
ENSBTAT00000046717	5	chr11	+	20388063-20448763	20381357-20381475	20388045-20388062
ENSBTAT00000005489	5	chr19	-	9007494-9019157	9019158-9019272	9019318-9019407	9019425-9019514	9019851-9019940
ENSBTAT00000065279	5	chr16	-	81040751-81042142	81042143-81042257
ENSBTAT00000025322	5	chr7	+	19698987-19704035	19698971-19698986
ENSBTAT00000016499	5	chr12	+	24241937-24276486	24241896-24241936
ENSBTAT00000003651	5	chr10	-	12099600-12114284	12114285-12114332
ENSBTAT00000027261	5	chr18	-	50771355-50785670	50785671-50786239
ENSBTAT00000046016	5	chr3	+	18288308-18288811	18288293-18288307
ENSBTAT00000001086	5	chr4	+	11074737-11079756	11074360-11074736
ENSBTAT00000005346	5	chr23	+	50354843-50357631	50354734-50354842
ENSBTAT00000031064	5	chr24	+	33549186-33626761	33549130-33549185
ENSBTAT00000022163	5	chr13	+	54471017-54499223	54471000-54471016
ENSBTAT00000053988	5	chrX	+	62882939-63056847	62882762-62882938
ENSBTAT00000010270	5	chr10	+	76992202-76994112	76992103-76992201
ENSBTAT00000025281	5	chr1	+	95752049-95767928	95752035-95752048
ENSBTAT00000060992	5	chr2	-	108203750-108225840	108225841-108226303
ENSBTAT00000049397	5	chrX	+	4846778-4875136	4846776-4846777
ENSBTAT00000008660	5	chr25	-	3805395-3818912	3818913-3819019	3819984-3820063
ENSBTAT00000020150	5	chr3	+	18799612-18810545	18799562-18799611
ENSBTAT00000031313	5	chr28	-	31044242-31057065	31057066-31057201
ENSBTAT00000026566	5	chrX	+	42008984-42011006	42008820-42008983
ENSBTAT00000002279	5	chr5	-	21037443-21044658	21044659-21044984	21045154-21045242
ENSBTAT00000002522	5	chr8	-	90300717-90305611	90305612-90305679
ENSBTAT00000048886	5	chr10	+	10549964-10562218	10549941-10549963
ENSBTAT00000051902	5	chr6	-	64749943-64750866	64756439-64756535	64756542-64756696	64756702-64756795
ENSBTAT00000017332	5	chr17	-	74120669-74134769	74134770-74134770
ENSBTAT00000018402	5	chr19	-	40907227-40913526	40913527-40913535
ENSBTAT00000049498	5	chrX	+	3126452-3129071	3125878-3126089	3126433-3126451
ENSBTAT00000024159	5	chr11	-	72224816-72237348	72237349-72237414
ENSBTAT00000063023	5	chr10	+	42902260-42902938	42902023-42902259
ENSBTAT00000024322	5	chr29	+	48027926-48030331	48027872-48027925
ENSBTAT00000066053	5	chr18	-	1021248-1026029	1026030-1026056
ENSBTAT00000019129	5	chr3	+	22635094-22646401	22634931-22635019	22635049-22635093
ENSBTAT00000027441	5	chr29	-	9990807-9997407	9997408-9997413
ENSBTAT00000004503	5	chr1	+	45489052-45521372	45489025-45489051
ENSBTAT00000054559	5	chr9	+	30223948-30224832	30223859-30223947
ENSBTAT00000065211	5	chr5	+	95499897-95504954	95499864-95499896
ENSBTAT00000057151	5	chr28	-	7946840-7966130	7966131-7966176
ENSBTAT00000006810	5	chr28	+	13651048-13678154	13650778-13650828	13650834-13651047
ENSBTAT00000024996	5	chr5	+	31090625-31097555	31090616-31090624
ENSBTAT00000003990	5	chr11	-	95401692-95458914	95458915-95458955
ENSBTAT00000025422	5	chr22	+	51847305-51856057	51847274-51847304
ENSBTAT00000040247	5	chrX	-	68598671-68657930	68657931-68657994	68659612-68659763	68667189-68667242	68675278-68675672
ENSBTAT00000005733	5	chr5	+	57354892-57357900	57354460-57354891
ENSBTAT00000052158	5	chr2	+	122032489-122033438	122032459-122032488
ENSBTAT00000026306	5	chr7	-	57828458-57829687	57829688-57829955
ENSBTAT00000049493	5	chr27	+	3150950-3151920	3150946-3150949
ENSBTAT00000020207	5	chr13	+	44945068-44952151	44945020-44945067
ENSBTAT00000026725	5	chr9	-	14869511-14983763	14983764-14983814	14987605-14987732
ENSBTAT00000044045	5	chr11	+	107202290-107203655	107202233-107202289
ENSBTAT00000042757	5	chr11	-	104186563-104187141	104187142-104187149
ENSBTAT00000022302	5	chr15	-	34769329-34791462	34791463-34791656
ENSBTAT00000022619	5	chr18	-	7719672-7733832	7733833-7733855
ENSBTAT00000032323	5	chr23	+	27457506-27459147	27457151-27457505
ENSBTAT00000026300	5	chr10	+	20341750-20354153	20341696-20341749
ENSBTAT00000057428	5	chr8	+	91639209-91673045	91639189-91639208
ENSBTAT00000014699	5	chr5	-	71366686-71388046	71388047-71388079
ENSBTAT00000065293	5	chr7	-	29648292-29648900	29648901-29648939
ENSBTAT00000022264	5	chr13	+	75306757-75310188	75306705-75306756
ENSBTAT00000055739	5	chr18	+	63107489-63117295	63107464-63107488
ENSBTAT00000006554	5	chr23	-	33038551-33077190	33077191-33077231
ENSBTAT00000050636	5	chr5	-	44765461-44793485	44793486-44793493
ENSBTAT00000003771	5	chr18	-	63687553-63695160	63695161-63695174
ENSBTAT00000036839	5	chr20	-	8038617-8045160	8045161-8045162
ENSBTAT00000015204	5	chr8	-	60368097-60379016	60379017-60379443
ENSBTAT00000014198	5	chr2	+	98497589-98498081	98497550-98497588
ENSBTAT00000003058	5	chr5	-	97490416-97503460	97503461-97503463
ENSBTAT00000004441	5	chr21	-	59256632-59275061	59275062-59275089
ENSBTAT00000020809	5	chr29	+	43111546-43124096	43111507-43111545
ENSBTAT00000046179	5	chr8	-	60267452-60274815	60274816-60274965	60275828-60275880	60276783-60276881	60276893-60276982
ENSBTAT00000012234	5	chrX	+	91735333-91739378	91735271-91735332
ENSBTAT00000017770	5	chr7	-	84523780-84525639	84525640-84525656
ENSBTAT00000037324	5	chr14	-	23067159-23068103	23068104-23068316
ENSBTAT00000022290	5	chr25	-	36644930-36648339	36648340-36648823	36649476-36649702
ENSBTAT00000046124	5	chr11	+	26602922-27032485	26602888-26602921
ENSBTAT00000025978	5	chr12	+	17960583-17967118	17960577-17960582
ENSBTAT00000064336	5	chr21	+	71403465-71404530	71403109-71403171	71403217-71403339	71403369-71403464
ENSBTAT00000018091	5	chr29	+	43159739-43162644	43159731-43159738
ENSBTAT00000034009	5	chr3	-	16461061-16461606	16461607-16461720
ENSBTAT00000036501	5	chr7	+	5744757-5751713	5744624-5744756
ENSBTAT00000048906	5	chr17	+	11923471-12064069	11923421-11923470
ENSBTAT00000007041	5	chr2	+	108075460-108082534	108075394-108075459
ENSBTAT00000011384	5	chr25	-	26385988-26389337	26389338-26389343	26389369-26389582	26389670-26390225	26390242-26390327	26391210-26391274
ENSBTAT00000008196	5	chr7	-	13935137-13939754	13939755-13939772	13939794-13939881
ENSBTAT00000046975	5	chr3	+	15432100-15436418	15432044-15432099
ENSBTAT00000020356	5	chr19	-	41488358-41510910	41510911-41511235
ENSBTAT00000020940	5	chr2	-	125294728-125324175	125324176-125324314
ENSBTAT00000000757	5	chr23	-	27417684-27420610	27420611-27420644
ENSBTAT00000065502	5	chr10	-	38814396-38814674	38814675-38814712
ENSBTAT00000056411	5	chr5	+	56764459-56766582	56763225-56763285	56764434-56764458
ENSBTAT00000063550	5	chr3	-	108695600-108696665	108696666-108696682	108696771-108696885	108696913-108697002
ENSBTAT00000013373	5	chr5	-	88565333-88580843	88580844-88580857
ENSBTAT00000015748	5	chr29	-	41636478-41644877	41644878-41645204
ENSBTAT00000026183	5	chr7	-	41761805-41766598	41766599-41766633
ENSBTAT00000020662	5	chr4	-	100280752-100281437	100281438-100281483
ENSBTAT00000012263	5	chr6	+	87798136-87799560	87798018-87798135
ENSBTAT00000001281	5	chr21	-	19928626-19953516	19953517-19953520
ENSBTAT00000014822	5	chr8	-	38683733-38684116	38684117-38684195
ENSBTAT00000023346	5	chr20	+	42067162-42183443	42060862-42060990	42062088-42062194	42065866-42065931
ENSBTAT00000031714	5	chr11	+	61716757-61717260	61716742-61716756
ENSBTAT00000049046	5	chrX	+	18687103-18688288	18687075-18687102
ENSBTAT00000019876	5	chr5	+	104058659-104063530	104058598-104058658
ENSBTAT00000065501	5	chr4	+	17767925-17769016	17767840-17767924
ENSBTAT00000000143	5	chr19	+	27906586-27914530	27905262-27905437	27905738-27905890	27906574-27906585
ENSBTAT00000020011	5	chr7	+	53464181-53476406	53464103-53464180
ENSBTAT00000007412	5	chr27	-	30509113-30509874	30509875-30509890
ENSBTAT00000028350	5	chr21	-	22043354-22046525	22046526-22046620
ENSBTAT00000003991	5	chr17	+	489024-505713	489018-489023
ENSBTAT00000017988	5	chr16	-	44043496-44058198	44058199-44058208
ENSBTAT00000003522	5	chr10	+	20760139-20763063	20760116-20760138
ENSBTAT00000017178	5	chr25	-	26460142-26468245	26468246-26468258
ENSBTAT00000030510	5	chr14	-	23735755-23737474	23737475-23737482
ENSBTAT00000015490	5	chr29	-	18084681-18090595	18090596-18090630	18090642-18090731
ENSBTAT00000002491	5	chr13	-	65567208-65592912	65592913-65592922
ENSBTAT00000053590	5	chr15	+	46902643-46904084	46902614-46902642
ENSBTAT00000065281	5	chr19	-	28221790-28223283	28223284-28223303
ENSBTAT00000064744	5	chr18	+	46516557-46516985	46516542-46516556
ENSBTAT00000064491	5	chr18	+	5244684-5253673	5244611-5244683
ENSBTAT00000038548	5	chr5	+	25306648-25307206	25306632-25306647
ENSBTAT00000003585	5	chr18	-	46641558-46644180	46644181-46644553	46644901-46645001	46645117-46645280	46645303-46645529	46645599-46645649	46645735-46646098	46646195-46646287
ENSBTAT00000055373	5	chr9	-	85948859-85961158	85961159-85961168
ENSBTAT00000024179	5	chr19	-	50814750-50815904	50815905-50816049	50816079-50816153	50816237-50816290	50817370-50817539	50818343-50818522
ENSBTAT00000027992	5	chr21	-	33934615-33939819	33939820-33939872	33945031-33945116
ENSBTAT00000054342	5	chr7	-	21937788-21953374	21953375-21953392
ENSBTAT00000002418	5	chr18	-	25512317-25525079	25525080-25525108
ENSBTAT00000054840	5	chr5	-	57603811-57606599	57606700-57607092
ENSBTAT00000030821	5	chr20	-	24659525-24660204	24660205-24660251
ENSBTAT00000019066	5	chr5	-	20995380-21002991	21002992-21002993
ENSBTAT00000003977	5	chr1	+	2204895-2216515	2204425-2204894
ENSBTAT00000047557	5	chr9	-	38816218-38821062	38825673-38825759
ENSBTAT00000046974	5	chr14	-	33149913-33194416	33194417-33194436
ENSBTAT00000022876	5	chr21	+	55974568-55975823	55974473-55974562	55974565-55974567
ENSBTAT00000020514	5	chr11	+	100042202-100049863	100037724-100037813	100037825-100037914	100042193-100042201
ENSBTAT00000016708	5	chr2	-	86438984-86449011	86449012-86449061	86449149-86449206	86449244-86449572	86449750-86449788	86450135-86450302	86450910-86450998	86451022-86451165	86451214-86451315	86451388-86451632
ENSBTAT00000011900	5	chr19	+	20665059-20687601	20656394-20656508	20665027-20665058
ENSBTAT00000029882	5	chrX	+	138878612-138902586	138875041-138875148	138878580-138878611
ENSBTAT00000063925	5	chr14	-	1204508-1204909	1204910-1204964
ENSBTAT00000023832	5	chr6	-	109830968-109845537	109845538-109845627
ENSBTAT00000008225	5	chr21	-	68595873-68601204	68601205-68601272
ENSBTAT00000043890	5	chr18	+	51216019-51227395	51210016-51210155
ENSBTAT00000048558	5	chr14	+	338622-339191	338239-338621
ENSBTAT00000002674	5	chr3	+	9878839-9886647	9878755-9878838
ENSBTAT00000024557	5	chr20	+	7992719-8003011	7992549-7992718
ENSBTAT00000008039	5	chr25	+	2353422-2360296	2353326-2353421
ENSBTAT00000019403	5	chr7	-	5741608-5742859	5742860-5742874
ENSBTAT00000016420	5	chr8	+	22876232-22878736	22876159-22876231
ENSBTAT00000045013	5	chr16	+	52222594-52236396	52219751-52219988	52220085-52220174	52220183-52220281	52220323-52220452
ENSBTAT00000011280	5	chr15	-	57120901-57122291	57122292-57122477
ENSBTAT00000028392	5	chr2	-	115790540-115794253	115794254-115794521	115794538-115794627
ENSBTAT00000018998	5	chr3	+	30769966-30776469	30769903-30769965
ENSBTAT00000047381	5	chr16	+	29552152-29561665	29552144-29552151
ENSBTAT00000017538	5	chrX	-	97908616-97935775	97935776-97935790
ENSBTAT00000009643	5	chr15	+	29521980-29530109	29521752-29521979
ENSBTAT00000019146	5	chr15	+	64386478-64427635	64386419-64386477
ENSBTAT00000020701	5	chr5	+	73980776-73987841	73980642-73980775
ENSBTAT00000066028	5	chrX	-	64770815-64861282	64862483-64862531
ENSBTAT00000025615	5	chr5	+	99447175-99457656	99447165-99447174
ENSBTAT00000064763	5	chr1	+	107212961-107213956	107209149-107209250	107212886-107212960
ENSBTAT00000006196	5	chr19	-	49006459-49068544	49068545-49068572
ENSBTAT00000003325	5	chrX	-	92257933-92265109	92265110-92265133
ENSBTAT00000013301	5	chr21	+	14304505-14304970	14304501-14304504
ENSBTAT00000024491	5	chr26	+	7475456-7477851	7475440-7475455
ENSBTAT00000030211	5	chrX	+	39517281-39579616	39515866-39515955	39516545-39516609	39516621-39516715	39516760-39516845	39517136-39517280
ENSBTAT00000037975	5	chr22	-	54722905-54723165	54723166-54723228
ENSBTAT00000000033	5	chr19	-	45846846-45857796	45857797-45857829
ENSBTAT00000036406	5	chr10	+	21409116-21414758	21408577-21408837	21409040-21409115
ENSBTAT00000043065	5	chr18	-	56107442-56111943	56111944-56111993
ENSBTAT00000010367	5	chr26	+	11110265-11111041	11110236-11110264
ENSBTAT00000005338	5	chr7	+	12678439-12690864	12678295-12678362	12678410-12678438
ENSBTAT00000001397	5	chrX	+	57713806-57715859	57713762-57713805
ENSBTAT00000039366	5	chr13	+	42488775-42493105	42488764-42488774
ENSBTAT00000022697	5	chr25	-	34072620-34083970	34083971-34083991
ENSBTAT00000003442	5	chr19	+	42812569-42816762	42812499-42812568
ENSBTAT00000012241	5	chr19	-	6237391-6239838	6239839-6239878	6242143-6242209	6242614-6242722
ENSBTAT00000030114	5	chr29	+	43203589-43206666	43202163-43202260	43202276-43202401	43202404-43202638	43203133-43203203	43203230-43203588
ENSBTAT00000000049	5	chr19	+	51562314-51565450	51562306-51562313
ENSBTAT00000026119	5	chr18	+	53531933-53544919	53531885-53531932
ENSBTAT00000022173	5	chr17	-	56544746-56559580	56559581-56559601
ENSBTAT00000036235	5	chr10	+	26841794-26858144	26841792-26841793
ENSBTAT00000023619	5	chrX	-	96218220-96252806	96252807-96252898
ENSBTAT00000028764	5	chr8	+	45177229-45178867	45177185-45177228
ENSBTAT00000018226	5	chrX	-	60966173-60973473	60973474-60973515
ENSBTAT00000022592	5	chr7	+	15532998-15545250	15532952-15532997
ENSBTAT00000017525	5	chr4	-	15600773-15603972	15603973-15604001
ENSBTAT00000053059	5	chr18	-	52152026-52155244	52155245-52155250	52155267-52155344	52155560-52155821
ENSBTAT00000024670	5	chr13	-	63368942-63403771	63403772-63403786
ENSBTAT00000063211	5	chr18	-	60117464-60131456	60131457-60131475
ENSBTAT00000010867	5	chr14	+	59100801-59101904	59100759-59100800
ENSBTAT00000017100	5	chr1	+	130653030-130662684	130652994-130653029
ENSBTAT00000005555	5	chr25	-	37564390-37587556	37587557-37587596
ENSBTAT00000009150	5	chr14	-	48940216-48959150	48959151-48959191
ENSBTAT00000045545	5	chr23	-	27447511-27451477	27451478-27451490
ENSBTAT00000024376	5	chr10	+	16324341-16326492	16324321-16324340
ENSBTAT00000015866	5	chr24	+	58659025-58670236	58658996-58659024
ENSBTAT00000037485	5	chr25	-	4119351-4130232	4130233-4130240
ENSBTAT00000008467	5	chr25	+	27801696-27805181	27801694-27801695
ENSBTAT00000011347	5	chr9	+	39309720-39341546	39309694-39309719
ENSBTAT00000020113	5	chr7	-	13724192-13730226	13730227-13730276
ENSBTAT00000038477	5	chr23	-	39835982-39846198	39846199-39846227
ENSBTAT00000025388	5	chr19	-	54611056-54614829	54614830-54614846
ENSBTAT00000003444	5	chr24	-	50322286-50363163	50363164-50363165
ENSBTAT00000065316	5	chr1	+	61772399-61772809	61772083-61772398
ENSBTAT00000014883	5	chr7	+	17106394-17114222	17106358-17106393
ENSBTAT00000044346	5	chr4	+	103542220-103581601	103542199-103542219
ENSBTAT00000014888	5	chr18	+	48648907-48661802	48648903-48648906
ENSBTAT00000062965	5	chr1	-	73973533-73976720	73976721-73976751
ENSBTAT00000044237	5	chr21	-	71052184-71052852	71052853-71052853
ENSBTAT00000009316	5	chr19	-	45540236-45560686	45560687-45560691
ENSBTAT00000024194	5	chr18	+	54124479-54127099	54124354-54124478
ENSBTAT00000001335	5	chr10	+	3586114-3586506	3586076-3586113
ENSBTAT00000044947	5	chr26	+	25856475-25865594	25856450-25856474
ENSBTAT00000026221	5	chr18	-	46877782-46890070	46890071-46890137
ENSBTAT00000065705	5	chr18	-	34908886-34910089	34910090-34910269	34910308-34910418	34910446-34910791
ENSBTAT00000014215	5	chr19	+	14775262-14780081	14775152-14775261
ENSBTAT00000011810	5	chr11	-	100052126-100057352	100057353-100057462
ENSBTAT00000047185	5	chr10	-	20698785-20704721	20704722-20704735
ENSBTAT00000064929	5	chr18	+	36364156-36365385	36364127-36364155
ENSBTAT00000002738	5	chr29	-	46033674-46035477	46035478-46035495
ENSBTAT00000013158	5	chr23	+	19892715-19904104	19892485-19892563
ENSBTAT00000025198	5	chr22	+	51470661-51482027	51470587-51470660
ENSBTAT00000005930	5	chr22	+	57122412-57204951	57122348-57122411
ENSBTAT00000027347	5	chr25	-	36490771-36495789	36495790-36495922	36495930-36496125
ENSBTAT00000020860	5	chr16	+	890072-892370	890067-890071
ENSBTAT00000043309	5	chr19	-	36811806-36821284	36825034-36825122
ENSBTAT00000038558	5	chr21	-	59126042-59160261	59160262-59160321
ENSBTAT00000053458	5	chr3	-	14603348-14604401	14604402-14604445
ENSBTAT00000053897	5	chr13	-	57571799-57596875	57596876-57596927	57596933-57597038
ENSBTAT00000066168	5	chrX	+	37993670-37994022	37993529-37993669
ENSBTAT00000026801	5	chr1	-	6490671-6517408	6517409-6517455
ENSBTAT00000063570	5	chr16	+	1400457-1403399	1400400-1400456
ENSBTAT00000020205	5	chr29	+	47037688-47067971	47037666-47037687
ENSBTAT00000037620	5	chr5	-	120037868-120039451	120047354-120047766
ENSBTAT00000009545	5	chr5	-	46323523-46333943	46333944-46334140
ENSBTAT00000014704	5	chr23	+	7240060-7247225	7236088-7236177	7237471-7237626	7238086-7238330	7238344-7238437	7238764-7240059
ENSBTAT00000014053	5	chr5	+	56262302-56275883	56262207-56262301
ENSBTAT00000052506	5	chr13	-	16262484-16263567	16263568-16263592
ENSBTAT00000027628	5	chr25	-	16543863-16550325	16550326-16550329
ENSBTAT00000027310	5	chr23	+	32822610-32834752	32820959-32822572	32822584-32822609
ENSBTAT00000017392	5	chr25	-	27955045-27977149	27977150-27977211
ENSBTAT00000024292	5	chr3	+	15781068-15948350	15780734-15781013	15781017-15781067
ENSBTAT00000044924	5	chr18	+	47062613-47063491	47044940-47045024	47052546-47052760	47061834-47062612
ENSBTAT00000014245	5	chr19	-	56566599-56573547	56573548-56573585
ENSBTAT00000014642	5	chr10	+	57932635-57938671	57923505-57923657
ENSBTAT00000066170	5	chrX	+	59707292-59772737	59707163-59707252	59707291-59707291
ENSBTAT00000003935	5	chr22	+	52126504-52133264	52126491-52126503
ENSBTAT00000002783	5	chr7	-	16961023-16970091	16970092-16970105
ENSBTAT00000013165	5	chr3	+	9695129-9702141	9694982-9695128
ENSBTAT00000024191	5	chr19	-	50743493-50760548	50760549-50760580
ENSBTAT00000061585	5	chr13	-	38289297-38317466	38317467-38317491
ENSBTAT00000045699	5	chr1	-	84324177-84325181	84325182-84325256
ENSBTAT00000014263	5	chr10	+	36906002-36936265	36905999-36906001
ENSBTAT00000028016	5	chr3	+	19994998-20007861	19994525-19994619	19994641-19994730	19994903-19994997
ENSBTAT00000007857	5	chr2	-	4722619-4723281	4723282-4723515
ENSBTAT00000063290	5	chr11	-	74496692-74511659	74511660-74511682
ENSBTAT00000021401	5	chr2	+	47998614-47999416	47998589-47998613
ENSBTAT00000027336	5	chr19	-	35427015-35432081	35432082-35432090
ENSBTAT00000056422	5	chr29	+	17544439-17627915	17544368-17544438
ENSBTAT00000001560	5	chr22	-	22576210-22578360	22578361-22578642
ENSBTAT00000028594	5	chr14	-	63227996-63256229	63256230-63256268
ENSBTAT00000023689	5	chr3	+	15715719-15725510	15715677-15715718
ENSBTAT00000040283	5	chr16	-	55522005-55527367	55527368-55527447
ENSBTAT00000045202	5	chr29	+	44759486-44761429	44759212-44759324	44759332-44759477
ENSBTAT00000043155	5	chr18	+	56415980-56421861	56415356-56415445	56415698-56415805	56415821-56415979
ENSBTAT00000061500	5	chr6	+	62464346-62478760	62464304-62464345
ENSBTAT00000006821	5	chr17	+	65882910-65892166	65882897-65882909
ENSBTAT00000016649	5	chrX	-	85708003-86099973	86099974-86100160
ENSBTAT00000000561	5	chr15	+	22571245-22572575	22571228-22571244
ENSBTAT00000001069	5	chr5	-	29952087-29956382	29956383-29956503	29956505-29956566
ENSBTAT00000011539	5	chr7	+	51214237-51222637	51213848-51214049	51214092-51214163	51214184-51214236
ENSBTAT00000004922	5	chr4	+	44755331-44769491	44755329-44755330
ENSBTAT00000000022	5	chr5	-	66168586-66227000	66227001-66227111
ENSBTAT00000044968	5	chr13	-	54123575-54142541	54142542-54142545
ENSBTAT00000004291	5	chr12	-	35840400-35841483	35841484-35841493
ENSBTAT00000003305	5	chr2	+	120227920-120232987	120227906-120227919
ENSBTAT00000048771	5	chr27	+	14732024-14745342	14730464-14730666
ENSBTAT00000055432	5	chr13	-	54608180-54609543	54609544-54609601
ENSBTAT00000053029	5	chr9	+	69513253-69514728	69513235-69513252
ENSBTAT00000003722	5	chr4	+	20296431-20297969	20295679-20295778	20296430-20296430
ENSBTAT00000014629	5	chr28	+	28254032-28256945	28253967-28254031
ENSBTAT00000004106	5	chr2	-	28400755-28401735	28401736-28401740	28401763-28401889
ENSBTAT00000016216	5	chr19	-	49569375-49579204	49579205-49579221
ENSBTAT00000027459	5	chr2	-	107884171-107891799	107891800-107891922
ENSBTAT00000024485	5	chr1	-	118612164-118657811	118657812-118658235
ENSBTAT00000029488	5	chr17	+	66827051-66828139	66825883-66825934
ENSBTAT00000007955	5	chr19	+	45444316-45446228	45444188-45444315
ENSBTAT00000012512	5	chr5	-	113575149-113586140	113586141-113586172
ENSBTAT00000012544	5	chr25	-	1520493-1522670	1522671-1522702
ENSBTAT00000029238	5	chr19	+	27438490-27441264	27438443-27438489
ENSBTAT00000021638	5	chr15	+	82159474-82172143	82158863-82159019	82159384-82159473
ENSBTAT00000001098	5	chr19	-	24971932-24977062	24977063-24977090
ENSBTAT00000044965	5	chr10	+	45428932-45433129	45419713-45419927
ENSBTAT00000063331	5	chr11	-	78464206-78466417	78466418-78466656
ENSBTAT00000012594	5	chr15	-	78266386-78275225	78275226-78275252
ENSBTAT00000018554	5	chr8	+	54501518-54529786	54501474-54501517
ENSBTAT00000027321	5	chr17	-	54568694-54571083	54571084-54571100	54576377-54576728	54578369-54578422	54581233-54581332
ENSBTAT00000052306	5	chr3	-	16318128-16358192	16358193-16358216	16358257-16358346	16358850-16358920
ENSBTAT00000065583	5	chr29	-	49842969-49848639	49848640-49848772
ENSBTAT00000006715	5	chr9	-	15041836-15046972	15046973-15046991
ENSBTAT00000012869	5	chr22	+	12707030-12724264	12706940-12707029
ENSBTAT00000022514	5	chr7	-	50814953-50815885	50815886-50816206
ENSBTAT00000019549	5	chr19	+	21385501-21389754	21385490-21385500
ENSBTAT00000007966	5	chr25	-	17401-17763	17764-17823
ENSBTAT00000021229	5	chr15	-	29291352-29303246	29303264-29303339
ENSBTAT00000008406	5	chr18	+	35472716-35474389	35472713-35472715
ENSBTAT00000028757	5	chr2	-	19700523-19705981	19705982-19706087
ENSBTAT00000001429	5	chr25	-	3392668-3404630	3404631-3404699
ENSBTAT00000007403	5	chr17	+	73300145-73307793	73300115-73300144
ENSBTAT00000029669	5	chr17	-	54330421-54338333	54338334-54338437
ENSBTAT00000050799	5	chr24	-	744608-776146	776147-776165
ENSBTAT00000064283	5	chrX	+	35613768-35614942	35607233-35607300	35608780-35608834	35610083-35610297	35613746-35613767
ENSBTAT00000008388	5	chr9	-	89692607-89692771	89692772-89692796
ENSBTAT00000011585	5	chr10	-	26402507-26404000	26404001-26404127
ENSBTAT00000036795	5	chr8	+	7414945-7423429	7414927-7414944
ENSBTAT00000004413	5	chr11	+	75033145-75039193	75032853-75033051	75033057-75033144
ENSBTAT00000010016	5	chr18	-	36618815-36640451	36640452-36640480
ENSBTAT00000023064	5	chr6	+	96723382-96746176	96723128-96723214	96723237-96723381
ENSBTAT00000065721	5	chr11	+	105892686-105893315	105892662-105892685
ENSBTAT00000011700	5	chr19	-	18123761-18138172	18138635-18138757
ENSBTAT00000024618	5	chrX	-	92088348-92092138	92092139-92092206
ENSBTAT00000033374	5	chr23	+	30726423-30726833	30726413-30726422
ENSBTAT00000007235	5	chr13	+	64624466-64626041	64619788-64619947	64624406-64624465
ENSBTAT00000021095	5	chr18	+	64807707-64812263	64803679-64803931
ENSBTAT00000026945	5	chr7	-	45765019-45784173	45784174-45784175
ENSBTAT00000055090	5	chr4	+	69331792-69334928	69327740-69327853	69330140-69330229
ENSBTAT00000046544	5	chr28	+	41912322-41914565	41912155-41912321
ENSBTAT00000009325	5	chr27	+	18244331-18258187	18244298-18244330
ENSBTAT00000011388	5	chr25	-	26381308-26385156	26385157-26385208
ENSBTAT00000018509	5	chr18	-	34754940-34756799	34756800-34756857
ENSBTAT00000031993	5	chr18	-	48811368-48820509	48820510-48820569
ENSBTAT00000021482	5	chr25	-	34726229-34731680	34731681-34731700
ENSBTAT00000037556	5	chr25	+	2014229-2019603	2014214-2014228
ENSBTAT00000052443	5	chrX	+	1026179-1027267	1026135-1026178
ENSBTAT00000006262	5	chr8	-	7462367-7472786	7473267-7473358
ENSBTAT00000009469	5	chr15	+	28318411-28323666	28318208-28318410
ENSBTAT00000034186	5	chr16	+	29832591-29840787	29832551-29832590
ENSBTAT00000005511	5	chr13	-	42244268-42247239	42247240-42247337
ENSBTAT00000006406	5	chr16	+	52383424-52386462	52383402-52383423
ENSBTAT00000020403	5	chr8	+	92751543-92762917	92751502-92751542
ENSBTAT00000048938	5	chrX	-	19827502-19860673	19860674-19860676
ENSBTAT00000021268	5	chr18	+	65845925-65851516	65845924-65845924
ENSBTAT00000064924	5	chr25	+	9238387-9290512	9238376-9238386
ENSBTAT00000013251	5	chr8	+	70060559-70066835	70060511-70060558
ENSBTAT00000019864	5	chr13	-	46689063-46703756	46703757-46703779
ENSBTAT00000012119	5	chr25	+	3492818-3497250	3492796-3492817
ENSBTAT00000052079	5	chr22	+	50593627-50597453	50593608-50593626
ENSBTAT00000006022	5	chr5	-	19276348-19280028	19280029-19280031
ENSBTAT00000035803	5	chr7	-	22411968-22414079	22414080-22414093
ENSBTAT00000023734	5	chr2	+	119476496-119490380	119476430-119476495
ENSBTAT00000006596	5	chr7	-	40136164-40140496	40140672-40140761
ENSBTAT00000042962	5	chr3	+	104025334-104031808	104025049-104025144	104025202-104025267	104025271-104025333
ENSBTAT00000064438	5	chr28	+	19004887-19005699	19004739-19004886
ENSBTAT00000065669	5	chr18	-	62347609-62348205	62348206-62348228	62348257-62348346
ENSBTAT00000002084	5	chr4	+	117906798-117920021	117906743-117906797
ENSBTAT00000024572	5	chr13	+	31945012-31952941	31944669-31944747	31944921-31945011
ENSBTAT00000045518	5	chr29	+	44189278-44195090	44189241-44189277
ENSBTAT00000025112	5	chr27	+	14110851-14163989	14110812-14110850
ENSBTAT00000024904	5	chr28	+	41657195-41687361	41657108-41657194
ENSBTAT00000008895	5	chr17	-	45268623-45269814	45269815-45269863
ENSBTAT00000061174	5	chr24	+	42061941-42079438	42061883-42061940
ENSBTAT00000030623	5	chr22	-	52465093-52480017	52484873-52484943	52486392-52486577	52489506-52489557	52490573-52490679	52491344-52491483
ENSBTAT00000055713	5	chr17	+	18698708-18702613	18698698-18698707
ENSBTAT00000007967	5	chr13	-	47788530-47794602	47794603-47794705	47799892-47800189
ENSBTAT00000033656	5	chr4	-	72574389-72574868	72574869-72574870
ENSBTAT00000018612	5	chr17	-	17477250-17506592	17506593-17506594
ENSBTAT00000025217	5	chr18	+	53991370-54022923	53991339-53991369
ENSBTAT00000051986	5	chr8	-	84843154-84843546	84843547-84843569
ENSBTAT00000061522	5	chr15	-	30743667-30758246	30758247-30758247
ENSBTAT00000063679	5	chr29	-	31113681-31114595	31114596-31114715
ENSBTAT00000019593	5	chr19	-	46947231-46949138	46949139-46949180
ENSBTAT00000004097	5	chr1	-	147665788-147706423	147706424-147706515	147707518-147707675	147707712-147708995	147709423-147709546	147710767-147710871	147710889-147710977	147711850-147712707	147712735-147712886	147712918-147713031	147713101-147713146
ENSBTAT00000030613	5	chr22	-	53073618-53077228	53077229-53077474
ENSBTAT00000019555	5	chr19	+	28156792-28157769	28156771-28156791
ENSBTAT00000021397	5	chr18	+	11800134-11807341	11800103-11800133
ENSBTAT00000021934	5	chr9	+	82354181-82370631	82354128-82354180
ENSBTAT00000021033	5	chr7	-	5206112-5209504	5209505-5209540
ENSBTAT00000063171	5	chr4	+	108156937-108157815	108156773-108156903	108156924-108156936
ENSBTAT00000009378	5	chr2	+	116645761-116647392	116645701-116645760
ENSBTAT00000025636	5	chrX	-	55224014-55234673	55234674-55234725	55234729-55234823
ENSBTAT00000039259	5	chr24	+	37940878-37948732	37940809-37940877
ENSBTAT00000006103	5	chr24	+	2858679-2910274	2858506-2858678
ENSBTAT00000028680	5	chr7	+	47837918-47845672	47837882-47837917
ENSBTAT00000021451	5	chr23	-	28355361-28358332	28358333-28358337
ENSBTAT00000014270	5	chr10	-	36938124-36948842	36948843-36948900	36953055-36953135
ENSBTAT00000014489	5	chr16	+	73764976-73768065	73764974-73764975
ENSBTAT00000005582	5	chr6	-	109224627-109228237	109228238-109228288
ENSBTAT00000042554	5	chr19	+	56923424-56931107	56923320-56923409
ENSBTAT00000017696	5	chrX	-	20457677-20462728	20462729-20462765
ENSBTAT00000053993	5	chr29	-	50406823-50444533	50444534-50444535
ENSBTAT00000011048	5	chr7	+	21440493-21447907	21440450-21440492
ENSBTAT00000020124	5	chr6	+	108124536-108128174	108124534-108124535
ENSBTAT00000026449	5	chr18	+	58425828-58448787	58425688-58425827
ENSBTAT00000035554	5	chr10	+	89715736-89723188	89715396-89715616	89715678-89715735
ENSBTAT00000004594	5	chr11	-	98339924-98340241	98340242-98340308
ENSBTAT00000056287	5	chr16	-	44457295-44462940	44462941-44462998
ENSBTAT00000047600	5	chr29	+	28523797-28537744	28523777-28523796
ENSBTAT00000007925	5	chrX	+	4068880-4072037	4068823-4068879
ENSBTAT00000006020	5	chrX	+	65143672-65149272	65143660-65143671
ENSBTAT00000024367	5	chr1	+	104146631-104147374	104146621-104146630
ENSBTAT00000008355	5	chr7	+	40573898-40576306	40568152-40568362	40573867-40573897
ENSBTAT00000000369	5	chr11	-	37787989-37822911	37822912-37822926
ENSBTAT00000020504	5	chr18	-	2662463-2766583	2766584-2766626
ENSBTAT00000052073	5	chr22	-	11497086-11518465	11518466-11518470
ENSBTAT00000036447	5	chr10	+	20844420-20846694	20844389-20844419
ENSBTAT00000006974	5	chr16	-	53534182-53538875	53538876-53538996
ENSBTAT00000006897	5	chr2	-	100306471-100307061	100307062-100307096
ENSBTAT00000024902	5	chr7	-	40333461-40353539	40353540-40353668
ENSBTAT00000020985	5	chrX	-	86944028-86956186	86956187-86956224
ENSBTAT00000024326	5	chr1	+	922635-929992	922596-922634
ENSBTAT00000009803	5	chrX	+	40364802-40367164	40364688-40364801
ENSBTAT00000018422	5	chr18	-	26077404-26090645	26090646-26090659
ENSBTAT00000025619	5	chr23	+	47244998-47269543	47244951-47244997
ENSBTAT00000055228	5	chr16	+	38902323-38924937	38902318-38902322
ENSBTAT00000021634	5	chr7	+	4566171-4574944	4565957-4566170
ENSBTAT00000025503	5	chr22	+	50568310-50571594	50568271-50568309
ENSBTAT00000002231	5	chr19	-	28432877-28435112	28435113-28435161
ENSBTAT00000065799	5	chr25	-	1394201-1417716	1417717-1417811
ENSBTAT00000016742	5	chr5	-	120032226-120034043	120034044-120034076
ENSBTAT00000006153	5	chr3	+	91981619-92014282	91981583-91981618
ENSBTAT00000048322	5	chr13	+	64234645-64239783	64234633-64234644
ENSBTAT00000045434	5	chr23	+	27274034-27275413	27273996-27274033
ENSBTAT00000008696	5	chr1	-	140906955-140913324	140913325-140913387
ENSBTAT00000037648	5	chr5	+	112885589-112902132	112885566-112885588
ENSBTAT00000013832	5	chr29	+	41698905-41699788	41698820-41698904
ENSBTAT00000007927	5	chrX	-	4067505-4068784	4068785-4068816
ENSBTAT00000065377	5	chr21	+	68778065-68786046	68778039-68778064
ENSBTAT00000050603	5	chr29	-	46407487-46417346	46417347-46417349
ENSBTAT00000015787	5	chr22	+	51335299-51374742	51335232-51335298
ENSBTAT00000019282	5	chr21	+	22060138-22066205	22059835-22060093	22060109-22060137
ENSBTAT00000009419	5	chr5	-	56042459-56045159	56045160-56045180
ENSBTAT00000028330	5	chr17	-	73479566-73484880	73484881-73484882
ENSBTAT00000030398	5	chr6	+	99498240-99519280	99498136-99498239
ENSBTAT00000044657	5	chr15	+	61834229-61847775	61833988-61834089
ENSBTAT00000022480	5	chr20	-	13856108-13891297	13891298-13891365
ENSBTAT00000009334	5	chr10	-	21223286-21227253	21227254-21227497
ENSBTAT00000001355	5	chr25	+	2019789-2026471	2019779-2019788
ENSBTAT00000063128	5	chr21	+	66159547-66174627	66159496-66159546
ENSBTAT00000014458	5	chrX	-	4098500-4114350	4114351-4114372
ENSBTAT00000011993	5	chr21	-	21197851-21215597	21215598-21215621
ENSBTAT00000002914	5	chr15	-	27932200-27934085	27934086-27934251	27934303-27934367
ENSBTAT00000064632	5	chr2	+	37167345-37235900	37167259-37167344
ENSBTAT00000045541	5	chr23	+	27451817-27455113	27451766-27451816
ENSBTAT00000034177	5	chr16	-	32961375-33072297	33072298-33072693
ENSBTAT00000066153	5	chr26	-	18442780-18443469	18443470-18443482
ENSBTAT00000028517	5	chr10	+	98332059-98334041	98331693-98332058
ENSBTAT00000066173	5	chr22	+	51056714-51058249	51056456-51056713
ENSBTAT00000035742	5	chr10	-	80965364-80970846	80970847-80970893
ENSBTAT00000017102	5	chr23	+	4390362-4533900	4390312-4390361
ENSBTAT00000000211	5	chr3	-	15658831-15664782	15664808-15664860
ENSBTAT00000013340	5	chrX	+	50449123-50450786	50448914-50449122
ENSBTAT00000015332	5	chr10	-	11853161-11873214	11873215-11873333
ENSBTAT00000018862	5	chr13	-	75518488-75534491	75534492-75534521
ENSBTAT00000005252	5	chr5	-	57664374-57669057	57669058-57669088
ENSBTAT00000032168	5	chr3	+	100113666-100122214	100113634-100113665
ENSBTAT00000008651	5	chr5	+	110806463-110815850	110806433-110806462
ENSBTAT00000065097	5	chr21	+	66764061-66764393	66764030-66764060
ENSBTAT00000064026	5	chr18	-	62316246-62324320	62324321-62324412	62326882-62326941
ENSBTAT00000005595	5	chr13	+	42957907-42960765	42957894-42957906
ENSBTAT00000014258	5	chr7	+	44780281-44783986	44780275-44780280
ENSBTAT00000020362	5	chr14	+	18158510-18173288	18157829-18158154	18158194-18158283	18158343-18158459	18158495-18158509
ENSBTAT00000036420	5	chr19	+	42774249-42780091	42772889-42773016
ENSBTAT00000000630	5	chr3	-	101106702-101118441	101118442-101118733
ENSBTAT00000022547	5	chr2	-	122194339-122213700	122213701-122213748
ENSBTAT00000014212	5	chr7	-	39202866-39207621	39207622-39207656
ENSBTAT00000025661	5	chr18	+	23861829-23927174	23861803-23861828
ENSBTAT00000003318	5	chrX	-	92231884-92234517	92234518-92234579
ENSBTAT00000004443	5	chr25	+	27140730-27151917	27140719-27140729
ENSBTAT00000024529	5	chr9	+	61766993-61782483	61758428-61758517
ENSBTAT00000057596	5	chr7	-	2600732-2618482	2618483-2618572	2619283-2619444	2619666-2619750	2619857-2620059	2620490-2620629	2620784-2620895	2621898-2621957	2622229-2622302	2622684-2622894	2623000-2623068	2624154-2624354	2624505-2624557
ENSBTAT00000065988	5	chr4	-	94432194-94432409	94432410-94432427
ENSBTAT00000003766	5	chr19	-	15233409-15265756	15266397-15266519	15266528-15266609
ENSBTAT00000028155	5	chr6	+	107924384-107928256	107923892-107923966	107924137-107924269	107924297-107924383
ENSBTAT00000000541	5	chr29	+	45315574-45323300	45315401-45315573
ENSBTAT00000060577	5	chrMT	+	12109-13929	1464-3108	5695-7308	7384-10168	10170-12108
ENSBTAT00000020427	5	chr3	-	19762896-19767967	19767968-19768029
ENSBTAT00000022045	5	chr25	+	282554-290839	282215-282265	282547-282553
ENSBTAT00000065833	5	chr17	+	49265076-49265631	49264902-49265075
ENSBTAT00000005153	5	chr7	-	4673275-4689001	4689002-4689005
ENSBTAT00000030399	5	chr6	-	99526729-99573816	99573817-99573840
ENSBTAT00000008925	5	chr19	+	46248032-46261822	46244819-46244893	46248019-46248031
ENSBTAT00000064279	5	chr11	-	98585641-98594798	98594799-98594848
ENSBTAT00000010617	5	chr5	-	75992622-75999893	75999894-75999907
ENSBTAT00000016785	5	chr28	+	29850371-29851646	29850361-29850370
ENSBTAT00000049345	5	chr23	-	10282783-10283741	10283742-10283812
ENSBTAT00000039933	5	chr7	-	92440985-92446470	92446471-92446477	92451644-92451752
ENSBTAT00000002289	5	chr11	-	107155091-107159421	107159422-107159464	107159473-107159573
ENSBTAT00000033361	5	chr4	+	113629209-113630153	113619183-113619229
ENSBTAT00000021429	5	chr22	-	16769773-16777323	16777324-16777340
ENSBTAT00000030804	5	chr22	-	16760055-16764930	16764931-16764963
ENSBTAT00000014734	5	chr10	-	26814899-26815069	26815070-26815075
ENSBTAT00000064326	5	chr26	+	24945604-24949627	24945553-24945603
ENSBTAT00000032159	5	chr3	+	50448643-50467156	50448519-50448642
ENSBTAT00000011824	5	chr11	+	68383793-68385266	68383653-68383792
ENSBTAT00000023950	5	chr25	+	22701134-22744636	22701133-22701133
ENSBTAT00000033663	5	chr4	-	68775902-68859811	68859812-68859860
ENSBTAT00000022261	5	chr13	+	75284532-75305658	75284511-75284531
ENSBTAT00000020261	5	chr7	-	63748885-63756646	63756647-63756672
ENSBTAT00000064987	5	chr29	-	44770865-44771529	44771530-44771530
ENSBTAT00000011804	5	chr7	-	22831359-22831913	22831914-22832025
ENSBTAT00000045118	5	chr5	+	48917722-49009466	48917691-48917721
ENSBTAT00000025561	5	chr3	+	16887102-16888570	16887009-16887058
ENSBTAT00000009480	5	chr4	+	94153704-94200845	94153677-94153703
ENSBTAT00000014829	5	chr6	+	105926864-105931259	105926830-105926863
ENSBTAT00000002344	5	chr7	-	19846208-19876661	19877379-19877424	19877841-19877938
ENSBTAT00000024779	5	chr22	+	49521552-49531507	49520630-49520719	49520753-49520810	49521477-49521551
ENSBTAT00000045476	5	chr3	-	28623391-28623702	28623703-28623758
ENSBTAT00000065869	5	chr29	+	50539399-50558472	50539384-50539398
ENSBTAT00000014922	5	chr9	+	82632473-82633336	82632464-82632472
ENSBTAT00000049793	5	chr3	-	2107192-2126252	2126253-2126277
ENSBTAT00000017765	5	chr8	+	41938246-41979545	41938149-41938237
ENSBTAT00000017963	5	chr11	-	98425082-98429110	98429111-98429113
ENSBTAT00000002262	5	chr16	-	51553541-51556655	51556656-51556682
ENSBTAT00000037007	5	chr22	-	54259648-54337446	54337447-54337875
ENSBTAT00000049486	5	chr19	-	9038200-9041927	9041928-9042048	9042063-9042307
ENSBTAT00000008580	5	chr13	+	60244889-60265244	60244816-60244888
ENSBTAT00000002166	5	chr28	-	35425160-35433904	35433905-35433921
ENSBTAT00000025496	5	chr5	-	44100435-44116239	44116240-44116257
ENSBTAT00000056397	5	chr3	-	34401025-34405907	34405908-34405915
ENSBTAT00000037753	5	chr5	-	104237902-104241979	104241980-104242029	104242062-104242137
ENSBTAT00000008828	5	chr26	-	33238812-33253738	33253739-33253826
ENSBTAT00000020781	5	chr5	-	49348494-49352530	49352531-49352531
ENSBTAT00000002689	5	chr14	-	47005560-47013935	47013936-47014240
ENSBTAT00000009891	5	chr10	-	104175768-104176772	104176773-104176780
ENSBTAT00000020929	5	chr17	-	65047403-65064488	65064489-65064490
ENSBTAT00000024245	5	chr24	+	50444721-50460419	50444699-50444720
ENSBTAT00000022654	5	chr14	-	2624758-2628462	2628463-2628471
ENSBTAT00000009087	5	chr1	-	83573149-83580993	83580994-83581018
ENSBTAT00000047757	5	chr14	+	18307140-18329318	18307115-18307139
ENSBTAT00000052944	5	chr4	-	18950187-18950489	18950490-18950552
ENSBTAT00000014034	5	chr5	-	56276101-56281781	56281782-56281808
ENSBTAT00000001319	5	chr9	-	21763778-21766208	21766209-21766247	21766545-21766634
ENSBTAT00000064934	5	chr9	+	96791121-96791565	96791105-96791120
ENSBTAT00000023512	5	chr10	-	58748957-58787385	58787386-58787414
ENSBTAT00000065845	5	chr29	+	50791817-50794320	50791746-50791816
ENSBTAT00000047081	5	chr27	-	39139085-39139864	39139865-39140021
ENSBTAT00000031877	5	chr18	+	56422333-56430760	56422189-56422281	56422296-56422332
ENSBTAT00000014785	5	chr7	-	5800191-5803107	5803108-5803141
ENSBTAT00000002256	5	chr24	+	3761518-3762444	3761392-3761449
ENSBTAT00000022192	5	chr12	+	14136842-14145893	14136792-14136841
ENSBTAT00000007234	5	chr1	+	148057295-148082061	148057232-148057294
ENSBTAT00000039940	5	chr15	-	42332731-42333027	42333028-42333037
ENSBTAT00000011104	5	chr13	-	51837801-51842049	51842071-51842155
ENSBTAT00000065521	5	chr22	-	53923881-53924433	53924434-53924467
ENSBTAT00000027398	5	chr16	-	81192576-81208700	81208701-81208708	81209775-81209883
ENSBTAT00000057027	5	chr26	+	43276923-43288958	43276859-43276914
ENSBTAT00000020755	5	chr7	-	64076578-64107651	64107652-64107679
ENSBTAT00000002642	5	chr22	+	13336573-13339983	13336554-13336572
ENSBTAT00000054825	5	chr3	+	54828097-54848274	54828064-54828096
ENSBTAT00000015579	5	chr19	+	40691138-40692346	40691102-40691137
ENSBTAT00000022212	5	chr19	-	10894828-10903658	10903659-10903814
ENSBTAT00000062975	5	chr23	+	28665990-28676508	28665971-28665989
ENSBTAT00000001094	5	chrX	-	64684214-64708869	64708870-64709109
ENSBTAT00000006696	5	chr5	-	83186276-83196046	83196047-83196070
ENSBTAT00000048729	5	chr19	+	13192529-13194040	13191398-13191481	13191679-13191767	13192155-13192269
ENSBTAT00000063708	5	chr21	+	55966632-55968362	55966499-55966631
ENSBTAT00000035053	5	chr19	-	33585303-33594740	33594741-33594868
ENSBTAT00000016753	5	chr2	-	107844325-107848708	107848709-107848768
ENSBTAT00000064261	5	chr12	+	15274614-15276029	15274578-15274613
ENSBTAT00000063878	5	chr10	+	34162005-34192795	34161981-34162004
ENSBTAT00000025441	5	chr9	-	61921605-61925635	61925636-61925665
ENSBTAT00000008569	5	chr9	+	97399159-97404522	97399113-97399158
ENSBTAT00000011963	5	chr18	+	50299426-50310253	50299337-50299425
ENSBTAT00000063480	5	chr4	-	46611814-46612625	46612626-46612636
ENSBTAT00000016141	5	chr29	-	29974803-29979585	29979586-29979587
ENSBTAT00000065739	5	chr24	+	44291872-44292990	44291795-44291871
ENSBTAT00000025863	5	chr7	-	41100796-41122562	41122563-41122615
ENSBTAT00000020254	5	chr2	+	128302962-128306994	128302959-128302961
ENSBTAT00000009231	5	chr19	-	5283759-5290259	5290260-5290274
ENSBTAT00000001034	5	chr23	+	17867543-17873174	17866848-17867007	17867533-17867542
ENSBTAT00000060548	5	chrMT	+	4266-5307	4207-4265
ENSBTAT00000012952	5	chr17	+	29777299-29777556	29777271-29777298
ENSBTAT00000026535	5	chr19	+	43500418-43505335	43500281-43500348	43500362-43500417
ENSBTAT00000004364	5	chr5	+	67940792-67959532	67940746-67940791
ENSBTAT00000017131	5	chr5	+	63086353-63092547	63086298-63086352
ENSBTAT00000049295	5	chr20	-	2985749-2986486	2986487-2986574
ENSBTAT00000061119	5	chr19	-	30031040-30059203	30059204-30059237	30060745-30060790	30061044-30061172	30061198-30061287
ENSBTAT00000036173	5	chr7	-	16154276-16158004	16158005-16158006
ENSBTAT00000011979	5	chr8	+	102784501-102790524	102784476-102784500
ENSBTAT00000008754	5	chr17	-	64419027-64426503	64426504-64426510
ENSBTAT00000020624	5	chr11	+	21147966-21151578	21147965-21147965
ENSBTAT00000028299	5	chr25	-	17011684-17025058	17025059-17025072	17025201-17025323
ENSBTAT00000002422	5	chr5	+	70910366-70911285	70910364-70910365
ENSBTAT00000008001	5	chr19	-	58648989-58656230	58656231-58656242	58658970-58659082	58659188-58659258
ENSBTAT00000015235	5	chr16	-	760056-768350	768351-768355
ENSBTAT00000002607	5	chr10	+	45936706-45952110	45936617-45936705
ENSBTAT00000015212	5	chr8	+	60420015-60439343	60415184-60415700	60419982-60420014
ENSBTAT00000007840	5	chr23	-	15000260-15005748	15005757-15005952
ENSBTAT00000015595	5	chr29	-	47009944-47019518	47019519-47019519
ENSBTAT00000023039	5	chr11	+	73186222-73186856	73186132-73186221
ENSBTAT00000011922	5	chr5	-	57758050-57762409	57762410-57762461
ENSBTAT00000031564	5	chr2	-	73804850-73815299	73815300-73815338
ENSBTAT00000020952	5	chr21	-	34970953-35025051	35025052-35025124
ENSBTAT00000053083	5	chr29	-	50695518-50699835	50699836-50700050	50700376-50700497
ENSBTAT00000024011	5	chr18	+	35521165-35534184	35521110-35521164
ENSBTAT00000015248	5	chr13	+	66306260-66314230	66305424-66305619
ENSBTAT00000014193	5	chr16	-	61657545-61681733	61681734-61681784
ENSBTAT00000023704	5	chr16	+	2862016-2875234	2862015-2862015
ENSBTAT00000017381	5	chr16	+	47942386-47947791	47938098-47938162	47942276-47942385
ENSBTAT00000028329	5	chr4	+	115335971-115360689	115335897-115335970
ENSBTAT00000019973	5	chr18	+	46963844-46972220	46963800-46963843
ENSBTAT00000028588	5	chr22	+	7532626-7565025	7532592-7532625
ENSBTAT00000006343	5	chr29	-	44984659-44988709	44988710-44988723
ENSBTAT00000034373	5	chr18	-	24125366-24126333	24126341-24126385
ENSBTAT00000019499	5	chr14	+	2317971-2326718	2314105-2314239
ENSBTAT00000015231	5	chrX	-	109949360-109951138	109951139-109951139	109951430-109951718
ENSBTAT00000024793	5	chr18	+	51607794-51610670	51607748-51607793
ENSBTAT00000014427	5	chr18	+	16739765-16824481	16739739-16739764
ENSBTAT00000006577	5	chr8	-	100221980-100277722	100277723-100277732
ENSBTAT00000047251	5	chr12	-	32554786-32556401	32556402-32556424
ENSBTAT00000007241	5	chr19	+	12231223-12231584	12231222-12231222
ENSBTAT00000049741	5	chr21	-	27897958-27905993	27905994-27906023
ENSBTAT00000006120	5	chr11	+	98931357-98942404	98930989-98931145	98931313-98931356
ENSBTAT00000063575	5	chr1	-	120403009-120404088	120404089-120404110
ENSBTAT00000032574	5	chr7	+	81396101-81396804	81396091-81396100
ENSBTAT00000033811	5	chr3	-	19552536-19557450	19557451-19557468	19560458-19560578
ENSBTAT00000005537	5	chr19	+	27955573-27960099	27955488-27955572
ENSBTAT00000029184	5	chr3	-	8350180-8356345	8356956-8357394	8357585-8357682
ENSBTAT00000026518	5	chr19	+	43446967-43451724	43446951-43446966
ENSBTAT00000010389	5	chr25	+	36034989-36038644	36034945-36034988
ENSBTAT00000000730	5	chr19	+	13525432-13526742	13525425-13525431
ENSBTAT00000000357	5	chr6	-	64961798-64992219	64992220-64992300
ENSBTAT00000002495	5	chr19	+	37919482-37932791	37919335-37919378	37919394-37919481
ENSBTAT00000000036	5	chr19	-	37985585-37994816	37994817-37995113
ENSBTAT00000002861	5	chrX	+	100346827-100366716	100346820-100346826
ENSBTAT00000004016	5	chr10	+	88467535-88522547	88467515-88467534
ENSBTAT00000027687	5	chr2	+	5181037-5211357	5181033-5181036
ENSBTAT00000030370	5	chr29	+	13581143-13581886	13581027-13581142
ENSBTAT00000000606	5	chr1	-	83437865-83442294	83442295-83442308
ENSBTAT00000020376	5	chr23	-	15948727-15988075	15988076-15988112
ENSBTAT00000021909	5	chr4	+	93532937-93554971	93532905-93532936
ENSBTAT00000022419	5	chr15	-	27834018-27858657	27858658-27858671
ENSBTAT00000002832	5	chr21	+	736183-737792	736148-736182
ENSBTAT00000042971	5	chr2	-	129536933-129540976	129540977-129540996
ENSBTAT00000021342	5	chr18	+	50819358-50838361	50819351-50819357
ENSBTAT00000042677	5	chr3	-	114124353-114135056	114135057-114135085
ENSBTAT00000066114	5	chr2	-	8844053-8844553	8844554-8844572
ENSBTAT00000010538	5	chr18	+	54025021-54045583	54024740-54024832	54024845-54025020
ENSBTAT00000008517	5	chr19	-	39995184-40017502	40017503-40017618
ENSBTAT00000021524	5	chr29	+	36878509-36906465	36878505-36878508
ENSBTAT00000012810	5	chr26	-	24226663-24231943	24231944-24231994
ENSBTAT00000008508	5	chr25	-	36446227-36451406	36451407-36451509
ENSBTAT00000029060	5	chr19	-	40747367-40748741	40748742-40748753
ENSBTAT00000018512	5	chr22	+	51435769-51439453	51435755-51435768
ENSBTAT00000048435	5	chr9	-	25263764-25279586	25279587-25279604
ENSBTAT00000013496	5	chr2	+	4554334-4565801	4554308-4554333
ENSBTAT00000002932	5	chr12	+	18963010-18990944	18962893-18963009
ENSBTAT00000028498	5	chr3	+	16827337-16829392	16827081-16827192	16827200-16827336
ENSBTAT00000002582	5	chr4	-	9306414-9323252	9323253-9323348
ENSBTAT00000024402	5	chr19	-	38253561-38255681	38255682-38255850	38256164-38256356
ENSBTAT00000010509	5	chr3	+	110025912-110055110	110025857-110025911
ENSBTAT00000039377	5	chr16	-	64843773-64844924	64844925-64845044
ENSBTAT00000028798	5	chr5	+	109925709-109933537	109925693-109925708
ENSBTAT00000005542	5	chr6	-	20111150-20138597	20138598-20138626
ENSBTAT00000019646	5	chr4	-	113021969-113030533	113033912-113034110	113034128-113034246
ENSBTAT00000045083	5	chr22	-	49946213-49950052	49950053-49950056	49950837-49950926
ENSBTAT00000043390	5	chr25	+	39684040-39733711	39683983-39684039
ENSBTAT00000013402	5	chr12	-	15518992-15522535	15522536-15522649
ENSBTAT00000064153	5	chr25	-	18566260-18570516	18570517-18570559
ENSBTAT00000038690	5	chr21	+	42937760-43000529	42937590-42937759
ENSBTAT00000007228	5	chr14	-	16723393-16745626	16745627-16746426
ENSBTAT00000017999	5	chr16	+	43994268-44004665	43994252-43994267
ENSBTAT00000029347	5	chr13	-	33291610-33369610	33369611-33369620
ENSBTAT00000054050	5	chr26	+	37282719-37285100	37282342-37282718
ENSBTAT00000002395	5	chr19	+	39245741-39251565	39245734-39245740
ENSBTAT00000011760	5	chr5	-	26919414-26921681	26921682-26921687
ENSBTAT00000044557	5	chr18	+	46067593-46078935	46066984-46067255
ENSBTAT00000026122	5	chr13	+	72886683-72924464	72886643-72886682
ENSBTAT00000008161	5	chr25	-	33414265-33493476	33493477-33493482
ENSBTAT00000065758	5	chr19	+	39961401-39964282	39961385-39961400
ENSBTAT00000025063	5	chr5	-	103881479-103888559	103888560-103889018	103889969-103890209	103893704-103893770
ENSBTAT00000036888	5	chr25	+	39343633-39347044	39343618-39343632
ENSBTAT00000004027	5	chr29	+	44726692-44741763	44726668-44726691
ENSBTAT00000009699	5	chr17	+	73273379-73274171	73273373-73273378
ENSBTAT00000001187	5	chrX	-	79282708-79305386	79305387-79305387
ENSBTAT00000064641	5	chr18	+	65047636-65049569	65042536-65042789
ENSBTAT00000001844	5	chr10	+	16108199-16117541	16108184-16108198
ENSBTAT00000009159	5	chrX	+	38597970-38599160	38597968-38597969
ENSBTAT00000019268	5	chr23	-	27550617-27560647	27560648-27560659
ENSBTAT00000047798	5	chr11	-	9683454-9694986	9694987-9694997
ENSBTAT00000025376	5	chrX	-	13915387-13926276	13926277-13926443
ENSBTAT00000065541	5	chrX	+	50499828-50502731	50499592-50499743	50499747-50499827
ENSBTAT00000016607	5	chr18	-	49650522-49658124	49658746-49658848
ENSBTAT00000015378	5	chr19	+	51429344-51431873	51428956-51429131	51429139-51429343
ENSBTAT00000027549	5	chr11	+	66986760-66998537	66983364-66983521	66986626-66986721	66986743-66986759
ENSBTAT00000043779	5	chr10	+	67756279-67765176	67756271-67756278
ENSBTAT00000007203	5	chr2	-	96340578-96349542	96349964-96350045
ENSBTAT00000028688	5	chr2	+	42762913-42764359	42762884-42762912
ENSBTAT00000010856	5	chr21	-	2566-25936	25937-25967
ENSBTAT00000011543	5	chrX	+	10981501-10983415	10981280-10981361	10981382-10981500
ENSBTAT00000063836	5	chr18	-	55745678-55751319	55752160-55752213	55753068-55753196
ENSBTAT00000037203	5	chr14	-	68938073-68938543	68938544-68938547
ENSBTAT00000015208	5	chr8	-	60390945-60393499	60393500-60393503
ENSBTAT00000000576	5	chr29	-	9962193-9970745	9970746-9970771
ENSBTAT00000006410	5	chr25	+	2867520-2884577	2867501-2867519
ENSBTAT00000016915	5	chr10	+	21699229-21708079	21698778-21698845	21698896-21699228
ENSBTAT00000002868	5	chr15	-	35331401-35334046	35334047-35334061
ENSBTAT00000014685	5	chr3	-	95924172-95928574	95928922-95929263
ENSBTAT00000000233	5	chr14	-	72678594-72686976	72687006-72687084
ENSBTAT00000006451	5	chr14	-	71820446-71848531	71848532-71848671
ENSBTAT00000004161	5	chr11	-	95850116-95854734	95854735-95854748
ENSBTAT00000021553	5	chr2	+	95499478-95519762	95499319-95499425	95499449-95499477
ENSBTAT00000038502	5	chr10	+	87344476-87346625	87344345-87344475
ENSBTAT00000016176	5	chr25	-	39736450-39742348	39752002-39752091
ENSBTAT00000026433	5	chr9	+	29748716-29749078	29748683-29748715
ENSBTAT00000026654	5	chr23	+	17731040-17771515	17731034-17731039
ENSBTAT00000000177	5	chrX	+	11966614-11968272	11966613-11966613
ENSBTAT00000009094	5	chr16	-	56636319-56660494	56660495-56660518
ENSBTAT00000055538	5	chr2	+	61821905-61852264	61821898-61821904
ENSBTAT00000026002	5	chr25	-	27737582-27738205	27738206-27738240
ENSBTAT00000020084	5	chr5	+	110021365-110026384	110021337-110021364
ENSBTAT00000026323	5	chr15	+	47329716-47331334	47329625-47329715
ENSBTAT00000021701	5	chr18	-	48803147-48810095	48810096-48810110
ENSBTAT00000006646	5	chrX	+	91180863-91191308	91180697-91180862
ENSBTAT00000019215	5	chr18	-	56443747-56455743	56455744-56455777
ENSBTAT00000045888	5	chr22	+	48146336-48146712	48146264-48146335
ENSBTAT00000035929	5	chr7	-	19297266-19298870	19298871-19298900
ENSBTAT00000064843	5	chr22	+	52425504-52428832	52415857-52415982	52418419-52418543	52420967-52421102	52421680-52422736	52423457-52423583	52425333-52425428	52425435-52425503
ENSBTAT00000044975	5	chr23	-	31670731-31671141	31671142-31671165
ENSBTAT00000000500	5	chr19	-	28422865-28423634	28423635-28423635
ENSBTAT00000045066	5	chr5	+	47736728-47737193	47736701-47736727
ENSBTAT00000024363	5	chr23	-	49302303-49303199	49303200-49303231
ENSBTAT00000012804	5	chr19	+	23422880-23430667	23418869-23418909	23422878-23422879
ENSBTAT00000010281	5	chr1	-	145596461-145610047	145610048-145610091
ENSBTAT00000006363	5	chr18	+	25334588-25339259	25334351-25334459	25334466-25334587
ENSBTAT00000004477	5	chr7	+	45354486-45359172	45354413-45354485
ENSBTAT00000022782	5	chr4	-	112989514-113006466	113006467-113006658
ENSBTAT00000014983	5	chrX	+	44838040-44838528	44837938-44838007
ENSBTAT00000013637	5	chr8	-	1792852-1816770	1816771-1816965
ENSBTAT00000065505	5	chr17	+	56724777-56752192	56724750-56724776
ENSBTAT00000018327	5	chr2	+	107949740-107957014	107949639-107949739
ENSBTAT00000029271	5	chr10	-	86170653-86179237	86179238-86179380
ENSBTAT00000018429	5	chr18	-	65960799-65963496	65963497-65963500
ENSBTAT00000006510	5	chr10	+	26288223-26289852	26288218-26288222
ENSBTAT00000056901	5	chr7	+	53986019-53988346	53985846-53986018
ENSBTAT00000061306	5	chr10	+	21325414-21345624	21325403-21325413
ENSBTAT00000026019	5	chr22	-	7001971-7024065	7024066-7024072
ENSBTAT00000014908	5	chr10	+	44101816-44114905	44101726-44101815
ENSBTAT00000007522	5	chr16	+	52997830-52998556	52997754-52997829
ENSBTAT00000046357	5	chr26	+	25060219-25064877	25060002-25060051	25060069-25060218
ENSBTAT00000007965	5	chr13	-	47779510-47787910	47787911-47787969
ENSBTAT00000001113	5	chr16	-	30119202-30160574	30160575-30160647
ENSBTAT00000045547	5	chr18	+	36584633-36595360	36584616-36584632
ENSBTAT00000001270	5	chr13	-	75365123-75367907	75367908-75368019
ENSBTAT00000008749	5	chr4	-	81919125-81929351	81929352-81929352
ENSBTAT00000053960	5	chr2	+	30091989-30092690	30091981-30091988
ENSBTAT00000002377	5	chr7	+	4022381-4026425	4022362-4022380
ENSBTAT00000011959	5	chr14	-	16759639-16763916	16763918-16763972	16764035-16764124	16764162-16764236
ENSBTAT00000024829	5	chr5	+	119926286-120029002	119926285-119926285
ENSBTAT00000028660	5	chr29	+	30013437-30018246	30003174-30003244	30009762-30009851	30009859-30009948	30013082-30013180	30013412-30013436
ENSBTAT00000043686	5	chr3	+	70246971-70275573	70246930-70246970
ENSBTAT00000028930	5	chr17	+	62352245-62363636	62351861-62352244
ENSBTAT00000007606	5	chr1	-	53295477-53368940	53368941-53368975
ENSBTAT00000065287	5	chr21	-	19391574-19391762	19391763-19391764
ENSBTAT00000024417	5	chr14	+	59974386-59985200	59974370-59974385
ENSBTAT00000002297	5	chr9	-	82007665-82027058	82027059-82027111
ENSBTAT00000002488	5	chr10	+	21626432-21637359	21620547-21620655	21626428-21626431
ENSBTAT00000000549	5	chr23	-	7655892-7658885	7658886-7658897	7660789-7661021
ENSBTAT00000012008	5	chr17	-	18734079-18735046	18735047-18735057
ENSBTAT00000054608	5	chr12	-	14843776-14846181	14846182-14846807
ENSBTAT00000036427	5	chr8	-	84976257-84981349	84981393-84981516
ENSBTAT00000064096	5	chr23	+	27206812-27209107	27206702-27206811
ENSBTAT00000055155	5	chr15	+	51667478-51669427	51667417-51667477
ENSBTAT00000026632	5	chr29	-	9263218-9300511	9300512-9300527
ENSBTAT00000057554	5	chr10	-	82574442-82575288	82575289-82575367
ENSBTAT00000007762	5	chr3	-	80243543-80254246	80254247-80254307
ENSBTAT00000007322	5	chr13	-	65744269-65745100	65745101-65745118
ENSBTAT00000019339	5	chr22	-	48725422-48731727	48731728-48731834
ENSBTAT00000064815	5	chr18	-	63119873-63124888	63124889-63124912	63125112-63125259
ENSBTAT00000065516	5	chrX	-	71676362-71677651	71677652-71677675
ENSBTAT00000038514	5	chr5	-	26730147-26733390	26733391-26733401
ENSBTAT00000034170	5	chr16	-	42881664-42899260	42899261-42899293	42899397-42899445
ENSBTAT00000027172	5	chr8	+	62891041-62892603	62887839-62887916
ENSBTAT00000009461	5	chr6	-	92061508-92076962	92076963-92076977
ENSBTAT00000004268	5	chr26	+	21703370-21710503	21700612-21700692
ENSBTAT00000000410	5	chr14	-	2018559-2021709	2021710-2021771
ENSBTAT00000022448	5	chr13	-	73391554-73401614	73401615-73401665
ENSBTAT00000064272	5	chr18	+	46658433-46668809	46658228-46658317	46658335-46658432
ENSBTAT00000029280	5	chr11	-	11540747-11548873	11548874-11549115
ENSBTAT00000010682	5	chr3	+	59783839-59791977	59783716-59783838
ENSBTAT00000008423	5	chr5	-	113079627-113088634	113088635-113088636
ENSBTAT00000017878	5	chr1	-	114292426-114431455	114431456-114431549	114431929-114432055
ENSBTAT00000049039	5	chr1	+	9242710-9250037	9242670-9242709
ENSBTAT00000027339	5	chr16	-	46249163-46265920	46265921-46266044
ENSBTAT00000053032	5	chr11	-	60268166-60268762	60268763-60268789
ENSBTAT00000004442	5	chr13	+	38546389-38554838	38544460-38544531
ENSBTAT00000014187	5	chr3	-	92586247-92603659	92603660-92603676
ENSBTAT00000056995	5	chr14	+	69145536-69149006	69145288-69145535
ENSBTAT00000046260	5	chr19	-	23324762-23357323	23357324-23357365
ENSBTAT00000004334	5	chr9	+	26285050-26304762	26285040-26285049
ENSBTAT00000002597	5	chr5	+	47901612-47905608	47899657-47899743	47901605-47901611
ENSBTAT00000004154	5	chr5	-	102100648-102101142	102101143-102101261
ENSBTAT00000016020	5	chr25	+	2439751-2441210	2439732-2439750
ENSBTAT00000030541	5	chrX	-	142041442-142056938	142056939-142056950
ENSBTAT00000015994	5	chr18	-	13938827-13945489	13945490-13945506
ENSBTAT00000056840	5	chr7	+	16415204-16423129	16415172-16415203
ENSBTAT00000008891	5	chr29	+	44424071-44439541	44424055-44424070
ENSBTAT00000063699	5	chr25	+	3521520-3532204	3521517-3521519
ENSBTAT00000052791	5	chr12	-	11441775-11443817	11443818-11444059
ENSBTAT00000012510	5	chr5	+	113565317-113569978	113564916-113565098	113565150-113565262
ENSBTAT00000017638	5	chr28	-	33875820-33924983	33924984-33925001
ENSBTAT00000003149	5	chr12	+	87630497-87631510	87630488-87630496
ENSBTAT00000065912	5	chr29	-	49836432-49840072	49840073-49840127
ENSBTAT00000020108	5	chr22	+	37538101-37556710	37538097-37538100
ENSBTAT00000030224	5	chr29	-	36988682-37011135	37011136-37011163
ENSBTAT00000001512	5	chr25	+	36300532-36305041	36300426-36300515
ENSBTAT00000015480	5	chr13	-	54308647-54343470	54343471-54343482
ENSBTAT00000009044	5	chr5	-	27091609-27115819	27115820-27115962
ENSBTAT00000019352	5	chr16	+	25059261-25064940	25059246-25059260
ENSBTAT00000004810	5	chr15	-	54196170-54202633	54202634-54202690
ENSBTAT00000003219	5	chr16	+	51589109-51604672	51589107-51589108
ENSBTAT00000011436	5	chr11	+	14162023-14166468	14162022-14162022
ENSBTAT00000064148	5	chr25	+	1288766-1301379	1288744-1288765
ENSBTAT00000020655	5	chr17	+	20602272-20616261	20602193-20602271
ENSBTAT00000032213	5	chr1	-	83466847-83484338	83484537-83484814	83484834-83484923	83485416-83485549
ENSBTAT00000063114	5	chr18	-	39376391-39378454	39378455-39378575	39379577-39379666	39379674-39379763	39379765-39379833	39381660-39381714
ENSBTAT00000019854	5	chr16	+	925083-935131	924942-925082
ENSBTAT00000031968	5	chr18	-	50787088-50794673	50794674-50794689
ENSBTAT00000007573	5	chr14	+	2814587-2816685	2814536-2814586
ENSBTAT00000019626	5	chr1	-	121863151-121867967	121867968-121868002
ENSBTAT00000038384	5	chr3	-	11468021-11468512	11468513-11468582
ENSBTAT00000005857	5	chr18	-	55525319-55534438	55534439-55534499	55536610-55536721
ENSBTAT00000005375	5	chr7	-	45433859-45436865	45436866-45436890
ENSBTAT00000064455	5	chr14	-	3578346-3586015	3586016-3586352	3588663-3588752	3595936-3596025
ENSBTAT00000043181	5	chr2	+	123392015-123401324	123391955-123392014
ENSBTAT00000020388	5	chr3	-	19788206-19806629	19806630-19806687	19806697-19806760
ENSBTAT00000003736	5	chr25	-	36881739-36885596	36885597-36885651	36885663-36885752
ENSBTAT00000016179	5	chr21	+	33646397-33647525	33646396-33646396
ENSBTAT00000004757	5	chr27	+	37422653-37437162	37422612-37422652
ENSBTAT00000026568	5	chr5	+	25255494-25286217	25255475-25255493
ENSBTAT00000046252	5	chr25	+	14646656-14702742	14646650-14646655
ENSBTAT00000045443	5	chr6	-	95908624-95908893	95908894-95908978
ENSBTAT00000027478	5	chr4	-	58724265-58724900	58724901-58724924
ENSBTAT00000001558	5	chr16	+	77046129-77250393	77045962-77046128
ENSBTAT00000020355	5	chr5	-	104346662-104354420	104354421-104354510	104354569-104354617
ENSBTAT00000065512	5	chr7	+	53973806-53976193	53973706-53973805
ENSBTAT00000026804	5	chr11	-	10089786-10093086	10093087-10093283	10093366-10093504	10093572-10093732	10093734-10094113
ENSBTAT00000007028	5	chr17	-	56573543-56584354	56584355-56584416
ENSBTAT00000017932	5	chr5	+	49718467-49740885	49718451-49718466
ENSBTAT00000021025	5	chr5	+	31048546-31052006	31048533-31048545
ENSBTAT00000052666	5	chr23	+	7327198-7331684	7327184-7327197
ENSBTAT00000030146	5	chr29	-	40940932-40952888	40952889-40953022
ENSBTAT00000025255	5	chr19	+	35490628-35508807	35486569-35486661	35486678-35486767	35488529-35488613	35490507-35490611	35490613-35490627
ENSBTAT00000002828	5	chr1	-	65024153-65031968	65031969-65032003
ENSBTAT00000005111	5	chr7	-	5611162-5615225	5615226-5615249	5615280-5615369
ENSBTAT00000028386	5	chr19	+	36877017-36881128	36877007-36877016
ENSBTAT00000003259	5	chr24	-	46300459-46309366	46309367-46309428
ENSBTAT00000027467	5	chr2	-	107908452-107915086	107915087-107915146	107916670-107916815
ENSBTAT00000000556	5	chr15	-	22566929-22570256	22570257-22570487
ENSBTAT00000013108	5	chr1	+	67588920-67597019	67588913-67588919
ENSBTAT00000025996	5	chrX	-	40484795-40500923	40500924-40500997	40501638-40502077
ENSBTAT00000046197	5	chr11	+	26402682-26426120	26402664-26402681
ENSBTAT00000000315	5	chr8	-	104342905-104352825	104352826-104352892
ENSBTAT00000014579	5	chr7	-	47554105-47556032	47556033-47556047
ENSBTAT00000055483	5	chr16	-	53131205-53133055	53133056-53133092
ENSBTAT00000028439	5	chr24	-	49610404-49615823	49615824-49615883
ENSBTAT00000014277	5	chr23	-	31278371-31281323	31281324-31281340
ENSBTAT00000017744	5	chrX	-	140120347-140138151	140142804-140142956	140143143-140143365	140143688-140143934	140153694-140153859	140154755-140155047
ENSBTAT00000018147	5	chr19	-	39056971-39069122	39069123-39069256	39070272-39070371	39070678-39070888	39070919-39071008
ENSBTAT00000020259	5	chr7	+	63709271-63747740	63709226-63709270
ENSBTAT00000056472	5	chr8	+	62722030-62722587	62721910-62722029
ENSBTAT00000065929	5	chr25	-	38572588-38575940	38575941-38575993
ENSBTAT00000034695	5	chr19	+	56453856-56455637	56453851-56453855
ENSBTAT00000056812	5	chr15	+	78443956-78450583	78442310-78442359
ENSBTAT00000065627	5	chr11	-	106125018-106152298	106152299-106152406
ENSBTAT00000021677	5	chr8	-	77318255-77320448	77320449-77320465
ENSBTAT00000019587	5	chr8	-	63271189-63297828	63297829-63297885
ENSBTAT00000017442	5	chr5	+	103853322-103857548	103853206-103853321
ENSBTAT00000052050	5	chr7	+	88648457-88650528	88648383-88648456
ENSBTAT00000028608	5	chr19	+	40961497-40974702	40961445-40961496
ENSBTAT00000015936	5	chr1	+	130588843-130615791	130588807-130588842
ENSBTAT00000013947	5	chr1	+	97308271-97324962	97308229-97308270
ENSBTAT00000065154	5	chr5	-	26979339-26985686	26985687-26985711
ENSBTAT00000009158	5	chr23	-	28101727-28105320	28105321-28105386
ENSBTAT00000010639	5	chr2	+	4541472-4548727	4541432-4541471
ENSBTAT00000055751	5	chr10	+	20780358-20781857	20780351-20780357
ENSBTAT00000054971	5	chr7	+	88995196-88995993	88995171-88995195
ENSBTAT00000042743	5	chr11	-	103939070-103964031	103964032-103964101	103967571-103967740
ENSBTAT00000023040	5	chr23	-	32775581-32786297	32786298-32786335
ENSBTAT00000019983	5	chr11	-	74511607-74590924	74590925-74590943	74600330-74600487
ENSBTAT00000024911	5	chr4	+	81642481-81644519	81642282-81642340	81642366-81642480
ENSBTAT00000018301	5	chr13	-	52449560-52462362	52462363-52462373
ENSBTAT00000013428	5	chr3	-	118134026-118158557	118158558-118158558
ENSBTAT00000028387	5	chr19	-	36860483-36870127	36874741-36874781	36875348-36875422
ENSBTAT00000021450	5	chr12	-	33647815-33648405	33648406-33648530
ENSBTAT00000013082	5	chr4	-	99016785-99033590	99033591-99033628
ENSBTAT00000049133	5	chr14	+	2288555-2293395	2288543-2288554
ENSBTAT00000029458	5	chr17	+	73316336-73319008	73316277-73316335
ENSBTAT00000012065	5	chr23	+	47011203-47032167	47011195-47011202
ENSBTAT00000018930	5	chr27	-	5560976-5564586	5564587-5564698
ENSBTAT00000014607	5	chr2	+	90139395-90172951	90139109-90139350
ENSBTAT00000027683	5	chr19	-	10634793-10635464	10635465-10635502
ENSBTAT00000064382	5	chr2	+	94202055-94202354	94202052-94202054
ENSBTAT00000027825	5	chr16	-	75346250-75373188	75373189-75373255
ENSBTAT00000013888	5	chr19	-	27653444-27656067	27656068-27656118
ENSBTAT00000022469	5	chr2	-	23299147-23299368	23299369-23299479
ENSBTAT00000007094	5	chr6	-	89922143-89932628	89932629-89932655
ENSBTAT00000042668	5	chr5	+	112685001-112697359	112684846-112685000
ENSBTAT00000024873	5	chr1	+	150144149-150153934	150144126-150144148
ENSBTAT00000028615	5	chr5	-	27044009-27047853	27047854-27048149
ENSBTAT00000005789	5	chr2	-	126860368-126873806	126873807-126873809
ENSBTAT00000005171	5	chr11	+	4280893-4283779	4280877-4280892
ENSBTAT00000052346	5	chr1	+	35603049-35604149	35603014-35603048
ENSBTAT00000047947	5	chr3	+	14808605-14815178	14808538-14808604
ENSBTAT00000056966	5	chr19	+	51665458-51667844	51659879-51659936	51660128-51660457	51664807-51665457
ENSBTAT00000027065	5	chr11	-	100228241-100236769	100236770-100236777
ENSBTAT00000022601	5	chr5	-	109404797-109426945	109426946-109427181	109430131-109430210
ENSBTAT00000066178	5	chr5	-	67960359-67967214	67967339-67967624	67967964-67968020	67972910-67973040
ENSBTAT00000022626	5	chr14	-	21033277-21034329	21034330-21034362
ENSBTAT00000044250	5	chr23	-	50327386-50331704	50331705-50331740
ENSBTAT00000064522	5	chr7	+	53979051-53981402	53978884-53979050
ENSBTAT00000026630	5	chrX	-	13559123-13564931	13564932-13564962
ENSBTAT00000026036	5	chr25	+	2281945-2285931	2281914-2281944
ENSBTAT00000010297	5	chr18	+	46743916-46752315	46743816-46743895
ENSBTAT00000008092	5	chr4	-	84628122-84628559	84628560-84628629
ENSBTAT00000035128	5	chr7	-	67287094-67321469	67321470-67321485
ENSBTAT00000020111	5	chr7	-	13731958-13735788	13735789-13735804
ENSBTAT00000036523	5	chr10	-	15009940-15019251	15019252-15019303
ENSBTAT00000024854	5	chr23	-	45276589-45287368	45287369-45287382
ENSBTAT00000001861	5	chr7	+	15998423-16007529	15998184-15998422
ENSBTAT00000013247	5	chr18	+	65621142-65621509	65621124-65621141
ENSBTAT00000000254	5	chr1	-	64806556-64835591	64835592-64835604
ENSBTAT00000052712	5	chr9	-	75262831-75291455	75291456-75291562
ENSBTAT00000003013	5	chr6	-	73639370-73648429	73648430-73648628	73648631-73648788	73648873-73648964
ENSBTAT00000024233	5	chr5	+	101439877-101452407	101439864-101439876
ENSBTAT00000006866	5	chr10	-	13318875-13323526	13323527-13323546
ENSBTAT00000004507	5	chr18	-	65700279-65701523	65701524-65701880
ENSBTAT00000039788	5	chr27	+	36108533-36125175	36108213-36108302	36108507-36108532
ENSBTAT00000001054	5	chr3	+	19060353-19067401	19060336-19060352
ENSBTAT00000035771	5	chr10	+	77359722-77378295	77359699-77359721
ENSBTAT00000043971	5	chr29	+	50689638-50694424	50689617-50689637
ENSBTAT00000063737	5	chr21	-	69533538-69534140	69534141-69534188
ENSBTAT00000019810	5	chr1	-	145688433-145695944	145695945-145695949
ENSBTAT00000009687	5	chr25	+	38576192-38584314	38576180-38576191
ENSBTAT00000006619	5	chr25	+	26526080-26529670	26525936-26526079
ENSBTAT00000016302	5	chr11	-	98806164-98823350	98823351-98823430	98823494-98823539	98823948-98824177
ENSBTAT00000005777	5	chr7	-	18183237-18187953	18187954-18187957
ENSBTAT00000010619	5	chr15	+	30117755-30121430	30117711-30117754
ENSBTAT00000063691	5	chr12	-	69574459-69575727	69575728-69576719
ENSBTAT00000046035	5	chr29	-	43146856-43149460	43149461-43149502
ENSBTAT00000016368	5	chr21	+	26609988-26643266	26609975-26609987
ENSBTAT00000025587	5	chr25	-	26208972-26214950	26214951-26215179	26216683-26216762	26216977-26217059
ENSBTAT00000057452	5	chr22	+	51456200-51470441	51456172-51456199
ENSBTAT00000007761	5	chr8	+	11372938-11389199	11372909-11372937
ENSBTAT00000031279	5	chr28	+	45410676-45418793	45410621-45410675
ENSBTAT00000003768	5	chr10	+	99351222-99352544	99351170-99351221
ENSBTAT00000029705	5	chr17	-	46028480-46029470	46029471-46029833	46030503-46030540	46037408-46037519
ENSBTAT00000016073	5	chrX	+	40402701-40410481	40402682-40402700
ENSBTAT00000001702	5	chr18	+	55925891-55929294	55925837-55925890
ENSBTAT00000025484	5	chr14	-	24955079-24956324	24956325-24956435
ENSBTAT00000024059	5	chr23	-	48974674-49233786	49233787-49233810
ENSBTAT00000002398	5	chr9	-	30127786-30140793	30140794-30140803
ENSBTAT00000013367	5	chr18	-	34636280-34660241	34660242-34660267
ENSBTAT00000038488	5	chr16	-	64948332-64958885	64958886-64958906
ENSBTAT00000026407	5	chr18	-	35121243-35124820	35124821-35124910
ENSBTAT00000007165	5	chr25	+	35091300-35095676	35091291-35091299
ENSBTAT00000019620	5	chr7	+	47943546-47959145	47943453-47943545
ENSBTAT00000025309	5	chr1	+	83090390-83091984	83090324-83090389
ENSBTAT00000008722	5	chr13	-	60077491-60091145	60091287-60091391
ENSBTAT00000027507	5	chr3	+	34126163-34147197	34126150-34126162
ENSBTAT00000020099	5	chr2	-	122150084-122154154	122154155-122154186
ENSBTAT00000022712	5	chr7	+	67331187-67338606	67331004-67331186
ENSBTAT00000057439	5	chr13	+	59957517-59958130	59957509-59957516
ENSBTAT00000049199	5	chr6	+	96650285-96657180	96649161-96649410
ENSBTAT00000023416	5	chr28	+	39625034-39741893	39625030-39625033
ENSBTAT00000050485	5	chr21	+	69455152-69466051	69452264-69452372	69454049-69454125	69455011-69455151
ENSBTAT00000038022	5	chr2	-	122685823-122695535	122696078-122696150
ENSBTAT00000016755	5	chr15	+	82033375-82042917	82032872-82032975
ENSBTAT00000001890	5	chr25	-	7734591-7746003	7746004-7746018
ENSBTAT00000012777	5	chr24	-	4515594-4521309	4521310-4521320
ENSBTAT00000044517	5	chr11	+	68560573-68572075	68560559-68560572
ENSBTAT00000022040	5	chr25	+	216922-217650	216904-216921
ENSBTAT00000021948	5	chr5	-	113971402-113979372	113979373-113979378
ENSBTAT00000000413	5	chr28	-	29370791-29399632	29399633-29399789
ENSBTAT00000054642	5	chr20	+	20088695-20200206	20088693-20088694
ENSBTAT00000008128	5	chr7	-	16811452-16817517	16817518-16817527
ENSBTAT00000031534	5	chr25	-	2442007-2443352	2443353-2443759	2444330-2444436	2444572-2444621
ENSBTAT00000054735	5	chr2	-	127251767-127255331	127255332-127255435	127255943-127256173
ENSBTAT00000007036	5	chr15	-	44469332-44472111	44472112-44472114
ENSBTAT00000024724	5	chr11	+	10071901-10089833	10071876-10071900
ENSBTAT00000017372	5	chr29	+	50046626-50065230	50046348-50046625
ENSBTAT00000044482	5	chr2	-	92993922-92995706	92995707-92995707
ENSBTAT00000001510	5	chr25	+	36305262-36306273	36305261-36305261
ENSBTAT00000048852	5	chr7	+	2905629-2909524	2905624-2905628
ENSBTAT00000044792	5	chr3	+	106880039-106880542	106879830-106880038
ENSBTAT00000022183	5	chr21	-	46065549-46068942	46068943-46068965	46069042-46069088
ENSBTAT00000043199	5	chr7	+	53424462-53426334	53423153-53423250	53423860-53424461
ENSBTAT00000001731	5	chrX	-	57744030-57756166	57756167-57756205
ENSBTAT00000025109	5	chr18	-	49964825-49980185	49980186-49980213
ENSBTAT00000019228	5	chr1	+	135945605-135951507	135945600-135945604
ENSBTAT00000030916	5	chr21	+	70707408-70715785	70705948-70706187
ENSBTAT00000023162	5	chr11	-	72582295-72590668	72590669-72590702
ENSBTAT00000013208	5	chr25	-	3603663-3609530	3609531-3609562	3609589-3609670
ENSBTAT00000048410	5	chr20	+	6760173-6794112	6760155-6760172
ENSBTAT00000035149	5	chr19	+	26675245-26676864	26675230-26675244
ENSBTAT00000057413	5	chr23	-	19388894-19395134	19395135-19395149
ENSBTAT00000023221	5	chr15	-	35693278-35715902	35715903-35715904
ENSBTAT00000043502	5	chr19	-	36214293-36217603	36217620-36217704
ENSBTAT00000037186	5	chr14	+	71743472-71748296	71743415-71743471
ENSBTAT00000053229	5	chr11	-	49070190-49071859	49071860-49071862
ENSBTAT00000027554	5	chr23	+	27529856-27531864	27522989-27523078
ENSBTAT00000001617	5	chr8	+	17323316-17393937	17323283-17323315
ENSBTAT00000043207	5	chr19	-	40029607-40039606	40039607-40039630
ENSBTAT00000016409	5	chr19	-	8886028-8891010	8891011-8891113
ENSBTAT00000063194	5	chr7	-	67407605-67407826	67407827-67407987
ENSBTAT00000005183	5	chr11	+	4306683-4321375	4306620-4306682
ENSBTAT00000012314	5	chr9	-	23746500-23855786	23855787-23855788
ENSBTAT00000000463	5	chr27	-	23463555-23505183	23505184-23505275	23510255-23510369
ENSBTAT00000048677	5	chr20	+	10018767-10022546	10018726-10018766
ENSBTAT00000013873	5	chr10	-	70929454-70932764	70942217-70942336	70942365-70942419	70944341-70944459
ENSBTAT00000030306	5	chr29	+	27194434-27221901	27193475-27193585	27194153-27194248	27194266-27194313	27194433-27194433
ENSBTAT00000017416	5	chr19	-	20588068-20591570	20591571-20591598
ENSBTAT00000019650	5	chr7	-	77264728-77270660	77270661-77270717
ENSBTAT00000005445	5	chr11	-	27260475-27263699	27263700-27263749
ENSBTAT00000019191	5	chr8	-	104207699-104218857	104218858-104218868
ENSBTAT00000007335	5	chr2	+	119050744-119051409	119050734-119050743
ENSBTAT00000007749	5	chr14	+	24747219-24772713	24747218-24747218
ENSBTAT00000017411	5	chr19	-	20567270-20572913	20572914-20572926
ENSBTAT00000037243	5	chr1	+	351708-362907	351668-351707
ENSBTAT00000028986	5	chr15	-	78463174-78475425	78475426-78475611
ENSBTAT00000024444	5	chr17	-	56953813-56961603	56961604-56961710
ENSBTAT00000065092	5	chr19	-	20698684-20702070	20702071-20702499
ENSBTAT00000025616	5	chr10	+	87160747-87200485	87160618-87160746
ENSBTAT00000020188	5	chr8	+	91626225-91635220	91626208-91626224
ENSBTAT00000024401	5	chr8	-	15978603-15979256	15979257-15979293	15979305-15979394
ENSBTAT00000016771	5	chr11	-	45690020-45699417	45699418-45699505
ENSBTAT00000017703	5	chrX	-	94378601-94380496	94380497-94380566	94380573-94380669	94380690-94380746
ENSBTAT00000011362	5	chr5	+	103737177-103747996	103737082-103737176
ENSBTAT00000004170	5	chr13	+	67118490-67120879	67118478-67118489
ENSBTAT00000009330	5	chr21	+	26109824-26119769	26109802-26109823
ENSBTAT00000007504	5	chr10	-	30361781-30367052	30367053-30367318
ENSBTAT00000004287	5	chr26	-	44047737-44081511	44081512-44081941
ENSBTAT00000038460	5	chr21	-	70113045-70118400	70118401-70118423
ENSBTAT00000018267	5	chr7	+	64020057-64027999	64019722-64020056
ENSBTAT00000002933	5	chr9	+	512139-516069	511943-512138
ENSBTAT00000028499	5	chr3	+	16818414-16824125	16817321-16817477	16817798-16817849	16817855-16818255
ENSBTAT00000025357	5	chr18	-	62472030-62474435	62474436-62474467
ENSBTAT00000065286	5	chr6	-	22671263-22671739	22671740-22671798
ENSBTAT00000057162	5	chr13	+	66799465-66853779	66799219-66799464
ENSBTAT00000064044	5	chr2	-	98279695-98378538	98378539-98378569
ENSBTAT00000022949	5	chr21	+	34156312-34167331	34156249-34156311
ENSBTAT00000024063	5	chr3	+	19666793-19678632	19666784-19666792
ENSBTAT00000011125	5	chr16	-	29150789-29177234	29177235-29177252
ENSBTAT00000004686	5	chr3	-	20187039-20195550	20197229-20197390
ENSBTAT00000020832	5	chr10	+	82412752-82426801	82412738-82412751
ENSBTAT00000035792	5	chr7	-	22519686-22532977	22532978-22532982
ENSBTAT00000014893	5	chr16	-	47623671-47629295	47629296-47629347
ENSBTAT00000047578	5	chr4	-	32858616-32873479	32873480-32873480
ENSBTAT00000033894	5	chr3	-	16801898-16811320	16811321-16811394
ENSBTAT00000010317	5	chr3	+	49770192-49781516	49770181-49770191
ENSBTAT00000024161	5	chr6	+	100006745-100011712	100006744-100006744
ENSBTAT00000001989	5	chr3	+	14154160-14159242	14154128-14154159
ENSBTAT00000040008	5	chr14	-	78605262-78605673	78605674-78605698
ENSBTAT00000063060	5	chr1	-	130778634-130792040	130792041-130792054
ENSBTAT00000048967	5	chr1	-	88405655-88410920	88414884-88414967
ENSBTAT00000017386	5	chr29	-	37526201-37555971	37555972-37556004	37556006-37556095	37556204-37556303	37556305-37556417
ENSBTAT00000010264	5	chr17	+	54425952-54452508	54425633-54425925	54425938-54425951
ENSBTAT00000006106	5	chr19	+	36223570-36225626	36223560-36223569
ENSBTAT00000065590	5	chrX	-	79540625-79544590	79544591-79544650
ENSBTAT00000018492	5	chr18	-	53383534-53392948	53392949-53393086	53393444-53393527	53393532-53393621
ENSBTAT00000013086	5	chr14	-	18015440-18033296	18033297-18033575
ENSBTAT00000001699	5	chr9	+	97493688-97499407	97492962-97493069
ENSBTAT00000016992	5	chr16	-	29758142-29773642	29773643-29773653
ENSBTAT00000017833	5	chr14	-	72882726-72908112	72908113-72908190
ENSBTAT00000011043	5	chr2	-	13825855-13873784	13873785-13874050
ENSBTAT00000051851	5	chr19	+	37159424-37176235	37159421-37159423
ENSBTAT00000021619	5	chr19	-	44492690-44496188	44496189-44496231
ENSBTAT00000016136	5	chrX	-	84657971-84661552	84661553-84661707
ENSBTAT00000034789	5	chr19	+	43441583-43443429	43441294-43441529
ENSBTAT00000012652	5	chr15	-	76836655-76878732	76878733-76878734
ENSBTAT00000024656	5	chr7	-	22577243-22580777	22580778-22580784
ENSBTAT00000063453	5	chrX	-	23420854-23421141	23421142-23421207
ENSBTAT00000021471	5	chr19	-	56859683-56862920	56862921-56863119
ENSBTAT00000001255	5	chr28	-	29460098-29461928	29461929-29461934
ENSBTAT00000065157	5	chr15	+	66929952-66930443	66929683-66929951
ENSBTAT00000031441	5	chr10	-	62284071-62295576	62295577-62295608
ENSBTAT00000065318	5	chr20	-	37459224-37460183	37460184-37460187
ENSBTAT00000001208	5	chr17	+	71038498-71040693	71038434-71038497
ENSBTAT00000025007	5	chr13	+	57889707-57899205	57889657-57889706
ENSBTAT00000022180	5	chr17	+	41249493-41262410	41249474-41249492
ENSBTAT00000002672	5	chr4	+	77860261-77862353	77859932-77860021	77860249-77860260
ENSBTAT00000065478	5	chr29	-	43163337-43163913	43163914-43164096
ENSBTAT00000055832	5	chr22	+	15444466-15451791	15444444-15444465
ENSBTAT00000001313	5	chr4	-	78816512-78821610	78821611-78821626
ENSBTAT00000005126	5	chr2	-	107015360-107020262	107020263-107020288
ENSBTAT00000064944	5	chr5	-	110979040-110987124	110987125-110987185
ENSBTAT00000010907	5	chr19	-	27769639-27773345	27773346-27773353	27773775-27773848	27782387-27782488
ENSBTAT00000025495	5	chr5	-	44127711-44133546	44133547-44133578	44139671-44139760
ENSBTAT00000008447	5	chr3	-	32003756-32020661	32020662-32020718
ENSBTAT00000064670	5	chr13	-	58019524-58049012	58049013-58049092
ENSBTAT00000031476	5	chr8	-	25197704-25199286	25199287-25199331
ENSBTAT00000027794	5	chr12	+	91100867-91103281	91095153-91095268	91095852-91095907	91097408-91097487	91098357-91098478	91100828-91100866
ENSBTAT00000025277	5	chr11	-	4173061-4239724	4239725-4239725
ENSBTAT00000010231	5	chr7	+	50941047-50958425	50933767-50933901	50936012-50936136	50936234-50936504	50936546-50936635	50936640-50936816	50936829-50936918	50940967-50941046
ENSBTAT00000029003	5	chr4	+	104850911-104856526	104850896-104850910
ENSBTAT00000030290	5	chr29	+	28469440-28481171	28469414-28469439
ENSBTAT00000026386	5	chr25	-	110168-112894	112895-112905
ENSBTAT00000043202	5	chr7	+	53455880-53461671	53455843-53455879
ENSBTAT00000001990	5	chr3	-	14146763-14153732	14153733-14153909
ENSBTAT00000001479	5	chr7	+	23480315-23513315	23480284-23480314
ENSBTAT00000004519	5	chr7	-	20565301-20568880	20568881-20568932
ENSBTAT00000005061	5	chr9	+	34364851-34389669	34364843-34364850
ENSBTAT00000027352	5	chr12	+	32720219-32723627	32713863-32713939	32715826-32715885	32720216-32720218
ENSBTAT00000054745	5	chr11	-	98517162-98541363	98541364-98541572
ENSBTAT00000000445	5	chr13	-	79548065-79556310	79556311-79556317
ENSBTAT00000009392	5	chr17	-	59438187-59448907	59448908-59448926
ENSBTAT00000019453	5	chr14	-	1942672-1945910	1945911-1945961
ENSBTAT00000011106	5	chr19	+	54458856-54459555	54458788-54458855
ENSBTAT00000042563	5	chr19	+	56015760-56041651	56015746-56015759
ENSBTAT00000002274	5	chr25	+	3936573-3964092	3936529-3936572
ENSBTAT00000023976	5	chr18	+	55482512-55486850	55479626-55479706	55479821-55480062	55480089-55480174	55482301-55482511
ENSBTAT00000020887	5	chr7	-	16073297-16086918	16086919-16086974
ENSBTAT00000063711	5	chr17	+	74924020-74924274	74924016-74924019
ENSBTAT00000006534	5	chr28	-	419156-421250	421481-421817	421819-422011	422016-422119
ENSBTAT00000004245	5	chr3	-	119779215-119794481	119794482-119794494
ENSBTAT00000044962	5	chr2	-	21060667-21061224	21061225-21061310
ENSBTAT00000004167	5	chr13	-	67114713-67125217	67125218-67125219
ENSBTAT00000049400	5	chr9	+	12969175-12970434	12969173-12969174
ENSBTAT00000022702	5	chr5	+	104123599-104143236	104123403-104123574	104123579-104123598
ENSBTAT00000011066	5	chr14	-	13769244-13774438	13774439-13774581
ENSBTAT00000036488	5	chr7	-	2484675-2485418	2485419-2485425
ENSBTAT00000047899	5	chr27	+	25637686-25816012	25637453-25637685
ENSBTAT00000024515	5	chr18	-	37108019-37115996	37115997-37116014
ENSBTAT00000063025	5	chr16	-	49293852-49303508	49303509-49303527	49303640-49303741	49303763-49303910	49303913-49304061
ENSBTAT00000007766	5	chr3	-	102421544-102430739	102430740-102430797
ENSBTAT00000028851	5	chr3	+	14353658-14354168	14353655-14353657
ENSBTAT00000005457	5	chr11	+	30722156-30739321	30722108-30722155
ENSBTAT00000027446	5	chr29	+	45685402-45694819	45685388-45685401
ENSBTAT00000061075	5	chr19	+	37116636-37117731	37116602-37116635
ENSBTAT00000007065	5	chr15	-	30204634-30209462	30209463-30209476
ENSBTAT00000017314	5	chr3	-	16307944-16310536	16310537-16310539
ENSBTAT00000061310	5	chr25	+	37532740-37544696	37532705-37532739
ENSBTAT00000001142	5	chr14	-	1763994-1766621	1766622-1766626
ENSBTAT00000018818	5	chr7	+	16375687-16391318	16374355-16374412	16375492-16375686
ENSBTAT00000044455	5	chr13	+	63086222-63095440	63086148-63086221
ENSBTAT00000053065	5	chr13	-	63726558-63743492	63743493-63743509
ENSBTAT00000009930	5	chr19	+	63738188-63745798	63738157-63738187
ENSBTAT00000022877	5	chr21	-	55977102-55988466	55988467-55988499
ENSBTAT00000021683	5	chr5	-	29958501-29964085	29964086-29964238	29964626-29964716	29964723-29964902
ENSBTAT00000043709	5	chr10	-	67176769-67191630	67191631-67191708
ENSBTAT00000025546	5	chr22	-	17176684-17220627	17220628-17220648
ENSBTAT00000018607	5	chr5	+	10330469-10331983	10330399-10330468
ENSBTAT00000007326	5	chr18	+	57259806-57262108	57259724-57259805
ENSBTAT00000019528	5	chr11	-	13405927-13415101	13415102-13415192
ENSBTAT00000049157	5	chr21	+	29342468-29374495	29342464-29342467
ENSBTAT00000022819	5	chr23	+	43001022-43024073	43001021-43001021
ENSBTAT00000000799	5	chr4	-	114587369-114602056	114602057-114602094
ENSBTAT00000017753	5	chr18	-	53755489-53759029	53759030-53759045	53759134-53759475
ENSBTAT00000054682	5	chr7	+	54027466-54029850	54023021-54023390	54023411-54023577
ENSBTAT00000009562	5	chr17	-	54245927-54274411	54274412-54274509
ENSBTAT00000003187	5	chr8	-	64718466-64722833	64722834-64722848	64722882-64722950
ENSBTAT00000007429	5	chr11	-	49933204-49934214	49934215-49934250
ENSBTAT00000047833	5	chr6	+	26152253-26163651	26152241-26152252
ENSBTAT00000055663	5	chr23	+	27614103-27615194	27614077-27614102
ENSBTAT00000007860	5	chr6	+	38574590-38600027	38574554-38574589
ENSBTAT00000009267	5	chr17	-	47935477-47937432	47937433-47937481
ENSBTAT00000027209	5	chr7	+	21265025-21278270	21265012-21265024
ENSBTAT00000043278	5	chr7	+	46069106-46070318	46069021-46069105
ENSBTAT00000025926	5	chr19	-	44752354-44756897	44756898-44756903
ENSBTAT00000044849	5	chr8	-	75257161-75364423	75364424-75364459
ENSBTAT00000016640	5	chr8	-	5632225-5644628	5644629-5644635	5644673-5644938
ENSBTAT00000012481	5	chr29	+	41777028-41780288	41776999-41777027
ENSBTAT00000005039	5	chr13	+	52809044-52814153	52808976-52809043
ENSBTAT00000028310	5	chr26	+	23728581-23741299	23728414-23728503	23728525-23728580
ENSBTAT00000027547	5	chr13	-	47904560-47905533	47905534-47905537
ENSBTAT00000021062	5	chr4	-	11035479-11039782	11039783-11039995
ENSBTAT00000009843	5	chr17	+	65206692-65215132	65206657-65206691
ENSBTAT00000044841	5	chr13	-	55448212-55464735	55469042-55469097	55469154-55469243	55469268-55469357
ENSBTAT00000013019	5	chr18	+	55714370-55721629	55714223-55714369
ENSBTAT00000022206	5	chr16	+	12680819-12688442	12680817-12680818
ENSBTAT00000024583	5	chr1	+	111996968-112008219	111996820-111996967
ENSBTAT00000064099	5	chr16	-	81545843-81552388	81552389-81552390
ENSBTAT00000035362	5	chr20	+	10300612-10304139	10300586-10300611
ENSBTAT00000023678	5	chr23	+	24588032-24627769	24588000-24588031
ENSBTAT00000024057	5	chr3	-	19684361-19686905	19686906-19686953
ENSBTAT00000024505	5	chr13	-	60505462-60544959	60544960-60544963
ENSBTAT00000015682	5	chr7	+	13905092-13919031	13896387-13896694	13898130-13898407	13898436-13898663	13898944-13899369	13902848-13902902	13904463-13904560	13904611-13904678
ENSBTAT00000016252	5	chr16	+	52424102-52428456	52424085-52424101
ENSBTAT00000023192	5	chr1	-	84062791-84095207	84095643-84095760
ENSBTAT00000023517	5	chr6	-	21176966-21218829	21218830-21218860
ENSBTAT00000054298	5	chrX	-	98101931-98103366	98103367-98103386
ENSBTAT00000022620	5	chr1	+	145154624-145178772	145154584-145154623
ENSBTAT00000027371	5	chr25	+	34163444-34181192	34163438-34163443
ENSBTAT00000011080	5	chr19	-	22432982-22439070	22439071-22439079
ENSBTAT00000012929	5	chr18	-	2773286-2792471	2792472-2792480
ENSBTAT00000026932	5	chr3	-	9591852-9601502	9601503-9601657
ENSBTAT00000033237	5	chr3	+	110065581-110068037	110065569-110065580
ENSBTAT00000040085	5	chr1	-	109708534-109758047	109758048-109758093
ENSBTAT00000048145	5	chrX	-	57476264-57477875	57477876-57478028
ENSBTAT00000021782	5	chr10	-	21786857-21792534	21792535-21792675
ENSBTAT00000006689	5	chr29	+	43992489-43996386	43992451-43992488
ENSBTAT00000014805	5	chr1	+	119151123-119157806	119151067-119151122
ENSBTAT00000026146	5	chr15	-	30509504-30515399	30515400-30515511
ENSBTAT00000032261	5	chr18	+	53449226-53451814	53449129-53449218	53449222-53449225
ENSBTAT00000045444	5	chr2	+	122343234-122344583	122343151-122343233
ENSBTAT00000004408	5	chr17	-	14546193-14583767	14583768-14584106
ENSBTAT00000016399	5	chr7	+	77321513-77337009	77318843-77319020	77321497-77321512
ENSBTAT00000044595	5	chr9	-	104735657-104760261	104761448-104761528	104763760-104763901
ENSBTAT00000032452	5	chr1	-	3113949-3122613	3122614-3122652
ENSBTAT00000019318	5	chr9	-	13233554-13236949	13236950-13236986
ENSBTAT00000044763	5	chr7	-	21290813-21294189	21294190-21294268
ENSBTAT00000023642	5	chrX	-	96267144-96269467	96269468-96269468
ENSBTAT00000061182	5	chr5	+	108308618-108549124	108308461-108308617
ENSBTAT00000027890	5	chr28	-	35366025-35378318	35378319-35378322
ENSBTAT00000033091	5	chr11	+	37823446-37825428	37823319-37823445
ENSBTAT00000017864	5	chr20	-	22333030-22341398	22341399-22341462	22341516-22341605
ENSBTAT00000015301	5	chr2	+	112851020-112858967	112851017-112851019
ENSBTAT00000061262	5	chr23	-	16640766-16654717	16654718-16654732	16655573-16655769
ENSBTAT00000028000	5	chrX	+	86605969-86606883	86604003-86604128	86605905-86605968
ENSBTAT00000061027	5	chr11	-	98568364-98579039	98580234-98580339
ENSBTAT00000026824	5	chr8	+	29522480-29525223	29522442-29522479
ENSBTAT00000052235	5	chr18	-	64708129-64708966	64708967-64709050
ENSBTAT00000017057	5	chr1	-	153323109-153438339	153438340-153438363
ENSBTAT00000061249	5	chr11	+	62911414-62951512	62911379-62911413
ENSBTAT00000017672	5	chr7	+	4115345-4142907	4113553-4113832	4113906-4113979	4115338-4115344
ENSBTAT00000010620	5	chr23	-	17874863-17878559	17878560-17878568
ENSBTAT00000037047	5	chrX	+	55368951-55370786	55366655-55366784	55366803-55366904	55366946-55367035	55367048-55367248	55367666-55367776	55368553-55368658	55368830-55368950
ENSBTAT00000029400	5	chr17	-	73595800-73658019	73658020-73658060
ENSBTAT00000064442	5	chr16	-	66150415-66159807	66159808-66159894
ENSBTAT00000065455	5	chr28	+	43930428-43934735	43930300-43930427
ENSBTAT00000020876	5	chr1	+	37960749-38021040	37960680-37960748
ENSBTAT00000014794	5	chr1	+	102337857-102409795	102337845-102337856
ENSBTAT00000019970	5	chr8	-	59732258-59746989	59746990-59747032
ENSBTAT00000026118	5	chr5	+	88962679-88981219	88962616-88962678
ENSBTAT00000018540	5	chr6	-	98916665-98933842	98933843-98933846
ENSBTAT00000006600	5	chr12	+	29820754-29844224	29820684-29820753
ENSBTAT00000000389	5	chr3	-	56832933-56846708	56846709-56846767	56852696-56852767	56852838-56853009	56853017-56853287
ENSBTAT00000014016	5	chr11	-	99460814-99462903	99462904-99462918
ENSBTAT00000011076	5	chr17	-	56617708-56622846	56624850-56624931
ENSBTAT00000015886	5	chr6	-	38754415-38754897	38754898-38754964
ENSBTAT00000007571	5	chr25	+	27523969-27533988	27523960-27523968
ENSBTAT00000011640	5	chr13	+	61644664-61683597	61644663-61644663
ENSBTAT00000027964	5	chr22	+	60179708-60211026	60179681-60179707
ENSBTAT00000021755	5	chr7	-	13543664-13545435	13545436-13545450
ENSBTAT00000019691	5	chr1	+	68170572-68232640	68170550-68170571
ENSBTAT00000013231	5	chr25	-	28016899-28022616	28022617-28022657
ENSBTAT00000023205	5	chr17	-	71750227-71755793	71755794-71755848
ENSBTAT00000008295	5	chr5	-	56672011-56677995	56677996-56678021
ENSBTAT00000035885	5	chr7	+	20648283-20678569	20640637-20640740	20641695-20641749	20643139-20643193	20644441-20644531	20648271-20648282
ENSBTAT00000028640	5	chr23	-	24963227-24977317	24977318-24977345
ENSBTAT00000064837	5	chr11	-	67802267-67803322	67803323-67803383
ENSBTAT00000014571	5	chr8	-	44046426-44076904	44076905-44076908	44078909-44078970
ENSBTAT00000026200	5	chr11	+	2526186-2537850	2526140-2526185
ENSBTAT00000018420	5	chr3	+	115210340-115232304	115210224-115210339
ENSBTAT00000040368	5	chr14	+	11839259-11871079	11839247-11839258
ENSBTAT00000023087	5	chrX	-	126467442-126470489	126470490-126470503
ENSBTAT00000013841	5	chr29	+	46012079-46018138	46011997-46012078
ENSBTAT00000003550	5	chr7	-	15974816-15982578	15982579-15982646
ENSBTAT00000001071	5	chr7	+	4224033-4242168	4224013-4224032
ENSBTAT00000017500	5	chr23	-	27331773-27333698	27333699-27333956
ENSBTAT00000014853	5	chr29	-	41172509-41175112	41175113-41175162
ENSBTAT00000015873	5	chr26	-	20285687-20310044	20310045-20310100
ENSBTAT00000017097	5	chr23	+	39133610-39165303	39133521-39133609
ENSBTAT00000022548	5	chr8	-	112096656-112117754	112117755-112117790
ENSBTAT00000054758	5	chr2	+	122350144-122359897	122349822-122350143
ENSBTAT00000005580	5	chr21	+	55609537-55610119	55609519-55609536
ENSBTAT00000020651	5	chr18	+	54425390-54497692	54425223-54425389
ENSBTAT00000019892	5	chr7	+	21561179-21569885	21556297-21556699	21561110-21561178
ENSBTAT00000028759	5	chr6	+	38765969-38812051	38765945-38765968
ENSBTAT00000054925	5	chr28	-	18349473-18349742	18349743-18349745
ENSBTAT00000018843	5	chr13	+	61619569-61628687	61619519-61619568
ENSBTAT00000023945	5	chr18	+	50326698-50334391	50325141-50325232	50326326-50326415	50326435-50326697
ENSBTAT00000023493	5	chr10	-	20922260-20934454	20934455-20934648
ENSBTAT00000025886	5	chr26	+	31718068-31744683	31717943-31718025	31718037-31718067
ENSBTAT00000050461	5	chr26	-	20943936-20963541	20963542-20963583
ENSBTAT00000024036	5	chr3	+	113208933-113216709	113208817-113208926
ENSBTAT00000006593	5	chr19	+	19356951-19371161	19356737-19356950
ENSBTAT00000004760	5	chr6	+	107477962-107493240	107477848-107477925
ENSBTAT00000007327	5	chr29	-	44552309-44553484	44553485-44553567
ENSBTAT00000002897	5	chr29	+	43905796-43917298	43905783-43905795
ENSBTAT00000022154	5	chr10	-	22045427-22056366	22056367-22056441
ENSBTAT00000016261	5	chr12	-	11452445-11494158	11494159-11494244	11494254-11494343
ENSBTAT00000015852	5	chr7	-	54080964-54083194	54083195-54083246
ENSBTAT00000015924	5	chr4	-	77409433-77413143	77413144-77413172
ENSBTAT00000043252	5	chr3	-	92809554-92830529	92830530-92830648	92831203-92831457	92840445-92840517	92841217-92841332
ENSBTAT00000025502	5	chr19	-	22628976-22633394	22633395-22633405
ENSBTAT00000011469	5	chr11	-	19578982-19621259	19621267-19621356
ENSBTAT00000037914	5	chr5	-	85210770-85217660	85217661-85217724
ENSBTAT00000008066	5	chr21	-	48843729-48845622	48845623-48845733
ENSBTAT00000017582	5	chr27	-	14553986-14572723	14579463-14579508
ENSBTAT00000064937	5	chr25	-	37431139-37433319	37433320-37433602	37436336-37436436
ENSBTAT00000011880	5	chr11	-	19045534-19090401	19090402-19090420
ENSBTAT00000005378	5	chr29	-	44444057-44460617	44460618-44460713
ENSBTAT00000016027	5	chr7	+	68039858-68057466	68039551-68039613
ENSBTAT00000064541	5	chr9	+	41168310-41176125	41167608-41167681	41168279-41168309
ENSBTAT00000063394	5	chr25	+	2992452-2995606	2992049-2992451
ENSBTAT00000008390	5	chr16	+	24876776-24886962	24876734-24876775
ENSBTAT00000025687	5	chr8	-	70503688-70506163	70506199-70506282
ENSBTAT00000011881	5	chr5	+	18010339-18047085	18010336-18010338
ENSBTAT00000044911	5	chr5	-	55842229-55864827	55864828-55864918
ENSBTAT00000016674	5	chr15	+	30444352-30445653	30443776-30444351
ENSBTAT00000009885	5	chr17	-	45501312-45511335	45511336-45511370
ENSBTAT00000011134	5	chr1	+	73484533-73507108	73484521-73484532
ENSBTAT00000000605	5	chr22	-	50638075-50640896	50640897-50640941
ENSBTAT00000055627	5	chr18	-	64216861-64229275	64229276-64229299
ENSBTAT00000024480	5	chr18	-	53615949-53617690	53617691-53617738	53617743-53617966
ENSBTAT00000012174	5	chr5	-	26161892-26163475	26163476-26163564	26172259-26172430
ENSBTAT00000053504	5	chr18	+	65553157-65584171	65553137-65553156
ENSBTAT00000016239	5	chr14	-	1921795-1924783	1924784-1924830
ENSBTAT00000002749	5	chr24	-	43164375-43177241	43177242-43177275	43177619-43177885
ENSBTAT00000011240	5	chr13	+	72804660-72810323	72804647-72804659
ENSBTAT00000002419	5	chr18	+	25525200-25537104	25525170-25525199
ENSBTAT00000052718	5	chr11	+	97651078-97652610	97651077-97651077
ENSBTAT00000045076	5	chr8	+	77063061-77073920	77063002-77063060
ENSBTAT00000001908	5	chr4	+	69340738-69342484	69340619-69340737
ENSBTAT00000048084	5	chr3	-	14763800-14766875	14766876-14766929
ENSBTAT00000024745	5	chr18	+	46646707-46648031	46646645-46646706
ENSBTAT00000047622	5	chr17	+	41307378-41310601	41306371-41306650	41306653-41306750	41306761-41307377
ENSBTAT00000003636	5	chr10	+	70797328-70822594	70797324-70797327
ENSBTAT00000030877	5	chr14	-	67311366-67350281	67353413-67353577	67359351-67359433
ENSBTAT00000014148	5	chr11	-	49190710-49227244	49227245-49227264
ENSBTAT00000023876	5	chr7	-	52295318-52300482	52300483-52300497
ENSBTAT00000029091	5	chr28	-	3689550-3712667	3712668-3712680
ENSBTAT00000051866	5	chr5	+	110122673-110124878	110122554-110122672
ENSBTAT00000016043	5	chr11	-	267051-313364	313365-313383	313391-313509
ENSBTAT00000019203	5	chr21	+	31442649-31450480	31442617-31442648
ENSBTAT00000018161	5	chr1	-	43756830-43760080	43760081-43760082
ENSBTAT00000024060	5	chr5	+	114596006-114608640	114595995-114596005
ENSBTAT00000013952	5	chr18	+	14983396-14983970	14983365-14983395
ENSBTAT00000004101	5	chr3	+	80861479-80915019	80855556-80855615
ENSBTAT00000035535	5	chr6	-	17789598-17801277	17801278-17801305
ENSBTAT00000029071	5	chr5	+	31101517-31116108	31101515-31101516
ENSBTAT00000024621	5	chrX	+	92092355-92098095	92092341-92092354
ENSBTAT00000011995	5	chr25	+	27034800-27038835	27033924-27034013	27034798-27034799
ENSBTAT00000007100	5	chr9	+	44166445-44204874	44166443-44166444
ENSBTAT00000020778	5	chr16	+	52474085-52481382	52474081-52474084
ENSBTAT00000065913	5	chrX	+	57142324-57143923	57142321-57142323
ENSBTAT00000017046	5	chr7	-	21033476-21040668	21040669-21040670	21040772-21040860
ENSBTAT00000004647	5	chr5	-	115683478-115697601	115697602-115697637
ENSBTAT00000047242	5	chrX	+	39639906-39653687	39638646-39638803	39639831-39639905
ENSBTAT00000049318	5	chr29	-	7723701-7725004	7725005-7725046
ENSBTAT00000022161	5	chr13	-	54502134-54505099	54505100-54505106
ENSBTAT00000015097	5	chr7	-	17689653-17698398	17698399-17698405
ENSBTAT00000052019	5	chr19	+	56353577-56358119	56353575-56353576
ENSBTAT00000001130	5	chr11	-	2343017-2368147	2368148-2368278
ENSBTAT00000024895	5	chr1	+	18909512-18928469	18909482-18909511
ENSBTAT00000006760	5	chr13	+	55501437-55506984	55501393-55501436
ENSBTAT00000014683	5	chrX	-	32309003-32324475	32324476-32324488
ENSBTAT00000064624	5	chr16	-	5201143-5201319	5201320-5201373
ENSBTAT00000044796	5	chr10	-	47056204-47065846	47072790-47072927
ENSBTAT00000019108	5	chr4	+	114610856-114615162	114609560-114609806	114609844-114610855
ENSBTAT00000008981	5	chr13	+	54047559-54048023	54047493-54047558
ENSBTAT00000000448	5	chr25	-	36050528-36056887	36056888-36056926
ENSBTAT00000017616	5	chr11	-	104455975-104464046	104464047-104464112
ENSBTAT00000015041	5	chr3	-	108990074-108999453	108999454-108999487
ENSBTAT00000040261	5	chr7	+	53990709-53993078	53990526-53990708
ENSBTAT00000053207	5	chr10	-	72298985-72299176	72299177-72299252
ENSBTAT00000029638	5	chr17	-	55672659-55687404	55687405-55687427
ENSBTAT00000019269	5	chr10	-	45642274-45694139	45694140-45694227
ENSBTAT00000025755	5	chr16	-	30390092-30490348	30490349-30491848
ENSBTAT00000008019	5	chr3	-	19598421-19607517	19607518-19607526
ENSBTAT00000011446	5	chr29	-	24833896-24834951	24834952-24834978
ENSBTAT00000064506	5	chr29	-	50218484-50233948	50233949-50234145
ENSBTAT00000056779	5	chr11	+	44150560-44188103	44146510-44146706
ENSBTAT00000006542	5	chr14	-	1610263-1613725	1613726-1613818
ENSBTAT00000050440	5	chr21	+	55153786-55162538	55153703-55153785
ENSBTAT00000016104	5	chr10	-	73068706-73072802	73072803-73072860
ENSBTAT00000029148	5	chr19	+	25840192-25845818	25840164-25840191
ENSBTAT00000017658	5	chr4	-	49867702-49907595	49907596-49907686	49913798-49913851	49916489-49916631
ENSBTAT00000007916	5	chrX	+	57269280-57270782	57269207-57269279
ENSBTAT00000022546	5	chr29	-	41657198-41661822	41661823-41661836
ENSBTAT00000017422	5	chr18	-	57171631-57183964	57183965-57183978
ENSBTAT00000000589	5	chr3	+	16869280-16872613	16869172-16869279
ENSBTAT00000022833	5	chrX	-	5043334-5050947	5050948-5050963
ENSBTAT00000029084	5	chr7	-	12451153-12469054	12469055-12469241	12469509-12469751
ENSBTAT00000004643	5	chr12	-	76867834-76922959	76922960-76923144	76923498-76923597	76924338-76924621
ENSBTAT00000029117	5	chrX	+	98958218-98960092	98957966-98958217
ENSBTAT00000001038	5	chr6	-	72232849-72277699	72277700-72277952
ENSBTAT00000009353	5	chr11	-	4414189-4424370	4424371-4424408
ENSBTAT00000042873	5	chr7	-	64055334-64065520	64065521-64065567
ENSBTAT00000016870	5	chr2	-	14443706-14445836	14445837-14445910
ENSBTAT00000064188	5	chr8	-	64586967-64587266	64587267-64587284
ENSBTAT00000002573	5	chr5	-	28710053-28714259	28714260-28714282
ENSBTAT00000013713	5	chr6	+	92967767-92971371	92967757-92967766
ENSBTAT00000005113	5	chr1	-	155004507-155009732	155009733-155009771
ENSBTAT00000015782	5	chr29	-	47566373-47572524	47572525-47572532
ENSBTAT00000064362	5	chr7	-	18191587-18198867	18198868-18198899
ENSBTAT00000063730	5	chr10	+	4608189-4608558	4607731-4607831	4607852-4608188
ENSBTAT00000038217	5	chr2	-	133974504-133983362	133983364-133983449
ENSBTAT00000044807	5	chr11	-	60934735-60942371	60942372-60942401
ENSBTAT00000006931	5	chr7	+	83599489-83607997	83599479-83599488
ENSBTAT00000023208	5	chr11	+	37859124-37861215	37859089-37859123
ENSBTAT00000003926	5	chr7	-	45577377-45579729	45579730-45579731
ENSBTAT00000008149	5	chr5	+	112636715-112678459	112636627-112636714
ENSBTAT00000004020	5	chr15	+	5718672-5747360	5718671-5718671
ENSBTAT00000018877	5	chr3	+	16830511-16837422	16830483-16830510
ENSBTAT00000063003	5	chr5	+	91945426-91946169	91945393-91945425
ENSBTAT00000007978	5	chr19	+	36915567-36927313	36915520-36915566
ENSBTAT00000064237	5	chr14	+	65816006-65833756	65815981-65816005
ENSBTAT00000025657	5	chr18	+	23828638-23855657	23828449-23828637
ENSBTAT00000013418	5	chr5	-	110829052-110839745	110839746-110839765	110840172-110840231
ENSBTAT00000027541	5	chr5	+	57763740-57770666	57762746-57763035	57763062-57763739
ENSBTAT00000005426	5	chr13	-	17650891-17690062	17690063-17690096
ENSBTAT00000063404	5	chr11	-	73215600-73246103	73246104-73246152
ENSBTAT00000043071	5	chr3	-	101320672-101324315	101324316-101324409	101328438-101328517	101328686-101328803	101329325-101329454
ENSBTAT00000042889	5	chr5	-	101896622-101909500	101909501-101909543
ENSBTAT00000002431	5	chr12	-	34924193-34954970	34954971-34954982
ENSBTAT00000011605	5	chr13	+	82399773-82402817	82394509-82394555	82394649-82394738
ENSBTAT00000024678	5	chr11	-	2916017-2918064	2918065-2918100
ENSBTAT00000002631	5	chr3	+	114309328-114336917	114309141-114309230	114309250-114309327
ENSBTAT00000063929	5	chr1	-	146114659-146120826	146120827-146120828
ENSBTAT00000000202	5	chr25	+	649253-652835	649218-649252
ENSBTAT00000011594	5	chr19	+	35125880-35137513	35125819-35125879
ENSBTAT00000007942	5	chr27	-	15623109-15623317	15623318-15623330
ENSBTAT00000053855	5	chr11	-	19659022-19683088	19683089-19683089
ENSBTAT00000040234	5	chr15	-	1778699-1802177	1802178-1802215
ENSBTAT00000024094	5	chr12	+	30352990-30357922	30352958-30352989
ENSBTAT00000052262	5	chr5	+	109855401-109860640	109855126-109855396
ENSBTAT00000017147	5	chr1	-	1376827-1397948	1397949-1398013	1407171-1407265
ENSBTAT00000055097	5	chr9	-	91056939-91067416	91067417-91067486
ENSBTAT00000008372	5	chr11	-	105860110-105862549	105862550-105862564
ENSBTAT00000044397	5	chr25	+	34858435-34861074	34858385-34858434
ENSBTAT00000052562	5	chr18	+	47532346-47545032	47532296-47532345
ENSBTAT00000028659	5	chr12	+	58979622-58980609	58979507-58979621
ENSBTAT00000063099	5	chr16	-	6155903-6156793	6156794-6156795
ENSBTAT00000028789	5	chr29	+	40562910-40568784	40562689-40562909
ENSBTAT00000031166	5	chr23	+	27647069-27652297	27647024-27647068
ENSBTAT00000020830	5	chr18	+	2976672-2983194	2976657-2976671
ENSBTAT00000064761	5	chr7	+	45360212-45363064	45360209-45360211
ENSBTAT00000002324	5	chr12	-	55684001-55685894	55687966-55688034	55688704-55689151
ENSBTAT00000007014	5	chr5	-	74170471-74181260	74181261-74181267
ENSBTAT00000014472	5	chr3	-	15366041-15374937	15375206-15375323
ENSBTAT00000015357	5	chr11	-	104305076-104311650	104311651-104311695
ENSBTAT00000062996	5	chrX	+	83495862-83501853	83495823-83495861
ENSBTAT00000000683	5	chr1	-	146555393-146558844	146558845-146558879
ENSBTAT00000025866	5	chrX	-	55447561-55451996	55451997-55451997
ENSBTAT00000027366	5	chr2	-	108191933-108197089	108197090-108197331
ENSBTAT00000016093	5	chrX	+	40411179-40416941	40410942-40411012	40411022-40411178
ENSBTAT00000013784	5	chr3	-	59874336-59892332	59892333-59892340
ENSBTAT00000013079	5	chr17	-	6703060-6707745	6707746-6707774
ENSBTAT00000025606	5	chr2	+	88935944-88947500	88935914-88935943
ENSBTAT00000012485	5	chr29	-	41795548-41796692	41796693-41796696
ENSBTAT00000063089	5	chr8	-	39981323-40111016	40111017-40111052
ENSBTAT00000008962	5	chr2	-	104590478-104638012	104638013-104638016
ENSBTAT00000000564	5	chrX	-	58542825-58551785	58551786-58551790
ENSBTAT00000020990	5	chr8	-	77345882-77348597	77348598-77348718
ENSBTAT00000008293	5	chr3	-	43157188-43185261	43185262-43185304
ENSBTAT00000003509	5	chr10	+	20796193-20801173	20796002-20796053	20796174-20796192
ENSBTAT00000012360	5	chr4	-	65865704-65984140	65984141-65984182
ENSBTAT00000061005	5	chr5	-	48053846-48199963	48199964-48200090	48200107-48200256	48200305-48200376
ENSBTAT00000000999	5	chr1	-	44947709-44965530	44965531-44965577
ENSBTAT00000061618	5	chr19	-	56279922-56300266	56300267-56300523
ENSBTAT00000022398	5	chr9	+	13189168-13209725	13189133-13189167
ENSBTAT00000010666	5	chr19	+	20364623-20372637	20364588-20364622
ENSBTAT00000018544	5	chr17	+	45375500-45399233	45375270-45375334	45375396-45375499
ENSBTAT00000020168	5	chr1	+	119750363-119758888	119750361-119750362
ENSBTAT00000025941	5	chr7	-	56235966-56350171	56350172-56350491
ENSBTAT00000007912	5	chr4	+	113528365-113533520	113528343-113528364
ENSBTAT00000000929	5	chr5	+	97754464-97806021	97754358-97754463
ENSBTAT00000008055	5	chr3	-	101792010-101796880	101796881-101796925
ENSBTAT00000046748	5	chrX	-	89987696-89988761	89988762-89988764
ENSBTAT00000012815	5	chr4	+	44236254-44240215	44236186-44236253
ENSBTAT00000010107	5	chr7	+	83040940-83227242	83040923-83040939
ENSBTAT00000017905	5	chr1	-	46415223-46420721	46420722-46420728
ENSBTAT00000063451	5	chr5	+	84233719-84236688	84233633-84233718
ENSBTAT00000011070	5	chr25	-	27215012-27218439	27218440-27218440
ENSBTAT00000002117	5	chr25	+	2835245-2841856	2834989-2835244
ENSBTAT00000011424	5	chr10	+	86654324-86661342	86654289-86654323
ENSBTAT00000013876	5	chr18	-	50050183-50053543	50053544-50053667
ENSBTAT00000024878	5	chr5	+	32758121-32797296	32758096-32758120
ENSBTAT00000043370	5	chr11	-	93984123-93991685	93991686-93991732
ENSBTAT00000005370	5	chrX	-	84590185-84590760	84590950-84591034
ENSBTAT00000002136	5	chr23	+	7512780-7527613	7512755-7512779
ENSBTAT00000014847	5	chr22	+	47591904-47607214	47591890-47591903
ENSBTAT00000028723	5	chr13	-	55509535-55517058	55517059-55517098	55517110-55517199
ENSBTAT00000037458	5	chr20	+	6836625-6848939	6836277-6836374	6836392-6836624
ENSBTAT00000006613	5	chr26	+	49742225-49773421	49742217-49742224
ENSBTAT00000010852	5	chr7	-	55222501-55234079	55234080-55234094
ENSBTAT00000007527	5	chr4	+	70198053-70207085	70197963-70198052
ENSBTAT00000019753	5	chr26	-	13270026-13274922	13274923-13274936	13274953-13275042
ENSBTAT00000019921	5	chr19	+	56465683-56472219	56465641-56465682
ENSBTAT00000019385	5	chr1	-	68580144-68667822	68667823-68667855
ENSBTAT00000017567	5	chr6	+	14200688-14227106	14198095-14198176	14200277-14200331
ENSBTAT00000022386	5	chr23	-	7415849-7425523	7425524-7425676
ENSBTAT00000004094	5	chr1	-	81234018-81252216	81252217-81252221
ENSBTAT00000056122	5	chr6	-	16367635-16367865	16367866-16367930
ENSBTAT00000001128	5	chr1	+	72708757-72726620	72708756-72708756
ENSBTAT00000002508	5	chr11	+	86834898-86857648	86834850-86834897
ENSBTAT00000039462	5	chr15	-	85014888-85023350	85023513-85023572	85029428-85029513
ENSBTAT00000016768	5	chr7	+	12325362-12329750	12325307-12325361
ENSBTAT00000004277	5	chr5	-	26136686-26138815	26138816-26138921	26138949-26139289	26139299-26139397	26139422-26139532
ENSBTAT00000004485	5	chr18	+	56725592-56729591	56725574-56725591
ENSBTAT00000033679	5	chr4	+	69349548-69354521	69344525-69344614	69344671-69345009	69345223-69345496	69345584-69345688	69346148-69346950	69349335-69349424	69349439-69349547
ENSBTAT00000022761	5	chr3	+	107084063-107097489	107083659-107084062
ENSBTAT00000017901	5	chr1	+	46355783-46370616	46355747-46355782
ENSBTAT00000008157	5	chr14	+	58850048-58851086	58850015-58850047
ENSBTAT00000010306	5	chr14	-	1628814-1633988	1636399-1636485	1636704-1636793
ENSBTAT00000015330	5	chr3	+	65200088-65200398	65200083-65200087
ENSBTAT00000027650	5	chr15	+	14758712-14777403	14758645-14758711
ENSBTAT00000005231	5	chr5	-	113174949-113185273	113185274-113185329
ENSBTAT00000054494	5	chr12	-	59144543-59146633	59146634-59146651
ENSBTAT00000003728	5	chr25	+	36885892-36893315	36885889-36885891
ENSBTAT00000023118	5	chr3	-	104057488-104064858	104064859-104064895
ENSBTAT00000020668	5	chr27	+	22570243-22576884	22570116-22570242
ENSBTAT00000037671	5	chr5	+	110923001-110924709	110922878-110923000
ENSBTAT00000015925	5	chr10	-	88242180-88266347	88266348-88267234
ENSBTAT00000018741	5	chr21	-	21903847-21920153	21920154-21920215
ENSBTAT00000008607	5	chr18	+	2907580-2917649	2907539-2907579
ENSBTAT00000004639	5	chr15	-	47185421-47186287	47186288-47186354
ENSBTAT00000065069	5	chr7	+	16977744-16981970	16977721-16977743
ENSBTAT00000039939	5	chr26	+	21057820-21058839	21057728-21057819
ENSBTAT00000011939	5	chr6	+	16000762-16006077	16000576-16000761
ENSBTAT00000017995	5	chr23	+	27393342-27398934	27393265-27393341
ENSBTAT00000016702	5	chr1	+	64870749-64891029	64870686-64870748
ENSBTAT00000009998	5	chr5	-	107445596-107453517	107453518-107453606	107453625-107453721
ENSBTAT00000005226	5	chr5	+	113160819-113174721	113160640-113160818
ENSBTAT00000007913	5	chr21	-	34903758-34906887	34906888-34906915
ENSBTAT00000000014	5	chr5	-	75258029-75267776	75267777-75267797
ENSBTAT00000056575	5	chr6	+	92919933-92947577	92915953-92916078
ENSBTAT00000057007	5	chr19	+	46925386-46938601	46917584-46917643	46924891-46924969	46924973-46925385
ENSBTAT00000031857	5	chr21	+	59275187-59289639	59275173-59275186
ENSBTAT00000015694	5	chr8	+	85453132-85468721	85453116-85453131
ENSBTAT00000035299	5	chr12	-	90663887-90676882	90676883-90677021	90679810-90680269
ENSBTAT00000017109	5	chr20	+	17609460-17610173	17609393-17609459
ENSBTAT00000011458	5	chr7	-	45592773-45595693	45595694-45595730	45595754-45595839
ENSBTAT00000021358	5	chr5	-	120107147-120110448	120110449-120110709
ENSBTAT00000030192	5	chrX	+	40341311-40343613	40341298-40341310
ENSBTAT00000020402	5	chr5	+	31013104-31014446	31011308-31011370
ENSBTAT00000061317	5	chr18	+	13885505-13922305	13879214-13879361	13885489-13885504
ENSBTAT00000061225	5	chr9	-	13305876-13380618	13380619-13380735
ENSBTAT00000063185	5	chr17	+	24418842-24419954	24418397-24418472	24418496-24418639	24418655-24418758	24418761-24418841
ENSBTAT00000015194	5	chr8	-	60316734-60327815	60327816-60327931
ENSBTAT00000004615	5	chr29	+	46087142-46090005	46087131-46087141
ENSBTAT00000017456	5	chr2	-	127530913-127533980	127533981-127533984
ENSBTAT00000033975	5	chr3	-	15667485-15670986	15670987-15671054
ENSBTAT00000019556	5	chr19	-	28158382-28159607	28159608-28159642	28159691-28159932	28159955-28160199	28160202-28160288
ENSBTAT00000009283	5	chr29	-	43752917-43757930	43757934-43757982
ENSBTAT00000013080	5	chr23	+	15006414-15030445	15006406-15006413
ENSBTAT00000049472	5	chr11	+	2394759-2396426	2393424-2393636	2394596-2394639
ENSBTAT00000005311	5	chr16	-	24256263-24282903	24282938-24283008
ENSBTAT00000010835	5	chr29	+	51319497-51335168	51319461-51319496
ENSBTAT00000018273	5	chr13	+	52465223-52475836	52465222-52465222
ENSBTAT00000015767	5	chr5	-	65614896-65624326	65624327-65624352
ENSBTAT00000043096	5	chr3	+	100486619-100495789	100486607-100486618
ENSBTAT00000005807	5	chr13	-	65340132-65343889	65343890-65343974	65343988-65344077
ENSBTAT00000018491	5	chr18	+	56404237-56406668	56404064-56404236
ENSBTAT00000001720	5	chr17	-	58405437-58418688	58418689-58418710
ENSBTAT00000063521	5	chr15	+	63656459-63663593	63656455-63656458
ENSBTAT00000028236	5	chr15	-	84347033-84351272	84351273-84351288
ENSBTAT00000013986	5	chr7	-	62769961-62773956	62773957-62773969	62774001-62774068
ENSBTAT00000009098	5	chr23	-	28199129-28211340	28211341-28211403
ENSBTAT00000032643	5	chr9	-	42568764-42569201	42569202-42569236
ENSBTAT00000021203	5	chr21	-	31196240-31215312	31215313-31215331
ENSBTAT00000021123	5	chr1	+	65922482-65928617	65922421-65922481
ENSBTAT00000021621	5	chr19	+	44531725-44536439	44531611-44531724
ENSBTAT00000002664	5	chr9	-	32549921-32562773	32562774-32562870	32562888-32562936
ENSBTAT00000013213	5	chr7	-	39875477-39876428	39876429-39876518
ENSBTAT00000007835	5	chr17	-	70344599-70349566	70349567-70349584
ENSBTAT00000012950	5	chr4	-	87410391-87412230	87412231-87412234
ENSBTAT00000008669	5	chr7	+	77249997-77257261	77249980-77249996
ENSBTAT00000002140	5	chr23	+	7528759-7534103	7528691-7528758
ENSBTAT00000021979	5	chr28	+	26101605-26104492	26101602-26101604
ENSBTAT00000052457	5	chr28	-	44925709-44927696	44930103-44930154
ENSBTAT00000038996	5	chr9	+	105681990-105684410	105678697-105678796	105681920-105681989
ENSBTAT00000010176	5	chr7	-	4535467-4537851	4537852-4537897
ENSBTAT00000052769	5	chr8	+	88081848-88083087	88081745-88081847
ENSBTAT00000011403	5	chr29	+	43229777-43232885	43229687-43229776
ENSBTAT00000014463	5	chr10	+	21752766-21760473	21752679-21752765
ENSBTAT00000010469	5	chr22	-	16958695-16967839	16967840-16967916
ENSBTAT00000024299	5	chr19	+	55666050-55669890	55666015-55666049
ENSBTAT00000021796	5	chr9	-	16325798-16326091	16326092-16326116
ENSBTAT00000000187	5	chr28	+	28483403-28485410	28483309-28483402
ENSBTAT00000065045	5	chr1	-	65310826-65462923	65462924-65463587
ENSBTAT00000004244	5	chr27	-	36255859-36265466	36265467-36265604	36269276-36269464	36272476-36272535
ENSBTAT00000018992	5	chr3	+	30854912-30924055	30854465-30854561	30854905-30854911
ENSBTAT00000003989	5	chr20	-	6661899-6669039	6669040-6669106
ENSBTAT00000010056	5	chr23	-	28257737-28271232	28271233-28271481	28273538-28273615
ENSBTAT00000062950	5	chr22	+	48988984-48991875	48988881-48988983
ENSBTAT00000009293	5	chr18	+	53231599-53232201	53230995-53231078	53231590-53231598
ENSBTAT00000017991	5	chr23	+	27399306-27402825	27399215-27399305
ENSBTAT00000043235	5	chr7	+	47528581-47541198	47528545-47528580
ENSBTAT00000024966	5	chr1	-	140044682-140046219	140046220-140046249
ENSBTAT00000063756	5	chr11	-	46404611-46404925	46404926-46404972
ENSBTAT00000022847	5	chr13	+	44229670-44230470	44229666-44229669
ENSBTAT00000017023	5	chr2	-	43381652-43382632	43382633-43382663
ENSBTAT00000014032	5	chr27	-	24316623-24317477	24317478-24317489	24323631-24323761
ENSBTAT00000031743	5	chr18	-	64270787-64282112	64282113-64282193	64283926-64284010	64286975-64287036	64290657-64290710	64290712-64290822
ENSBTAT00000024309	5	chr19	-	55640208-55665747	55665748-55665787
ENSBTAT00000052414	5	chr7	-	45556210-45557580	45557581-45557583
ENSBTAT00000019184	5	chr16	+	47992813-48000514	47992706-47992795
ENSBTAT00000064038	5	chr23	-	36292362-36293944	36293945-36294720
ENSBTAT00000064961	5	chr19	-	27121211-27121973	27121974-27122007
ENSBTAT00000022583	5	chr20	-	32606049-32618895	32618896-32618898
ENSBTAT00000002345	5	chr7	+	19841557-19843106	19841135-19841556
ENSBTAT00000048600	5	chr26	-	15096001-15117197	15117198-15117261
ENSBTAT00000002177	5	chr29	+	26356893-26373003	26356824-26356892
ENSBTAT00000005971	5	chr15	-	48428346-48445590	48445591-48445603
ENSBTAT00000003693	5	chr16	+	75421211-75423467	75421168-75421210
ENSBTAT00000018085	5	chr1	-	140726628-140739236	140739237-140739245
ENSBTAT00000048092	5	chr10	+	42701307-42702665	42701303-42701306
ENSBTAT00000012092	5	chr29	+	45965769-45971982	45965748-45965768
ENSBTAT00000021830	5	chr27	-	28963365-28969954	28969955-28969974
ENSBTAT00000057500	5	chr3	-	8027845-8029776	8029777-8029901
ENSBTAT00000015581	5	chr19	-	42898002-42903081	42903082-42903083
ENSBTAT00000013778	5	chr29	-	50285049-50287648	50287649-50287762
ENSBTAT00000007946	5	chr3	-	20759081-20760404	20760405-20760485	20761625-20762079
ENSBTAT00000066088	5	chr11	-	105904770-105905783	105905784-105905818
ENSBTAT00000048087	5	chr11	+	14589994-14590463	14589982-14589993
ENSBTAT00000016130	5	chr22	-	59738963-59740707	59740708-59740727
ENSBTAT00000015987	5	chr7	-	13851131-13852933	13852934-13852937
ENSBTAT00000028844	5	chr22	+	56949105-56958155	56949064-56949104
ENSBTAT00000044388	5	chr21	+	69817755-69824181	69817740-69817754
ENSBTAT00000045033	5	chr23	+	31456886-31457197	31456866-31456885
ENSBTAT00000064846	5	chr27	-	16848690-16850282	16850283-16850331
ENSBTAT00000011851	5	chr4	+	116237818-116238487	116237688-116237817
ENSBTAT00000022422	5	chr28	-	26542608-26553908	26553909-26553915
ENSBTAT00000001930	5	chr29	+	28587900-28594897	28587898-28587899
ENSBTAT00000007790	5	chr16	+	44541239-44559715	44541232-44541238
ENSBTAT00000062920	5	chr3	-	28737677-28745359	28745360-28745363
ENSBTAT00000017259	5	chr3	-	104311412-104315126	104315127-104315135
ENSBTAT00000009490	5	chr25	+	6481524-6686788	6473608-6473688
ENSBTAT00000015929	5	chr5	+	23523981-23528860	23523923-23523980
ENSBTAT00000020941	5	chr21	+	35027786-35036053	35027718-35027785
ENSBTAT00000028093	5	chr18	-	49393725-49396191	49396192-49396216
ENSBTAT00000007027	5	chr10	+	11332415-11344167	11332372-11332414
ENSBTAT00000052656	5	chr5	+	63027194-63052820	63026037-63027193
ENSBTAT00000001933	5	chr23	-	28298189-28298628	28298629-28298645
ENSBTAT00000053969	5	chr29	-	46322745-46345025	46345026-46345103
ENSBTAT00000006320	5	chr7	-	41790990-41806340	41806341-41806506
ENSBTAT00000011692	5	chr12	-	83003051-83016227	83016228-83016425
ENSBTAT00000008502	5	chr18	-	63381416-63388728	63388729-63388770
ENSBTAT00000039811	5	chr28	+	26253844-26406118	26253834-26253843
ENSBTAT00000018903	5	chr2	+	136457565-136461977	136457537-136457564
ENSBTAT00000012523	5	chr2	+	71561192-71566372	71561082-71561191
ENSBTAT00000063308	5	chrX	-	90791402-90793658	90793659-90793910
ENSBTAT00000019602	5	chr5	+	104273438-104276752	104273064-104273327	104273416-104273437
ENSBTAT00000005523	5	chr4	-	113564407-113567496	113567669-113567802
ENSBTAT00000010228	5	chr2	-	85760492-85792738	85792739-85792766
[truncated: 5,199 more rows]
[truncated: 12 more columns]

## Sheet: 30M ExtendGene
Table S3 The detailed description of the 5’ and 3’ end extension of gene in each sample.
B. the 5’ and 3’ end extension of gene in 30M sample
transcript	5' or 3' end	Chromosome	strand	original region	extended region
ENSBTAT00000007322	5	chr13	-	65744269-65745100	65745101-65745101
ENSBTAT00000005510	5	chr15	+	81672293-81677418	81671695-81671784	81671804-81671972	81671991-81672292
ENSBTAT00000025915	5	chr10	-	89053688-89074011	89074012-89074026
ENSBTAT00000015682	5	chr7	+	13905092-13919031	13904157-13904235	13904472-13904647
ENSBTAT00000005333	5	chr6	-	71053202-71053458	71053459-71053536
ENSBTAT00000008722	5	chr13	-	60077491-60091145	60091289-60091378
ENSBTAT00000045262	5	chr5	-	45246217-45263369	45263370-45263379
ENSBTAT00000002177	5	chr29	+	26356893-26373003	26356784-26356892
ENSBTAT00000005733	5	chr5	+	57354892-57357900	57354682-57354891
ENSBTAT00000013247	5	chr18	+	65621142-65621509	65621124-65621141
ENSBTAT00000007735	5	chr8	-	104273194-104296480	104296481-104296482
ENSBTAT00000017696	5	chrX	-	20457677-20462728	20462729-20462760
ENSBTAT00000029071	5	chr5	+	31101517-31116108	31101515-31101516
ENSBTAT00000005489	5	chr19	-	9007494-9019157	9019158-9019262	9019292-9019449
ENSBTAT00000013213	5	chr7	-	39875477-39876428	39876429-39876501
ENSBTAT00000030539	5	chr26	-	6906081-8249560	8249561-8249598
ENSBTAT00000013340	5	chrX	+	50449123-50450786	50449041-50449122
ENSBTAT00000065045	5	chr1	-	65310826-65462923	65462924-65463599
ENSBTAT00000019973	5	chr18	+	46963844-46972220	46963822-46963843
ENSBTAT00000031107	5	chr24	-	4267545-4278276	4278277-4278307
ENSBTAT00000002594	5	chr15	-	22720233-22722218	22722219-22722253
ENSBTAT00000006959	5	chr7	+	6408552-6427823	6408550-6408551
ENSBTAT00000010348	5	chr2	+	79798261-79852401	79798202-79798260
ENSBTAT00000004167	5	chr13	-	67114713-67125217	67125218-67125241
ENSBTAT00000061027	5	chr11	-	98568364-98579039	98580234-98580293
ENSBTAT00000024376	5	chr10	+	16324341-16326492	16324326-16324340
ENSBTAT00000023087	5	chrX	-	126467442-126470489	126470490-126470502
ENSBTAT00000001322	5	chr24	+	21319015-21337841	21317259-21317348	21319003-21319014
ENSBTAT00000004408	5	chr17	-	14546193-14583767	14583768-14584044
ENSBTAT00000022782	5	chr4	-	112989514-113006466	113006467-113006487
ENSBTAT00000049153	5	chr19	+	8181243-8192864	8181219-8181242
ENSBTAT00000024937	5	chr13	+	51888452-51901483	51888425-51888451
ENSBTAT00000028036	5	chr15	-	42911044-42913326	42913327-42913339
ENSBTAT00000063641	5	chr18	+	65798025-65798861	65797903-65798024
ENSBTAT00000017147	5	chr1	-	1376827-1397948	1397949-1398017	1407173-1407265
ENSBTAT00000053314	5	chr11	+	94188119-94190302	94188049-94188118
ENSBTAT00000013799	5	chr4	-	96032591-96039050	96039051-96039072
ENSBTAT00000002831	5	chr1	-	128214459-128221733	128221734-128221815
ENSBTAT00000038460	5	chr21	-	70113045-70118400	70118401-70118475
ENSBTAT00000007115	5	chr2	-	89920586-89927819	89927820-89927866
ENSBTAT00000020585	5	chr29	+	43960635-43964193	43960630-43960634
ENSBTAT00000056435	5	chr19	-	7613376-7614074	7614075-7614112
ENSBTAT00000014215	5	chr19	+	14775262-14780081	14775232-14775261
ENSBTAT00000024911	5	chr4	+	81642481-81644519	81642340-81642480
ENSBTAT00000017146	5	chr10	+	46946054-46949421	46945979-46946053
ENSBTAT00000023976	5	chr18	+	55482512-55486850	55482453-55482511
ENSBTAT00000003111	5	chr15	+	82363844-82371822	82363834-82363843
ENSBTAT00000030022	5	chr20	-	41814151-41816893	41816894-41817166
ENSBTAT00000020096	5	chr8	-	5583684-5586018	5586019-5586081
ENSBTAT00000015387	5	chr2	+	122824336-122835401	122824298-122824335
ENSBTAT00000063194	5	chr7	-	67407605-67407826	67407827-67407976
ENSBTAT00000004623	5	chr29	-	990201-1019330	1019331-1019351
ENSBTAT00000022249	5	chr16	-	47660994-47669099	47669102-47669148
ENSBTAT00000026525	5	chr19	-	43468381-43469490	43469491-43469493
ENSBTAT00000009020	5	chr10	-	67576390-67631089	67631090-67631221
ENSBTAT00000024572	5	chr13	+	31945012-31952941	31944939-31945011
ENSBTAT00000012161	5	chr19	+	56222967-56247688	56222957-56222966
ENSBTAT00000015092	5	chr23	+	28088456-28089722	28088422-28088455
ENSBTAT00000063025	5	chr16	-	49293852-49303508	49303509-49303904	49303913-49304099	49304222-49304311	49305074-49305223	49306440-49306569
ENSBTAT00000014293	5	chr1	-	57819993-57855630	57855631-57855718
ENSBTAT00000053592	5	chr7	-	3986329-3991487	3991488-3991549
ENSBTAT00000010126	5	chr13	-	28254814-28275573	28275574-28275575
ENSBTAT00000008111	5	chr2	-	18759171-18776348	18776349-18776354
ENSBTAT00000015440	5	chr2	+	129726530-129728612	129726507-129726529
ENSBTAT00000001018	5	chr4	+	119431678-119447704	119431665-119431677
ENSBTAT00000000721	5	chr7	+	45302252-45304424	45302201-45302251
ENSBTAT00000016358	5	chr11	+	9240935-9251371	9240933-9240934
ENSBTAT00000007680	5	chr15	+	25293299-25304051	25293291-25293298
ENSBTAT00000011131	5	chr7	-	74099277-74114659	74114660-74114671
ENSBTAT00000022854	5	chr21	+	55924230-55946434	55924151-55924229
ENSBTAT00000003557	5	chr10	+	26709552-26716112	26709315-26709404	26709420-26709509	26709536-26709551
ENSBTAT00000030589	5	chr22	-	60913459-60946157	60946158-60946222
ENSBTAT00000040283	5	chr16	-	55522005-55527367	55527368-55527453
ENSBTAT00000019999	5	chr21	-	49597596-49608630	49608631-49608765
ENSBTAT00000004245	5	chr3	-	119779215-119794481	119794482-119794491
ENSBTAT00000022210	5	chr19	+	10848574-10889456	10848571-10848573
ENSBTAT00000000790	5	chr13	-	42562167-42566091	42566092-42566153
ENSBTAT00000020624	5	chr11	+	21147966-21151578	21147965-21147965
ENSBTAT00000007022	5	chr15	+	35019670-35267343	35019644-35019669
ENSBTAT00000063190	5	chr7	-	17905774-17906022	17906023-17906029
ENSBTAT00000008207	5	chr4	+	93609408-93636607	93609101-93609407
ENSBTAT00000025624	5	chr19	+	27757183-27766382	27757173-27757182
ENSBTAT00000006613	5	chr26	+	49742225-49773421	49742203-49742224
ENSBTAT00000012560	5	chr25	+	38953354-38961974	38953350-38953353
ENSBTAT00000019970	5	chr8	-	59732258-59746989	59746990-59747033
ENSBTAT00000063308	5	chrX	-	90791402-90793658	90793659-90793883
ENSBTAT00000009507	5	chr5	-	111106428-111123047	111123048-111123065
ENSBTAT00000050440	5	chr21	+	55153786-55162538	55153716-55153785
ENSBTAT00000064455	5	chr14	-	3578346-3586015	3586016-3586395	3587394-3587527	3587601-3587693	3587699-3587807	3587825-3587919	3587930-3588008	3588421-3588752
ENSBTAT00000003855	5	chr22	+	49182445-49201056	49182414-49182444
ENSBTAT00000008022	5	chr5	-	113255672-113264464	113264465-113264517
ENSBTAT00000051851	5	chr19	+	37159424-37176235	37159421-37159423
ENSBTAT00000037657	5	chr5	+	112510411-112513883	112510344-112510410
ENSBTAT00000027662	5	chr5	-	26702879-26723947	26723948-26723997
ENSBTAT00000053713	5	chr6	-	69526335-69553387	69553388-69553421
ENSBTAT00000021978	5	chr18	-	56357610-56363423	56363424-56363453
ENSBTAT00000028000	5	chrX	+	86605969-86606883	86604042-86604131	86605906-86605968
ENSBTAT00000007966	5	chr25	-	17401-17763	17764-17814
ENSBTAT00000024788	5	chr22	+	49499798-49501972	49499743-49499797
ENSBTAT00000011375	5	chr18	+	40424605-40434171	40424592-40424604
ENSBTAT00000046400	5	chr14	-	57163700-57216589	57216590-57216640
ENSBTAT00000003771	5	chr18	-	63687553-63695160	63695161-63695174
ENSBTAT00000029256	5	chr10	+	44879976-44894546	44879954-44879975
ENSBTAT00000006120	5	chr11	+	98931357-98942404	98931312-98931356
ENSBTAT00000002897	5	chr29	+	43905796-43917298	43905741-43905795
ENSBTAT00000016870	5	chr2	-	14443706-14445836	14445837-14445903
ENSBTAT00000043278	5	chr7	+	46069106-46070318	46069028-46069105
ENSBTAT00000027683	5	chr19	-	10634793-10635464	10635465-10635508
ENSBTAT00000044388	5	chr21	+	69817755-69824181	69817722-69817754
ENSBTAT00000020701	5	chr5	+	73980776-73987841	73980725-73980775
ENSBTAT00000066226	5	chr22	-	13679510-13681231	13681232-13681237
ENSBTAT00000028643	5	chr1	-	144656767-144676874	144676875-144676914
ENSBTAT00000006593	5	chr19	+	19356951-19371161	19356748-19356950
ENSBTAT00000000481	5	chr10	+	13162027-13194338	13162023-13162026
ENSBTAT00000038996	5	chr9	+	105681990-105684410	105678711-105678796	105681924-105681989
ENSBTAT00000027366	5	chr2	-	108191933-108197089	108197090-108197320	108197352-108197433
ENSBTAT00000014277	5	chr23	-	31278371-31281323	31281324-31281338
ENSBTAT00000011047	5	chr22	+	53202766-53208551	53202701-53202765
ENSBTAT00000048084	5	chr3	-	14763800-14766875	14766876-14766923
ENSBTAT00000019543	5	chr19	-	55917180-55918416	55918417-55918498	55918836-55918925
ENSBTAT00000054825	5	chr3	+	54828097-54848274	54828059-54828096
ENSBTAT00000013139	5	chr11	+	5550084-5561240	5550060-5550083
ENSBTAT00000054559	5	chr9	+	30223948-30224832	30223859-30223947
ENSBTAT00000006153	5	chr3	+	91981619-92014282	91981612-91981618
ENSBTAT00000019744	5	chr10	-	21806054-21814533	21814534-21814742
ENSBTAT00000025161	5	chr21	-	22166073-22183354	22183355-22183379	22184564-22184718
ENSBTAT00000003319	5	chrX	-	92234971-92240178	92240179-92240215
ENSBTAT00000000799	5	chr4	-	114587369-114602056	114602057-114602100
ENSBTAT00000020159	5	chr3	+	20172325-20176960	20172257-20172324
ENSBTAT00000009325	5	chr27	+	18244331-18258187	18244296-18244330
ENSBTAT00000017131	5	chr5	+	63086353-63092547	63086291-63086352
ENSBTAT00000007014	5	chr5	-	74170471-74181260	74181261-74181289	74181367-74181426	74182538-74182605	74185970-74186127
ENSBTAT00000015987	5	chr7	-	13851131-13852933	13852934-13852934
ENSBTAT00000011844	5	chr11	+	98499739-98506223	98499665-98499738
ENSBTAT00000008634	5	chr11	-	103876015-103883072	103883073-103883108
ENSBTAT00000015904	5	chr10	-	87913060-87921648	87921649-87921685
ENSBTAT00000026535	5	chr19	+	43500418-43505335	43500251-43500417
ENSBTAT00000063492	5	chr9	-	33941839-33947630	33947631-33947658
ENSBTAT00000029488	5	chr17	+	66827051-66828139	66825859-66825927	66827047-66827050
ENSBTAT00000006600	5	chr12	+	29820754-29844224	29820718-29820753
ENSBTAT00000044059	5	chr17	+	72629359-72630106	72628926-72629191	72629207-72629358
ENSBTAT00000005226	5	chr5	+	113160819-113174721	113160813-113160818
ENSBTAT00000000088	5	chr18	+	55573214-55579277	55573011-55573213
ENSBTAT00000013288	5	chr19	-	20811180-20815216	20815217-20815217
ENSBTAT00000024242	5	chr15	+	32206559-32249122	32206541-32206558
ENSBTAT00000066201	5	chr16	-	30379090-30379491	30379492-30379611
ENSBTAT00000000322	5	chr8	-	57935462-58010785	58010786-58010911	58010922-58011012
ENSBTAT00000015646	5	chr2	+	126276335-126291824	126273061-126273233
ENSBTAT00000026920	5	chr23	+	51917537-52015377	51917495-51917536
ENSBTAT00000024352	5	chr10	-	79811040-79819485	79819486-79819488
ENSBTAT00000063368	5	chr17	-	37253415-37253726	37253727-37253731
ENSBTAT00000034262	5	chr9	+	77893557-77907314	77893556-77893556
ENSBTAT00000044763	5	chr7	-	21290813-21294189	21294190-21294276
ENSBTAT00000031877	5	chr18	+	56422333-56430760	56422309-56422332
ENSBTAT00000056926	5	chr18	+	50755982-50766305	50755922-50755981
ENSBTAT00000065632	5	chr22	-	12549676-12558895	12558896-12558961
ENSBTAT00000001172	5	chr9	-	87965071-87999503	87999504-87999506
ENSBTAT00000021730	5	chr26	-	22385932-22388123	22388124-22388128
ENSBTAT00000030652	5	chr22	+	50320205-50325617	50320192-50320204
ENSBTAT00000021062	5	chr4	-	11035479-11039782	11039783-11040009
ENSBTAT00000024444	5	chr17	-	56953813-56961603	56961604-56961664	56961949-56962039
ENSBTAT00000013871	5	chr28	+	3323730-3333934	3323724-3323729
ENSBTAT00000049345	5	chr23	-	10282783-10283741	10283742-10283811
ENSBTAT00000026386	5	chr25	-	110168-112894	112895-112912
ENSBTAT00000010454	5	chr25	+	26646275-26649700	26646264-26646274
ENSBTAT00000012866	5	chr22	+	12729703-12741653	12728225-12728609	12728623-12728832	12729699-12729702
ENSBTAT00000037295	5	chr24	-	14182757-14347226	14347227-14347239
ENSBTAT00000046331	5	chr3	+	19679350-19683836	19679159-19679242	19679268-19679349
ENSBTAT00000002597	5	chr5	+	47901612-47905608	47899657-47899743	47901609-47901611
ENSBTAT00000056426	5	chr5	+	100719638-100720427	100719636-100719637
ENSBTAT00000065799	5	chr25	-	1394201-1417716	1417717-1417814
ENSBTAT00000030821	5	chr20	-	24659525-24660204	24660205-24660251
ENSBTAT00000005408	5	chrX	-	15973188-15985955	15985956-15985971
ENSBTAT00000000589	5	chr3	+	16869280-16872613	16868222-16868273	16869161-16869279
ENSBTAT00000015985	5	chr7	+	16571430-16587354	16571428-16571429
ENSBTAT00000056456	5	chr5	+	74673523-74688908	74673508-74673522
ENSBTAT00000024491	5	chr26	+	7475456-7477851	7475448-7475455
ENSBTAT00000019318	5	chr9	-	13233554-13236949	13236950-13236991
ENSBTAT00000003884	5	chr3	+	106993389-107008708	106993376-106993388
ENSBTAT00000005445	5	chr11	-	27260475-27263699	27263700-27263746
ENSBTAT00000002297	5	chr9	-	82007665-82027058	82027059-82027111
ENSBTAT00000002262	5	chr16	-	51553541-51556655	51556656-51556669
ENSBTAT00000015898	5	chr16	+	72740451-72753761	72740434-72740450
ENSBTAT00000014056	5	chr9	+	45484429-45522649	45475390-45475562	45476004-45476098	45484415-45484428
ENSBTAT00000013522	5	chr10	+	20704886-20713840	20704817-20704885
ENSBTAT00000019893	5	chrX	-	96041772-96072571	96072572-96072769
ENSBTAT00000064412	5	chr4	-	59970936-59973819	59975462-59975522
ENSBTAT00000020243	5	chr14	-	79406494-79416487	79416488-79416912
ENSBTAT00000063072	5	chr2	-	132691772-132692743	132692744-132692796
ENSBTAT00000004402	5	chr13	-	70068210-70069181	70069182-70069200
ENSBTAT00000021226	5	chr8	-	37291856-37292741	37292742-37292778
ENSBTAT00000022832	5	chr29	-	42890800-43092842	43092843-43092885
ENSBTAT00000003722	5	chr4	+	20296431-20297969	20295734-20295823
ENSBTAT00000065287	5	chr21	-	19391574-19391762	19391763-19391764
ENSBTAT00000065721	5	chr11	+	105892686-105893315	105892614-105892685
ENSBTAT00000027520	5	chr2	-	122030511-122032081	122032082-122032200
ENSBTAT00000012170	5	chr25	+	38832485-38841319	38832483-38832484
ENSBTAT00000016423	5	chr13	-	12576391-12590757	12590759-12590957
ENSBTAT00000002779	5	chr7	+	62229186-62230442	62229086-62229185
ENSBTAT00000024233	5	chr5	+	101439877-101452407	101439521-101439610	101439876-101439876
ENSBTAT00000018843	5	chr13	+	61619569-61628687	61619544-61619568
ENSBTAT00000050485	5	chr21	+	69455152-69466051	69452258-69452373	69455011-69455151
ENSBTAT00000021386	5	chr22	+	44150604-44169288	44150560-44150603
ENSBTAT00000008975	5	chr8	+	48456364-48516656	48456326-48456363
ENSBTAT00000008771	5	chr15	+	58477427-58481142	58477380-58477426
ENSBTAT00000000353	5	chr3	-	33607139-33621030	33621031-33621218
ENSBTAT00000022701	5	chr17	+	41769527-41784176	41769493-41769526
ENSBTAT00000003785	5	chr9	+	53812418-53813749	53812359-53812417
ENSBTAT00000016020	5	chr25	+	2439751-2441210	2439730-2439750
ENSBTAT00000046066	5	chr20	+	65461955-65470423	65461945-65461954
ENSBTAT00000001038	5	chr6	-	72232849-72277699	72277700-72277953
ENSBTAT00000040247	5	chrX	-	68598671-68657930	68657931-68657996	68659608-68659763	68667189-68667264	68675123-68675205
ENSBTAT00000022258	5	chr19	-	42691369-42735634	42735635-42735715
ENSBTAT00000047557	5	chr9	-	38816218-38821062	38825425-38825493	38825591-38825786
ENSBTAT00000026630	5	chrX	-	13559123-13564931	13564932-13564971
ENSBTAT00000010022	5	chr29	+	50352064-50361497	50352052-50352063
ENSBTAT00000046016	5	chr3	+	18288308-18288811	18288292-18288307
ENSBTAT00000008682	5	chr19	+	5696798-5747138	5696491-5696785
ENSBTAT00000002861	5	chrX	+	100346827-100366716	100346822-100346826
ENSBTAT00000022448	5	chr13	-	73391554-73401614	73401615-73401675
ENSBTAT00000016302	5	chr11	-	98806164-98823350	98823351-98823365	98823948-98824060	98824097-98824176
ENSBTAT00000048677	5	chr20	+	10018767-10022546	10018745-10018766
ENSBTAT00000016958	5	chr7	+	47910525-47917813	47910511-47910524
ENSBTAT00000000315	5	chr8	-	104342905-104352825	104352826-104352868
ENSBTAT00000015436	5	chr24	-	21448771-21456736	21456737-21456767
ENSBTAT00000045518	5	chr29	+	44189278-44195090	44189249-44189277
ENSBTAT00000063866	5	chr9	-	42351250-42352038	42352039-42352061
ENSBTAT00000009643	5	chr15	+	29521980-29530109	29521787-29521863	29521865-29521967	29521972-29521979
ENSBTAT00000034713	5	chr19	+	54596647-54610033	54596609-54596646
ENSBTAT00000004247	5	chr19	+	9851553-9852099	9851447-9851552
ENSBTAT00000022120	5	chr25	-	3242404-3344129	3344130-3344336	3344465-3344608
ENSBTAT00000004291	5	chr12	-	35840400-35841483	35841484-35841501
ENSBTAT00000027628	5	chr25	-	16543863-16550325	16550326-16550330
ENSBTAT00000065273	5	chr16	-	75539496-75540404	75540405-75540415
ENSBTAT00000035225	5	chr19	+	27089299-27092026	27089265-27089298
ENSBTAT00000043836	5	chr15	+	82114216-82122724	82113084-82113173	82114209-82114215
ENSBTAT00000052079	5	chr22	+	50593627-50597453	50593609-50593626
ENSBTAT00000063138	5	chr10	-	11349899-11399972	11399973-11399973
ENSBTAT00000009496	5	chr19	-	56679702-56697953	56701881-56702022
ENSBTAT00000028594	5	chr14	-	63227996-63256229	63256230-63256256
ENSBTAT00000010644	5	chr3	+	19484700-19493477	19484681-19484699
ENSBTAT00000045634	5	chr4	+	75013861-75132831	75013797-75013860
ENSBTAT00000020326	5	chr3	-	101816844-101818956	101818957-101818958	101818960-101819063
ENSBTAT00000025492	5	chr19	+	55675264-55681075	55675260-55675263
ENSBTAT00000043096	5	chr3	+	100486619-100495789	100486617-100486618
ENSBTAT00000018493	5	chr11	+	19815845-19846493	19815842-19815844
ENSBTAT00000009159	5	chrX	+	38597970-38599160	38597968-38597969
ENSBTAT00000008765	5	chr2	-	125014818-125113212	125113213-125113217
ENSBTAT00000064681	5	chr7	-	45037822-45050756	45050757-45050772
ENSBTAT00000010675	5	chr19	-	20391106-20398885	20398886-20398932
ENSBTAT00000019309	5	chr7	+	22748792-22767365	22748705-22748791
ENSBTAT00000017816	5	chr19	-	27198593-27200805	27200806-27200812
ENSBTAT00000055155	5	chr15	+	51667478-51669427	51667418-51667477
ENSBTAT00000015450	5	chr22	-	48147955-48148287	48148288-48148357
ENSBTAT00000021338	5	chr18	-	50810236-50818889	50818890-50818967
ENSBTAT00000048428	5	chr12	+	21854977-21880339	21854958-21854976
ENSBTAT00000021569	5	chr13	-	67663138-67697607	67697608-67697679
ENSBTAT00000023089	5	chr22	+	15431365-15437006	15430917-15431364
ENSBTAT00000033050	5	chr11	-	49442120-49473288	49473289-49473291	49474510-49474562	49474573-49474901
ENSBTAT00000064106	5	chr25	-	42807515-42820724	42826200-42826251
ENSBTAT00000001990	5	chr3	-	14146763-14153732	14153733-14153794
ENSBTAT00000065739	5	chr24	+	44291872-44292990	44291838-44291871
ENSBTAT00000014573	5	chr16	-	71413974-71455068	71455069-71455134	71462147-71462236	71463377-71463497	71463502-71463723
ENSBTAT00000022761	5	chr3	+	107084063-107097489	107083652-107084062
ENSBTAT00000013108	5	chr1	+	67588920-67597019	67588886-67588919
ENSBTAT00000024011	5	chr18	+	35521165-35534184	35521093-35521164
ENSBTAT00000002324	5	chr12	-	55684001-55685894	55688672-55689146
ENSBTAT00000024782	5	chr22	+	49516824-49520467	49509992-49510432	49510548-49510789	49512231-49512391	49512515-49512733	49515018-49515301	49516228-49516317	49516331-49516563
ENSBTAT00000004519	5	chr7	-	20565301-20568880	20568881-20568918
ENSBTAT00000037682	5	chr5	-	110675824-110691542	110691543-110691556
ENSBTAT00000065483	5	chr19	+	46617348-46643750	46606185-46606367	46611113-46611582	46611593-46611694	46614338-46614526	46617334-46617347
ENSBTAT00000019285	5	chr1	+	66712457-66717255	66701133-66701408	66701424-66701633	66704891-66705022	66711409-66711449	66712456-66712456
ENSBTAT00000052975	5	chr21	-	20357103-20358125	20358126-20358138
ENSBTAT00000065605	5	chrX	-	140154706-140182539	140182540-140182650
ENSBTAT00000044924	5	chr18	+	47062613-47063491	47061998-47062521	47062530-47062612
ENSBTAT00000063986	5	chr19	+	43527203-43531702	43527200-43527202
ENSBTAT00000012950	5	chr4	-	87410391-87412230	87412231-87412234
ENSBTAT00000028016	5	chr3	+	19994998-20007861	19994914-19994997
ENSBTAT00000019864	5	chr13	-	46689063-46703756	46703757-46703759
ENSBTAT00000029418	5	chr17	-	74749250-74750524	74750525-74750531
ENSBTAT00000016953	5	chr8	+	52848304-52850731	52846856-52846985	52848228-52848303
ENSBTAT00000028860	5	chr18	+	62106778-62121184	62106714-62106777
ENSBTAT00000021397	5	chr18	+	11800134-11807341	11800094-11800133
ENSBTAT00000044947	5	chr26	+	25856475-25865594	25856452-25856474
ENSBTAT00000024873	5	chr1	+	150144149-150153934	150144141-150144148
ENSBTAT00000009992	5	chr14	+	72386751-72399660	72385688-72385749
ENSBTAT00000043062	5	chr7	-	52346079-52354152	52354153-52354163
ENSBTAT00000021033	5	chr7	-	5206112-5209504	5209505-5209535	5209562-5209648
ENSBTAT00000020427	5	chr3	-	19762896-19767967	19767968-19768086
ENSBTAT00000011995	5	chr25	+	27034800-27038835	27034787-27034799
ENSBTAT00000014572	5	chr2	+	13724668-13761787	13724666-13724667
ENSBTAT00000006880	5	chr5	-	108209678-108235364	108235365-108235468
ENSBTAT00000000163	5	chr11	-	67752716-67781632	67781633-67781636
ENSBTAT00000010682	5	chr3	+	59783839-59791977	59783735-59783838
ENSBTAT00000029238	5	chr19	+	27438490-27441264	27438460-27438489
ENSBTAT00000019351	5	chr28	+	25376359-25399768	25376307-25376358
ENSBTAT00000001114	5	chr8	-	67861051-67867745	67867746-67867782
ENSBTAT00000024678	5	chr11	-	2916017-2918064	2918065-2918111
ENSBTAT00000020388	5	chr3	-	19788206-19806629	19806630-19806733
ENSBTAT00000014032	5	chr27	-	24316623-24317477	24317478-24317510	24323625-24323754	24324456-24324586
ENSBTAT00000007235	5	chr13	+	64624466-64626041	64619733-64619951	64620954-64621070	64624407-64624465
ENSBTAT00000025311	5	chr29	+	51367009-51368065	51366972-51367008
ENSBTAT00000043779	5	chr10	+	67756279-67765176	67756276-67756278
ENSBTAT00000008066	5	chr21	-	48843729-48845622	48845623-48845733
ENSBTAT00000013680	5	chr10	+	36577285-36586360	36577265-36577284
ENSBTAT00000006918	5	chr15	-	54213566-54224051	54224052-54224057
ENSBTAT00000033237	5	chr3	+	110065581-110068037	110065572-110065580
ENSBTAT00000006196	5	chr19	-	49006459-49068544	49068545-49068574
ENSBTAT00000019129	5	chr3	+	22635094-22646401	22634703-22634833	22634931-22635093
ENSBTAT00000047079	5	chr15	+	32412564-32424510	32412516-32412563
ENSBTAT00000029302	5	chr7	-	27685132-27723230	27723231-27723242
ENSBTAT00000003206	5	chr7	+	18249534-18259141	18249531-18249533
ENSBTAT00000061370	5	chr29	+	8669606-8673380	8669600-8669605
ENSBTAT00000033918	5	chr13	+	81601021-81604089	81601019-81601020
ENSBTAT00000009109	5	chr17	+	73955266-73967283	73955250-73955265
ENSBTAT00000021734	5	chr26	-	22390930-22417746	22417747-22418169
ENSBTAT00000054846	5	chr25	+	18207129-18234451	18206867-18206965
ENSBTAT00000047480	5	chr2	+	22564518-22590410	22564430-22564517
ENSBTAT00000020113	5	chr7	-	13724192-13730226	13730227-13730306
ENSBTAT00000003664	5	chr18	-	62327715-62340671	62340672-62340797
ENSBTAT00000018383	5	chr5	-	28097837-28106733	28111428-28111517
ENSBTAT00000030510	5	chr14	-	23735755-23737474	23737475-23737477
ENSBTAT00000020078	5	chr16	-	75463612-75508770	75508771-75508796
ENSBTAT00000044796	5	chr10	-	47056204-47065846	47072790-47072947
ENSBTAT00000024745	5	chr18	+	46646707-46648031	46646649-46646706
ENSBTAT00000012735	5	chr5	+	99335508-99360895	99335298-99335507
ENSBTAT00000039788	5	chr27	+	36108533-36125175	36108520-36108532
ENSBTAT00000017282	5	chr10	+	70014347-70031590	70012105-70012194	70014299-70014346
ENSBTAT00000048966	5	chr8	+	11391203-11401136	11389680-11390062	11390065-11390168	11390298-11390536	11390671-11390760
ENSBTAT00000006381	5	chr3	-	20519726-20528784	20528785-20528881
ENSBTAT00000039245	5	chr13	+	65563083-65564614	65561355-65561446	65562179-65562285	65562901-65563082
ENSBTAT00000004485	5	chr18	+	56725592-56729591	56725587-56725591
ENSBTAT00000025912	5	chr11	-	100143653-100155090	100155091-100155110
ENSBTAT00000012317	5	chr15	-	38876122-38876667	38876668-38876696
ENSBTAT00000010025	5	chr16	-	52572639-52576496	52576497-52576517
ENSBTAT00000014458	5	chrX	-	4098500-4114350	4114351-4114352
ENSBTAT00000009887	5	chr17	-	45491537-45499180	45501313-45501649	45504091-45504227	45507110-45507273	45508783-45508904	45511197-45511409	45511420-45511508
ENSBTAT00000054501	5	chr18	+	54777175-54781917	54775388-54775547	54775954-54776114
ENSBTAT00000033670	5	chr8	-	77421389-77422532	77422533-77422552
ENSBTAT00000018130	5	chr5	-	101402262-101419313	101419314-101419363
ENSBTAT00000007993	5	chr7	+	13790587-13792998	13790535-13790586
ENSBTAT00000065205	5	chr26	+	19219743-19222118	19219740-19219742
ENSBTAT00000056128	5	chr14	-	42985265-42985951	42985952-42985978
ENSBTAT00000012046	5	chr24	-	43927644-43941907	43941908-43941917
ENSBTAT00000018607	5	chr5	+	10330469-10331983	10330385-10330468
ENSBTAT00000039933	5	chr7	-	92440985-92446470	92446471-92446481	92451646-92451755	92451762-92451825
ENSBTAT00000013832	5	chr29	+	41698905-41699788	41698853-41698904
ENSBTAT00000007150	5	chr11	+	49423731-49438680	49420734-49420795	49423715-49423730
ENSBTAT00000011384	5	chr25	-	26385988-26389337	26389338-26389366
ENSBTAT00000009378	5	chr2	+	116645761-116647392	116645701-116645760
ENSBTAT00000004233	5	chr20	-	26278617-26280571	26280572-26280716
ENSBTAT00000004980	5	chr18	+	45960622-45970522	45960609-45960621
ENSBTAT00000043709	5	chr10	-	67176769-67191630	67191631-67191669
ENSBTAT00000000299	5	chr1	-	58243449-58244153	58244154-58244170
ENSBTAT00000057554	5	chr10	-	82574442-82575288	82575289-82575290
ENSBTAT00000027525	5	chr6	+	70590157-70655474	70590140-70590156
ENSBTAT00000063691	5	chr12	-	69574459-69575727	69575728-69576716
ENSBTAT00000016095	5	chr28	-	3187636-3188295	3188296-3188357
ENSBTAT00000014193	5	chr16	-	61657545-61681733	61681734-61681751
ENSBTAT00000007135	5	chr10	+	102920826-102933425	102920805-102920825
ENSBTAT00000002674	5	chr3	+	9878839-9886647	9878815-9878838
ENSBTAT00000017497	5	chr15	-	34216278-34220705	34220706-34220717	34220915-34220962	34221357-34221446	34221493-34221573
ENSBTAT00000005628	5	chr11	-	93011815-93029730	93029731-93029737
ENSBTAT00000054642	5	chr20	+	20088695-20200206	20088691-20088694
ENSBTAT00000014571	5	chr8	-	44046426-44076904	44078909-44078964
ENSBTAT00000020009	5	chr7	-	53446106-53448979	53448980-53449114
ENSBTAT00000006935	5	chr7	+	21649441-21654927	21646790-21646873	21647752-21647912
ENSBTAT00000007978	5	chr19	+	36915567-36927313	36915527-36915566
ENSBTAT00000007112	5	chr8	+	112948194-112954511	112948130-112948193
ENSBTAT00000033672	5	chr4	+	67651907-67654339	67651665-67651906
ENSBTAT00000050331	5	chr1	-	74777085-74793631	74793632-74793656
ENSBTAT00000009420	5	chr5	+	56039291-56042258	56039228-56039290
ENSBTAT00000001558	5	chr16	+	77046129-77250393	77045964-77046128
ENSBTAT00000015782	5	chr29	-	47566373-47572524	47572525-47572532
ENSBTAT00000057035	5	chr9	+	38825934-38846201	38825899-38825933
ENSBTAT00000053988	5	chrX	+	62882939-63056847	62882388-62882459	62882762-62882938
ENSBTAT00000026034	5	chr8	-	1697553-1712467	1712468-1712502
ENSBTAT00000026119	5	chr18	+	53531933-53544919	53531918-53531932
ENSBTAT00000022514	5	chr7	-	50814953-50815885	50815886-50816164
ENSBTAT00000061378	5	chr5	+	30879874-30891690	30879844-30879873
ENSBTAT00000006307	5	chr25	+	13809385-13823824	13809351-13809384
ENSBTAT00000028490	5	chr19	-	21896194-21936565	21936566-21936584
ENSBTAT00000033730	5	chr3	+	7996519-8005228	7996494-7996518
ENSBTAT00000038514	5	chr5	-	26730147-26733390	26733391-26733397
ENSBTAT00000012000	5	chr1	+	118537063-118539344	118537029-118537062
ENSBTAT00000003326	5	chr19	-	27543283-27565410	27565411-27565448
ENSBTAT00000026221	5	chr18	-	46877782-46890070	46890071-46890128
ENSBTAT00000063686	5	chr9	+	45452891-45455659	45449943-45450034	45452642-45452890
ENSBTAT00000002749	5	chr24	-	43164375-43177241	43177242-43177275	43177619-43177856
ENSBTAT00000066075	5	chr19	-	46650344-46775847	46775848-46775931
ENSBTAT00000010602	5	chr17	-	54404987-54408726	54408727-54408737
ENSBTAT00000034708	5	chr19	-	55904213-55905449	55905450-55905517
ENSBTAT00000015579	5	chr19	+	40691138-40692346	40689862-40690341	40690976-40691137
ENSBTAT00000034135	5	chr16	-	40785953-40788409	40788410-40788424
ENSBTAT00000063904	5	chr10	-	52648527-52655730	52655731-52655752
ENSBTAT00000017442	5	chr5	+	103853322-103857548	103853226-103853321
ENSBTAT00000025755	5	chr16	-	30390092-30490348	30490349-30491849
ENSBTAT00000015716	5	chr29	-	41614571-41624167	41624168-41624295
ENSBTAT00000013402	5	chr12	-	15518992-15522535	15522536-15522624
ENSBTAT00000019259	5	chr3	+	95937279-96434760	95937255-95937278
ENSBTAT00000019979	5	chr29	-	45127205-45130554	45130555-45130555
ENSBTAT00000065602	5	chr14	-	2266062-2267715	2267716-2267753	2274457-2274555
ENSBTAT00000061054	5	chrX	+	7830563-7845821	7830539-7830562
ENSBTAT00000035646	5	chr12	-	36491414-36491611	36491612-36491613
ENSBTAT00000013405	5	chr5	+	110825640-110827610	110825634-110825639
ENSBTAT00000016659	5	chr24	+	46018902-46034227	46018854-46018901
ENSBTAT00000054971	5	chr7	+	88995196-88995993	88995055-88995195
ENSBTAT00000023863	5	chrX	+	102213442-102214191	102213307-102213441
ENSBTAT00000024094	5	chr12	+	30352990-30357922	30352969-30352989
ENSBTAT00000000541	5	chr29	+	45315574-45323300	45315369-45315573
ENSBTAT00000003261	5	chr29	-	41730792-41739870	41739871-41739941
ENSBTAT00000021342	5	chr18	+	50819358-50838361	50819347-50819357
ENSBTAT00000011851	5	chr4	+	116237818-116238487	116237686-116237817
ENSBTAT00000033630	5	chr4	-	104715530-104781684	104781685-104781811	104785250-104785346
ENSBTAT00000017270	5	chr17	-	46156467-46166401	46166402-46166466	46166596-46166800
ENSBTAT00000007412	5	chr27	-	30509113-30509874	30509875-30509890
ENSBTAT00000012263	5	chr6	+	87798136-87799560	87797980-87798135
ENSBTAT00000009098	5	chr23	-	28199129-28211340	28211341-28211360
ENSBTAT00000000091	5	chr20	-	30072215-30081516	30081517-30081531
ENSBTAT00000046408	5	chr1	-	71489285-71516789	71516790-71516792
ENSBTAT00000063756	5	chr11	-	46404611-46404925	46404926-46404972
ENSBTAT00000033400	5	chr4	-	114549024-114559742	114559743-114559835
ENSBTAT00000063525	5	chr9	-	34651398-34655701	34655702-34655739
ENSBTAT00000052820	5	chr10	+	78463269-78464048	78463151-78463268
ENSBTAT00000065469	5	chr19	+	40694079-40695765	40693740-40693803	40693839-40693927	40693945-40694078
ENSBTAT00000001883	5	chr2	-	43543016-43584232	43584233-43584266	43584295-43584424	43584467-43584556	43584581-43584828	43584862-43585236	43585255-43585344	43585380-43585462	43586697-43586827
ENSBTAT00000009443	5	chr5	+	50592290-50595766	50592213-50592289
ENSBTAT00000005580	5	chr21	+	55609537-55610119	55609522-55609536
ENSBTAT00000002395	5	chr19	+	39245741-39251565	39245735-39245740
ENSBTAT00000000732	5	chr13	-	75374575-75384705	75384945-75385030	75385043-75385325
ENSBTAT00000015996	5	chr7	+	13845843-13848479	13844499-13844720	13845766-13845842
ENSBTAT00000037367	5	chr14	-	1505030-1507633	1507634-1507660
ENSBTAT00000056411	5	chr5	+	56764459-56766582	56764412-56764458
ENSBTAT00000002429	5	chr8	+	65341202-65373695	65334358-65334541	65334552-65334769	65334773-65334873	65338178-65338357	65341192-65341201
ENSBTAT00000022626	5	chr14	-	21033277-21034329	21034330-21034355
ENSBTAT00000013622	5	chr19	-	14213234-14235863	14235864-14235865
ENSBTAT00000027169	5	chr1	+	57568530-57591076	57568527-57568529
ENSBTAT00000006036	5	chr21	+	58070189-58098924	58070144-58070188
ENSBTAT00000011617	5	chr19	+	43785335-43812243	43785332-43785334
ENSBTAT00000035803	5	chr7	-	22411968-22414079	22414080-22414085
ENSBTAT00000013093	5	chr10	+	89365866-89381540	89365375-89365464	89365478-89365559	89365624-89365865
ENSBTAT00000063099	5	chr16	-	6155903-6156793	6156794-6156795
ENSBTAT00000063143	5	chr11	-	47050711-47051142	47051143-47051197
ENSBTAT00000027044	5	chr5	-	103878772-103880611	103880612-103880738
ENSBTAT00000000036	5	chr19	-	37985585-37994816	37994817-37995102
ENSBTAT00000014585	5	chr24	-	25854675-25863535	25863536-25863540
ENSBTAT00000064846	5	chr27	-	16848690-16850282	16850283-16850331
ENSBTAT00000035150	5	chr7	-	62861221-62902057	62902058-62902122
ENSBTAT00000025259	5	chr13	+	38638357-38661300	38634200-38634366	38638022-38638356
ENSBTAT00000001619	5	chr29	+	45299519-45308722	45299515-45299518
ENSBTAT00000064148	5	chr25	+	1288766-1301379	1288751-1288765
ENSBTAT00000040085	5	chr1	-	109708534-109758047	109758048-109758096
ENSBTAT00000012124	5	chr13	-	61928617-61938236	61938237-61938238
ENSBTAT00000034240	5	chr16	-	2184534-2187560	2187561-2187581
ENSBTAT00000016943	5	chr23	+	16627392-16633715	16627192-16627391
ENSBTAT00000008730	5	chr12	-	18282157-18284006	18284007-18284021
ENSBTAT00000020547	5	chr27	-	28415997-28427209	28427210-28427387
ENSBTAT00000024186	5	chr19	-	50772368-50788334	50790714-50790753
ENSBTAT00000009652	5	chr18	-	46779848-46782546	46782547-46782592
ENSBTAT00000061583	5	chr25	-	26968647-26970732	26970733-26970811	26970825-26970930	26970942-26971273
ENSBTAT00000008575	5	chr5	-	82260539-82260790	82260791-82260829
ENSBTAT00000019269	5	chr10	-	45642274-45694139	45694140-45694162
ENSBTAT00000056991	5	chr18	+	63213694-63215905	63213660-63213693
ENSBTAT00000036488	5	chr7	-	2484675-2485418	2485419-2485425
ENSBTAT00000012447	5	chr25	-	34734996-34767438	34767441-34767611
ENSBTAT00000052019	5	chr19	+	56353577-56358119	56353550-56353576
ENSBTAT00000028046	5	chr19	+	48683004-48717864	48682935-48683003
ENSBTAT00000006266	5	chr15	+	44237476-44237790	44237462-44237475
ENSBTAT00000009870	5	chr12	+	28545678-28560619	28544349-28544407	28545676-28545677
ENSBTAT00000021208	5	chr13	+	42521496-42529083	42521405-42521494
ENSBTAT00000003726	5	chr16	+	519685-534911	519612-519684
ENSBTAT00000044309	5	chr17	-	72064670-72068000	72068001-72068010
ENSBTAT00000048906	5	chr17	+	11923471-12064069	11923470-11923470
ENSBTAT00000015483	5	chr1	-	72024795-72028847	72028848-72028860	72029484-72029573	72037694-72037835	72042799-72042904	72047740-72047839	72049182-72049517
ENSBTAT00000011846	5	chr11	+	98509474-98513781	98509409-98509473
ENSBTAT00000014801	5	chr4	-	18973421-18980828	18980829-18980874
ENSBTAT00000005789	5	chr2	-	126860368-126873806	126873807-126873817
ENSBTAT00000020845	5	chr22	+	53951029-54026241	53951000-53951028
ENSBTAT00000063601	5	chr24	+	34579397-34581445	34579167-34579396
ENSBTAT00000002377	5	chr7	+	4022381-4026425	4022363-4022380
ENSBTAT00000014642	5	chr10	+	57932635-57938671	57923505-57923657	57923755-57923830	57923833-57924202	57932590-57932634
ENSBTAT00000001071	5	chr7	+	4224033-4242168	4223962-4224032
ENSBTAT00000010666	5	chr19	+	20364623-20372637	20364616-20364622
ENSBTAT00000003725	5	chr25	-	36893605-36896370	36896371-36896379
ENSBTAT00000020876	5	chr1	+	37960749-38021040	37960699-37960748
ENSBTAT00000052050	5	chr7	+	88648457-88650528	88648396-88648456
ENSBTAT00000004535	5	chr9	-	92246499-92318064	92318065-92318069
ENSBTAT00000014398	5	chr11	-	2768909-2773197	2773198-2773223	2773287-2773347	2774553-2774615
ENSBTAT00000061327	5	chr4	-	103305514-103380070	103380071-103380071
ENSBTAT00000056287	5	chr16	-	44457295-44462940	44462941-44462998
ENSBTAT00000021808	5	chr13	+	28078762-28117627	28078701-28078761
ENSBTAT00000045996	5	chr7	-	13771153-13777950	13777951-13778001
ENSBTAT00000028608	5	chr19	+	40961497-40974702	40961477-40961496
ENSBTAT00000025922	5	chr11	+	36341723-36351231	36341715-36341722
ENSBTAT00000024793	5	chr18	+	51607794-51610670	51607697-51607793
ENSBTAT00000044968	5	chr13	-	54123575-54142541	54142542-54142570
ENSBTAT00000046011	5	chr17	+	53142511-53143425	53141148-53141230	53141241-53141351	53141365-53141570
ENSBTAT00000022372	5	chr2	+	122889872-122915674	122889864-122889871
ENSBTAT00000002600	5	chr10	+	35314025-35329297	35313997-35314024
ENSBTAT00000004870	5	chr9	+	57516043-57517179	57516014-57516042
ENSBTAT00000024887	5	chr19	-	37444870-37479632	37479633-37479657
ENSBTAT00000037324	5	chr14	-	23067159-23068103	23068104-23068322
ENSBTAT00000001158	5	chr23	+	29906624-29920511	29906360-29906623
ENSBTAT00000056799	5	chr19	-	23320981-23323996	23323997-23324231
ENSBTAT00000002422	5	chr5	+	70910366-70911285	70910364-70910365
ENSBTAT00000027825	5	chr16	-	75346250-75373188	75373189-75373254
ENSBTAT00000064053	5	chr26	+	21132751-21133969	21132725-21132750
ENSBTAT00000007925	5	chrX	+	4068880-4072037	4068860-4068879
ENSBTAT00000042908	5	chr3	+	103156945-103159580	103156936-103156944
ENSBTAT00000052414	5	chr7	-	45556210-45557580	45557581-45557583
ENSBTAT00000014219	5	chr2	-	26780742-26798046	26798047-26798120
ENSBTAT00000025020	5	chr10	+	20726776-20733197	20726753-20726775
ENSBTAT00000025322	5	chr7	+	19698987-19704035	19698960-19698986
ENSBTAT00000004244	5	chr27	-	36255859-36265466	36265467-36265622	36269227-36269471	36272474-36273036
ENSBTAT00000020207	5	chr13	+	44945068-44952151	44945055-44945067
ENSBTAT00000012301	5	chr19	-	62506950-62514776	62514777-62515160
ENSBTAT00000025661	5	chr18	+	23861829-23927174	23861821-23861828
ENSBTAT00000029003	5	chr4	+	104850911-104856526	104850902-104850910
ENSBTAT00000004179	5	chr3	-	10647427-10648940	10648941-10648974
ENSBTAT00000027507	5	chr3	+	34126163-34147197	34126155-34126162
ENSBTAT00000053822	5	chr3	+	43251251-43272503	43251193-43251250
ENSBTAT00000000081	5	chr6	+	107207883-107221544	107207861-107207882
ENSBTAT00000023255	5	chr6	-	108851271-108852813	108852814-108852894
ENSBTAT00000027435	5	chr16	-	40005644-40029767	40030693-40030830
ENSBTAT00000009469	5	chr15	+	28318411-28323666	28318260-28318410
ENSBTAT00000001147	5	chr5	+	34145240-34198996	34145193-34145239
ENSBTAT00000008042	5	chr17	+	55171411-55187330	55171360-55171410
ENSBTAT00000045443	5	chr6	-	95908624-95908893	95908894-95908981
ENSBTAT00000025174	5	chr22	-	51540981-51542102	51542103-51542109
ENSBTAT00000001830	5	chr7	+	40475155-40479104	40475150-40475154
ENSBTAT00000022192	5	chr12	+	14136842-14145893	14136786-14136841
ENSBTAT00000026859	5	chr13	-	78075556-78098372	78098373-78098447
ENSBTAT00000028712	5	chr11	-	106334245-106335688	106335689-106335704
ENSBTAT00000029090	5	chr23	+	27565924-27576711	27565849-27565923
ENSBTAT00000024191	5	chr19	-	50743493-50760548	50760549-50760580
ENSBTAT00000028680	5	chr7	+	47837918-47845672	47837891-47837917
ENSBTAT00000039344	5	chr13	+	51930067-51930888	51930057-51930066
ENSBTAT00000064843	5	chr22	+	52425504-52428832	52415859-52415982	52418419-52418543	52420968-52421104	52421677-52422736	52423457-52423585	52425499-52425503
ENSBTAT00000063588	5	chr19	+	51416679-51422719	51416648-51416678
ENSBTAT00000021304	5	chr6	+	26901379-26916216	26901340-26901378
ENSBTAT00000064372	5	chr11	+	49230913-49233126	49230879-49230912
ENSBTAT00000017177	5	chr25	-	26470488-26475202	26475958-26476030	26476032-26476114	26476314-26476472
ENSBTAT00000040046	5	chr15	-	30115928-30117641	30117642-30117703
ENSBTAT00000005116	5	chr9	+	24120228-24131671	24113313-24113500	24120106-24120227
ENSBTAT00000019280	5	chr25	-	41207310-41216105	41216106-41216188	41216871-41216927
ENSBTAT00000017382	5	chr16	-	1966721-1972162	1972163-1972599
ENSBTAT00000001897	5	chr7	-	53408163-53414128	53414129-53414140
ENSBTAT00000017381	5	chr16	+	47942386-47947791	47938072-47938161	47942275-47942385
ENSBTAT00000049157	5	chr21	+	29342468-29374495	29342464-29342467
ENSBTAT00000055530	5	chr15	-	30202578-30203886	30203955-30204013
ENSBTAT00000045810	5	chr1	+	81043610-81057778	81043600-81043609
ENSBTAT00000027369	5	chr6	+	37677099-37679897	37677066-37677098
ENSBTAT00000014908	5	chr10	+	44101816-44114905	44101732-44101815
ENSBTAT00000023039	5	chr11	+	73186222-73186856	73186146-73186221
ENSBTAT00000049216	5	chr18	-	39393580-39393972	39393973-39393989
ENSBTAT00000045907	5	chr6	+	85640347-85641522	85640270-85640346
ENSBTAT00000018512	5	chr22	+	51435769-51439453	51435755-51435768
ENSBTAT00000002431	5	chr12	-	34924193-34954970	34954971-34955048
ENSBTAT00000006262	5	chr8	-	7462367-7472786	7473267-7473337
ENSBTAT00000015480	5	chr13	-	54308647-54343470	54343471-54343478
ENSBTAT00000012394	5	chr8	-	48892499-48902995	48902996-48904098
ENSBTAT00000023078	5	chr18	-	53451652-53466227	53466228-53466286
ENSBTAT00000033040	5	chr11	-	49260841-49264015	49264016-49264112
ENSBTAT00000018420	5	chr3	+	115210340-115232304	115210204-115210339
ENSBTAT00000021482	5	chr25	-	34726229-34731680	34731681-34731710
ENSBTAT00000028093	5	chr18	-	49393725-49396191	49396192-49396231
ENSBTAT00000005296	5	chr25	-	28630825-28636300	28636301-28636421
ENSBTAT00000044557	5	chr18	+	46067593-46078935	46067117-46067254
ENSBTAT00000053747	5	chr19	-	57053365-57064917	57064918-57064930
ENSBTAT00000026002	5	chr25	-	27737582-27738205	27738206-27738234
ENSBTAT00000045476	5	chr3	-	28623391-28623702	28623703-28623758
ENSBTAT00000014213	5	chr7	+	39207845-39208828	39207792-39207844
ENSBTAT00000014053	5	chr5	+	56262302-56275883	56262230-56262301
ENSBTAT00000043207	5	chr19	-	40029607-40039606	40039607-40039616
ENSBTAT00000011993	5	chr21	-	21197851-21215597	21215598-21215622
ENSBTAT00000009545	5	chr5	-	46323523-46333943	46333944-46334216
ENSBTAT00000024641	5	chrX	+	19809635-19820952	19809362-19809451	19809543-19809634
ENSBTAT00000017298	5	chr8	+	17271519-17311597	17271404-17271478	17271517-17271518
ENSBTAT00000009379	5	chr3	+	20141694-20146997	20141689-20141693
ENSBTAT00000026992	5	chr28	-	29799037-29805747	29805748-29805848	29810462-29810526	29812254-29812454	29815478-29815602	29821570-29821751	29821960-29822331	29822646-29822779
ENSBTAT00000056961	5	chr23	+	15604081-15608831	15602630-15602760
ENSBTAT00000001716	5	chr15	-	56827092-56834190	56837996-56838078	56838859-56838975
ENSBTAT00000010372	5	chr19	+	35234637-35250672	35234557-35234636
ENSBTAT00000022145	5	chr5	-	106253907-106276819	106276820-106276843
ENSBTAT00000053229	5	chr11	-	49070190-49071859	49071860-49071864
ENSBTAT00000038517	5	chr3	-	63013693-63014043	63014044-63014055
ENSBTAT00000037914	5	chr5	-	85210770-85217660	85217661-85217723
ENSBTAT00000005511	5	chr13	-	42244268-42247239	42247240-42247666
ENSBTAT00000034703	5	chr19	+	56190846-56208380	56190841-56190845
ENSBTAT00000061182	5	chr5	+	108308618-108549124	108308462-108308617
ENSBTAT00000008406	5	chr18	+	35472716-35474389	35472679-35472715
ENSBTAT00000053151	5	chr25	-	26867626-26868981	26868982-26869158
ENSBTAT00000018920	5	chr3	+	111426912-111431172	111426908-111426911
ENSBTAT00000015870	5	chr5	+	97612241-97635127	97612206-97612240
ENSBTAT00000023573	5	chr16	-	37973199-38045988	38045989-38046015
ENSBTAT00000008756	5	chr17	+	64361788-64413468	64361787-64361787
ENSBTAT00000030224	5	chr29	-	36988682-37011135	37011136-37011182
ENSBTAT00000049486	5	chr19	-	9038200-9041927	9041928-9041945
ENSBTAT00000047251	5	chr12	-	32554786-32556401	32556402-32556421
ENSBTAT00000029669	5	chr17	-	54330421-54338333	54338334-54338434
ENSBTAT00000017416	5	chr19	-	20588068-20591570	20591571-20591598
ENSBTAT00000013897	5	chr20	+	23853539-23900484	23853267-23853538
ENSBTAT00000015715	5	chr7	+	19765865-19770774	19765794-19765864
ENSBTAT00000019336	5	chr22	-	370972-373326	373327-373358
ENSBTAT00000021782	5	chr10	-	21786857-21792534	21792535-21792661
ENSBTAT00000049039	5	chr1	+	9242710-9250037	9242685-9242709
ENSBTAT00000020011	5	chr7	+	53464181-53476406	53464122-53464180
ENSBTAT00000049751	5	chr17	-	159889-179634	188136-188224
ENSBTAT00000003835	5	chr19	+	39032381-39051471	39032349-39032380
ENSBTAT00000022890	5	chr19	-	18330388-18343193	18343194-18343211
ENSBTAT00000019969	5	chr18	-	46961970-46963214	46963215-46963646
ENSBTAT00000000413	5	chr28	-	29370791-29399632	29399633-29399777
ENSBTAT00000026308	5	chr5	-	102025881-102035208	102035209-102035300
ENSBTAT00000027382	5	chrX	+	39869943-39885758	39869922-39869942
ENSBTAT00000066178	5	chr5	-	67960359-67967214	67967371-67967873	67972911-67972972
ENSBTAT00000025281	5	chr1	+	95752049-95767928	95752016-95752048
ENSBTAT00000027753	5	chr11	-	49493204-49497907	49497908-49497908
ENSBTAT00000020261	5	chr7	-	63748885-63756646	63756647-63756710
ENSBTAT00000002404	5	chr11	-	10155203-10157927	10157928-10157980
ENSBTAT00000021268	5	chr18	+	65845925-65851516	65845924-65845924
ENSBTAT00000006383	5	chr16	+	56389804-56399714	56389750-56389803
ENSBTAT00000011049	5	chr7	-	21435492-21438615	21438616-21438625
ENSBTAT00000016768	5	chr7	+	12325362-12329750	12325308-12325361
ENSBTAT00000008072	5	chr13	+	64497254-64498905	64497153-64497253
ENSBTAT00000026669	5	chr21	-	26449626-26466916	26466917-26466921
ENSBTAT00000045347	5	chr10	-	37989936-37995280	37995281-37995306
ENSBTAT00000036173	5	chr7	-	16154276-16158004	16158005-16158005
ENSBTAT00000047416	5	chr7	-	5794171-5796248	5796355-5796547
ENSBTAT00000013989	5	chr18	-	54363679-54373314	54373315-54373345
ENSBTAT00000053587	5	chr1	-	121288785-121289057	121289058-121289257
ENSBTAT00000053511	5	chr4	+	33347225-33368787	33347211-33347224
ENSBTAT00000004389	5	chr19	-	9540309-9546074	9546075-9546093
ENSBTAT00000022386	5	chr23	-	7415849-7425523	7425524-7425656
ENSBTAT00000034249	5	chr6	-	92645057-92646326	92646327-92646346
ENSBTAT00000006810	5	chr28	+	13651048-13678154	13650961-13651047
ENSBTAT00000053969	5	chr29	-	46322745-46345025	46345026-46345103
ENSBTAT00000026845	5	chr3	+	8381846-8392000	8381776-8381845
ENSBTAT00000049133	5	chr14	+	2288555-2293395	2288533-2288554
ENSBTAT00000022716	5	chr27	-	7670610-7681826	7681827-7681881
ENSBTAT00000049696	5	chr13	-	2891529-2891726	2891727-2891751
ENSBTAT00000010671	5	chr19	+	20379926-20388607	20379922-20379925
ENSBTAT00000025063	5	chr5	-	103881479-103888559	103888560-103888745	103890019-103890146	103893689-103893778
ENSBTAT00000019453	5	chr14	-	1942672-1945910	1945911-1945970
ENSBTAT00000018428	5	chr3	-	111481702-111482589	111482590-111482608	111483708-111483776
ENSBTAT00000063521	5	chr15	+	63656459-63663593	63656456-63656458
ENSBTAT00000020036	5	chr21	-	45519654-45522305	45522306-45522387
ENSBTAT00000006779	5	chr2	-	133632742-133634622	133634623-133634644
ENSBTAT00000004686	5	chr3	-	20187039-20195550	20197232-20197419
ENSBTAT00000016907	5	chr26	+	18627373-18636269	18627199-18627372
ENSBTAT00000024834	5	chr19	-	57642755-57655943	57655944-57655948	57656017-57657107	57657229-57657494
ENSBTAT00000023599	5	chr17	-	70684130-70689293	70689294-70689303
ENSBTAT00000037526	5	chr25	+	2573737-2576729	2573646-2573736
ENSBTAT00000013876	5	chr18	-	50050183-50053543	50053544-50053628
ENSBTAT00000063184	5	chr24	+	43217455-43224463	43216858-43216905	43216951-43217080	43217427-43217454
ENSBTAT00000009891	5	chr10	-	104175768-104176772	104176773-104176802
ENSBTAT00000016882	5	chr26	+	18532938-18538390	18529145-18529308	18530750-18530825
ENSBTAT00000016194	5	chr23	+	27689369-27692407	27689284-27689368
ENSBTAT00000015345	5	chr22	-	60249057-60288275	60288276-60288390	60298314-60298699
ENSBTAT00000009073	5	chr29	+	41454920-41473601	41454845-41454919
ENSBTAT00000014027	5	chr4	+	77540574-77543351	77540573-77540573
ENSBTAT00000006020	5	chrX	+	65143672-65149272	65143660-65143671
ENSBTAT00000044927	5	chr11	+	47874692-47879023	47864737-47864863	47873746-47873854	47874654-47874691
ENSBTAT00000020612	5	chr29	-	41087531-41102449	41102450-41102506
ENSBTAT00000019737	5	chr10	+	21832584-21864021	21827426-21827482	21829583-21829668
ENSBTAT00000011939	5	chr6	+	16000762-16006077	16000566-16000761
ENSBTAT00000045699	5	chr1	-	84324177-84325181	84325182-84325257
ENSBTAT00000064544	5	chrX	-	95330253-95330600	95330601-95330611
ENSBTAT00000054745	5	chr11	-	98517162-98541363	98541364-98541566
ENSBTAT00000022949	5	chr21	+	34156312-34167331	34156247-34156311
ENSBTAT00000012857	5	chr15	-	30464926-30487308	30487309-30487340	30489363-30489517
ENSBTAT00000022279	5	chr14	+	17820791-17831087	17819877-17820080	17820546-17820790
ENSBTAT00000063221	5	chr18	+	50611276-50611827	50611241-50611275
ENSBTAT00000003318	5	chrX	-	92231884-92234517	92234518-92234572
ENSBTAT00000012786	5	chr28	+	9403202-9450916	9403201-9403201
ENSBTAT00000029092	5	chr3	+	21470721-21474444	21470701-21470720
ENSBTAT00000061310	5	chr25	+	37532740-37544696	37532722-37532739
ENSBTAT00000006372	5	chr11	+	95780659-95805530	95780611-95780658
ENSBTAT00000014000	5	chr28	+	18549463-18572813	18547680-18547741
ENSBTAT00000065455	5	chr28	+	43930428-43934735	43920667-43920730	43923473-43923851	43925802-43925912	43930282-43930427
ENSBTAT00000016186	5	chr21	-	33625677-33633910	33633911-33634478	33634487-33635058
ENSBTAT00000027917	5	chr22	+	50587357-50589110	50587331-50587356
ENSBTAT00000008355	5	chr7	+	40573898-40576306	40568173-40568362
ENSBTAT00000028330	5	chr17	-	73479566-73484880	73484881-73484882
ENSBTAT00000043835	5	chr4	-	114450706-114455203	114455204-114455255
ENSBTAT00000018867	5	chr18	+	53523392-53528749	53523374-53523391
ENSBTAT00000020018	5	chr7	-	53461635-53463955	53463956-53463965
ENSBTAT00000034803	5	chr19	+	44629959-44633906	44629957-44629958
ENSBTAT00000000841	5	chr18	-	14057703-14060472	14060473-14060517
ENSBTAT00000065416	5	chr17	+	68415911-68420240	68415907-68415910
ENSBTAT00000044991	5	chr11	-	49760292-49761138	49761139-49761164
ENSBTAT00000055713	5	chr17	+	18698708-18702613	18698678-18698707
ENSBTAT00000011403	5	chr29	+	43229777-43232885	43229685-43229776
ENSBTAT00000031313	5	chr28	-	31044242-31057065	31057066-31057232
ENSBTAT00000008363	5	chr7	-	40601549-40605473	40605474-40605488
ENSBTAT00000012770	5	chr21	-	45794781-45820504	45820505-45820505
ENSBTAT00000032574	5	chr7	+	81396101-81396804	81396094-81396100
ENSBTAT00000018479	5	chr3	-	117409071-117482330	117482331-117482362
ENSBTAT00000000630	5	chr3	-	101106702-101118441	101118442-101118467
ENSBTAT00000010403	5	chr15	+	15705460-15713952	15704996-15705078	15705329-15705459
ENSBTAT00000043093	5	chr19	+	41069311-41079135	41069248-41069310
ENSBTAT00000022316	5	chr2	+	84734002-84770814	84733989-84734001
ENSBTAT00000026432	5	chr3	+	15674437-15681845	15671315-15671465	15672293-15672348	15672356-15672445
ENSBTAT00000001061	5	chr15	+	42678184-42692464	42678159-42678183
ENSBTAT00000010780	5	chr25	-	28005386-28014212	28014213-28014257
ENSBTAT00000017476	5	chr1	+	77596386-77611958	77596376-77596385
ENSBTAT00000066098	5	chr3	+	15437676-15442475	15437164-15437675
ENSBTAT00000023734	5	chr2	+	119476496-119490380	119476454-119476495
ENSBTAT00000034186	5	chr16	+	29832591-29840787	29832564-29832590
ENSBTAT00000014258	5	chr7	+	44780281-44783986	44780275-44780280
ENSBTAT00000000992	5	chr6	-	16747757-16755365	16755366-16755386
ENSBTAT00000008039	5	chr25	+	2353422-2360296	2353322-2353421
ENSBTAT00000017102	5	chr23	+	4390362-4533900	4390315-4390361
ENSBTAT00000024502	5	chr2	+	107412038-107428757	107411945-107412037
ENSBTAT00000007766	5	chr3	-	102421544-102430739	102430740-102430771
ENSBTAT00000056162	5	chr20	-	70986110-70991387	70991388-70991418
ENSBTAT00000065380	5	chr17	-	73195725-73197071	73197075-73197135	73198257-73198753	73200211-73200310
ENSBTAT00000065316	5	chr1	+	61772399-61772809	61772101-61772398
ENSBTAT00000004418	5	chr11	+	75039681-75047800	75039678-75039680
ENSBTAT00000027357	5	chr10	+	68063635-68065776	68063628-68063634
ENSBTAT00000009803	5	chrX	+	40364802-40367164	40364380-40364441	40364444-40364801
ENSBTAT00000022163	5	chr13	+	54471017-54499223	54470864-54470953	54470973-54471016
ENSBTAT00000060577	5	chrMT	+	12109-13929	2-1462	1464-12108
ENSBTAT00000029280	5	chr11	-	11540747-11548873	11548874-11548907
ENSBTAT00000066053	5	chr18	-	1021248-1026029	1026030-1026073
ENSBTAT00000022290	5	chr25	-	36644930-36648339	36648340-36648841	36649467-36649687
ENSBTAT00000064145	5	chr18	-	53700346-53725742	53725743-53725744
ENSBTAT00000027961	5	chr1	-	42451745-42459005	42459006-42459028
ENSBTAT00000002832	5	chr21	+	736183-737792	736145-736182
ENSBTAT00000052022	5	chr22	-	59841218-59841862	59841863-59841955
ENSBTAT00000014270	5	chr10	-	36938124-36948842	36948843-36948904	36953055-36953132
ENSBTAT00000014734	5	chr10	-	26814899-26815069	26815070-26815075
ENSBTAT00000004106	5	chr2	-	28400755-28401735	28401736-28401917
ENSBTAT00000011385	5	chr19	+	56394188-56401350	56394168-56394187
ENSBTAT00000006534	5	chr28	-	419156-421250	421251-421252	421352-421526	421542-421817	421819-422086
ENSBTAT00000019808	5	chr18	-	46994991-46996544	46996545-46996596
ENSBTAT00000042995	5	chr19	-	44281113-44294691	44294692-44294713
ENSBTAT00000046451	5	chr13	+	42407301-42413062	42407278-42407300
ENSBTAT00000001531	5	chr18	+	46754202-46764958	46754150-46754201
ENSBTAT00000061515	5	chr26	-	39585658-39616179	39616180-39616191
ENSBTAT00000011048	5	chr7	+	21440493-21447907	21440470-21440492
ENSBTAT00000062920	5	chr3	-	28737677-28745359	28745360-28745361
ENSBTAT00000018862	5	chr13	-	75518488-75534491	75534492-75534521
ENSBTAT00000025503	5	chr22	+	50568310-50571594	50568265-50568309
ENSBTAT00000042831	5	chr19	+	43514251-43544945	43514248-43514250
ENSBTAT00000006022	5	chr5	-	19276348-19280028	19280029-19280029
ENSBTAT00000023213	5	chr5	+	111462845-111464936	111462819-111462844
ENSBTAT00000000973	5	chr19	-	36536565-36542420	36542421-36542526	36543069-36543132
ENSBTAT00000000314	5	chr8	-	104331800-104334927	104334928-104334930
ENSBTAT00000030275	5	chr21	+	69638191-69647505	69638166-69638190
ENSBTAT00000001933	5	chr23	-	28298189-28298628	28298629-28298748
ENSBTAT00000006474	5	chr20	+	24442440-24442887	24442418-24442439
ENSBTAT00000025991	5	chr11	+	72283254-72287762	72283248-72283253
ENSBTAT00000027181	5	chr12	-	82907167-82916245	82916246-82916252
ENSBTAT00000036248	5	chr23	+	7394229-7395863	7393870-7393917
ENSBTAT00000064761	5	chr7	+	45360212-45363064	45360192-45360211
ENSBTAT00000014044	5	chr13	+	43947633-43957441	43947597-43947632
ENSBTAT00000024749	5	chr18	-	46654243-46656762	46656763-46656806
ENSBTAT00000028798	5	chr5	+	109925709-109933537	109925691-109925708
ENSBTAT00000017392	5	chr25	-	27955045-27977149	27977150-27977186
ENSBTAT00000026038	5	chr1	+	10201965-10217710	10201951-10201964
ENSBTAT00000025038	5	chr19	+	28519719-28521133	28519718-28519718
ENSBTAT00000023454	5	chr21	+	20002742-20007367	20002675-20002741
ENSBTAT00000014198	5	chr2	+	98497589-98498081	98497564-98497588
ENSBTAT00000032159	5	chr3	+	50448643-50467156	50448531-50448642
ENSBTAT00000004328	5	chr19	-	18353810-18388312	18388313-18388325
ENSBTAT00000027347	5	chr25	-	36490771-36495789	36495790-36495897
ENSBTAT00000024009	5	chr27	+	19052444-19067489	19052436-19052443
ENSBTAT00000017500	5	chr23	-	27331773-27333698	27333699-27333865
ENSBTAT00000020266	5	chr1	-	54649606-54650250	54654317-54654836
ENSBTAT00000024915	5	chr16	-	53135568-53168210	53168211-53168244
ENSBTAT00000013354	5	chr18	+	53040105-53042792	53040059-53040104
ENSBTAT00000024583	5	chr1	+	111996968-112008219	111996834-111996967
ENSBTAT00000008154	5	chr14	+	48318650-48633661	48318069-48318649
ENSBTAT00000017658	5	chr4	-	49867702-49907595	49916486-49916631
ENSBTAT00000044622	5	chr29	-	40214778-40215227	40215228-40215356
ENSBTAT00000057452	5	chr22	+	51456200-51470441	51456187-51456199
ENSBTAT00000048729	5	chr19	+	13192529-13194040	13192515-13192528
ENSBTAT00000024086	5	chr13	-	44064647-44085039	44085040-44085063
ENSBTAT00000008388	5	chr9	-	89692607-89692771	89692772-89692798
ENSBTAT00000012349	5	chr21	+	70827525-70839732	70827512-70827524
ENSBTAT00000016130	5	chr22	-	59738963-59740707	59740708-59740776
ENSBTAT00000010281	5	chr1	-	145596461-145610047	145610048-145610048
ENSBTAT00000028386	5	chr19	+	36877017-36881128	36876885-36877016
ENSBTAT00000026109	5	chr25	-	17588928-17608885	17608886-17608893
ENSBTAT00000047899	5	chr27	+	25637686-25816012	25637443-25637685
ENSBTAT00000004563	5	chr28	-	41886524-41901491	41901492-41901517
ENSBTAT00000040234	5	chr15	-	1778699-1802177	1802178-1802206
ENSBTAT00000021529	5	chr2	-	120039585-120049214	120049215-120049371
ENSBTAT00000011104	5	chr13	-	51837801-51842049	51842071-51842118
ENSBTAT00000027541	5	chr5	+	57763740-57770666	57763623-57763739
ENSBTAT00000020510	5	chr18	-	2882156-2903093	2903094-2903095
ENSBTAT00000028638	5	chr3	-	20406684-20413546	20413547-20413581
ENSBTAT00000000100	5	chr26	-	21283406-21288806	21288807-21288922
ENSBTAT00000004844	5	chr15	-	76573748-76577430	76577431-76577439	76577447-76577536
ENSBTAT00000016951	5	chr23	-	16656285-16660495	16660496-16660525
ENSBTAT00000008754	5	chr17	-	64419027-64426503	64426504-64426508
ENSBTAT00000029184	5	chr3	-	8350180-8356345	8356970-8357394	8357585-8357682
ENSBTAT00000033894	5	chr3	-	16801898-16811320	16811321-16811388
ENSBTAT00000029458	5	chr17	+	73316336-73319008	73316298-73316335
ENSBTAT00000004574	5	chr18	+	34928332-34931932	34928276-34928331
ENSBTAT00000007669	5	chr5	-	87967760-88017062	88017063-88017202
ENSBTAT00000043202	5	chr7	+	53455880-53461671	53455869-53455879
ENSBTAT00000043742	5	chr1	+	143177284-143204865	143175324-143175400	143176071-143176237	143177190-143177283
ENSBTAT00000021677	5	chr8	-	77318255-77320448	77320449-77320478
ENSBTAT00000038930	5	chr2	+	121818177-121830440	121818016-121818095	121818160-121818176
ENSBTAT00000018741	5	chr21	-	21903847-21920153	21920154-21920211
ENSBTAT00000045083	5	chr22	-	49946213-49950052	49950835-49950904
ENSBTAT00000015994	5	chr18	-	13938827-13945489	13945490-13945498
ENSBTAT00000049839	5	chr14	-	1491984-1497904	1501402-1501709
ENSBTAT00000005016	5	chr22	-	12520393-12532806	12532807-12532838
ENSBTAT00000056812	5	chr15	+	78443956-78450583	78442311-78442359
ENSBTAT00000000556	5	chr15	-	22566929-22570256	22570257-22570458
ENSBTAT00000021129	5	chr3	+	94580545-94593847	94580522-94580544
ENSBTAT00000020263	5	chr6	+	16828642-16843001	16828573-16828641
ENSBTAT00000048021	5	chr3	+	8229236-8234089	8229234-8229235
ENSBTAT00000006821	5	chr17	+	65882910-65892166	65882898-65882909
ENSBTAT00000024514	5	chr19	-	49330954-49337523	49337664-49337710
ENSBTAT00000017558	5	chr1	-	71834225-71839862	71839863-71839877
ENSBTAT00000013952	5	chr18	+	14983396-14983970	14983365-14983395
ENSBTAT00000029148	5	chr19	+	25840192-25845818	25840151-25840191
ENSBTAT00000043199	5	chr7	+	53424462-53426334	53423153-53423243	53423859-53424461
ENSBTAT00000026632	5	chr29	-	9263218-9300511	9300512-9300525
ENSBTAT00000046035	5	chr29	-	43146856-43149460	43149461-43149528
ENSBTAT00000064937	5	chr25	-	37431139-37433319	37433320-37433606
ENSBTAT00000064972	5	chr12	-	24926157-24926477	24926478-24926514
ENSBTAT00000032910	5	chr11	-	71329772-71349193	71349194-71349689	71349705-71349793
ENSBTAT00000020160	5	chr21	-	57388583-57395511	57395512-57395755
ENSBTAT00000064744	5	chr18	+	46516557-46516985	46516540-46516556
ENSBTAT00000015212	5	chr8	+	60420015-60439343	60415185-60415692	60419982-60420014
ENSBTAT00000009334	5	chr10	-	21223286-21227253	21227254-21227503
ENSBTAT00000006156	5	chr19	+	57437658-57439771	57430842-57430901
ENSBTAT00000030129	5	chrX	-	55167867-55170570	55170571-55170592
ENSBTAT00000027046	5	chr5	-	103862679-103872171	103872172-103872208
ENSBTAT00000012481	5	chr29	+	41777028-41780288	41777023-41777027
ENSBTAT00000002631	5	chr3	+	114309328-114336917	114309243-114309309	114309311-114309327
ENSBTAT00000001452	5	chr2	+	18413884-18421599	18413877-18413883
ENSBTAT00000064702	5	chr14	+	26180764-26180919	26180723-26180763
ENSBTAT00000022876	5	chr21	+	55974568-55975823	55974533-55974567
ENSBTAT00000035866	5	chr7	+	21189879-21196263	21189860-21189878
ENSBTAT00000021860	5	chr20	+	56767512-56781229	56767504-56767511
ENSBTAT00000015525	5	chr28	+	44397814-44418582	44397784-44397813
ENSBTAT00000061511	5	chr18	-	6551586-6552719	6552720-6552879
ENSBTAT00000024050	5	chr4	-	72499938-72515923	72515924-72515954
ENSBTAT00000037673	5	chr5	-	114071762-114072868	114072869-114072870	114074325-114074467
ENSBTAT00000004104	5	chr1	+	147707850-147712115	147707711-147707849
ENSBTAT00000006139	5	chr21	-	66888332-66916535	66916536-66916819
ENSBTAT00000034384	5	chr15	+	82106827-82109417	82106780-82106826
ENSBTAT00000021393	5	chr18	-	11788219-11799979	11799980-11800016
ENSBTAT00000034315	5	chrX	-	140282268-140284361	140284362-140284367
ENSBTAT00000000730	5	chr19	+	13525432-13526742	13525424-13525431
ENSBTAT00000011240	5	chr13	+	72804660-72810323	72804651-72804659
ENSBTAT00000064907	5	chr15	-	5313517-5463876	5463877-5463885	5467039-5467103
ENSBTAT00000052803	5	chr10	-	26433797-26445634	26445635-26445793
ENSBTAT00000009419	5	chr5	-	56042459-56045159	56045160-56045180
ENSBTAT00000042563	5	chr19	+	56015760-56041651	56015748-56015759
ENSBTAT00000050226	5	chr23	+	28563086-28579480	28563059-28563085
ENSBTAT00000012184	5	chr11	-	13155560-13235444	13235445-13235650
ENSBTAT00000003832	5	chr2	+	21702150-21705260	21702079-21702149
ENSBTAT00000028765	5	chr9	-	28811578-28828968	28828969-28829005
ENSBTAT00000033361	5	chr4	+	113629209-113630153	113619183-113619251	113629206-113629208
ENSBTAT00000006897	5	chr2	-	100306471-100307061	100307062-100307123
ENSBTAT00000018580	5	chr6	+	45927554-45930819	45924839-45924957
ENSBTAT00000054925	5	chr28	-	18349473-18349742	18349743-18349746
ENSBTAT00000064096	5	chr23	+	27206812-27209107	27206709-27206793	27206796-27206811
ENSBTAT00000047242	5	chrX	+	39639906-39653687	39639845-39639905
ENSBTAT00000007931	5	chr13	+	73833119-73847404	73832842-73832933	73832973-73833054	73833068-73833118
ENSBTAT00000016365	5	chr22	+	50991902-51000966	50991862-50991901
ENSBTAT00000013893	5	chr25	+	27475331-27485029	27475124-27475168	27475220-27475289
ENSBTAT00000007423	5	chr18	-	55996079-56012727	56012728-56012742
ENSBTAT00000012512	5	chr5	-	113575149-113586140	113586141-113586177
ENSBTAT00000066114	5	chr2	-	8844053-8844553	8844554-8844566
ENSBTAT00000064272	5	chr18	+	46658433-46668809	46658368-46658432
ENSBTAT00000007532	5	chr27	+	36212255-36229009	36211854-36212254
ENSBTAT00000013713	5	chr6	+	92967767-92971371	92967738-92967766
ENSBTAT00000065377	5	chr21	+	68778065-68786046	68778028-68778064
ENSBTAT00000017267	5	chr15	-	82124876-82138170	82138171-82138213
ENSBTAT00000022213	5	chr28	+	35167545-35173642	35167502-35167544
ENSBTAT00000043537	5	chr3	+	78243822-78258243	78243793-78243821
ENSBTAT00000036447	5	chr10	+	20844420-20846694	20844416-20844419
ENSBTAT00000008228	5	chr19	-	53978217-53984772	53984773-53984787	53988486-53988558
ENSBTAT00000035885	5	chr7	+	20648283-20678569	20643041-20643089	20643103-20643206	20644441-20644521	20648271-20648282
ENSBTAT00000027209	5	chr7	+	21265025-21278270	21264984-21265024
ENSBTAT00000065323	5	chr19	+	43283855-43290953	43283771-43283854
ENSBTAT00000030853	5	chr22	+	10586396-10588222	10586372-10586395
ENSBTAT00000014019	5	chr11	+	66566347-66575632	66566274-66566346
ENSBTAT00000065351	5	chr11	+	2390344-2390799	2390339-2390343
ENSBTAT00000007203	5	chr2	-	96340578-96349542	96349951-96350055	96350064-96350158
ENSBTAT00000045923	5	chr2	+	44930623-44950346	44930489-44930622
ENSBTAT00000002495	5	chr19	+	37919482-37932791	37919369-37919458
ENSBTAT00000025277	5	chr11	-	4173061-4239724	4239725-4239725
ENSBTAT00000018509	5	chr18	-	34754940-34756799	34756800-34756857
ENSBTAT00000015917	5	chr4	-	77432315-77441756	77441757-77441843	77447671-77447750
ENSBTAT00000031993	5	chr18	-	48811368-48820509	48820510-48820558
ENSBTAT00000000014	5	chr5	-	75258029-75267776	75267777-75267804
ENSBTAT00000019875	5	chr13	+	61900820-61915380	61894348-61894421	61900696-61900819
ENSBTAT00000001464	5	chr16	+	57694739-57705495	57694612-57694738
ENSBTAT00000015231	5	chrX	-	109949360-109951138	109951139-109951143	109951430-109951675
ENSBTAT00000027875	5	chr23	+	7331889-7334005	7331861-7331888
ENSBTAT00000025142	5	chr3	-	102682317-102701941	102701942-102701986
ENSBTAT00000045444	5	chr2	+	122343234-122344583	122343153-122343233
ENSBTAT00000001896	5	chr22	+	55929988-55931463	55929956-55929987
ENSBTAT00000023981	5	chr25	-	26340079-26341408	26341409-26341492	26341494-26341588
ENSBTAT00000026724	5	chr3	+	21489097-21493251	21489090-21489096
ENSBTAT00000019876	5	chr5	+	104058659-104063530	104058598-104058658
ENSBTAT00000006908	5	chr7	+	54717280-54735688	54717195-54717279
ENSBTAT00000021791	5	chr3	+	25400616-25465309	25400603-25400615
ENSBTAT00000036417	5	chr29	+	43221839-43228308	43220261-43220313	43221821-43221838
ENSBTAT00000063333	5	chr6	-	108909400-108910432	108910433-108910460
ENSBTAT00000064533	5	chr7	-	21247239-21247649	21247650-21247752
ENSBTAT00000037406	5	chr25	+	27552790-27561099	27552131-27552365	27552789-27552789
ENSBTAT00000036420	5	chr19	+	42774249-42780091	42772899-42773016	42773822-42773908	42774248-42774248
ENSBTAT00000052977	5	chr17	+	45107093-45116312	45105027-45105287	45105381-45105567
ENSBTAT00000002738	5	chr29	-	46033674-46035477	46035478-46035937
ENSBTAT00000021123	5	chr1	+	65922482-65928617	65922465-65922481
ENSBTAT00000022056	5	chr5	+	113028012-113037944	113028010-113028011
ENSBTAT00000065249	5	chr18	+	13885505-13922305	13879226-13879368	13885489-13885504
ENSBTAT00000025851	5	chr4	+	32057862-32077033	32057853-32057861
ENSBTAT00000002607	5	chr10	+	45936706-45952110	45936590-45936705
ENSBTAT00000016915	5	chr10	+	21699229-21708079	21699216-21699228
ENSBTAT00000029038	5	chr25	-	26549204-26565653	26565654-26565846	26565997-26566112
ENSBTAT00000021229	5	chr15	-	29291352-29303246	29303247-29303305
ENSBTAT00000016368	5	chr21	+	26609988-26643266	26609974-26609987
ENSBTAT00000014885	5	chr3	-	14926783-14946170	14946171-14946193
ENSBTAT00000004655	5	chr26	+	22205907-22227992	22205896-22205906
ENSBTAT00000063789	5	chr2	-	129738383-129752889	129752890-129752897
ENSBTAT00000024363	5	chr23	-	49302303-49303199	49303200-49303231
ENSBTAT00000002419	5	chr18	+	25525200-25537104	25525164-25525199
ENSBTAT00000010006	5	chr5	+	107418042-107424743	107418012-107418041
ENSBTAT00000065332	5	chr1	+	6529548-6533387	6521208-6521350	6525199-6525371
ENSBTAT00000009965	5	chr18	+	55992910-55994741	55992887-55992909
ENSBTAT00000039462	5	chr15	-	85014888-85023350	85023351-85023386	85023494-85023589
ENSBTAT00000022877	5	chr21	-	55977102-55988466	55988467-55988508
ENSBTAT00000004265	5	chr26	-	21685254-21692758	21692759-21692759
ENSBTAT00000065869	5	chr29	+	50539399-50558472	50539391-50539398
ENSBTAT00000026179	5	chr7	+	41751572-41760057	41750566-41750831	41750872-41750931	41750948-41751571
ENSBTAT00000016359	5	chr10	+	104139090-104145312	104139079-104139089
ENSBTAT00000013953	5	chr24	+	43515583-43525527	43515510-43515582
ENSBTAT00000052712	5	chr9	-	75262831-75291455	75291456-75291539
ENSBTAT00000025484	5	chr14	-	24955079-24956324	24956325-24956422
ENSBTAT00000044517	5	chr11	+	68560573-68572075	68560558-68560572
ENSBTAT00000027175	5	chr25	-	14138542-14171367	14171368-14171430	14175765-14175814
ENSBTAT00000031096	5	chr6	-	71186363-71245780	71245781-71245793
ENSBTAT00000020254	5	chr2	+	128302962-128306994	128302949-128302961
ENSBTAT00000010389	5	chr25	+	36034989-36038644	36034948-36034988
ENSBTAT00000022012	5	chr25	-	1348415-1349600	1349601-1349611	1349674-1349763	1349773-1349865
ENSBTAT00000053960	5	chr2	+	30091989-30092690	30091981-30091988
ENSBTAT00000052995	5	chr4	+	83307119-83318051	83307108-83307118
ENSBTAT00000025007	5	chr13	+	57889707-57899205	57889656-57889706
ENSBTAT00000000576	5	chr29	-	9962193-9970745	9970746-9970765
ENSBTAT00000007946	5	chr3	-	20759081-20760404	20760405-20760483	20761632-20762029
ENSBTAT00000038564	5	chr5	+	25807926-25823618	25807923-25807925
ENSBTAT00000063564	5	chr5	-	111180170-111200490	111200491-111200549
ENSBTAT00000027191	5	chr14	-	17132669-17140075	17140076-17140087
ENSBTAT00000024161	5	chr6	+	100006745-100011712	100006744-100006744
ENSBTAT00000022847	5	chr13	+	44229670-44230470	44229667-44229669
ENSBTAT00000028764	5	chr8	+	45177229-45178867	45177185-45177228
ENSBTAT00000036427	5	chr8	-	84976257-84981349	84981350-84981465
ENSBTAT00000024966	5	chr1	-	140044682-140046219	140046220-140046232
ENSBTAT00000037975	5	chr22	-	54722905-54723165	54723166-54723228
ENSBTAT00000061095	5	chr17	+	67407099-67536194	67407086-67407098
ENSBTAT00000019669	5	chr9	+	89558649-89563595	89558648-89558648
ENSBTAT00000017713	5	chr1	-	71654674-71661825	71661826-71661836
ENSBTAT00000061158	5	chr26	+	42323743-42485654	42323709-42323742
ENSBTAT00000016754	5	chr2	+	107850115-107855315	107849667-107849758	107850106-107850114
ENSBTAT00000021328	5	chr24	+	37820258-37829300	37819746-37819805	37819822-37819924	37819927-37820257
ENSBTAT00000045615	5	chr5	-	35704691-35705161	35705162-35705177
ENSBTAT00000023071	5	chr7	+	54248918-54281944	54248903-54248917
ENSBTAT00000013668	5	chr25	+	34041448-34043848	34041419-34041447
ENSBTAT00000060969	5	chr2	+	72166550-72332969	72166536-72166549
ENSBTAT00000004810	5	chr15	-	54196170-54202633	54202634-54202665
ENSBTAT00000022469	5	chr2	-	23299147-23299368	23299369-23299478
ENSBTAT00000010451	5	chr25	-	26661754-26681331	26681332-26681371
ENSBTAT00000027186	5	chr14	-	17195631-17197461	17197462-17197525
ENSBTAT00000027321	5	chr17	-	54568694-54571083	54571084-54571100
ENSBTAT00000006992	5	chr13	+	43302440-43331090	43302396-43302439
ENSBTAT00000016157	5	chr10	-	35856697-35871287	35871288-35871295	35873449-35873538
ENSBTAT00000065880	5	chr13	-	54411455-54427367	54427368-54427426
ENSBTAT00000011362	5	chr5	+	103737177-103747996	103737080-103737176
ENSBTAT00000016702	5	chr1	+	64870749-64891029	64870732-64870748
ENSBTAT00000064261	5	chr12	+	15274614-15276029	15274578-15274613
ENSBTAT00000003442	5	chr19	+	42812569-42816762	42812495-42812568
ENSBTAT00000046260	5	chr19	-	23324762-23357323	23357324-23357396
ENSBTAT00000032947	5	chr26	-	18711832-18719926	18719927-18720046
ENSBTAT00000026449	5	chr18	+	58425828-58448787	58425826-58425827
ENSBTAT00000027398	5	chr16	-	81192576-81208700	81208701-81208714	81209775-81209888
ENSBTAT00000018544	5	chr17	+	45375500-45399233	45375268-45375334	45375425-45375499
ENSBTAT00000020860	5	chr16	+	890072-892370	890065-890071
ENSBTAT00000056122	5	chr6	-	16367635-16367865	16367866-16367914
ENSBTAT00000024053	5	chr2	-	121648043-121679666	121679667-121679700
ENSBTAT00000022619	5	chr18	-	7719672-7733832	7733833-7733861
ENSBTAT00000048277	5	chr12	+	22819645-23026440	22817806-22817997	22819450-22819644
ENSBTAT00000003219	5	chr16	+	51589109-51604672	51589100-51589108
ENSBTAT00000028236	5	chr15	-	84347033-84351272	84351273-84351311
ENSBTAT00000015337	5	chr3	-	121284545-121294475	121294476-121294485
ENSBTAT00000024878	5	chr5	+	32758121-32797296	32758108-32758120
ENSBTAT00000015839	5	chr16	+	68870182-68886786	68870154-68870181
ENSBTAT00000012804	5	chr19	+	23422880-23430667	23418810-23418906	23422879-23422879
ENSBTAT00000056330	5	chr11	+	68215016-68222914	68215013-68215015
ENSBTAT00000002828	5	chr1	-	65024153-65031968	65031969-65032019
ENSBTAT00000009283	5	chr29	-	43752917-43757930	43757931-43757982
ENSBTAT00000014853	5	chr29	-	41172509-41175112	41175113-41175162
ENSBTAT00000000143	5	chr19	+	27906586-27914530	27905140-27905438	27906574-27906585
ENSBTAT00000013080	5	chr23	+	15006414-15030445	15006410-15006413
ENSBTAT00000044250	5	chr23	-	50327386-50331704	50331705-50331730
ENSBTAT00000065039	5	chr13	-	64372559-64372993	64372994-64373033
ENSBTAT00000020104	5	chr7	+	5768517-5777534	5768510-5768516
ENSBTAT00000016742	5	chr5	-	120032226-120034043	120034044-120034060
ENSBTAT00000038384	5	chr3	-	11468021-11468512	11468513-11468575
ENSBTAT00000011517	5	chr16	-	52776143-52794718	52794719-52794928
ENSBTAT00000006187	5	chr7	+	17746040-17748352	17746037-17746039
ENSBTAT00000044320	5	chr6	+	107907118-107922154	107907082-107907117
ENSBTAT00000022388	5	chr23	-	7429817-7433701	7433702-7433797	7434116-7434192
ENSBTAT00000027233	5	chr18	-	40455366-40467458	40467459-40467473
ENSBTAT00000056472	5	chr8	+	62722030-62722587	62721914-62722029
ENSBTAT00000043067	5	chr7	-	52290536-52293580	52293581-52293664	52295320-52295857	52295964-52296156	52296173-52296262	52298507-52298792	52298876-52298995	52299235-52299302	52300350-52300525
ENSBTAT00000024292	5	chr3	+	15781068-15948350	15780728-15781021	15781030-15781067
ENSBTAT00000018492	5	chr18	-	53383534-53392948	53392949-53393196	53393444-53393595
ENSBTAT00000022175	5	chr13	-	31280684-31287466	31287467-31287481
ENSBTAT00000063550	5	chr3	-	108695600-108696665	108696797-108696881
ENSBTAT00000015811	5	chr26	-	32963414-33003349	33003350-33003352
ENSBTAT00000018443	5	chr11	-	106375058-106376837	106376838-106376853
ENSBTAT00000057552	5	chr3	+	101348534-101349004	101348505-101348533
ENSBTAT00000026784	5	chr25	+	2992452-2995475	2987330-2987468	2987928-2987987	2987991-2988406
ENSBTAT00000033811	5	chr3	-	19552536-19557450	19557451-19557468	19560454-19560557
ENSBTAT00000056897	5	chr14	+	35568651-35569172	35568377-35568650
ENSBTAT00000021634	5	chr7	+	4566171-4574944	4566035-4566108	4566135-4566170
ENSBTAT00000004287	5	chr26	-	44047737-44081511	44081512-44081904
ENSBTAT00000023832	5	chr6	-	109830968-109845537	109845538-109845635	109845703-109845757	109845760-109845861
ENSBTAT00000063356	5	chr8	+	39037130-39038896	39035816-39037129
ENSBTAT00000020065	5	chr11	-	106247577-106250629	106250630-106250643
ENSBTAT00000029610	5	chr17	+	56607851-56616410	56607499-56607538
ENSBTAT00000049124	5	chr7	+	3892065-3924127	3892050-3892064
ENSBTAT00000003768	5	chr10	+	99351222-99352544	99351171-99351221
ENSBTAT00000029353	5	chr19	+	56359579-56363139	56359002-56359469
ENSBTAT00000006658	5	chr19	-	29581010-29594334	29594335-29594339
ENSBTAT00000008607	5	chr18	+	2907580-2917649	2907543-2907579
ENSBTAT00000057417	5	chr1	-	73468658-73469929	73469930-73469957
ENSBTAT00000061618	5	chr19	-	56279922-56300266	56300267-56300517	56300826-56300972	56304800-56304919
ENSBTAT00000036534	5	chr7	-	4531210-4533855	4533856-4533869
ENSBTAT00000037329	5	chr14	-	18386657-18389173	18389174-18389398
ENSBTAT00000028757	5	chr2	-	19700523-19705981	19705982-19706028
ENSBTAT00000021471	5	chr19	-	56859683-56862920	56862921-56863130
ENSBTAT00000009231	5	chr19	-	5283759-5290259	5290260-5290294
ENSBTAT00000024298	5	chr2	+	22120291-22139864	22120257-22120290
ENSBTAT00000006320	5	chr7	-	41790990-41806340	41806341-41806576
ENSBTAT00000053555	5	chr8	+	62328443-62339566	62328428-62328442
ENSBTAT00000027964	5	chr22	+	60179708-60211026	60179681-60179707
ENSBTAT00000009760	5	chr18	+	34260148-34274741	34260146-34260147
ENSBTAT00000054840	5	chr5	-	57603811-57606599	57606700-57607095
ENSBTAT00000009774	5	chr19	+	44356959-44368596	44356934-44356958
ENSBTAT00000020318	5	chr11	+	95859894-95867086	95859836-95859893
ENSBTAT00000021636	5	chr15	+	22722376-22733137	22722314-22722375
ENSBTAT00000028829	5	chr3	+	21612696-21622086	21611900-21611982	21611988-21612077
ENSBTAT00000026036	5	chr25	+	2281945-2285931	2281921-2281944
ENSBTAT00000046420	5	chr24	+	58491691-58551186	58491673-58491690
ENSBTAT00000017458	5	chr19	-	44268494-44271758	44271759-44271797
ENSBTAT00000034126	5	chr16	-	44994737-45006429	45006430-45006473
ENSBTAT00000018963	5	chr23	-	21938481-21980132	21980133-21980143
ENSBTAT00000002687	5	chr3	-	102926388-102963687	102963688-102963727	102965870-102966059
ENSBTAT00000000177	5	chrX	+	11966614-11968272	11966613-11966613
ENSBTAT00000036705	5	chr20	-	40967082-41041629	41041630-41041817	41042573-41043193	41043225-41043429
ENSBTAT00000005523	5	chr4	-	113564407-113567496	113567669-113567775
ENSBTAT00000065423	5	chr9	+	74338936-74339254	74338848-74338935
ENSBTAT00000018116	5	chr1	+	140944009-140958949	140943952-140944008
ENSBTAT00000002005	5	chr19	+	40528317-40566472	40528269-40528316
ENSBTAT00000011543	5	chrX	+	10981501-10983415	10981463-10981500
ENSBTAT00000064188	5	chr8	-	64586967-64587266	64587267-64587290
ENSBTAT00000035554	5	chr10	+	89715736-89723188	89715680-89715735
ENSBTAT00000019620	5	chr7	+	47943546-47959145	47943513-47943545
ENSBTAT00000004729	5	chr15	+	83291643-83293465	83291590-83291642
ENSBTAT00000014878	5	chr8	+	85913464-85928906	85913435-85913463
ENSBTAT00000014822	5	chr8	-	38683733-38684116	38684117-38684196
ENSBTAT00000008508	5	chr25	-	36446227-36451406	36451407-36451508
ENSBTAT00000016856	5	chr17	-	63638182-63646117	63646118-63646135
ENSBTAT00000005777	5	chr7	-	18183237-18187953	18187954-18187954
ENSBTAT00000052073	5	chr22	-	11497086-11518465	11518466-11518514
ENSBTAT00000017991	5	chr23	+	27399306-27402825	27399259-27399305
ENSBTAT00000015368	5	chr10	+	36546258-36554962	36546228-36546257
ENSBTAT00000014915	5	chr4	-	114455523-114457946	114457947-114457987
ENSBTAT00000049978	5	chr9	-	25681086-25692870	25698794-25698906
ENSBTAT00000004052	5	chr12	+	34177965-34197920	34177898-34177964
ENSBTAT00000047929	5	chr18	+	49872449-49887851	49872211-49872448
ENSBTAT00000025340	5	chr28	+	46026267-46030707	46026105-46026156	46026163-46026266
ENSBTAT00000004184	5	chr2	+	1247984-1252957	1247915-1247983
ENSBTAT00000012514	5	chr11	-	2221056-2222399	2222400-2222454
ENSBTAT00000008092	5	chr4	-	84628122-84628559	84628560-84628626
ENSBTAT00000002315	5	chr7	+	40482365-40490836	40482346-40482364
ENSBTAT00000019215	5	chr18	-	56443747-56455743	56455744-56455767
ENSBTAT00000063737	5	chr21	-	69533538-69534140	69534141-69534189
ENSBTAT00000047757	5	chr14	+	18307140-18329318	18307075-18307139
ENSBTAT00000006038	5	chr1	+	57156326-57169463	57156318-57156325
ENSBTAT00000055203	5	chr14	-	1620570-1622643	1622644-1622685
ENSBTAT00000011043	5	chr2	-	13825855-13873784	13873785-13874018
ENSBTAT00000021769	5	chr11	-	93101473-93121906	93121907-93121941
ENSBTAT00000002051	5	chr7	+	32114445-32128245	32114438-32114444
ENSBTAT00000022612	5	chr13	-	61147247-61164402	61164403-61164570
ENSBTAT00000024402	5	chr19	-	38253561-38255681	38255682-38255863	38255875-38255977	38256001-38256053	38256164-38256276
ENSBTAT00000046252	5	chr25	+	14646656-14702742	14646654-14646655
ENSBTAT00000008447	5	chr3	-	32003756-32020661	32020662-32020719
ENSBTAT00000018400	5	chr10	+	58507402-58543453	58507381-58507401
ENSBTAT00000015866	5	chr24	+	58659025-58670236	58658994-58659024
ENSBTAT00000027339	5	chr16	-	46249163-46265920	46265921-46266037
ENSBTAT00000011383	5	chr25	+	26389490-26390167	26389433-26389489
ENSBTAT00000019451	5	chr14	-	1947198-1949074	1949075-1949082
ENSBTAT00000045025	5	chr8	+	77353014-77356425	77352965-77353013
ENSBTAT00000034177	5	chr16	-	32961375-33072297	33072298-33072757	33072776-33072847
ENSBTAT00000017049	5	chr3	+	34438481-34438841	34438465-34438480
ENSBTAT00000027371	5	chr25	+	34163444-34181192	34163385-34163443
ENSBTAT00000019817	5	chr2	+	129388770-129437616	129386321-129386490	129388751-129388769
ENSBTAT00000022702	5	chr5	+	104123599-104143236	104123449-104123539	104123581-104123598
ENSBTAT00000029271	5	chr10	-	86170653-86179237	86179238-86179340
ENSBTAT00000003078	5	chr15	+	82336096-82354378	82335038-82336095
ENSBTAT00000001699	5	chr9	+	97493688-97499407	97492980-97493069
ENSBTAT00000015787	5	chr22	+	51335299-51374742	51335230-51335298
ENSBTAT00000023528	5	chr16	-	57861756-57862145	57862146-57862279	57867831-57867920
ENSBTAT00000048558	5	chr14	+	338622-339191	338239-338621
ENSBTAT00000044198	5	chr15	+	76128118-76135346	76124089-76124149	76128114-76128117
ENSBTAT00000002045	5	chr21	-	27322045-27330423	27330424-27330425
ENSBTAT00000046365	5	chr12	+	83066167-83093936	83066159-83066166
ENSBTAT00000018525	5	chr27	+	32683065-32685824	32683012-32683064
ENSBTAT00000003989	5	chr20	-	6661899-6669039	6669040-6669098
ENSBTAT00000000049	5	chr19	+	51562314-51565450	51562271-51562313
ENSBTAT00000031530	5	chr14	-	16353388-16361545	16361546-16361704
ENSBTAT00000061323	5	chr19	-	11112589-11123128	11123129-11123183
ENSBTAT00000018897	5	chr29	+	37751108-37759830	37751106-37751107
ENSBTAT00000018478	5	chr19	-	51604152-51609338	51609339-51609574
ENSBTAT00000037753	5	chr5	-	104237902-104241979	104241980-104242082
ENSBTAT00000014968	5	chr15	+	24917133-25116350	24917009-24917132
ENSBTAT00000053059	5	chr18	-	52152026-52155244	52155245-52155249	52155560-52155817
ENSBTAT00000023416	5	chr28	+	39625034-39741893	39625026-39625033
ENSBTAT00000045545	5	chr23	-	27447511-27451477	27451478-27451486
ENSBTAT00000010835	5	chr29	+	51319497-51335168	51319450-51319496
ENSBTAT00000002334	5	chr18	-	48896564-48905610	48905611-48905633
ENSBTAT00000040023	5	chr15	+	29794751-29836450	29788847-29789085	29794724-29794750
ENSBTAT00000029084	5	chr7	-	12451153-12469054	12469055-12469060
ENSBTAT00000018807	5	chr11	+	98801791-98805189	98801742-98801790
ENSBTAT00000063480	5	chr4	-	46611814-46612625	46612626-46612635
ENSBTAT00000000101	5	chr26	+	21291076-21300157	21291074-21291075
ENSBTAT00000010982	5	chr7	-	64945749-64961110	64961111-64961175
ENSBTAT00000061174	5	chr24	+	42061941-42079438	42061884-42061940
ENSBTAT00000015873	5	chr26	-	20285687-20310044	20310045-20310078
ENSBTAT00000008157	5	chr14	+	58850048-58851086	58850012-58850047
ENSBTAT00000025586	5	chr25	+	26225846-26229801	26225833-26225845
ENSBTAT00000001930	5	chr29	+	28587900-28594897	28587891-28587899
ENSBTAT00000021414	5	chr21	-	16946194-16960419	16960420-16960425
ENSBTAT00000010925	5	chr2	-	103881402-103950562	103950563-103950678
ENSBTAT00000005978	5	chrX	-	80939906-80970032	80970033-80970089
ENSBTAT00000043065	5	chr18	-	56107442-56111943	56111944-56112086
ENSBTAT00000025036	5	chr19	-	28521109-28525043	28525044-28525064
ENSBTAT00000054004	5	chr18	+	65993795-65995066	65993583-65993680
ENSBTAT00000012523	5	chr2	+	71561192-71566372	71561093-71561191
ENSBTAT00000038558	5	chr21	-	59126042-59160261	59160262-59160342	59165846-59165919
ENSBTAT00000031534	5	chr25	-	2442007-2443352	2443353-2443756	2444332-2444380
ENSBTAT00000057488	5	chr23	-	7534224-7535527	7535528-7535540	7535571-7535700	7535704-7535782
ENSBTAT00000054510	5	chr23	-	31600423-31607791	31607792-31607795
ENSBTAT00000017580	5	chr27	+	14546020-14550037	14546004-14546019
ENSBTAT00000007832	5	chr13	-	64050711-64069300	64069301-64069322
ENSBTAT00000002107	5	chr10	-	92624410-92632934	92632935-92632940	92637020-92637107
ENSBTAT00000018327	5	chr2	+	107949740-107957014	107949657-107949739
ENSBTAT00000004161	5	chr11	-	95850116-95854734	95854735-95854750
ENSBTAT00000020778	5	chr16	+	52474085-52481382	52474081-52474084
ENSBTAT00000061306	5	chr10	+	21325414-21345624	21323707-21323822	21323834-21323922	21325001-21325110	21325402-21325413
ENSBTAT00000023042	5	chr13	-	74943621-74947760	74947761-74947824
ENSBTAT00000015357	5	chr11	-	104305076-104311650	104311651-104311679
ENSBTAT00000043784	5	chr18	+	52156627-52159132	52155928-52156626
ENSBTAT00000018778	5	chr14	+	66637801-66647721	66637800-66637800
ENSBTAT00000006322	5	chr11	+	3686196-3736317	3684911-3684976	3686116-3686195
ENSBTAT00000047447	5	chr1	+	55872821-55873459	55872796-55872820
ENSBTAT00000014883	5	chr7	+	17106394-17114222	17106347-17106393
ENSBTAT00000034009	5	chr3	-	16461061-16461606	16461607-16461716
ENSBTAT00000020600	5	chr29	+	43968702-43981536	43968664-43968701
ENSBTAT00000020468	5	chr11	-	86199420-86268193	86268194-86268194
ENSBTAT00000012777	5	chr24	-	4515594-4521309	4521310-4521435
ENSBTAT00000016363	5	chr18	-	62389055-62389957	62389958-62390106	62391724-62391789	62392084-62392441
ENSBTAT00000006646	5	chrX	+	91180863-91191308	91180700-91180862
ENSBTAT00000002229	5	chr7	-	5101428-5105930	5105931-5105981	5109480-5109648
ENSBTAT00000028110	5	chr3	-	42891831-42892982	42892983-42893038	42893410-42893518
ENSBTAT00000011076	5	chr17	-	56617708-56622846	56624694-56624772	56624805-56624916
ENSBTAT00000012920	5	chr9	-	82549526-82550198	82550199-82550213
ENSBTAT00000008319	5	chr2	-	125727885-125730128	125730129-125730212
ENSBTAT00000025270	5	chr3	-	16507484-16507861	16507862-16507910
ENSBTAT00000043971	5	chr29	+	50689638-50694424	50689618-50689637
ENSBTAT00000036795	5	chr8	+	7414945-7423429	7413664-7413805	7414925-7414944
ENSBTAT00000049460	5	chr13	-	3574758-3582527	3582528-3582859
ENSBTAT00000032015	5	chr18	+	49432031-49439129	49432015-49432030
ENSBTAT00000029863	5	chr11	-	107206459-107211665	107211666-107211692	107211926-107212111
ENSBTAT00000026259	5	chr11	+	6003175-6008528	6003104-6003174
ENSBTAT00000031166	5	chr23	+	27647069-27652297	27646938-27647068
ENSBTAT00000005930	5	chr22	+	57122412-57204951	57122359-57122411
ENSBTAT00000007454	5	chr23	+	27305646-27309607	27305612-27305645
ENSBTAT00000006974	5	chr16	-	53534182-53538875	53538876-53538951
ENSBTAT00000020830	5	chr18	+	2976672-2983194	2976664-2976671
ENSBTAT00000018903	5	chr2	+	136457565-136461977	136457533-136457564
ENSBTAT00000012952	5	chr17	+	29777299-29777556	29777271-29777298
ENSBTAT00000001069	5	chr5	-	29952087-29956382	29956383-29956566
ENSBTAT00000007327	5	chr29	-	44552309-44553484	44553485-44553490
ENSBTAT00000045040	5	chr13	-	54707289-54707613	54707614-54707649
ENSBTAT00000029638	5	chr17	-	55672659-55687404	55687405-55687434
ENSBTAT00000016239	5	chr14	-	1921795-1924783	1924784-1924838
ENSBTAT00000027352	5	chr12	+	32720219-32723627	32710871-32710936	32713811-32713961	32715819-32715885	32720216-32720218
ENSBTAT00000028659	5	chr12	+	58979622-58980609	58979510-58979621
ENSBTAT00000007806	5	chr28	+	29964983-29971029	29964963-29964982
ENSBTAT00000046532	5	chr6	-	323371-323914	323915-323983
ENSBTAT00000020029	5	chr7	-	17085482-17097271	17097272-17097291
ENSBTAT00000016577	5	chr3	+	20727610-20731285	20727569-20727609
ENSBTAT00000040092	5	chrX	-	79506820-79508013	79508014-79508018
ENSBTAT00000061277	5	chr12	+	81980948-82108529	81980946-81980947
ENSBTAT00000022045	5	chr25	+	282554-290839	282225-282269	282380-282435	282438-282553
ENSBTAT00000005698	5	chr29	-	28719989-28734705	28734706-28734788
ENSBTAT00000002326	5	chr29	-	50768654-50770791	50770792-50770844
ENSBTAT00000020060	5	chr13	-	27056507-27057989	27057990-27058027
ENSBTAT00000009627	5	chr3	+	19530666-19551727	19523288-19523407
ENSBTAT00000027183	5	chr3	+	19687360-19695881	19687119-19687359
ENSBTAT00000004093	5	chr21	+	59330563-59336740	59330552-59330562
ENSBTAT00000018267	5	chr7	+	64020057-64027999	64012991-64013068	64013875-64014039	64019718-64020056
ENSBTAT00000030816	5	chr22	-	16901720-16904521	16904522-16904607
ENSBTAT00000004272	5	chr21	-	20889913-20904968	20904969-20905059	20913676-20913819
ENSBTAT00000026393	5	chr18	+	1829597-1850873	1829583-1829596
ENSBTAT00000010856	5	chr21	-	2566-25936	25937-25966
ENSBTAT00000044205	5	chr5	-	57489469-57492173	57492174-57492325	57493504-57493553
ENSBTAT00000063193	5	chr5	+	120970011-120973246	120969950-120970010
ENSBTAT00000025179	5	chr22	+	51535326-51540157	51535322-51535325
ENSBTAT00000061147	5	chr10	-	20826444-20837713	20837714-20837728
ENSBTAT00000013507	5	chr3	-	107558702-107564198	107564199-107564318
ENSBTAT00000028517	5	chr10	+	98332059-98334041	98331844-98332058
ENSBTAT00000063228	5	chr11	+	105574514-105593679	105574457-105574513
ENSBTAT00000007879	5	chr13	+	54964694-54993056	54963914-54964003
ENSBTAT00000007522	5	chr16	+	52997830-52998556	52997759-52997829
ENSBTAT00000044657	5	chr15	+	61834229-61847775	61834003-61834085
ENSBTAT00000061188	5	chr13	-	65532018-65543175	65543176-65543216
ENSBTAT00000051866	5	chr5	+	110122673-110124878	110122562-110122672
ENSBTAT00000025904	5	chr19	+	27596778-27602464	27596468-27596544	27596746-27596777
ENSBTAT00000007165	5	chr25	+	35091300-35095676	35091246-35091299
ENSBTAT00000014888	5	chr18	+	48648907-48661802	48648799-48648906
ENSBTAT00000035299	5	chr12	-	90663887-90676882	90676883-90677200
ENSBTAT00000002522	5	chr8	-	90300717-90305611	90305612-90305633
ENSBTAT00000064262	5	chr17	-	55551316-55573152	55576514-55576601
ENSBTAT00000002513	5	chr11	-	99576794-99589668	99589669-99589762
ENSBTAT00000039858	5	chr15	+	52255760-52259540	52255754-52255759
ENSBTAT00000036270	5	chr7	+	12366856-12370535	12366814-12366855
ENSBTAT00000013496	5	chr2	+	4554334-4565801	4554301-4554333
ENSBTAT00000029882	5	chrX	+	138878612-138902586	138875057-138875149	138878580-138878611
ENSBTAT00000021701	5	chr18	-	48803147-48810095	48810096-48810728	48810751-48810844	48810851-48811093
ENSBTAT00000004047	5	chr22	-	17264153-17283523	17283524-17283563
ENSBTAT00000009843	5	chr17	+	65206692-65215132	65206665-65206691
ENSBTAT00000002345	5	chr7	+	19841557-19843106	19841142-19841231	19841236-19841556
ENSBTAT00000000561	5	chr15	+	22571245-22572575	22570719-22571024	22571231-22571244
ENSBTAT00000064934	5	chr9	+	96791121-96791565	96791105-96791120
ENSBTAT00000019944	5	chr7	-	21606602-21610676	21611956-21612025
ENSBTAT00000007324	5	chr8	+	11043941-11061301	11043795-11043940
ENSBTAT00000013165	5	chr3	+	9695129-9702141	9695112-9695128
ENSBTAT00000016073	5	chrX	+	40402701-40410481	40402690-40402700
ENSBTAT00000025561	5	chr3	+	16887102-16888570	16886922-16887101
ENSBTAT00000007527	5	chr4	+	70198053-70207085	70197802-70198052
ENSBTAT00000024063	5	chr3	+	19666793-19678632	19666749-19666792
ENSBTAT00000032316	5	chr18	-	36911358-36924689	36924690-36924741
ENSBTAT00000065618	5	chr18	-	35101143-35101808	35101809-35101848
ENSBTAT00000023684	5	chr26	-	51353458-51357472	51357473-51357473
ENSBTAT00000019753	5	chr26	-	13270026-13274922	13274923-13274924
ENSBTAT00000032643	5	chr9	-	42568764-42569201	42569202-42569235
ENSBTAT00000019810	5	chr1	-	145688433-145695944	145695945-145695962
ENSBTAT00000001313	5	chr4	-	78816512-78821610	78821611-78821623
ENSBTAT00000000463	5	chr27	-	23463555-23505183	23505184-23505268	23509750-23509825	23510253-23510362
ENSBTAT00000011280	5	chr15	-	57120901-57122291	57122292-57122440
ENSBTAT00000026674	5	chr3	+	16358535-16366943	16358471-16358534
ENSBTAT00000065279	5	chr16	-	81040751-81042142	81042143-81042253
ENSBTAT00000065286	5	chr6	-	22671263-22671739	22671740-22671798
ENSBTAT00000028498	5	chr3	+	16827337-16829392	16817418-16817477	16817956-16818255	16818410-16818611	16823890-16824126	16826941-16827199	16827203-16827336
ENSBTAT00000012594	5	chr15	-	78266386-78275225	78275226-78275255
ENSBTAT00000000486	5	chr15	-	81817413-81826972	81826973-81826973
ENSBTAT00000014026	5	chr6	+	25889906-25894862	25889900-25889905
ENSBTAT00000010668	5	chr19	-	20372730-20379655	20379656-20379677
ENSBTAT00000025441	5	chr9	-	61921605-61925635	61925636-61925682
ENSBTAT00000061300	5	chr21	+	34342808-34345682	34340295-34340385	34342788-34342807
ENSBTAT00000010108	5	chr9	-	105655749-105673470	105673471-105673471
ENSBTAT00000049741	5	chr21	-	27897958-27905993	27905994-27906019
ENSBTAT00000013026	5	chr26	-	24153121-24183826	24183827-24183859
ENSBTAT00000020662	5	chr4	-	100280752-100281437	100281438-100281475
ENSBTAT00000025740	5	chr26	-	34339430-34414796	34414797-34414823
ENSBTAT00000016399	5	chr7	+	77321513-77337009	77321493-77321512
ENSBTAT00000032713	5	chr11	+	99590328-99621986	99590237-99590327
ENSBTAT00000044192	5	chr7	-	23580042-23580833	23580834-23580856
ENSBTAT00000045050	5	chr23	+	31654044-31654454	31653928-31654017	31654032-31654043
ENSBTAT00000024107	5	chr17	-	59333429-59337958	59337959-59337978
ENSBTAT00000010939	5	chr11	+	101592546-101644848	101592488-101592545
ENSBTAT00000023118	5	chr3	-	104057488-104064858	104064859-104064889
ENSBTAT00000004604	5	chr7	-	16235815-16244046	16244047-16244101	16244259-16244341	16244358-16244499
ENSBTAT00000008511	5	chr16	+	52742637-52748240	52742610-52742636
ENSBTAT00000016994	5	chr17	-	64998266-65000579	65000580-65000601	65000640-65000763	65000815-65000996	65005351-65005461	65006648-65007548
ENSBTAT00000018144	5	chr28	-	28529240-28544370	28544371-28544428
ENSBTAT00000008925	5	chr19	+	46248032-46261822	46244811-46244893	46248019-46248031
ENSBTAT00000003617	5	chr28	+	29833271-29841130	29833243-29833270
ENSBTAT00000034200	5	chr16	-	28258333-28291746	28291747-28291764	28293669-28294445
ENSBTAT00000025926	5	chr19	-	44752354-44756897	44756898-44756903
ENSBTAT00000019403	5	chr7	-	5741608-5742859	5742860-5742976
ENSBTAT00000008225	5	chr21	-	68595873-68601204	68601205-68601263
ENSBTAT00000002664	5	chr9	-	32549921-32562773	32562774-32562854
ENSBTAT00000030486	5	chr19	-	43647721-43653182	43653183-43653551
ENSBTAT00000002707	5	chr7	+	44789108-44794947	44789083-44789107
ENSBTAT00000048852	5	chr7	+	2905629-2909524	2905626-2905628
ENSBTAT00000008967	5	chr10	+	10658029-10711354	10658024-10658028
ENSBTAT00000043279	5	chr19	-	37113482-37122446	37122849-37122938
ENSBTAT00000009709	5	chr10	+	28548978-28564464	28548961-28548977
ENSBTAT00000019203	5	chr21	+	31442649-31450480	31442603-31442648
ENSBTAT00000048092	5	chr10	+	42701307-42702665	42701281-42701306
ENSBTAT00000016497	5	chr17	+	74969197-74976403	74962014-74962103
ENSBTAT00000015332	5	chr10	-	11853161-11873214	11873215-11873327
ENSBTAT00000004051	5	chr4	+	64321838-64324408	64310236-64310317	64312315-64312498	64313275-64313788	64318859-64319030	64321712-64321837
ENSBTAT00000035742	5	chr10	-	80965364-80970846	80970847-80970890
ENSBTAT00000019148	5	chr2	+	129895413-129897012	129895397-129895412
ENSBTAT00000002790	5	chr4	+	88746219-88755270	88746172-88746218
ENSBTAT00000014805	5	chr1	+	119151123-119157806	119151063-119151122
ENSBTAT00000004813	5	chr5	-	110872317-110885520	110885521-110885563	110888978-110889205
ENSBTAT00000047185	5	chr10	-	20698785-20704721	20704722-20704723
ENSBTAT00000055663	5	chr23	+	27614103-27615194	27614080-27614102
ENSBTAT00000042787	5	chr11	+	106320380-106324288	106320377-106320379
ENSBTAT00000007573	5	chr14	+	2814587-2816685	2814547-2814586
ENSBTAT00000014663	5	chr6	-	109631169-109635557	109635558-109635586
ENSBTAT00000024634	5	chr5	+	58013470-58014035	58013447-58013469
ENSBTAT00000010538	5	chr18	+	54025021-54045583	54024923-54024975	54024977-54025020
ENSBTAT00000011789	5	chr23	+	7127079-7133608	7127078-7127078
ENSBTAT00000009158	5	chr23	-	28101727-28105320	28105321-28105327
ENSBTAT00000065912	5	chr29	-	49836432-49840072	49840073-49840127
ENSBTAT00000008142	5	chr29	+	44694171-44696295	44694011-44694170
ENSBTAT00000005013	5	chr2	+	105138334-105188478	105138307-105138333
ENSBTAT00000033656	5	chr4	-	72574389-72574868	72574869-72574872
ENSBTAT00000025886	5	chr26	+	31718068-31744683	31718032-31718067
ENSBTAT00000008367	5	chr23	-	50420991-50446719	50453807-50453985
ENSBTAT00000012360	5	chr4	-	65865704-65984140	65984141-65984166
ENSBTAT00000001550	5	chr28	-	26504096-26521472	26521473-26521519
ENSBTAT00000017999	5	chr16	+	43994268-44004665	43994265-43994267
ENSBTAT00000015172	5	chr7	-	51506219-51521515	51521516-51521544
ENSBTAT00000038477	5	chr23	-	39835982-39846198	39846199-39846262
ENSBTAT00000055067	5	chr13	-	74496558-74498471	74498472-74498658
ENSBTAT00000012256	5	chr18	+	43254168-43260903	43254109-43254167
ENSBTAT00000052575	5	chr1	-	128532757-128536371	128536372-128536373	128545104-128545229
ENSBTAT00000030222	5	chr5	+	11308520-11308714	11308512-11308519
ENSBTAT00000015204	5	chr8	-	60368097-60379016	60379017-60379678
ENSBTAT00000012216	5	chr10	-	85517890-85536667	85536668-85536911
ENSBTAT00000066170	5	chrX	+	59707292-59772737	59707187-59707291
ENSBTAT00000003977	5	chr1	+	2204895-2216515	2204405-2204894
ENSBTAT00000035789	5	chr23	+	27463438-27474655	27463437-27463437
ENSBTAT00000010121	5	chr24	+	25595237-25652303	25593517-25593611	25594278-25594519	25595171-25595222
ENSBTAT00000020355	5	chr5	-	104346662-104354420	104354421-104354445
ENSBTAT00000024299	5	chr19	+	55666050-55669890	55666015-55666049
ENSBTAT00000061385	5	chr27	+	18574170-18698056	18574057-18574169
ENSBTAT00000027459	5	chr2	-	107884171-107891799	107891800-107891948
ENSBTAT00000015004	5	chr1	+	40580693-40582048	40580685-40580692
ENSBTAT00000010317	5	chr3	+	49770192-49781516	49770181-49770191
ENSBTAT00000054442	5	chr11	-	2286338-2305243	2305244-2305320
ENSBTAT00000007050	5	chr23	+	2936081-2953601	2936042-2936080
ENSBTAT00000023435	5	chr21	+	70870027-70874415	70870013-70870026
ENSBTAT00000037620	5	chr5	-	120037868-120039451	120047354-120047443	120047465-120047765
ENSBTAT00000014629	5	chr28	+	28254032-28256945	28253979-28254031
ENSBTAT00000015852	5	chr7	-	54080964-54083194	54083195-54083231
ENSBTAT00000054342	5	chr7	-	21937788-21953374	21953375-21953400
ENSBTAT00000017525	5	chr4	-	15600773-15603972	15603973-15603990
ENSBTAT00000001731	5	chrX	-	57744030-57756166	57756167-57756201
ENSBTAT00000062950	5	chr22	+	48988984-48991875	48988693-48988983
ENSBTAT00000037556	5	chr25	+	2014229-2019603	2014211-2014228
ENSBTAT00000016708	5	chr2	-	86438984-86449011	86449249-86449572	86449589-86449678	86450135-86450303	86451214-86451315	86451388-86451616
ENSBTAT00000024322	5	chr29	+	48027926-48030331	48027868-48027925
ENSBTAT00000000187	5	chr28	+	28483403-28485410	28483309-28483402
ENSBTAT00000013079	5	chr17	-	6703060-6707745	6707746-6707756
ENSBTAT00000004887	5	chr10	+	38111923-38135944	38108911-38109000	38109008-38109104	38109115-38109218	38109226-38110840	38110846-38111922
ENSBTAT00000003305	5	chr2	+	120227920-120232987	120227916-120227919
ENSBTAT00000052769	5	chr8	+	88081848-88083087	88081753-88081847
ENSBTAT00000065686	5	chr7	-	45563503-45566823	45566824-45566923
ENSBTAT00000004350	5	chr23	+	25423551-25424597	25423499-25423550
ENSBTAT00000021524	5	chr29	+	36878509-36906465	36878505-36878508
ENSBTAT00000024157	5	chr18	+	62018419-62024004	62018361-62018418
ENSBTAT00000014064	5	chr10	-	46788194-46828932	46828933-46829020
ENSBTAT00000054758	5	chr2	+	122350144-122359897	122349822-122350143
ENSBTAT00000065547	5	chr25	-	42389844-42410734	42413073-42413165	42414853-42414992	42421575-42421664	42421740-42421797	42421869-42422065
ENSBTAT00000052276	5	chrX	+	39983832-39984337	39983784-39983831
ENSBTAT00000053207	5	chr10	-	72298985-72299176	72299177-72299252
ENSBTAT00000022592	5	chr7	+	15532998-15545250	15532949-15532997
ENSBTAT00000016378	5	chr19	-	28590314-28595213	28595214-28595237
ENSBTAT00000007041	5	chr2	+	108075460-108082534	108075386-108075459
ENSBTAT00000025507	5	chr15	+	52602819-52605536	52602038-52602140
ENSBTAT00000027478	5	chr4	-	58724265-58724900	58724901-58724925
ENSBTAT00000027974	5	chr10	+	26053957-26056906	26053827-26053956
ENSBTAT00000010198	5	chr18	-	63443999-63455010	63455011-63455191	63455559-63455820	63460704-63460780
ENSBTAT00000052919	5	chr13	-	51901885-51918849	51918850-51918876
ENSBTAT00000061249	5	chr11	+	62911414-62951512	62911392-62911413
ENSBTAT00000025863	5	chr7	-	41100796-41122562	41122563-41122604
ENSBTAT00000000876	5	chr19	-	42946040-42949784	42949785-42949800	42949977-42950072	42950280-42950387
ENSBTAT00000011585	5	chr10	-	26402507-26404000	26404001-26404150
ENSBTAT00000065672	5	chr23	-	34219298-34219825	34219826-34220017
ENSBTAT00000042962	5	chr3	+	104025334-104031808	104025269-104025333
ENSBTAT00000002625	5	chr5	+	33340318-33341883	33339394-33339892	33340254-33340317
ENSBTAT00000035128	5	chr7	-	67287094-67321469	67321470-67321485
ENSBTAT00000026999	5	chr22	+	57602210-57609085	57602176-57602209
ENSBTAT00000016992	5	chr16	-	29758142-29773642	29773643-29773653
ENSBTAT00000023992	5	chr29	+	42781095-42791900	42781083-42781094
ENSBTAT00000049199	5	chr6	+	96650285-96657180	96649235-96649410
ENSBTAT00000021429	5	chr22	-	16769773-16777323	16777324-16777336
ENSBTAT00000050141	5	chr1	+	137783195-137783923	137783183-137783194
ENSBTAT00000007553	5	chr14	+	23884842-23886642	23884648-23884841
ENSBTAT00000054608	5	chr12	-	14843776-14846181	14846182-14846901	14846903-14846992
ENSBTAT00000027944	5	chr18	-	56497094-56501119	56501120-56501123
ENSBTAT00000018066	5	chr22	-	53613211-53614323	53614324-53614339	53618602-53618663
ENSBTAT00000014109	5	chr17	-	72198073-72208758	72208759-72208783
ENSBTAT00000009687	5	chr25	+	38576192-38584314	38576167-38576191
ENSBTAT00000002689	5	chr14	-	47005560-47013935	47013936-47014044
ENSBTAT00000064565	5	chr24	+	43454302-43455153	43454284-43454301
ENSBTAT00000045888	5	chr22	+	48146336-48146712	48146263-48146335
ENSBTAT00000066121	5	chr19	+	25792457-25815845	25792452-25792456
ENSBTAT00000024101	5	chr17	-	64818100-64833437	64833438-64833491
ENSBTAT00000003278	5	chr7	+	12959854-12977638	12958008-12958188
ENSBTAT00000028059	5	chr26	+	23536131-23548589	23535884-23536130
ENSBTAT00000008295	5	chr5	-	56672011-56677995	56677996-56678005
ENSBTAT00000021593	5	chr8	-	46883356-46907760	46907761-46908432	46908446-46908602	46908617-46908708
ENSBTAT00000028299	5	chr25	-	17011684-17025058	17025059-17025083	17025201-17025318
ENSBTAT00000037671	5	chr5	+	110923001-110924709	110922901-110923000
ENSBTAT00000034719	5	chr15	-	6639728-6654015	6654016-6654594
ENSBTAT00000005126	5	chr2	-	107015360-107020262	107020263-107020278
ENSBTAT00000025255	5	chr19	+	35490628-35508807	35490613-35490627
ENSBTAT00000043390	5	chr25	+	39684040-39733711	39683988-39684039
ENSBTAT00000054065	5	chrX	-	18728865-18729206	18729207-18729250
ENSBTAT00000010532	5	chr19	+	35520080-35536118	35520026-35520079
ENSBTAT00000017712	5	chr1	-	71629579-71653254	71653255-71653287
ENSBTAT00000001538	5	chr14	+	8970645-8985785	8970049-8970644
ENSBTAT00000013943	5	chr7	-	4539084-4546548	4546549-4546625
ENSBTAT00000026118	5	chr5	+	88962679-88981219	88962612-88962678
ENSBTAT00000032589	5	chr11	-	14176298-14236380	14236381-14236388
ENSBTAT00000045859	5	chr14	-	72678594-72686964	72686976-72687108
ENSBTAT00000021969	5	chr21	-	23721989-23728300	23728301-23728301
ENSBTAT00000015643	5	chr19	-	24168990-24181331	24181332-24181349	24184567-24184656	24184668-24184769	24184773-24184862	24188682-24188869
ENSBTAT00000008981	5	chr13	+	54047559-54048023	54047517-54047558
ENSBTAT00000063236	5	chr18	+	1748745-1760788	1747746-1748744
ENSBTAT00000025502	5	chr19	-	22628976-22633394	22633395-22633401
ENSBTAT00000023689	5	chr3	+	15715719-15725510	15715712-15715718
ENSBTAT00000012810	5	chr26	-	24226663-24231943	24231944-24231993
ENSBTAT00000045547	5	chr18	+	36584633-36595360	36584620-36584632
ENSBTAT00000013697	5	chr7	+	21539960-21551276	21539957-21539959
ENSBTAT00000009431	5	chr19	-	25106724-25135095	25135096-25135105
ENSBTAT00000002933	5	chr9	+	512139-516069	507663-507762	511946-512138
ENSBTAT00000063575	5	chr1	-	120403009-120404088	120404089-120404139
ENSBTAT00000000186	5	chr28	+	28446891-28457153	28446824-28446890
ENSBTAT00000014324	5	chr14	-	17228479-17229057	17229058-17229085
ENSBTAT00000021523	5	chr15	+	35650715-35653362	35650228-35650714
ENSBTAT00000064827	5	chr20	-	71940749-71964107	71964108-71964147
ENSBTAT00000045076	5	chr8	+	77063061-77073920	77063020-77063060
ENSBTAT00000048868	5	chr22	-	22098224-22098436	22098437-22098532
ENSBTAT00000027111	5	chr16	-	39957137-39971282	39971283-39971347
ENSBTAT00000028372	5	chr16	-	52360276-52365505	52365506-52365511
ENSBTAT00000028640	5	chr23	-	24963227-24977317	24977318-24977361
ENSBTAT00000019626	5	chr1	-	121863151-121867967	121867968-121867979
ENSBTAT00000022919	5	chr19	-	33853788-33855685	33855686-33855722
ENSBTAT00000046179	5	chr8	-	60267452-60274815	60274816-60274978
ENSBTAT00000006510	5	chr10	+	26288223-26289852	26288204-26288222
ENSBTAT00000000830	5	chr9	+	53228694-53352386	53227990-53228041
ENSBTAT00000018391	5	chr7	+	18960639-18964880	18960559-18960638
ENSBTAT00000014195	5	chr16	-	52264771-52276754	52276755-52276836
ENSBTAT00000003013	5	chr6	-	73639370-73648429	73648430-73648566	73648873-73648941
ENSBTAT00000028899	5	chr13	+	54623917-54631595	54623847-54623916
ENSBTAT00000020929	5	chr17	-	65047403-65064488	65064489-65064489
ENSBTAT00000003291	5	chr17	+	9742222-10173282	9736406-9736582	9742218-9742221
ENSBTAT00000007652	5	chr18	+	53932078-53944868	53932066-53932077
ENSBTAT00000034373	5	chr18	-	24125366-24126333	24126334-24126557	24126579-24126668
ENSBTAT00000048415	5	chr4	-	23499626-23891236	23891237-23891245
ENSBTAT00000019601	5	chr5	-	104292854-104300410	104300411-104300435
ENSBTAT00000012469	5	chr4	+	78839308-78841975	78839270-78839307
ENSBTAT00000039242	5	chr13	+	64888626-64912758	64888563-64888625
ENSBTAT00000047600	5	chr29	+	28523797-28537744	28523793-28523796
ENSBTAT00000005660	5	chr10	+	86883739-86887169	86883732-86883738
ENSBTAT00000007027	5	chr10	+	11332415-11344167	11332297-11332414
ENSBTAT00000016346	5	chr10	-	26667693-26673918	26673919-26673956	26673983-26674056
ENSBTAT00000028662	5	chr22	+	32534126-32550296	32534114-32534125
ENSBTAT00000003955	5	chr23	-	7113304-7116676	7116677-7117057
ENSBTAT00000011760	5	chr5	-	26919414-26921681	26921682-26921697
ENSBTAT00000013600	5	chr19	+	13237731-13247622	13237596-13237730
ENSBTAT00000007159	5	chr7	+	53508799-53513894	53508710-53508760
ENSBTAT00000021401	5	chr2	+	47998614-47999416	47998610-47998613
ENSBTAT00000018301	5	chr13	-	52449560-52462362	52462363-52462371
ENSBTAT00000033843	5	chr3	+	19259499-19260488	19259385-19259498
ENSBTAT00000008669	5	chr7	+	77249997-77257261	77249980-77249996
ENSBTAT00000064251	5	chr2	+	70129867-70142602	70129720-70129866
ENSBTAT00000047381	5	chr16	+	29552152-29561665	29552141-29552151
ENSBTAT00000019268	5	chr23	-	27550617-27560647	27560648-27560659
ENSBTAT00000065097	5	chr21	+	66764061-66764393	66764031-66764060
ENSBTAT00000055460	5	chr19	-	43154126-43162165	43162166-43162220
ENSBTAT00000000022	5	chr5	-	66168586-66227000	66227001-66227022
ENSBTAT00000024220	5	chr11	-	70851865-70890941	70890942-70890957
ENSBTAT00000002882	5	chr14	+	2164999-2177241	2164815-2164998
ENSBTAT00000007927	5	chrX	-	4067505-4068784	4068785-4068799
ENSBTAT00000000214	5	chr4	+	45806019-46233536	45805990-45806018
ENSBTAT00000035936	5	chr7	+	19251323-19258151	19251236-19251322
ENSBTAT00000000029	5	chr21	+	22071936-22097413	22071889-22071935
ENSBTAT00000044397	5	chr25	+	34858435-34861074	34858284-34858369	34858391-34858434
ENSBTAT00000009785	5	chr26	+	40346540-40380689	40346531-40346539
ENSBTAT00000043315	5	chr5	+	75818030-75827375	75817994-75818029
ENSBTAT00000000683	5	chr1	-	146555393-146558844	146558845-146558884
ENSBTAT00000016488	5	chr5	-	115850420-115851139	115851140-115851466	115851686-115851722
ENSBTAT00000028740	5	chr29	-	40509559-40537404	40537405-40537500
ENSBTAT00000024422	5	chr5	+	56524691-56530822	56524680-56524690
ENSBTAT00000011106	5	chr19	+	54458856-54459555	54458777-54458855
ENSBTAT00000020105	5	chr5	-	113060940-113070989	113070990-113071024
ENSBTAT00000063843	5	chr17	+	74612301-74613377	74612252-74612300
ENSBTAT00000001098	5	chr19	-	24971932-24977062	24977063-24977090
ENSBTAT00000026289	5	chr15	+	29476822-29516720	29476799-29476821
ENSBTAT00000005078	5	chr19	-	28408302-28410747	28410748-28410753
ENSBTAT00000024485	5	chr1	-	118612164-118657811	118657812-118658169
ENSBTAT00000015090	5	chr6	+	104099623-104136963	104099621-104099622
ENSBTAT00000029705	5	chr17	-	46028480-46029470	46029471-46029833	46037408-46037477
ENSBTAT00000023208	5	chr11	+	37859124-37861215	37859088-37859123
ENSBTAT00000045434	5	chr23	+	27274034-27275413	27274017-27274033
ENSBTAT00000004012	5	chr3	-	15518286-15520448	15520449-15520462	15520669-15520717	15520730-15521055
ENSBTAT00000020081	5	chr7	+	22144022-22158441	22143928-22143994
ENSBTAT00000010231	5	chr7	+	50941047-50958425	50936028-50936120	50936237-50936475	50940911-50941046
ENSBTAT00000003186	5	chr17	-	71057877-71093872	71093873-71093875
ENSBTAT00000014871	5	chr2	-	130769172-130775911	130775912-130776047
ENSBTAT00000027261	5	chr18	-	50771355-50785670	50785671-50786297
ENSBTAT00000011458	5	chr7	-	45592773-45595693	45595694-45595856
ENSBTAT00000024057	5	chr3	-	19684361-19686905	19686906-19686953
ENSBTAT00000044261	5	chr24	+	43249500-43250564	43249352-43249435	43249445-43249499
ENSBTAT00000063089	5	chr8	-	39981323-40111016	40111017-40111052
ENSBTAT00000064237	5	chr14	+	65816006-65833756	65815033-65815093	65815982-65816005
ENSBTAT00000021450	5	chr12	-	33647815-33648405	33648406-33648512
ENSBTAT00000005113	5	chr1	-	155004507-155009732	155009733-155009747
ENSBTAT00000013971	5	chr19	-	35816342-35825642	35825643-35825670
ENSBTAT00000025309	5	chr1	+	83090390-83091984	83090325-83090389
ENSBTAT00000023084	5	chr21	-	69843888-69846777	69847032-69847115
ENSBTAT00000044792	5	chr3	+	106880039-106880542	106879876-106880038
ENSBTAT00000022546	5	chr29	-	41657198-41661822	41661823-41661854
ENSBTAT00000010964	5	chr27	-	28188743-28189079	28189080-28189092
ENSBTAT00000035535	5	chr6	-	17789598-17801277	17801278-17801293
ENSBTAT00000009464	5	chr19	+	14782701-14786690	14782558-14782608	14782610-14782700
ENSBTAT00000001526	5	chr9	-	81237678-81266493	81266494-81266885
ENSBTAT00000006933	5	chr11	+	80261889-80266800	80261860-80261888
ENSBTAT00000002279	5	chr5	-	21037443-21044658	21044659-21044791	21044796-21044952
ENSBTAT00000013086	5	chr14	-	18015440-18033296	18033297-18033428
ENSBTAT00000006186	5	chr3	-	107574785-107586950	107586951-107586951
ENSBTAT00000029234	5	chr19	+	13623302-13731207	13623171-13623301
ENSBTAT00000020501	5	chr7	-	23443528-23457942	23457943-23457948
ENSBTAT00000057260	5	chr25	-	26518232-26526783	26526784-26526795
ENSBTAT00000057380	5	chr17	-	53969695-53970480	53970481-53971058	53971163-53971221
ENSBTAT00000056457	5	chr25	-	36868138-36869514	36869515-36869635
ENSBTAT00000042695	5	chr19	-	49175892-49238414	49238885-49238979
ENSBTAT00000046158	5	chr22	+	48611898-48613043	48611433-48611522	48611542-48611897
ENSBTAT00000019612	5	chr5	+	104186061-104214563	104185141-104185206	104186038-104186060
ENSBTAT00000024505	5	chr13	-	60505462-60544959	60544960-60544977
ENSBTAT00000014685	5	chr3	-	95924172-95928574	95928922-95929254
ENSBTAT00000030417	5	chr5	-	1227633-1277517	1277518-1277736
ENSBTAT00000027206	5	chr17	+	53092231-53122446	53092154-53092230
ENSBTAT00000054074	5	chr5	+	74935713-74959662	74935641-74935712
ENSBTAT00000065695	5	chr25	+	26734080-26736769	26734061-26734079
ENSBTAT00000044812	5	chr16	+	50472098-50478063	50472051-50472097
ENSBTAT00000022023	5	chr1	-	57326875-57340896	57340897-57340920
ENSBTAT00000048865	5	chr14	+	2834781-2835985	2834716-2834780
ENSBTAT00000064279	5	chr11	-	98585641-98594798	98594799-98594821
ENSBTAT00000052656	5	chr5	+	63027194-63052820	63026939-63027193
ENSBTAT00000064169	5	chr20	+	11746001-11746270	11745889-11746000
ENSBTAT00000031476	5	chr8	-	25197704-25199286	25199287-25199335
ENSBTAT00000030211	5	chrX	+	39517281-39579616	39516760-39516832	39517175-39517237
ENSBTAT00000031279	5	chr28	+	45410676-45418793	45410607-45410675
ENSBTAT00000064291	5	chr21	-	22661292-22669239	22669240-22669252
ENSBTAT00000049670	5	chr14	+	1925026-1929354	1924986-1925025
ENSBTAT00000029162	5	chr5	-	68700933-68813411	68813412-68813437
ENSBTAT00000064815	5	chr18	-	63119873-63124888	63124889-63124893	63125114-63125243
ENSBTAT00000013608	5	chr7	+	16040938-16050247	16040895-16040937
ENSBTAT00000043415	5	chr18	-	54208182-54218832	54218833-54218849
ENSBTAT00000011740	5	chrX	-	4919686-4940505	4940506-4940597
ENSBTAT00000013888	5	chr19	-	27653444-27656067	27656068-27656098
ENSBTAT00000064624	5	chr16	-	5201143-5201319	5201320-5201386
ENSBTAT00000020940	5	chr2	-	125294728-125324175	125324176-125324221
ENSBTAT00000017337	5	chr10	+	69914645-69935076	69914636-69914644
ENSBTAT00000045541	5	chr23	+	27451817-27455113	27451778-27451816
ENSBTAT00000025495	5	chr5	-	44127711-44133546	44133547-44133576
ENSBTAT00000008462	5	chr15	-	29456451-29460605	29460606-29460626
ENSBTAT00000001702	5	chr18	+	55925891-55929294	55925855-55925890
ENSBTAT00000045066	5	chr5	+	47736728-47737193	47736697-47736727
ENSBTAT00000015298	5	chr1	-	113594593-113595103	113595104-113595144
ENSBTAT00000033450	5	chr3	-	77972153-77975265	77975266-77975335
ENSBTAT00000021731	5	chr23	-	32835596-32849025	32849026-32849082
ENSBTAT00000063331	5	chr11	-	78464206-78466417	78466418-78466677
ENSBTAT00000032937	5	chr26	+	18514079-18520590	18514018-18514078
ENSBTAT00000022154	5	chr10	-	22045427-22056366	22056367-22056382
ENSBTAT00000006068	5	chr28	+	3159664-3160998	3159606-3159663
ENSBTAT00000019679	5	chr3	-	75082359-75109443	75109444-75109466
ENSBTAT00000023642	5	chrX	-	96267144-96269467	96269468-96269471
ENSBTAT00000013909	5	chr25	+	27468636-27472842	27468604-27468635
ENSBTAT00000066191	5	chr7	-	41337278-41349616	41349617-41349621
ENSBTAT00000013963	5	chr16	+	77367502-77389361	77367410-77367501
ENSBTAT00000015330	5	chr3	+	65200088-65200398	65200083-65200087
ENSBTAT00000064703	5	chr16	+	4998445-5005553	4998364-4998444
ENSBTAT00000025109	5	chr18	-	49964825-49980185	49980186-49980199	49983088-49983272	49985513-49985575
ENSBTAT00000043792	5	chr1	+	139880639-139937339	139880630-139880638
ENSBTAT00000022237	5	chr3	+	20453150-20465219	20453130-20453149
ENSBTAT00000040161	5	chr23	-	50487434-50498284	50498285-50498331
ENSBTAT00000025422	5	chr22	+	51847305-51856057	51847275-51847304
ENSBTAT00000065583	5	chr29	-	49842969-49848639	49848640-49848643
ENSBTAT00000066168	5	chrX	+	37993670-37994022	37993531-37993669
ENSBTAT00000024621	5	chrX	+	92092355-92098095	92092321-92092354
ENSBTAT00000014427	5	chr18	+	16739765-16824481	16739740-16739764
ENSBTAT00000004007	5	chr3	-	15521494-15528093	15528094-15528097
ENSBTAT00000025431	5	chr12	-	14722213-14725630	14725631-14725643	14725935-14725984
ENSBTAT00000003926	5	chr7	-	45577377-45579729	45579730-45579731
ENSBTAT00000038548	5	chr5	+	25306648-25307206	25306632-25306647
ENSBTAT00000007976	5	chr29	+	48167168-48194210	48167157-48167167
ENSBTAT00000044153	5	chr18	+	49995631-50005033	49985811-49985997	49986011-49986100	49991473-49991533	49993943-49994020	49994035-49994183	49995395-49995630
ENSBTAT00000014090	5	chr11	+	99527877-99552782	99527845-99527876
ENSBTAT00000061322	5	chr23	+	27003269-27006749	27000539-27000697	27000902-27001014	27001220-27001422	27001659-27002431	27002999-27003268
ENSBTAT00000028392	5	chr2	-	115790540-115794253	115794254-115794514
ENSBTAT00000002464	5	chr5	+	61446535-61498524	61446499-61446534
ENSBTAT00000066296	5	chr7	+	17610091-17611773	17609725-17609798	17610054-17610090
ENSBTAT00000014304	5	chr5	-	57486017-57489133	57489134-57489156	57489309-57489452
ENSBTAT00000005857	5	chr18	-	55525319-55534438	55534439-55534490
ENSBTAT00000039902	5	chr3	-	25821124-25969358	25969359-25969635	25969685-25970097
ENSBTAT00000005076	5	chr19	-	28390594-28399600	28399601-28399710	28400638-28400761	28401245-28401309	28405095-28405179
ENSBTAT00000019593	5	chr19	-	46947231-46949138	46949139-46949165
ENSBTAT00000063490	5	chr11	+	1666002-1667014	1666001-1666001
ENSBTAT00000016835	5	chr16	+	3099023-3108506	3099018-3099022
ENSBTAT00000015705	5	chr19	-	48662435-48682292	48682293-48682423
ENSBTAT00000026146	5	chr15	-	30509504-30515399	30515400-30515413
ENSBTAT00000015802	5	chr11	+	98750459-98760803	98750426-98750458
ENSBTAT00000038488	5	chr16	-	64948332-64958885	64958886-64958917
ENSBTAT00000031714	5	chr11	+	61716757-61717260	61716741-61716756
ENSBTAT00000027436	5	chr3	-	120133413-120134255	120134256-120134309
ENSBTAT00000050461	5	chr26	-	20943936-20963541	20963542-20963555
ENSBTAT00000014785	5	chr7	-	5800191-5803107	5803108-5803132
ENSBTAT00000010907	5	chr19	-	27769639-27773345	27773346-27773353	27773775-27773848	27782383-27782483
ENSBTAT00000024417	5	chr14	+	59974386-59985200	59974367-59974385
ENSBTAT00000016955	5	chr23	+	16662350-16676410	16661575-16661624	16662325-16662349
ENSBTAT00000019583	5	chr29	+	44766936-44768173	44766910-44766935
ENSBTAT00000028986	5	chr15	-	78463174-78475425	78475426-78475587
ENSBTAT00000012382	5	chr27	-	34243802-34245233	34245234-34245244
ENSBTAT00000008828	5	chr26	-	33238812-33253738	33253739-33253812
ENSBTAT00000040368	5	chr14	+	11839259-11871079	11839249-11839258
ENSBTAT00000039859	5	chr15	+	52287689-52290947	52287672-52287688
ENSBTAT00000010469	5	chr22	-	16958695-16967839	16967840-16967898
ENSBTAT00000002662	5	chr2	+	86593547-86595781	86593527-86593546
ENSBTAT00000008962	5	chr2	-	104590478-104638012	104638013-104638018
ENSBTAT00000026568	5	chr5	+	25255494-25286217	25255476-25255493
ENSBTAT00000027250	5	chr18	-	57795757-57808326	57808327-57808368
ENSBTAT00000063958	5	chr16	+	68078643-68078846	68078572-68078642
ENSBTAT00000022299	5	chrX	+	90831727-90850346	90828430-90828538	90831553-90831726
ENSBTAT00000026100	5	chr23	-	25855146-25863045	25863046-25863059
ENSBTAT00000029446	5	chr17	+	71711466-71727449	71711465-71711465
ENSBTAT00000038244	5	chr5	-	56539303-56544574	56544575-56544633	56547255-56547344
ENSBTAT00000008423	5	chr5	-	113079627-113088634	113088635-113088638
ENSBTAT00000022940	5	chr5	-	89554512-89620721	89620722-89620726
ENSBTAT00000049472	5	chr11	+	2394759-2396426	2393386-2393636	2393824-2393924
ENSBTAT00000005472	5	chr22	+	43379504-43410315	43379481-43379503
ENSBTAT00000012597	5	chr2	-	127433456-127463144	127463145-127463159	127468332-127468421	127468469-127468536
ENSBTAT00000024848	5	chr12	-	90680190-90695973	90695976-90696075	90697170-90697352	90697861-90698667
ENSBTAT00000043890	5	chr18	+	51216019-51227395	51210017-51210155
ENSBTAT00000017582	5	chr27	-	14553986-14572723	14579358-14579412
ENSBTAT00000010432	5	chr19	-	38314473-38338074	38338075-38338122
ENSBTAT00000004639	5	chr15	-	47185421-47186287	47186288-47186331
ENSBTAT00000011382	5	chr25	-	26392502-26397916	26397917-26397924
ENSBTAT00000011172	5	chrX	+	57664213-57664899	57663757-57663833	57664181-57664212
ENSBTAT00000034856	5	chr22	+	57250457-57257322	57250432-57250456
ENSBTAT00000013251	5	chr8	+	70060559-70066835	70060508-70060558
ENSBTAT00000010056	5	chr23	-	28257737-28271232	28271233-28271471	28273088-28273177	28273204-28273293	28273314-28273403	28273538-28273614
ENSBTAT00000063570	5	chr16	+	1400457-1403399	1400200-1400456
ENSBTAT00000052158	5	chr2	+	122032489-122033438	122032476-122032488
ENSBTAT00000016614	5	chr3	-	93728705-93751305	93751306-93751333
ENSBTAT00000012541	5	chr25	-	1508568-1515379	1515380-1515447	1517663-1517916	1518087-1518319	1519387-1519526	1519733-1519903	1520132-1520288
ENSBTAT00000021451	5	chr23	-	28355361-28358332	28358333-28358373
ENSBTAT00000021638	5	chr15	+	82159474-82172143	82159447-82159473
ENSBTAT00000034627	5	chr18	+	25470741-25474347	25464231-25464387
ENSBTAT00000026794	5	chr23	+	27715023-27718202	27715008-27715022
ENSBTAT00000021796	5	chr9	-	16325798-16326091	16326092-16326116
ENSBTAT00000037230	5	chr5	-	35174130-35174846	35174847-35175016
ENSBTAT00000034732	5	chr19	+	51658342-51659508	51658292-51658341
ENSBTAT00000006275	5	chr1	-	148009651-148016981	148016982-148017013
ENSBTAT00000048087	5	chr11	+	14589994-14590463	14589982-14589993
ENSBTAT00000018147	5	chr19	-	39056971-39069122	39069123-39069260	39070275-39070406	39070676-39070825
ENSBTAT00000010366	5	chr26	+	11108663-11110084	11104032-11104136
ENSBTAT00000047737	5	chr23	-	7796308-7820842	7820843-7820877
ENSBTAT00000038770	5	chr21	-	21724262-21732701	21732702-21732735
ENSBTAT00000015583	5	chr3	-	66795567-66895377	66895378-66895418
ENSBTAT00000017427	5	chr7	-	47231929-47244897	47244898-47244906
ENSBTAT00000000901	5	chr3	+	28695271-28723718	28688100-28688215	28695175-28695270
ENSBTAT00000037007	5	chr22	-	54259648-54337446	54337447-54337864
ENSBTAT00000019284	5	chr28	-	31317209-31320375	31320376-31320545
ENSBTAT00000027515	5	chr6	+	70179362-70183823	70179360-70179361
ENSBTAT00000019791	5	chr16	+	11057883-11058607	11057795-11057882
ENSBTAT00000016954	5	chr11	-	11184520-11196236	11196237-11196238	11201785-11201904
ENSBTAT00000024159	5	chr11	-	72224816-72237348	72237349-72237412
ENSBTAT00000025452	5	chr5	+	38571962-38589568	38571951-38571961
ENSBTAT00000011166	5	chr6	-	109256152-109271813	109271814-109271864
ENSBTAT00000037188	5	chr25	-	36869857-36874183	36874184-36874190
ENSBTAT00000018402	5	chr19	-	40907227-40913526	40913527-40913536
ENSBTAT00000006782	5	chr21	-	32773322-32839248	32839249-32839366
ENSBTAT00000008984	5	chr18	-	57092302-57096458	57096459-57096487
ENSBTAT00000045480	5	chr18	-	39146106-39161155	39161156-39161175	39163202-39163319
ENSBTAT00000026183	5	chr7	-	41761805-41766598	41766599-41766621
ENSBTAT00000003220	5	chr25	+	624818-627214	624380-624520	624813-624817
ENSBTAT00000012508	5	chr5	-	113553931-113562115	113562116-113562149
ENSBTAT00000046544	5	chr28	+	41912322-41914565	41912273-41912321
ENSBTAT00000029117	5	chrX	+	98958218-98960092	98954929-98955018	98957972-98958217
ENSBTAT00000003411	5	chr22	+	50559654-50564391	50559629-50559653
ENSBTAT00000000605	5	chr22	-	50638075-50640896	50640897-50640956
ENSBTAT00000003218	5	chr25	-	41522214-41527685	41527767-41528146
ENSBTAT00000064563	5	chr1	+	44747456-44754528	44747454-44747455
ENSBTAT00000031490	5	chr21	-	33292504-33294348	33294349-33294364
ENSBTAT00000002573	5	chr5	-	28710053-28714259	28714260-28714304
ENSBTAT00000063060	5	chr1	-	130778634-130792040	130792041-130792052
ENSBTAT00000014187	5	chr3	-	92586247-92603659	92603660-92603666
ENSBTAT00000008019	5	chr3	-	19598421-19607517	19607518-19607536
ENSBTAT00000046975	5	chr3	+	15432100-15436418	15432089-15432099
ENSBTAT00000024228	5	chr29	-	40551223-40562584	40562585-40562627
ENSBTAT00000016957	5	chr2	+	90077970-90088465	90077737-90077921	90077954-90077969
ENSBTAT00000018617	5	chr16	-	43258416-43268285	43268286-43268507
ENSBTAT00000023537	5	chr25	+	27222530-27226056	27222182-27222338	27222511-27222529
ENSBTAT00000025739	5	chr7	+	13585511-13587648	13584362-13584551	13585489-13585510
ENSBTAT00000029091	5	chr28	-	3689550-3712667	3712668-3712675
ENSBTAT00000009815	5	chr20	+	31324013-31350848	31323977-31324012
ENSBTAT00000060992	5	chr2	-	108203750-108225840	108225883-108226146
ENSBTAT00000020034	5	chr7	-	44851525-44864879	44864880-44864905
ENSBTAT00000021172	5	chr4	+	14364655-14452240	14364629-14364654
ENSBTAT00000035046	5	chr8	-	85499333-85524670	85524671-85524727
ENSBTAT00000063201	5	chr25	+	19185676-19201990	19185645-19185675
ENSBTAT00000029075	5	chr20	+	39805163-39820743	39805071-39805162
ENSBTAT00000055206	5	chr4	+	114111965-114116379	114111961-114111964
ENSBTAT00000018773	5	chr25	-	1082676-1113094	1113095-1113136
ENSBTAT00000044908	5	chr7	-	20436670-20469912	20473689-20473775
ENSBTAT00000014704	5	chr23	+	7240060-7247225	7237498-7237622	7238082-7238206	7238208-7238433	7238717-7240059
ENSBTAT00000023029	5	chr1	-	145031789-145041320	145041321-145041325
ENSBTAT00000008569	5	chr9	+	97399159-97404522	97399112-97399158
ENSBTAT00000018877	5	chr3	+	16830511-16837422	16829916-16830269	16830467-16830510
ENSBTAT00000001270	5	chr13	-	75365123-75367907	75367908-75368199
ENSBTAT00000064929	5	chr18	+	36364156-36365385	36364124-36364155
ENSBTAT00000003259	5	chr24	-	46300459-46309366	46309367-46309401
ENSBTAT00000021753	5	chr7	+	13548241-13551708	13548237-13548240
ENSBTAT00000026932	5	chr3	-	9591852-9601502	9601503-9601648
ENSBTAT00000028248	5	chr16	-	1774374-1777002	1779935-1779990
ENSBTAT00000010176	5	chr7	-	4535467-4537851	4537852-4537913
ENSBTAT00000021264	5	chr14	+	3639632-3640717	3639607-3639631
ENSBTAT00000015493	5	chr9	-	61848879-61861891	61861892-61861968
ENSBTAT00000005582	5	chr6	-	109224627-109228237	109228238-109228288
ENSBTAT00000012119	5	chr25	+	3492818-3497250	3492792-3492817
ENSBTAT00000017456	5	chr2	-	127530913-127533980	127533981-127533982
ENSBTAT00000028884	5	chr7	-	111045732-111095494	111095495-111095569
ENSBTAT00000007955	5	chr19	+	45444316-45446228	45444185-45444315
ENSBTAT00000012128	5	chr13	-	61924322-61925629	61925630-61926221
ENSBTAT00000001799	5	chr12	+	34540961-34548854	34540949-34540960
ENSBTAT00000065813	5	chr6	+	35008595-35010340	35008591-35008594
ENSBTAT00000025143	5	chr3	-	102676689-102680240	102680241-102680259
ENSBTAT00000005770	5	chr4	+	57127737-58083528	57127734-57127736
ENSBTAT00000065038	5	chr13	-	75316423-75318650	75318651-75318775	75318784-75318831
ENSBTAT00000001255	5	chr28	-	29460098-29461928	29461929-29461934
ENSBTAT00000064229	5	chr10	+	26126017-26126478	26125590-26125644	26125655-26125734
ENSBTAT00000028997	5	chr3	-	7849647-7857668	7857669-7857679
ENSBTAT00000004524	5	chr14	-	75658814-75672985	75672986-75673013
ENSBTAT00000053032	5	chr11	-	60268166-60268762	60268763-60268789
ENSBTAT00000010270	5	chr10	+	76992202-76994112	76992077-76992201
ENSBTAT00000019573	5	chr16	-	52714627-52715665	52715666-52715684
ENSBTAT00000008293	5	chr3	-	43157188-43185261	43185262-43185287
ENSBTAT00000056477	5	chr7	+	15324727-15346774	15324725-15324726
ENSBTAT00000005847	5	chr18	-	2113352-2141381	2141382-2141396
ENSBTAT00000009899	5	chr25	+	27413137-27418925	27412973-27413136
ENSBTAT00000007840	5	chr23	-	15000260-15005748	15005749-15006067	15006069-15006166
ENSBTAT00000028364	5	chr3	-	19412241-19414600	19414601-19414615
ENSBTAT00000031968	5	chr18	-	50787088-50794673	50794674-50794674
ENSBTAT00000050636	5	chr5	-	44765461-44793485	44793486-44793495
ENSBTAT00000015049	5	chr11	-	72539296-72547260	72547261-72547274
ENSBTAT00000006167	5	chr5	+	101298127-101346611	101297859-101298126
ENSBTAT00000042784	5	chr3	+	110260238-110275243	110260235-110260237
ENSBTAT00000005542	5	chr6	-	20111150-20138597	20138598-20138642
ENSBTAT00000028866	5	chr9	-	63462324-63474252	63474490-63474567
ENSBTAT00000039940	5	chr15	-	42332731-42333027	42333028-42333036
ENSBTAT00000035541	5	chr10	-	89245839-89248163	89248164-89248610	89248619-89248916
ENSBTAT00000024227	5	chr29	+	40537653-40549701	40537604-40537652
ENSBTAT00000011684	5	chr1	-	72014192-72020012	72020013-72020019
ENSBTAT00000019930	5	chr20	-	33762479-33774648	33774649-33774693	33775143-33775703
ENSBTAT00000002616	5	chr19	+	27648382-27653256	27648284-27648381
ENSBTAT00000022146	5	chr5	-	106223071-106238040	106238041-106238110
ENSBTAT00000007761	5	chr8	+	11372938-11389199	11372917-11372937
ENSBTAT00000006760	5	chr13	+	55501437-55506984	55501392-55501436
ENSBTAT00000009699	5	chr17	+	73273379-73274171	73273368-73273378
ENSBTAT00000016409	5	chr19	-	8886028-8891010	8891011-8891101
ENSBTAT00000056422	5	chr29	+	17544439-17627915	17544432-17544438
ENSBTAT00000003651	5	chr10	-	12099600-12114284	12114285-12114313
ENSBTAT00000007078	5	chr16	-	3367787-3384777	3384778-3385386	3387079-3387383
ENSBTAT00000046493	5	chr1	+	72670963-72684269	72670744-72670962
ENSBTAT00000001245	5	chr23	-	16404968-16407589	16407590-16407640
ENSBTAT00000021425	5	chrX	+	92294752-92297791	92294678-92294751
ENSBTAT00000065745	5	chr25	-	31086700-31086912	31086913-31086914
ENSBTAT00000016785	5	chr28	+	29850371-29851646	29850361-29850370
ENSBTAT00000013428	5	chr3	-	118134026-118158557	118158558-118158558
ENSBTAT00000016756	5	chr4	-	32250996-32269539	32269540-32269545
ENSBTAT00000027919	5	chr22	+	50580394-50586504	50579803-50579858	50579915-50580004
ENSBTAT00000004334	5	chr9	+	26285050-26304762	26285039-26285049
ENSBTAT00000018226	5	chrX	-	60966173-60973473	60973474-60973487
ENSBTAT00000000316	5	chr8	-	104356462-104359086	104359087-104359107
ENSBTAT00000063733	5	chr7	+	43967504-43968901	43967446-43967503
ENSBTAT00000015084	5	chrX	-	39727312-39736823	39736824-39736948
ENSBTAT00000013231	5	chr25	-	28016899-28022616	28022617-28022663
ENSBTAT00000022712	5	chr7	+	67331187-67338606	67331004-67331186
ENSBTAT00000021120	5	chr3	-	100351395-100374287	100374288-100374294
ENSBTAT00000002103	5	chr7	-	2586101-2598115	2598116-2598201	2598527-2598627	2599310-2599528	2600730-2602609	2605640-2605683	2608724-2608845	2608871-2608940	2609512-2609725	2609985-2610096	2610490-2610661	2616453-2616573	2617105-2617290	2617433-2617599	2617678-2617848	2617930-2618048	2618413-2618572	2619270-2619444	2619666-2619750	2619855-2620059	2620490-2620629	2620777-2620901	2621889-2621957	2622229-2622302	2622675-2622894	2622998-2623104	2624155-2624354	2624506-2624635	2624872-2624950	2634433-2634712	2635506-2636371	2636784-2636863	2636889-2637269	2638080-2638355	2638474-2638761	2639058-2639338	2640059-2640334	2642552-2642822	2643875-2644150	2646354-2646431	2646605-2646805	2647112-2647383	2648000-2648272	2648432-2648700	2648863-2649141	2649816-2650079
ENSBTAT00000064382	5	chr2	+	94202055-94202354	94202052-94202054
ENSBTAT00000007571	5	chr25	+	27523969-27533988	27523963-27523968
ENSBTAT00000020504	5	chr18	-	2662463-2766583	2766584-2766620
ENSBTAT00000002140	5	chr23	+	7528759-7534103	7528684-7528758
ENSBTAT00000011804	5	chr7	-	22831359-22831913	22831914-22832023
ENSBTAT00000017626	5	chr7	-	20843768-20861798	20861799-20861836
ENSBTAT00000033975	5	chr3	-	15667485-15670986	15670987-15671018
ENSBTAT00000014893	5	chr16	-	47623671-47629295	47629296-47629346
ENSBTAT00000019587	5	chr8	-	63271189-63297828	63297829-63297991	63298004-63298300	63306921-63307010
ENSBTAT00000026306	5	chr7	-	57828458-57829687	57829688-57829954
ENSBTAT00000046614	5	chr1	-	70954511-70984201	70984202-70984322
ENSBTAT00000017703	5	chrX	-	94378601-94380496	94380497-94380559	94380564-94380641
ENSBTAT00000053993	5	chr29	-	50406823-50444533	50444534-50444535
ENSBTAT00000052678	5	chr15	+	53492850-53499415	53484211-53484354	53489987-53490038
ENSBTAT00000006594	5	chr7	+	40132356-40135909	40132351-40132355
ENSBTAT00000015767	5	chr5	-	65614896-65624326	65624327-65624338
ENSBTAT00000023319	5	chr23	+	9340955-9353750	9340897-9340954
ENSBTAT00000013467	5	chr18	+	24267849-24282456	24267839-24267848
ENSBTAT00000027336	5	chr19	-	35427015-35432081	35432082-35432088
ENSBTAT00000064644	5	chr1	-	709515-710143	710144-710471
ENSBTAT00000017023	5	chr2	-	43381652-43382632	43382633-43382662
ENSBTAT00000008517	5	chr19	-	39995184-40017502	40017503-40017618
ENSBTAT00000016093	5	chrX	+	40411179-40416941	40411090-40411178
ENSBTAT00000044775	5	chr25	-	28027757-28028658	28028659-28028665
ENSBTAT00000065092	5	chr19	-	20698684-20702070	20702270-20702500
ENSBTAT00000029063	5	chr13	+	66362562-66369978	66362518-66362561
ENSBTAT00000004825	5	chr16	+	72473639-72491699	72473605-72473638
ENSBTAT00000007292	5	chr19	+	38518637-38521061	38518596-38518636
ENSBTAT00000036043	5	chr23	+	14985521-14998187	14985307-14985520
ENSBTAT00000064493	5	chr3	-	91919532-91925379	91931879-91931937	91932005-91932110	91932112-91932350
ENSBTAT00000006360	5	chr9	-	41703441-41802334	41802335-41802361
ENSBTAT00000063543	5	chrX	+	83497735-83501893	83497076-83497149
ENSBTAT00000016607	5	chr18	-	49650522-49658124	49658746-49658831
ENSBTAT00000012698	5	chr18	-	35795189-35803175	35803176-35803177
ENSBTAT00000003254	5	chr29	-	41713367-41724760	41724761-41724846	41724912-41725385
ENSBTAT00000027160	5	chr20	+	31284382-31311777	31284356-31284381
ENSBTAT00000037047	5	chrX	+	55368951-55370786	55366657-55366770	55367564-55367653	55367657-55367776	55368830-55368950
ENSBTAT00000018109	5	chr7	+	22448900-22450073	22448855-22448899
ENSBTAT00000009998	5	chr5	-	107445596-107453517	107453518-107453744
ENSBTAT00000020108	5	chr22	+	37538101-37556710	37538083-37538100
ENSBTAT00000011824	5	chr11	+	68383793-68385266	68383649-68383792
ENSBTAT00000011594	5	chr19	+	35125880-35137513	35125820-35125879
ENSBTAT00000001335	5	chr10	+	3586114-3586506	3586071-3586113
ENSBTAT00000007468	5	chr24	+	50945822-50955047	50939284-50939334	50945818-50945821
ENSBTAT00000003736	5	chr25	-	36881739-36885596	36885597-36885644
ENSBTAT00000063114	5	chr18	-	39376391-39378454	39378455-39378576	39379576-39379833	39381660-39381714
ENSBTAT00000039717	5	chr15	+	55514945-55525175	55514836-55514944
ENSBTAT00000023305	5	chr18	-	13958995-13964622	13964623-13964666
ENSBTAT00000008069	5	chr14	-	3750706-3793653	3793654-3793791	3800674-3800737
ENSBTAT00000021708	5	chr19	+	25323256-25329033	25323175-25323255
ENSBTAT00000006577	5	chr8	-	100221980-100277722	100277723-100277732
ENSBTAT00000001319	5	chr9	-	21763778-21766208	21766209-21766247	21766535-21766629
ENSBTAT00000019921	5	chr19	+	56465683-56472219	56465668-56465682
ENSBTAT00000015619	5	chr23	-	17644487-17647839	17647840-17647842	17657784-17657991
ENSBTAT00000004364	5	chr5	+	67940792-67959532	67940763-67940791
ENSBTAT00000020215	5	chr11	+	10489732-10497683	10489698-10489731
ENSBTAT00000000114	5	chr3	+	14908141-14917339	14908110-14908140
ENSBTAT00000001510	5	chr25	+	36305262-36306273	36305251-36305261
ENSBTAT00000013337	5	chr28	+	16620266-16633922	16620155-16620221
ENSBTAT00000020719	5	chr23	-	8434576-8441522	8441523-8441565
ENSBTAT00000007684	5	chr21	-	34189513-34196212	34196213-34196226
ENSBTAT00000010762	5	chr18	+	53501995-53508395	53501477-53501994
ENSBTAT00000009307	5	chr11	+	72493261-72497358	72493250-72493260
ENSBTAT00000007860	5	chr6	+	38574590-38600027	38574574-38574589
ENSBTAT00000022774	5	chr3	+	20024302-20047228	20024246-20024301
ENSBTAT00000024618	5	chrX	-	92088348-92092138	92092139-92092201
ENSBTAT00000020807	5	chr11	-	2324293-2335178	2335179-2335193
ENSBTAT00000021869	5	chr2	-	130900401-130937992	130937993-130938068
ENSBTAT00000028602	5	chr29	-	44638896-44642280	44642281-44642299
ENSBTAT00000024427	5	chr29	+	37833099-37841873	37833017-37833098
ENSBTAT00000016198	5	chr11	+	12371180-12387041	12370760-12371179
ENSBTAT00000021830	5	chr27	-	28963365-28969954	28969955-28969998
ENSBTAT00000022180	5	chr17	+	41249493-41262410	41249483-41249492
ENSBTAT00000008373	5	chrX	+	126048949-126049743	126048935-126048948
ENSBTAT00000016104	5	chr10	-	73068706-73072802	73072803-73072875	73072877-73072975
ENSBTAT00000035929	5	chr7	-	19297266-19298870	19298871-19298896
ENSBTAT00000017711	5	chr23	+	10099947-10130409	10096612-10096701	10099915-10099946
ENSBTAT00000050265	5	chr7	-	15482925-15485011	15485017-15485076
ENSBTAT00000049318	5	chr29	-	7723701-7725004	7725005-7725037
ENSBTAT00000006409	5	chr16	+	52398515-52402983	52398437-52398514
ENSBTAT00000001054	5	chr3	+	19060353-19067401	19060337-19060352
ENSBTAT00000026875	5	chr5	-	26878370-26885797	26885798-26885804
ENSBTAT00000023476	5	chrX	-	132976590-132992889	132992890-132992900
ENSBTAT00000027368	5	chr2	+	108197663-108203601	108197599-108197662
ENSBTAT00000024194	5	chr18	+	54124479-54127099	54124477-54124478
ENSBTAT00000012903	5	chr10	-	85463046-85463552	85463553-85463586
ENSBTAT00000055832	5	chr22	+	15444466-15451791	15444462-15444465
ENSBTAT00000004154	5	chr5	-	102100648-102101142	102101143-102101255
ENSBTAT00000017864	5	chr20	-	22333030-22341398	22341399-22341410
ENSBTAT00000000845	5	chr25	+	41983696-42007511	41983428-41983695
ENSBTAT00000004097	5	chr1	-	147665788-147706423	147706424-147706531	147707518-147707673
ENSBTAT00000011979	5	chr8	+	102784501-102790524	102784476-102784500
ENSBTAT00000020651	5	chr18	+	54425390-54497692	54425205-54425389
ENSBTAT00000015925	5	chr10	-	88242180-88266347	88266348-88266616	88266626-88267213
ENSBTAT00000037744	5	chr9	+	75034593-75191797	75026165-75026403	75034558-75034592
ENSBTAT00000025123	5	chr13	+	73617659-73627421	73613273-73613351	73617650-73617658
ENSBTAT00000003307	5	chr5	+	88852393-88860007	88852142-88852392
ENSBTAT00000063878	5	chr10	+	34162005-34192795	34161999-34162004
ENSBTAT00000064257	5	chr10	-	43935668-43936221	43936222-43936328
ENSBTAT00000049295	5	chr20	-	2985749-2986486	2986487-2986573
ENSBTAT00000023162	5	chr11	-	72582295-72590668	72590669-72590739
ENSBTAT00000029060	5	chr19	-	40747367-40748741	40748742-40748753
ENSBTAT00000043686	5	chr3	+	70246971-70275573	70246927-70246970
ENSBTAT00000020124	5	chr6	+	108124536-108128174	108124534-108124535
ENSBTAT00000061262	5	chr23	-	16640766-16654717	16654718-16654727	16655575-16655760
ENSBTAT00000023945	5	chr18	+	50326698-50334391	50325143-50325232	50326436-50326697
ENSBTAT00000001208	5	chr17	+	71038498-71040693	71038342-71038497
ENSBTAT00000025657	5	chr18	+	23828638-23855657	23828481-23828637
ENSBTAT00000051986	5	chr8	-	84843154-84843546	84843547-84843576
ENSBTAT00000026102	5	chr1	-	145801880-145813313	145813314-145813395
ENSBTAT00000018777	5	chr5	-	57648526-57651738	57651739-57651760
ENSBTAT00000045104	5	chr8	-	74118850-74327065	74327066-74327103
ENSBTAT00000065262	5	chrX	+	36171714-36172838	36171670-36171713
ENSBTAT00000001994	5	chr14	+	70306723-70324461	70303861-70303936
ENSBTAT00000004992	5	chr10	-	66751296-66755026	66758093-66758400
ENSBTAT00000024561	5	chr14	-	1531491-1533526	1533527-1533544
ENSBTAT00000003027	5	chr25	+	27352589-27374486	27352583-27352588
ENSBTAT00000022002	5	chr28	+	25335074-25368153	25334972-25335073
ENSBTAT00000018505	5	chr13	-	16171111-16187450	16187451-16187528
ENSBTAT00000000563	5	chr17	-	46273772-46354749	46354750-46354775
ENSBTAT00000008580	5	chr13	+	60244889-60265244	60244872-60244888
ENSBTAT00000037648	5	chr5	+	112885589-112902132	112885570-112885588
ENSBTAT00000002914	5	chr15	-	27932200-27934085	27934086-27934173
ENSBTAT00000037049	5	chrX	+	55319417-55323805	55319289-55319416
ENSBTAT00000028902	5	chr16	+	36059726-36086821	36059725-36059725
ENSBTAT00000031869	5	chr18	-	56517723-56523302	56523303-56523318
ENSBTAT00000023493	5	chr10	-	20922260-20934454	20934455-20934631
ENSBTAT00000015194	5	chr8	-	60316734-60327815	60327816-60328018
ENSBTAT00000021683	5	chr5	-	29958501-29964085	29964086-29964406	29964428-29964506
ENSBTAT00000001113	5	chr16	-	30119202-30160574	30160575-30160646
ENSBTAT00000056013	5	chr3	-	12186725-12189914	12189915-12189922
ENSBTAT00000020310	5	chr25	+	36614550-36623767	36613192-36613786	36614274-36614549
ENSBTAT00000021315	5	chr22	+	44377845-44392469	44377818-44377844
ENSBTAT00000038842	5	chrX	+	135436138-135465103	135436130-135436137
ENSBTAT00000063453	5	chrX	-	23420854-23421141	23421142-23421208
ENSBTAT00000020024	5	chr5	-	76287158-76312955	76312956-76312970
ENSBTAT00000018815	5	chr11	+	46073891-46107247	46073837-46073890
ENSBTAT00000014865	5	chr2	-	130783987-130788357	130788358-130788369
ENSBTAT00000027501	5	chr5	-	71475847-71926718	71926719-71926788
ENSBTAT00000028350	5	chr21	-	22043354-22046525	22046526-22046585
ENSBTAT00000064153	5	chr25	-	18566260-18570516	18570517-18570558
ENSBTAT00000033091	5	chr11	+	37823446-37825428	37823323-37823445
ENSBTAT00000024059	5	chr23	-	48974674-49233786	49233787-49233809
ENSBTAT00000061075	5	chr19	+	37116636-37117731	37116632-37116635
ENSBTAT00000028556	5	chrX	+	39925628-39929382	39925573-39925627
ENSBTAT00000018411	5	chr20	-	4449109-4452189	4452190-4452199
ENSBTAT00000001518	5	chr8	+	60849478-60867215	60849473-60849477
ENSBTAT00000044474	5	chr13	+	62728053-62754549	62728049-62728052
ENSBTAT00000020298	5	chr19	-	24983919-24996301	24996302-24996357
ENSBTAT00000065502	5	chr10	-	38814396-38814674	38814675-38814713
ENSBTAT00000023929	5	chr12	-	81261656-81311216	81311217-81311250
ENSBTAT00000023393	5	chr13	-	70536647-70539478	70539479-70539627
ENSBTAT00000023866	5	chr29	-	45899600-45901384	45901385-45901391
ENSBTAT00000019100	5	chr29	-	37804914-37814529	37814530-37814536
ENSBTAT00000013431	5	chr6	-	118335668-118349721	118349722-118349727
ENSBTAT00000020168	5	chr1	+	119750363-119758888	119750359-119750362
ENSBTAT00000064010	5	chr24	-	43231407-43232698	43232699-43232700
ENSBTAT00000013264	5	chr7	+	51349485-51358857	51348998-51349071
ENSBTAT00000013382	5	chr22	-	50655648-50661989	50661990-50662120	50662124-50662217	50663625-50663765
ENSBTAT00000052944	5	chr4	-	18950187-18950489	18950490-18950552
ENSBTAT00000034073	5	chr16	-	52086276-52086936	52086937-52087136	52087146-52087643
ENSBTAT00000001564	5	chr10	+	26750846-26784291	26750774-26750845
ENSBTAT00000063815	5	chr19	-	59492677-59494539	59494540-59494587
ENSBTAT00000047799	5	chr6	+	20728486-20752923	20728472-20728485
ENSBTAT00000017007	5	chr10	-	1102150-1110236	1110237-1110277
ENSBTAT00000003325	5	chrX	-	92257933-92265109	92265110-92265163	92265260-92265308
ENSBTAT00000007861	5	chr3	-	42184097-42188752	42188753-42188785
ENSBTAT00000019111	5	chr7	-	92290239-92307723	92307724-92307759
ENSBTAT00000018050	5	chr18	-	54302393-54313935	54313936-54313942
ENSBTAT00000001854	5	chr12	-	52351171-52352151	52352161-52352250
ENSBTAT00000030289	5	chr29	+	28469440-28481171	28469414-28469439
ENSBTAT00000022189	5	chrX	-	66722399-66723397	66723398-66723491
ENSBTAT00000063708	5	chr21	+	55966632-55968362	55966541-55966631
ENSBTAT00000015595	5	chr29	-	47009944-47019518	47019519-47019519
ENSBTAT00000001170	5	chr9	+	87948484-87963094	87948479-87948483
ENSBTAT00000031441	5	chr10	-	62284071-62295576	62295577-62295603
ENSBTAT00000013425	5	chr18	-	10392425-10427784	10427785-10427985	10437122-10437227
ENSBTAT00000005555	5	chr25	-	37564390-37587556	37587557-37587594
ENSBTAT00000064376	5	chr11	+	105896916-105903699	105896810-105896915
ENSBTAT00000002852	5	chr3	-	8309350-8318876	8318877-8318896
ENSBTAT00000004594	5	chr11	-	98339924-98340241	98340242-98340308
ENSBTAT00000019411	5	chr18	+	54169313-54178928	54169264-54169312
ENSBTAT00000037724	5	chr9	-	82419235-82420458	82420459-82420465	82423994-82424176	82424274-82424469
ENSBTAT00000034015	5	chr3	+	16530784-16534816	16530763-16530783
ENSBTAT00000046547	5	chr8	-	62079195-62082501	62082502-62082559
ENSBTAT00000024988	5	chr22	-	53492964-53495676	53495677-53495831
ENSBTAT00000024617	5	chr2	-	80858087-80871118	80871119-80871171	80871183-80871272
ENSBTAT00000008502	5	chr18	-	63381416-63388728	63388729-63388782
ENSBTAT00000025542	5	chr28	+	42060434-42096557	42060424-42060433
ENSBTAT00000005378	5	chr29	-	44444057-44460617	44460618-44460643
ENSBTAT00000023778	5	chr20	-	63097314-63111305	63111306-63111340
ENSBTAT00000008001	5	chr19	-	58648989-58656230	58656231-58656240	58658970-58659089	58659188-58659541
ENSBTAT00000013988	5	chr2	-	98416824-98456944	98456945-98457014
ENSBTAT00000032422	5	chr14	-	42647473-42647670	42647671-42647745
ENSBTAT00000007403	5	chr17	+	73300145-73307793	73300106-73300144
ENSBTAT00000064049	5	chr12	-	13089231-13157473	13157474-13157493
ENSBTAT00000043155	5	chr18	+	56415980-56421861	56415698-56415805	56415972-56415979
ENSBTAT00000008433	5	chr2	+	111987824-111991013	111987802-111987823
ENSBTAT00000001890	5	chr25	-	7734591-7746003	7746004-7746012
ENSBTAT00000007959	5	chr2	+	73827082-73833492	73827058-73827081
ENSBTAT00000065758	5	chr19	+	39961401-39964282	39961394-39961400
ENSBTAT00000064876	5	chr17	+	12206073-12250205	12196924-12197003
[truncated: 3,691 more rows]
[truncated: 39 more columns]
