# Supplementary material for: Characterization of Transcriptional Complexity during Longissimus Muscle Development in Bovines Using High-Throughput Sequencing
Source: PLoS One. 2013 Jun 7;8(6):e64356. doi: 10.1371/journal.pone.0064356 (PMC3676445; doi:10.1371/journal.pone.0064356)
Supplement: Table S4 — Differentially expressed genes in Emb135-VS-30M. (XLS) [file pone.0064356.s005.xls]

## Sheet: Emb135-VS-30M
Table S4 Differentially expressed genes in Emb135-VS-30M.
geneID	geneLength	Emb135-Expression	30M-Expression	Emb135-RPKM	30M-RPKM	log2 Ratio(30M/Emb135)	Up-Down-Regulation(30M/Emb135)	P-value	FDR
ENSBTAG00000019554	1281	0	1707	0	66.7277	16.026	Up	0	0
ENSBTAG00000020602	1679	0	699	0	20.8472	14.3476	Up	1.18e-193	1.63e-192
ENSBTAG00000018994	872	0	357	0	20.5009	14.3234	Up	3.01e-99	2.46e-98
ENSBTAG00000010284	2028	0	804	0	19.8523	14.277	Up	1.22e-222	1.9e-221
ENSBTAG00000037527	1584	0	388	0	12.2659	13.5824	Up	8.33e-108	7.31e-107
ENSBTAG00000047088	1674	0	375	0	11.2175	13.4535	Up	3.23e-104	2.76e-103
ENSBTAG00000002983	1173	0	224	0	9.56251	13.2232	Up	1.55e-62	8.99e-62
ENSBTAG00000011976	1772	0	271	0	7.65821	12.9028	Up	1.65e-75	1.1e-74
ENSBTAG00000027246	1064	0	156	0	7.34184	12.8419	Up	9.17e-44	4.21e-43
ENSBTAG00000001021	1834	0	261	0	7.12628	12.7989	Up	9.51e-73	6.17e-72
ENSBTAG00000038067	394	0	43	0	5.46505	12.416	Up	1.43e-12	3.36e-12
ENSBTAG00000006779	2366	0	258	0	5.46043	12.4148	Up	6.4e-72	4.1e-71
ENSBTAG00000011337	1467	0	156	0	5.32496	12.3786	Up	9.17e-44	4.21e-43
ENSBTAG00000039196	956	0	90	0	4.71418	12.2028	Up	1.52e-25	5.06e-25
ENSBTAG00000017670	1881	0	170	0	4.52566	12.1439	Up	1.25e-47	6.09e-47
ENSBTAG00000019813	2483	0	200	0	4.03343	11.9778	Up	6.56e-56	3.53e-55
ENSBTAG00000014381	2126	0	169	0	3.98057	11.9588	Up	2.37e-47	1.15e-46
ENSBTAG00000014498	1584	0	124	0	3.92002	11.9366	Up	6.25e-35	2.51e-34
ENSBTAG00000003352	258	0	19	0	3.6877	11.8485	Up	6.03e-06	1.08e-05
ENSBTAG00000018767	842	0	60	0	3.5683	11.801	Up	2.9e-17	7.84e-17
ENSBTAG00000031814	1544	0	109	0	3.53509	11.7875	Up	8.64e-31	3.19e-30
ENSBTAG00000003892	2151	0	151	0	3.51527	11.7794	Up	2.2e-42	9.92e-42
ENSBTAG00000032051	1287	0	89	0	3.46285	11.7577	Up	2.87e-25	9.5e-25
ENSBTAG00000025398	495	0	33	0	3.33834	11.7049	Up	8.23e-10	1.75e-09
ENSBTAG00000004175	1452	0	90	0	3.10383	11.5998	Up	1.52e-25	5.06e-25
ENSBTAG00000027204	1235	0	75	0	3.041	11.5703	Up	2.1e-21	6.33e-21
ENSBTAG00000001198	894	0	53	0	2.96866	11.5356	Up	2.48e-15	6.36e-15
ENSBTAG00000048135	981	0	57	0	2.90956	11.5066	Up	1.95e-16	5.16e-16
ENSBTAG00000009943	555	0	32	0	2.88721	11.4955	Up	1.55e-09	3.27e-09
ENSBTAG00000021842	1597	0	88	0	2.7593	11.4301	Up	5.41e-25	1.78e-24
ENSBTAG00000030940	1551	0	82	0	2.64743	11.3704	Up	2.45e-23	7.78e-23
ENSBTAG00000034609	1155	0	58	0	2.51459	11.2961	Up	1.03e-16	2.75e-16
ENSBTAG00000032084	1504	0	75	0	2.4971	11.286	Up	2.1e-21	6.33e-21
ENSBTAG00000012252	2997	0	146	0	2.43943	11.2523	Up	5.28e-41	2.33e-40
ENSBTAG00000008793	847	0	41	0	2.42394	11.2431	Up	5.1e-12	1.17e-11
ENSBTAG00000046257	1810	0	87	0	2.40692	11.233	Up	1.02e-24	3.34e-24
ENSBTAG00000017471	1377	0	66	0	2.40011	11.2289	Up	6.4e-19	1.81e-18
ENSBTAG00000022514	1469	0	70	0	2.38615	11.2205	Up	5.04e-20	1.47e-19
ENSBTAG00000047449	610	0	29	0	2.38062	11.2171	Up	1.05e-08	2.13e-08
ENSBTAG00000001836	851	0	39	0	2.29486	11.1642	Up	1.82e-11	4.1e-11
ENSBTAG00000001517	1467	0	66	0	2.25287	11.1375	Up	6.4e-19	1.81e-18
ENSBTAG00000016765	1076	0	47	0	2.1873	11.0949	Up	1.12e-13	2.73e-13
ENSBTAG00000004273	788	0	34	0	2.1606	11.0772	Up	4.36e-10	9.35e-10
ENSBTAG00000024991	661	0	27	0	2.04543	10.9982	Up	3.73e-08	7.43e-08
ENSBTAG00000006453	623	0	24	0	1.92906	10.9137	Up	2.51e-07	4.81e-07
ENSBTAG00000008550	1775	0	61	0	1.72089	10.7489	Up	1.54e-17	4.18e-17
ENSBTAG00000004690	693	0	23	0	1.66194	10.6987	Up	4.74e-07	8.97e-07
ENSBTAG00000037449	1789	0	59	0	1.65144	10.6895	Up	5.48e-17	1.47e-16
ENSBTAG00000000144	1035	0	34	0	1.64498	10.6839	Up	4.36e-10	9.36e-10
ENSBTAG00000012896	867	0	28	0	1.61719	10.6593	Up	1.98e-08	3.98e-08
ENSBTAG00000011359	1115	0	36	0	1.61677	10.6589	Up	1.22e-10	2.68e-10
ENSBTAG00000001803	1076	0	34	0	1.5823	10.6278	Up	4.36e-10	9.35e-10
ENSBTAG00000025257	663	0	20	0	1.51056	10.5609	Up	3.19e-06	5.79e-06
ENSBTAG00000039928	814	0	24	0	1.47642	10.5279	Up	2.51e-07	4.81e-07
ENSBTAG00000011515	1241	0	36	0	1.45262	10.5044	Up	1.22e-10	2.68e-10
ENSBTAG00000007890	2088	0	60	0	1.43894	10.4908	Up	2.9e-17	7.84e-17
ENSBTAG00000015483	1059	0	30	0	1.41856	10.4702	Up	5.54e-09	1.14e-08
ENSBTAG00000009570	851	0	24	0	1.41222	10.4638	Up	2.51e-07	4.81e-07
ENSBTAG00000013586	1113	0	31	0	1.39472	10.4458	Up	2.94e-09	6.1e-09
ENSBTAG00000001191	506	0	14	0	1.38548	10.4362	Up	0.000144679	0.000237881
ENSBTAG00000016864	1812	0	48	0	1.32649	10.3734	Up	5.96e-14	1.46e-13
ENSBTAG00000012692	1070	0	28	0	1.31038	10.3558	Up	1.98e-08	3.98e-08
ENSBTAG00000032656	2035	0	53	0	1.30417	10.3489	Up	2.48e-15	6.36e-15
ENSBTAG00000012419	817	0	21	0	1.28712	10.3299	Up	1.69e-06	3.11e-06
ENSBTAG00000001476	1056	0	27	0	1.28033	10.3223	Up	3.73e-08	7.43e-08
ENSBTAG00000030483	1485	0	37	0	1.24766	10.285	Up	6.48e-11	1.43e-10
ENSBTAG00000047966	891	0	22	0	1.23642	10.272	Up	8.96e-07	1.67e-06
ENSBTAG00000004443	957	0	23	0	1.20348	10.233	Up	4.74e-07	8.96e-07
ENSBTAG00000034349	1387	0	33	0	1.1914	10.2184	Up	8.23e-10	1.75e-09
ENSBTAG00000038698	685	0	16	0	1.16964	10.1918	Up	4.06e-05	6.92e-05
ENSBTAG00000014762	773	0	18	0	1.16604	10.1874	Up	1.14e-05	2.01e-05
ENSBTAG00000016345	1671	0	38	0	1.13875	10.1532	Up	3.43e-11	7.67e-11
ENSBTAG00000010300	1504	0	34	0	1.13202	10.1447	Up	4.36e-10	9.36e-10
ENSBTAG00000009631	1572	0	35	0	1.1149	10.1227	Up	2.31e-10	5.02e-10
ENSBTAG00000019975	1453	0	32	0	1.10282	10.107	Up	1.55e-09	3.27e-09
ENSBTAG00000018367	2119	0	45	0	1.06342	10.0545	Up	4.01e-13	9.58e-13
ENSBTAG00000017624	827	0	17	0	1.02936	10.0075	Up	2.15e-05	3.72e-05
ENSBTAG00000020597	1665	0	34	0	1.02255	9.99796	Up	4.36e-10	9.36e-10
ENSBTAG00000019379	3477	0	71	0	1.02253	9.99793	Up	2.67e-20	7.83e-20
ENSBTAG00000047764	2529	0	50	0	0.990018	9.95131	Up	1.67e-14	4.18e-14
ENSBTAG00000040331	1395	0	27	0	0.969195	9.92064	Up	3.73e-08	7.43e-08
ENSBTAG00000003255	1541	0	29	0	0.942361	9.88014	Up	1.05e-08	2.13e-08
ENSBTAG00000021516	798	0	15	0	0.941261	9.87845	Up	7.66e-05	0.000128333
ENSBTAG00000047121	853	0	16	0	0.939275	9.8754	Up	4.06e-05	6.92e-05
ENSBTAG00000039356	882	0	16	0	0.908392	9.82717	Up	4.06e-05	6.92e-05
ENSBTAG00000008564	829	0	15	0	0.906063	9.82347	Up	7.66e-05	0.000128346
ENSBTAG00000009421	1824	0	33	0	0.905964	9.82331	Up	8.23e-10	1.75e-09
ENSBTAG00000007969	1243	0	22	0	0.886285	9.79163	Up	8.96e-07	1.67e-06
ENSBTAG00000014199	2719	0	48	0	0.884003	9.78791	Up	5.96e-14	1.46e-13
ENSBTAG00000009850	1888	0	33	0	0.875253	9.77356	Up	8.23e-10	1.75e-09
ENSBTAG00000045787	1383	0	24	0	0.868982	9.76318	Up	2.51e-07	4.82e-07
ENSBTAG00000002951	1327	0	23	0	0.867918	9.76141	Up	4.74e-07	8.97e-07
ENSBTAG00000001051	888	0	15	0	0.845863	9.72428	Up	7.66e-05	0.00012836
ENSBTAG00000018356	1304	0	22	0	0.844825	9.72251	Up	8.96e-07	1.67e-06
ENSBTAG00000012887	1089	0	18	0	0.827688	9.69294	Up	1.14e-05	2.01e-05
ENSBTAG00000010938	1038	0	17	0	0.820112	9.67968	Up	2.15e-05	3.72e-05
ENSBTAG00000035158	737	0	12	0	0.815334	9.67125	Up	0.000515808	0.000816149
ENSBTAG00000031186	1053	0	17	0	0.80843	9.65898	Up	2.15e-05	3.73e-05
ENSBTAG00000010228	1059	0	17	0	0.803849	9.65078	Up	2.15e-05	3.73e-05
ENSBTAG00000037510	1073	0	17	0	0.793361	9.63183	Up	2.15e-05	3.72e-05
ENSBTAG00000000791	950	0	15	0	0.790659	9.62691	Up	7.66e-05	0.000128373
ENSBTAG00000020892	2539	0	40	0	0.788895	9.62369	Up	9.62e-12	2.19e-11
ENSBTAG00000039366	3418	0	53	0	0.776472	9.60079	Up	2.48e-15	6.36e-15
ENSBTAG00000047707	816	0	12	0	0.736398	9.52434	Up	0.000515808	0.00081591
ENSBTAG00000046266	1122	0	16	0	0.714083	9.47995	Up	4.06e-05	6.92e-05
ENSBTAG00000014798	1626	0	23	0	0.708319	9.46826	Up	4.74e-07	8.97e-07
ENSBTAG00000006939	2971	0	42	0	0.707894	9.46739	Up	2.7e-12	6.27e-12
ENSBTAG00000003829	1750	0	24	0	0.686744	9.42363	Up	2.51e-07	4.81e-07
ENSBTAG00000012997	1801	0	24	0	0.667297	9.38219	Up	2.51e-07	4.81e-07
ENSBTAG00000011116	1585	0	21	0	0.663456	9.37386	Up	1.69e-06	3.11e-06
ENSBTAG00000000306	4378	0	56	0	0.640522	9.3231	Up	3.69e-16	9.66e-16
ENSBTAG00000016112	1262	0	16	0	0.634866	9.31031	Up	4.06e-05	6.92e-05
ENSBTAG00000000582	962	0	12	0	0.624637	9.28688	Up	0.000515808	0.00081599
ENSBTAG00000021684	1134	0	14	0	0.618211	9.27196	Up	0.000144679	0.000237857
ENSBTAG00000001008	1665	0	20	0	0.601503	9.23243	Up	3.19e-06	5.8e-06
ENSBTAG00000008555	1432	0	17	0	0.594467	9.21545	Up	2.15e-05	3.73e-05
ENSBTAG00000018572	3127	0	35	0	0.560482	9.13053	Up	2.31e-10	5.01e-10
ENSBTAG00000000715	1168	0	13	0	0.557343	9.12242	Up	0.000273178	0.000440385
ENSBTAG00000018316	2336	0	26	0	0.557343	9.12242	Up	7.05e-08	1.39e-07
ENSBTAG00000016041	1456	0	16	0	0.550276	9.10401	Up	4.06e-05	6.92e-05
ENSBTAG00000017895	1197	0	13	0	0.54384	9.08704	Up	0.000273178	0.000440429
ENSBTAG00000014368	1606	0	17	0	0.53006	9.05001	Up	2.15e-05	3.72e-05
ENSBTAG00000015654	1342	0	14	0	0.522393	9.02899	Up	0.000144679	0.000237833
ENSBTAG00000043993	1566	0	16	0	0.511623	8.99894	Up	4.06e-05	6.92e-05
ENSBTAG00000037634	1872	0	18	0	0.481491	8.91137	Up	1.14e-05	2.01e-05
ENSBTAG00000002135	1703	0	16	0	0.470465	8.87794	Up	4.06e-05	6.92e-05
ENSBTAG00000021685	1772	182	91382	5.79071	2582.37	8.80074	Up	0	0
ENSBTAG00000005091	2370	0	21	0	0.443703	8.79345	Up	1.69e-06	3.11e-06
ENSBTAG00000003871	2248	0	19	0	0.423233	8.72531	Up	6.03e-06	1.08e-05
ENSBTAG00000015784	1541	0	12	0	0.389942	8.60712	Up	0.000515808	0.00081607
ENSBTAG00000007921	2657	0	19	0	0.358083	8.48415	Up	6.03e-06	1.08e-05
ENSBTAG00000023177	2272	0	16	0	0.352642	8.46206	Up	4.06e-05	6.92e-05
ENSBTAG00000011481	2929	0	20	0	0.341926	8.41754	Up	3.19e-06	5.79e-06
ENSBTAG00000019524	3868	0	26	0	0.336596	8.39487	Up	7.05e-08	1.39e-07
ENSBTAG00000003864	3047	0	20	0	0.328685	8.36056	Up	3.19e-06	5.79e-06
ENSBTAG00000037937	4308	1	369	0.0130873	4.28916	8.35639	Up	2.56e-100	2.12e-99
ENSBTAG00000001785	2632	0	17	0	0.323433	8.33732	Up	2.15e-05	3.72e-05
ENSBTAG00000006282	2707	0	17	0	0.314472	8.29679	Up	2.15e-05	3.72e-05
ENSBTAG00000015133	2141	0	13	0	0.304052	8.24818	Up	0.000273178	0.000440341
ENSBTAG00000043553	1564	28	9481	1.00936	303.556	8.23238	Up	0	0
ENSBTAG00000047600	6450	0	38	0	0.295016	8.20465	Up	3.43e-11	7.67e-11
ENSBTAG00000002859	2947	0	16	0	0.27187	8.08677	Up	4.06e-05	6.92e-05
ENSBTAG00000047605	2114	1	294	0.0266698	6.96409	8.02858	Up	1.03e-79	7.16e-79
ENSBTAG00000014628	3388	0	17	0	0.251262	7.97305	Up	2.15e-05	3.72e-05
ENSBTAG00000016229	1329	6	1662	0.254537	62.6221	7.94265	Up	0	0
ENSBTAG00000007901	3543	0	17	0	0.24027	7.90851	Up	2.15e-05	3.73e-05
ENSBTAG00000010849	935	33	7962	1.98988	426.415	7.74343	Up	0	0
ENSBTAG00000005413	6076	2	445	0.0185582	3.66745	7.62657	Up	3.42e-119	3.23e-118
ENSBTAG00000009182	3124	5	944	0.0902367	15.1315	7.38963	Up	4.09e-250	6.93e-249
ENSBTAG00000001003	1470	120	22008	4.60244	749.696	7.34776	Up	0	0
ENSBTAG00000014508	2136	23	4026	0.607087	94.3831	7.28048	Up	0	0
ENSBTAG00000038630	1950	10	1688	0.289128	43.3471	7.22808	Up	0	0
ENSBTAG00000016341	2120	31	4947	0.824423	116.85	7.14705	Up	0	0
ENSBTAG00000010155	855	9	1427	0.593473	83.5756	7.13776	Up	0	0
ENSBTAG00000008471	2966	2	302	0.0380175	5.09868	7.06732	Up	4.73e-80	3.29e-79
ENSBTAG00000047148	1059	2	290	0.106478	13.7127	7.00882	Up	8.96e-77	6.04e-76
ENSBTAG00000037799	3205	7	995	0.123139	15.5459	6.98011	Up	2.35e-260	4.09e-259
ENSBTAG00000005333	1082	2610	357331	136	16537.3	6.92598	Up	0	0
ENSBTAG00000021316	5013	0	12	0	0.119869	6.90531	Up	0.000515808	0.00081583
ENSBTAG00000001365	1233	4	516	0.182903	20.956	6.84014	Up	5.8e-135	6e-134
ENSBTAG00000024492	1542	1	129	0.0365629	4.18916	6.84014	Up	1.62e-34	6.45e-34
ENSBTAG00000013319	1210	2	247	0.0931899	10.2219	6.77728	Up	4.84e-65	2.88e-64
ENSBTAG00000005259	1376	3	362	0.122921	13.1738	6.7438	Up	1.07e-94	8.42e-94
ENSBTAG00000016357	1968	2	239	0.0572967	6.08127	6.72978	Up	7.32e-63	4.26e-62
ENSBTAG00000011932	4663	52	5815	0.628727	62.4462	6.63404	Up	0	0
ENSBTAG00000020080	3456	7	782	0.114195	11.3306	6.63258	Up	2.76e-202	3.97e-201
ENSBTAG00000014540	3884	47	5068	0.682249	65.34	6.58152	Up	0	0
ENSBTAG00000040367	754	6	623	0.448647	41.375	6.52704	Up	1.04e-160	1.24e-159
ENSBTAG00000002144	1257	10	1017	0.448528	40.5142	6.49709	Up	3.64e-261	6.34e-260
ENSBTAG00000009533	1325	48	4761	2.04244	179.93	6.461	Up	0	0
ENSBTAG00000002069	1409	102	9940	4.08144	353.262	6.43552	Up	0	0
ENSBTAG00000015727	1793	10	974	0.314445	27.202	6.43476	Up	1.76e-249	2.97e-248
ENSBTAG00000014857	2012	4	370	0.112087	9.20864	6.36029	Up	3.12e-95	2.47e-94
ENSBTAG00000009656	858	3	276	0.197133	16.1081	6.35247	Up	2.62e-71	1.67e-70
ENSBTAG00000004281	2133	66	5947	1.74453	139.614	6.32246	Up	0	0
ENSBTAG00000022570	1229	2	180	0.0917493	7.33403	6.32076	Up	8.11e-47	3.9e-46
ENSBTAG00000038286	2363	13	1143	0.310173	24.2217	6.28708	Up	1.81e-290	3.48e-289
ENSBTAG00000011547	2137	20	1756	0.527655	41.1473	6.28506	Up	0	0
ENSBTAG00000015690	3780	33	2857	0.492206	37.8478	6.2648	Up	0	0
ENSBTAG00000046328	592	3	255	0.285709	21.5695	6.2383	Up	1.3e-65	7.81e-65
ENSBTAG00000025458	1137	1	83	0.0495866	3.65544	6.20395	Up	5.26e-22	1.61e-21
ENSBTAG00000018413	2332	2	165	0.0483533	3.54305	6.19523	Up	9.46e-43	4.28e-42
ENSBTAG00000020116	1431	69	5649	2.71853	197.676	6.18417	Up	0	0
ENSBTAG00000011266	2405	30	2414	0.703284	50.2625	6.15923	Up	0	0
ENSBTAG00000019386	1033	11	870	0.600367	42.1736	6.13435	Up	1.11e-219	1.7e-218
ENSBTAG00000010991	596	3	234	0.283792	19.6604	6.11431	Up	6.32e-60	3.57e-59
ENSBTAG00000018071	1196	171	13247	8.06101	554.636	6.10444	Up	0	0
ENSBTAG00000007103	3559	1	75	0.0158415	1.05525	6.05773	Up	7.71e-20	2.24e-19
ENSBTAG00000001183	4410	8	574	0.102276	6.51771	5.99382	Up	2.9e-144	3.15e-143
ENSBTAG00000012508	1592	2	143	0.070829	4.49795	5.98878	Up	8.46e-37	3.51e-36
ENSBTAG00000000448	1614	39	2734	1.36234	84.8236	5.96031	Up	0	0
ENSBTAG00000021077	1381	2	139	0.0816509	5.04014	5.94785	Up	1.02e-35	4.15e-35
ENSBTAG00000008103	2055	33	2238	0.905371	54.5343	5.91251	Up	0	0
ENSBTAG00000001852	1903	4	270	0.118507	7.10472	5.90573	Up	3.62e-68	2.23e-67
ENSBTAG00000014069	3780	227	15293	3.38578	202.592	5.90295	Up	0	0
ENSBTAG00000047420	876	6	403	0.386164	23.0368	5.89859	Up	4.22e-101	3.5e-100
ENSBTAG00000005419	3093	6	398	0.109369	6.44355	5.88057	Up	9.41e-100	7.77e-99
ENSBTAG00000031548	2385	15	990	0.354591	20.7859	5.87331	Up	5.19e-246	8.68e-245
ENSBTAG00000013929	1432	147	9612	5.7876	336.119	5.85986	Up	0	0
ENSBTAG00000002096	1936	4	261	0.116487	6.75083	5.85682	Up	9.66e-66	5.8e-65
ENSBTAG00000003060	2394	2	118	0.047101	2.4682	5.71155	Up	4.64e-30	1.69e-29
ENSBTAG00000015821	2604	10	584	0.216513	11.2304	5.69681	Up	5.03e-144	5.46e-143
ENSBTAG00000008013	1567	19	1093	0.683611	34.9279	5.67506	Up	6.73e-268	1.2e-266
ENSBTAG00000037778	1034	3	171	0.163578	8.28128	5.6618	Up	6.18e-43	2.81e-42
ENSBTAG00000001576	2087	41	2316	1.10761	55.5697	5.64878	Up	0	0
ENSBTAG00000014682	624	1	55	0.0903524	4.41367	5.61027	Up	1.9e-14	4.75e-14
ENSBTAG00000015786	1334	19	1045	0.803012	39.2267	5.61027	Up	5.15e-255	8.81e-254
ENSBTAG00000001864	2231	2	109	0.0505423	2.44652	5.5971	Up	1.21e-27	4.21e-27
ENSBTAG00000015988	6012	137	7420	1.28477	61.8026	5.58808	Up	0	0
ENSBTAG00000031214	1356	1	54	0.0415781	1.99414	5.5838	Up	3.53e-14	8.73e-14
ENSBTAG00000020773	1259	4	215	0.179126	8.55135	5.5771	Up	2.25e-53	1.17e-52
ENSBTAG00000001154	2488	32	1689	0.725144	33.9939	5.55087	Up	0	0
ENSBTAG00000005163	736	244	12840	18.6912	873.593	5.54653	Up	0	0
ENSBTAG00000005146	1285	36	1889	1.57952	73.6123	5.54239	Up	0	0
ENSBTAG00000013744	2649	474	24181	10.0884	457.103	5.50175	Up	0	0
ENSBTAG00000016061	2562	25	1270	0.550155	24.8225	5.49567	Up	6e-307	1.21e-305
ENSBTAG00000003826	1441	45	2253	1.76065	78.2923	5.47469	Up	0	0
ENSBTAG00000017256	1515	2	100	0.0744289	3.30529	5.47277	Up	3.13e-25	1.04e-24
ENSBTAG00000009153	2824	2	99	0.0399291	1.75547	5.45827	Up	5.8e-25	1.91e-24
ENSBTAG00000031788	1814	11	537	0.341885	14.8238	5.43826	Up	4.88e-130	4.92e-129
ENSBTAG00000040053	5868	356	16972	3.42046	144.832	5.40405	Up	0	0
ENSBTAG00000012653	1896	32	1510	0.95156	39.8805	5.38924	Up	0	0
ENSBTAG00000005945	2348	2	92	0.0480238	1.96206	5.35247	Up	4.31e-23	1.36e-22
ENSBTAG00000008493	1765	4	184	0.127773	5.22029	5.35247	Up	4.42e-45	2.07e-44
ENSBTAG00000000431	854	2	91	0.132037	5.33587	5.33671	Up	7.97e-23	2.5e-22
ENSBTAG00000005910	3498	4	181	0.064471	2.59108	5.32876	Up	2.79e-44	1.29e-43
ENSBTAG00000007312	780	7	315	0.505974	20.2226	5.32076	Up	4.2e-76	2.82e-75
ENSBTAG00000006703	3090	12	520	0.218951	8.42688	5.26632	Up	3.55e-124	3.45e-123
ENSBTAG00000017405	1685	2	86	0.0669198	2.55576	5.25518	Up	1.72e-21	5.19e-21
ENSBTAG00000009190	1543	65	2758	2.37505	89.5056	5.23595	Up	0	0
ENSBTAG00000020954	1566	15	633	0.540038	20.2411	5.22808	Up	2.43e-150	2.72e-149
ENSBTAG00000008686	2941	10	414	0.191703	7.04899	5.20047	Up	1.44e-98	1.17e-97
ENSBTAG00000005085	1758	97	4014	3.11084	114.335	5.19982	Up	0	0
ENSBTAG00000012036	4292	17	703	0.223313	8.20196	5.19883	Up	2.3e-166	2.82e-165
ENSBTAG00000023659	421	17	701	2.27662	83.3792	5.19472	Up	7.83e-166	9.58e-165
ENSBTAG00000001604	4575	167	6802	2.05802	74.4504	5.17695	Up	0	0
ENSBTAG00000011730	981	2030	82195	116.668	4195.64	5.16841	Up	0	0
ENSBTAG00000019588	1184	69	2776	3.28565	117.406	5.15918	Up	0	0
ENSBTAG00000047155	4308	524	21038	6.85772	244.54	5.1562	Up	0	0
ENSBTAG00000038652	3411	86	3445	1.42148	50.5742	5.15294	Up	0	0
ENSBTAG00000024272	1822	4	160	0.123776	4.39737	5.15084	Up	1.08e-38	4.62e-38
ENSBTAG00000001143	1940	9	357	0.261556	9.21485	5.13877	Up	1.05e-84	7.62e-84
ENSBTAG00000039335	2409	44	1738	1.02977	36.1272	5.13269	Up	0	0
ENSBTAG00000012393	1655	4	158	0.136266	4.78058	5.13269	Up	3.67e-38	1.56e-37
ENSBTAG00000010334	2077	3	117	0.0814346	2.82079	5.11431	Up	1.65e-28	5.82e-28
ENSBTAG00000004237	3256	16	616	0.277051	9.47367	5.0957	Up	1.49e-144	1.62e-143
ENSBTAG00000047752	1389	28	1055	1.13653	38.034	5.06458	Up	9.7e-246	1.62e-244
ENSBTAG00000022032	679	405	15250	33.6287	1124.66	5.06366	Up	0	0
ENSBTAG00000016194	1133	62	2323	3.08522	102.669	5.05649	Up	0	0
ENSBTAG00000037989	1674	1	37	0.0336798	1.1068	5.03837	Up	1.22e-09	2.58e-09
ENSBTAG00000015094	1687	18	658	0.601564	19.5314	5.02093	Up	3.57e-153	4.05e-152
ENSBTAG00000008959	1409	4	146	0.160057	5.18876	5.01874	Up	5.55e-35	2.23e-34
ENSBTAG00000006452	1476	2	73	0.0763956	2.47661	5.01874	Up	4.86e-18	1.34e-17
ENSBTAG00000005018	1050	1	36	0.0536952	1.71686	4.99884	Up	2.25e-09	4.7e-09
ENSBTAG00000024509	983	2	72	0.11471	3.66776	4.99884	Up	8.94e-18	2.45e-17
ENSBTAG00000002319	15260	92	3239	0.339905	10.6287	4.96668	Up	0	0
ENSBTAG00000002157	2076	806	28117	21.8893	678.209	4.95343	Up	0	0
ENSBTAG00000010507	1950	2	69	0.0578256	1.77189	4.93744	Up	5.55e-17	1.49e-16
ENSBTAG00000003514	1686	8	276	0.26752	8.19735	4.93744	Up	1.67e-64	9.85e-64
ENSBTAG00000009703	5916	25208	862348	240.234	7299.22	4.92523	Up	0	0
ENSBTAG00000021272	2550	7	239	0.154768	4.69331	4.92242	Up	6.05e-56	3.26e-55
ENSBTAG00000006552	2082	2	68	0.0541594	1.6355	4.91637	Up	1.02e-16	2.71e-16
ENSBTAG00000011115	2057	4	135	0.109635	3.28641	4.90573	Up	4.46e-32	1.69e-31
ENSBTAG00000015304	1482	7	236	0.266302	7.97417	4.9042	Up	3.74e-55	1.99e-54
ENSBTAG00000023648	1574	5	168	0.179098	5.34474	4.8993	Up	1.33e-39	5.77e-39
ENSBTAG00000008661	589	4	134	0.382886	11.3923	4.895	Up	8.18e-32	3.08e-31
ENSBTAG00000014466	1193	1	33	0.0472589	1.38515	4.87331	Up	1.4e-08	2.83e-08
ENSBTAG00000031160	919	1	33	0.0613492	1.79813	4.87331	Up	1.4e-08	2.83e-08
ENSBTAG00000001197	1982	2	66	0.0568919	1.66749	4.87331	Up	3.43e-16	9.01e-16
ENSBTAG00000031573	500	1391	45234	156.849	4530.19	4.85213	Up	0	0
ENSBTAG00000032017	1227	6	195	0.275696	7.95814	4.85128	Up	1.54e-45	7.28e-45
ENSBTAG00000007075	1129	11	355	0.549317	15.7455	4.84116	Up	9.7e-82	6.86e-81
ENSBTAG00000011734	1751	336	10495	10.8188	300.136	4.79401	Up	0	0
ENSBTAG00000021287	2427	27	841	0.627218	17.3519	4.78999	Up	1.53e-190	2.09e-189
ENSBTAG00000020219	2514	34	1056	0.762497	21.0339	4.78584	Up	9.88e-239	1.62e-237
ENSBTAG00000016819	684	598	18476	49.2912	1352.61	4.77828	Up	0	0
ENSBTAG00000023600	906	253	7630	15.7441	421.714	4.74339	Up	0	0
ENSBTAG00000014818	2445	10	299	0.230593	6.1237	4.73099	Up	3.31e-68	2.04e-67
ENSBTAG00000016444	1518	75	2241	2.78557	73.9251	4.73002	Up	0	0
ENSBTAG00000007719	2939	8	238	0.153467	4.05508	4.72373	Up	1.62e-54	8.54e-54
ENSBTAG00000021672	1320	12	357	0.512545	13.543	4.72373	Up	4.21e-81	2.95e-80
ENSBTAG00000012931	2616	153	4511	3.29745	86.3489	4.71076	Up	0	0
ENSBTAG00000005628	483	10	292	1.16729	30.2731	4.69681	Up	2.25e-66	1.36e-65
ENSBTAG00000047621	696	13	371	1.05307	26.6923	4.66375	Up	1.26e-83	9.04e-83
ENSBTAG00000008953	2972	25	711	0.474259	11.9796	4.65876	Up	8.04e-159	9.43e-158
ENSBTAG00000007159	1791	9	253	0.283316	7.0737	4.64198	Up	2.61e-57	1.43e-56
ENSBTAG00000032899	537	4	112	0.419962	10.444	4.63627	Up	4.85e-26	1.63e-25
ENSBTAG00000002226	1524	54	1499	1.99771	49.2537	4.62381	Up	0	0
ENSBTAG00000004048	2260	20	544	0.498937	12.0535	4.59445	Up	6.8e-121	6.47e-120
ENSBTAG00000046583	633	1	27	0.0890678	2.1359	4.5838	Up	5.29e-07	9.98e-07
ENSBTAG00000015050	2473	6	161	0.136789	3.26004	4.57487	Up	1.23e-36	5.1e-36
ENSBTAG00000043951	1104	17	456	0.868169	20.6832	4.57434	Up	2.58e-101	2.15e-100
ENSBTAG00000019399	1509	11	288	0.410987	9.55708	4.53941	Up	3.22e-64	1.89e-63
ENSBTAG00000007553	2198	22	573	0.564312	13.0542	4.53187	Up	3.17e-126	3.11e-125
ENSBTAG00000046555	1218	1	26	0.0462889	1.06893	4.52935	Up	9.65e-07	1.8e-06
ENSBTAG00000002024	1464	34	879	1.30937	30.0656	4.52117	Up	1.58e-192	2.17e-191
ENSBTAG00000037605	857	27	691	1.77626	40.3756	4.50657	Up	2.17e-151	2.44e-150
ENSBTAG00000015710	1294	8	204	0.348562	7.89437	4.50134	Up	1.19e-45	5.61e-45
ENSBTAG00000038464	1880	57	1448	1.70939	38.5685	4.49587	Up	0	0
ENSBTAG00000012514	2253	173	4384	4.32922	97.4386	4.49232	Up	0	0
ENSBTAG00000039708	2928	12	300	0.231065	5.13064	4.47277	Up	2.99e-66	1.81e-65
ENSBTAG00000006354	1357	1	25	0.0415475	0.922533	4.47277	Up	1.76e-06	3.24e-06
ENSBTAG00000017512	1702	35	869	1.1594	25.5671	4.46284	Up	7.59e-189	1.03e-187
ENSBTAG00000006864	4773	11	270	0.129935	2.83266	4.4463	Up	1.5e-59	8.44e-59
ENSBTAG00000023283	1736	2	49	0.0649538	1.41341	4.44362	Up	9.67e-12	2.2e-11
ENSBTAG00000002340	1474	2	49	0.0764992	1.66464	4.44362	Up	9.67e-12	2.2e-11
ENSBTAG00000047138	1443	2	49	0.0781426	1.7004	4.44362	Up	9.67e-12	2.2e-11
ENSBTAG00000021978	1005	137	3341	7.68562	166.469	4.43694	Up	0	0
ENSBTAG00000008313	2242	26	633	0.653826	14.1381	4.43453	Up	1.91e-137	2e-136
ENSBTAG00000011411	1168	1	24	0.0482705	1.02894	4.41387	Up	3.21e-06	5.82e-06
ENSBTAG00000010645	1267	203	4835	9.03325	191.092	4.40288	Up	0	0
ENSBTAG00000000512	2019	162	3853	4.5238	95.5618	4.40083	Up	0	0
ENSBTAG00000035844	2733	18	426	0.371328	7.80534	4.3937	Up	1.86e-92	1.44e-91
ENSBTAG00000019567	2682	2	47	0.0420432	0.877528	4.3835	Up	3.19e-11	7.14e-11
ENSBTAG00000026344	1056	6	141	0.32034	6.68616	4.3835	Up	1.9e-31	7.1e-31
ENSBTAG00000002580	6270	171	4008	1.53763	32.0097	4.37973	Up	0	0
ENSBTAG00000020342	2161	151	3516	3.93955	81.4734	4.37023	Up	0	0
ENSBTAG00000015340	2354	8	185	0.191605	3.93538	4.36029	Up	9.81e-41	4.31e-40
ENSBTAG00000031998	983	30	690	1.72065	35.1494	4.35247	Up	6.31e-148	6.99e-147
ENSBTAG00000026497	1107	6	138	0.305582	6.24242	4.35247	Up	1.13e-30	4.16e-30
ENSBTAG00000006377	3133	4	92	0.071982	1.47045	4.35247	Up	7.58e-21	2.25e-20
ENSBTAG00000038985	510	2	46	0.221098	4.51658	4.35247	Up	5.79e-11	1.28e-10
ENSBTAG00000016026	1912	159	3651	4.6885	95.6193	4.3501	Up	0	0
ENSBTAG00000037651	444	14	321	1.77775	36.2029	4.34799	Up	1.45e-69	9.07e-69
ENSBTAG00000021880	2864	346	7893	6.81126	138.004	4.34064	Up	0	0
ENSBTAG00000001932	2588	268	6001	5.83841	116.113	4.31381	Up	0	0
ENSBTAG00000037735	2864	19	425	0.374029	7.43084	4.3123	Up	3.72e-91	2.85e-90
ENSBTAG00000019327	5480	2882	63455	29.6509	579.839	4.2895	Up	0	0
ENSBTAG00000010244	1559	61	1309	2.20601	42.0451	4.25242	Up	6.24e-275	1.14e-273
ENSBTAG00000009733	1252	2	42	0.0900638	1.67984	4.22123	Up	6.22e-10	1.33e-09
ENSBTAG00000001398	4228	4277	88459	57.0333	1047.68	4.19925	Up	0	0
ENSBTAG00000021576	2493	72	1489	1.6283	29.9085	4.19911	Up	0	0
ENSBTAG00000006434	4241	914	18872	12.1507	222.829	4.19682	Up	0	0
ENSBTAG00000046988	972	8	165	0.464032	8.5004	4.19523	Up	1.35e-35	5.49e-35
ENSBTAG00000014707	602	46	942	4.3081	78.3567	4.18493	Up	3.37e-196	4.7e-195
ENSBTAG00000017504	1154	15	306	0.732841	13.2781	4.17941	Up	1.06e-64	6.28e-64
ENSBTAG00000017233	4593	6	121	0.0736511	1.3192	4.16281	Up	2.61e-26	8.85e-26
ENSBTAG00000039340	4331	21	423	0.273373	4.89073	4.16111	Up	1.27e-88	9.54e-88
ENSBTAG00000005182	1432	95	1903	3.74029	66.5453	4.15312	Up	0	0
ENSBTAG00000015406	3092	4	80	0.0729365	1.2956	4.15084	Up	9.16e-18	2.51e-17
ENSBTAG00000047383	3930	1	20	0.014346	0.254835	4.15084	Up	3.47e-05	5.94e-05
ENSBTAG00000015228	1373	1102	21861	45.2518	797.299	4.13908	Up	0	0
ENSBTAG00000012605	984	10	198	0.572967	10.0761	4.13634	Up	4.62e-42	2.07e-41
ENSBTAG00000000604	2805	23	455	0.462295	8.1227	4.13507	Up	8.32e-95	6.56e-94
ENSBTAG00000005630	2741	13	256	0.267398	4.67684	4.12847	Up	6.48e-54	3.39e-53
ENSBTAG00000000928	2982	75	1469	1.41801	24.6681	4.12071	Up	9.16e-302	1.82e-300
ENSBTAG00000017969	1092	21	411	1.08423	18.8469	4.11959	Up	1.45e-85	1.06e-84
ENSBTAG00000020393	1352	14	273	0.583816	10.1113	4.11431	Up	2.87e-57	1.57e-56
ENSBTAG00000013919	1270	151	2910	6.70344	114.739	4.09731	Up	0	0
ENSBTAG00000018169	5924	91	1733	0.866066	14.6489	4.08017	Up	0	0
ENSBTAG00000045994	957	2	38	0.117826	1.98835	4.07684	Up	6.58e-09	1.35e-08
ENSBTAG00000013429	923	1	19	0.0610833	1.0308	4.07684	Up	6.27e-05	0.000105794
ENSBTAG00000007131	3384	20	380	0.333215	5.62309	4.07684	Up	1.18e-78	8.12e-78
ENSBTAG00000019072	3105	3	57	0.0544733	0.919253	4.07684	Up	7.75e-13	1.84e-12
ENSBTAG00000014529	2838	2	38	0.0397321	0.670491	4.07684	Up	6.58e-09	1.35e-08
ENSBTAG00000024470	2252	1	19	0.0250355	0.422481	4.07684	Up	6.27e-05	0.000105783
ENSBTAG00000010907	566	351	6648	34.9635	588.161	4.07229	Up	0	0
ENSBTAG00000020704	1435	14	264	0.550048	9.21242	4.06595	Up	5.56e-55	2.95e-54
ENSBTAG00000005144	2077	247	4656	6.70479	112.253	4.06542	Up	0	0
ENSBTAG00000008240	2179	22	414	0.569233	9.51404	4.06297	Up	2.35e-85	1.71e-84
ENSBTAG00000046763	808	81	1509	5.65195	93.519	4.04844	Up	4e-306	8e-305
ENSBTAG00000048122	861	43	799	2.81572	46.4692	4.0447	Up	9.26e-163	1.1e-161
ENSBTAG00000007700	1423	574	10625	22.7421	373.892	4.03918	Up	0	0
ENSBTAG00000013959	1032	2	37	0.109263	1.79533	4.03837	Up	1.18e-08	2.41e-08
ENSBTAG00000026326	3343	10	184	0.168651	2.75615	4.03055	Up	1.67e-38	7.12e-38
ENSBTAG00000048049	1335	3	55	0.126696	2.06302	4.02531	Up	2.5e-12	5.81e-12
ENSBTAG00000001941	3955	163	2986	2.32362	37.8064	4.02418	Up	0	0
ENSBTAG00000016125	1515	22	402	0.818718	13.2873	4.02053	Up	2.58e-82	1.83e-81
ENSBTAG00000032515	5926	12	219	0.114168	1.85056	4.01874	Up	1.77e-45	8.35e-45
ENSBTAG00000015129	2323	7	127	0.169892	2.73764	4.01024	Up	6.97e-27	2.39e-26
ENSBTAG00000040167	792	1	18	0.0711868	1.13807	3.99884	Up	0.000113112	0.000187197
ENSBTAG00000040244	2935	4	72	0.076838	1.22842	3.99884	Up	9.95e-16	2.57e-15
ENSBTAG00000044059	1537	14	252	0.513545	8.2101	3.99884	Up	6.09e-52	3.11e-51
ENSBTAG00000038124	901	1	18	0.0625748	1.00039	3.99884	Up	0.000113112	0.000187178
ENSBTAG00000019093	1891	44	782	1.31185	20.7079	3.98051	Up	1.65e-157	1.92e-156
ENSBTAG00000011752	5133	406	7184	4.45943	70.0837	3.97415	Up	0	0
ENSBTAG00000002416	1737	3	53	0.0973746	1.52791	3.97187	Up	8.04e-12	1.83e-11
ENSBTAG00000039861	1675	41	722	1.38005	21.5846	3.96721	Up	3.39e-145	3.69e-144
ENSBTAG00000018723	2659	396	6951	8.39656	130.903	3.96256	Up	0	0
ENSBTAG00000013334	2562	2	35	0.0440124	0.684086	3.95819	Up	3.82e-08	7.59e-08
ENSBTAG00000018198	3255	2	35	0.034642	0.538442	3.95819	Up	3.82e-08	7.59e-08
ENSBTAG00000001706	2545	12	209	0.265839	4.11226	3.95131	Up	5.95e-43	2.71e-42
ENSBTAG00000002356	1847	3	52	0.0915754	1.4098	3.94439	Up	1.44e-11	3.26e-11
ENSBTAG00000023144	4157	22	381	0.298378	4.58951	3.94313	Up	5.16e-77	3.5e-76
ENSBTAG00000003039	1081	42	726	2.19052	33.6305	3.94042	Up	2.86e-145	3.12e-144
ENSBTAG00000004367	1538	200	3447	7.33159	112.229	3.93618	Up	0	0
ENSBTAG00000032531	535	614	10574	64.7052	989.709	3.93505	Up	0	0
ENSBTAG00000017743	11316	1373	23533	6.84072	104.137	3.92819	Up	0	0
ENSBTAG00000046323	666	14	239	1.18516	17.9699	3.92242	Up	1.16e-48	5.71e-48
ENSBTAG00000018137	4780	944	16066	11.1344	168.307	3.91799	Up	0	0
ENSBTAG00000018530	1512	217	3690	8.09156	122.207	3.91677	Up	0	0
ENSBTAG00000007927	1729	2	34	0.0652168	0.984704	3.91637	Up	6.84e-08	1.35e-07
ENSBTAG00000011982	846	6	102	0.399858	6.03742	3.91637	Up	1.73e-21	5.24e-21
ENSBTAG00000012406	1461	3	51	0.11577	1.748	3.91637	Up	2.58e-11	5.78e-11
ENSBTAG00000046512	6272	811	13769	7.2902	109.93	3.91449	Up	0	0
ENSBTAG00000030913	2335	106	1787	2.55943	38.323	3.90432	Up	0	0
ENSBTAG00000002151	2814	36	606	0.721278	10.7838	3.90216	Up	1.18e-120	1.13e-119
ENSBTAG00000010954	1321	39	651	1.66451	24.6774	3.89002	Up	3.41e-129	3.42e-128
ENSBTAG00000007807	1896	192	3198	5.70936	84.4621	3.8869	Up	0	0
ENSBTAG00000002922	1935	145	2411	4.22485	62.3933	3.88442	Up	0	0
ENSBTAG00000017243	2005	10	164	0.281197	4.09592	3.86454	Up	1.84e-33	7.2e-33
ENSBTAG00000010940	568	629	10182	62.4348	897.649	3.84573	Up	0	0
ENSBTAG00000016752	1395	17	274	0.687067	9.83554	3.83948	Up	1.02e-54	5.38e-54
ENSBTAG00000006490	1013	2	32	0.111313	1.58184	3.82891	Up	2.19e-07	4.2e-07
ENSBTAG00000045981	597	2	32	0.188877	2.68409	3.82891	Up	2.19e-07	4.21e-07
ENSBTAG00000010463	20508	1	16	0.00274917	0.0390678	3.82891	Up	0.00036509	0.000584014
ENSBTAG00000007694	1800	1	16	0.0313222	0.445112	3.82891	Up	0.00036509	0.000584072
ENSBTAG00000047676	1606	4	64	0.140423	1.99552	3.82891	Up	1.04e-13	2.52e-13
ENSBTAG00000018267	1580	665	10509	23.7295	333.063	3.81104	Up	0	0
ENSBTAG00000014284	6940	128	1988	1.03986	14.3443	3.78601	Up	0	0
ENSBTAG00000002623	1780	2	31	0.0633482	0.872094	3.78311	Up	3.9e-07	7.4e-07
ENSBTAG00000002023	3975	10	155	0.141836	1.95261	3.78311	Up	3.28e-31	1.22e-30
ENSBTAG00000027409	2976	2	31	0.0378897	0.521616	3.78311	Up	3.9e-07	7.41e-07
ENSBTAG00000009749	1989	156	2395	4.42195	60.2966	3.76932	Up	0	0
ENSBTAG00000019322	2912	24	366	0.46467	6.29378	3.75965	Up	1.87e-71	1.2e-70
ENSBTAG00000047231	743	6154	93803	466.974	6321.93	3.75895	Up	0	0
ENSBTAG00000002688	1068	199	3018	10.5052	141.504	3.75166	Up	0	0
ENSBTAG00000006419	887	11816	178994	751.054	10105	3.75001	Up	0	0
ENSBTAG00000024929	806	556	8407	38.8924	522.309	3.74735	Up	0	0
ENSBTAG00000007782	2209	3889	58787	99.2583	1332.62	3.74694	Up	0	0
ENSBTAG00000016413	1541	730	10975	26.7082	356.635	3.73909	Up	0	0
ENSBTAG00000006675	2824	73	1093	1.45741	19.381	3.73317	Up	4.8e-209	7.12e-208
ENSBTAG00000012720	1205	395	5845	18.4814	242.895	3.71619	Up	0	0
ENSBTAG00000007191	732	9	133	0.693196	9.09834	3.71427	Up	1.33e-26	4.53e-26
ENSBTAG00000034674	2364	11	162	0.262343	3.43154	3.70933	Up	4.38e-32	1.66e-31
ENSBTAG00000031231	3040	51	743	0.945847	12.2387	3.6937	Up	1.87e-141	2.01e-140
ENSBTAG00000046121	768	11	158	0.807525	10.3019	3.67326	Up	4.29e-31	1.6e-30
ENSBTAG00000011545	1959	14	201	0.402919	5.13787	3.67261	Up	3.51e-39	1.51e-38
ENSBTAG00000030259	3438	20	287	0.327981	4.18021	3.67189	Up	2.49e-55	1.33e-54
ENSBTAG00000008291	1409	50	715	2.00071	25.4107	3.66686	Up	2.15e-135	2.23e-134
ENSBTAG00000000434	711	4784	68344	379.355	4813.41	3.66544	Up	0	0
ENSBTAG00000012519	4620	245	3499	2.98984	37.9248	3.665	Up	0	0
ENSBTAG00000038889	1221	16	228	0.738803	9.35063	3.6618	Up	3.72e-44	1.72e-43
ENSBTAG00000012330	908	1863	26358	115.678	1453.61	3.65145	Up	0	0
ENSBTAG00000011182	1459	844	11912	32.6146	408.838	3.64794	Up	0	0
ENSBTAG00000003220	1088	10	141	0.518198	6.48951	3.64654	Up	9.78e-28	3.4e-27
ENSBTAG00000004894	1290	2	28	0.0874107	1.0869	3.63627	Up	2.19e-06	4.01e-06
ENSBTAG00000022396	567	4	56	0.397742	4.94569	3.63627	Up	1.02e-11	2.32e-11
ENSBTAG00000038639	414	3	42	0.40855	5.08008	3.63627	Up	4.61e-09	9.5e-09
ENSBTAG00000011381	1977	4	56	0.114072	1.41841	3.63627	Up	1.02e-11	2.32e-11
ENSBTAG00000013641	2476	995	13911	22.6567	281.339	3.6343	Up	0	0
ENSBTAG00000016296	1626	315	4393	10.9223	135.289	3.63069	Up	0	0
ENSBTAG00000010551	5089	1042	14459	11.5441	142.275	3.62345	Up	0	0
ENSBTAG00000018347	2388	31	430	0.7319	9.01687	3.62291	Up	2.83e-81	1.99e-80
ENSBTAG00000005946	2723	269	3731	5.56967	68.6119	3.6228	Up	0	0
ENSBTAG00000033076	6357	6	83	0.0532137	0.653804	3.61899	Up	9.5e-17	2.53e-16
ENSBTAG00000023179	3486	156	2150	2.52303	30.884	3.61363	Up	0	0
ENSBTAG00000004339	2352	20	274	0.479421	5.83358	3.60502	Up	3.98e-52	2.04e-51
ENSBTAG00000017616	1483	233	3159	8.85807	106.667	3.58998	Up	0	0
ENSBTAG00000038496	5231	36	488	0.388009	4.67151	3.58972	Up	2.42e-91	1.86e-90
ENSBTAG00000027397	900	4	54	0.250577	3.00451	3.5838	Up	3.18e-11	7.11e-11
ENSBTAG00000004206	936	4	54	0.24094	2.88895	3.5838	Up	3.18e-11	7.11e-11
ENSBTAG00000016595	809	307	4055	21.3951	250.994	3.5523	Up	0	0
ENSBTAG00000001274	1083	51	673	2.65501	31.1178	3.55095	Up	3.07e-124	2.98e-123
ENSBTAG00000033422	1518	117	1538	4.34549	50.7348	3.54539	Up	2.5e-281	4.66e-280
ENSBTAG00000012178	2291	85	1114	2.09179	24.349	3.54105	Up	4.67e-204	6.73e-203
ENSBTAG00000007079	2094	38	497	1.02313	11.8851	3.53809	Up	6.77e-92	5.22e-91
ENSBTAG00000046332	1511	85142	1108532	3176.9	36737.2	3.53155	Up	0	0
ENSBTAG00000021286	2633	4	52	0.0856512	0.98895	3.52935	Up	9.87e-11	2.17e-10
ENSBTAG00000000735	887	2	26	0.127125	1.46782	3.52935	Up	6.86e-06	1.22e-05
ENSBTAG00000012265	8427	1448	18750	9.68768	111.417	3.52367	Up	0	0
ENSBTAG00000019574	1684	95	1229	3.18058	36.5453	3.52233	Up	6.16e-224	9.63e-223
ENSBTAG00000010449	2663	46	593	0.973893	11.1508	3.51724	Up	8.49e-109	7.51e-108
ENSBTAG00000008142	3332	20	257	0.338415	3.86233	3.51261	Up	5.77e-48	2.82e-47
ENSBTAG00000011731	1045	3	38	0.161856	1.82091	3.49188	Up	4.47e-08	8.86e-08
ENSBTAG00000014252	1465	7	88	0.269392	3.00792	3.48099	Up	3.6e-17	9.69e-17
ENSBTAG00000008954	745	14	176	1.05949	11.8298	3.48099	Up	4.77e-33	1.84e-32
ENSBTAG00000045757	689	25736	323447	2105.94	23507.5	3.48058	Up	0	0
ENSBTAG00000000432	1015	11	138	0.611014	6.80824	3.478	Up	3.47e-26	1.17e-25
ENSBTAG00000032427	4659	196	2453	2.37185	26.3649	3.47453	Up	0	0
ENSBTAG00000021531	564	4	50	0.399858	4.43928	3.47277	Up	3.05e-10	6.58e-10
ENSBTAG00000045574	1359	2	25	0.0829727	0.921175	3.47277	Up	1.21e-05	2.13e-05
ENSBTAG00000001219	1489	8	100	0.302914	3.363	3.47277	Up	2.63e-19	7.5e-19
ENSBTAG00000026309	2517	74	922	1.65757	18.343	3.46808	Up	3.12e-166	3.82e-165
ENSBTAG00000047448	2025	5	62	0.13921	1.53316	3.46118	Up	2.14e-12	4.98e-12
ENSBTAG00000018016	573	81	1003	7.96994	87.6533	3.45917	Up	2.77e-180	3.6e-179
ENSBTAG00000011238	938	6	74	0.360639	3.95049	3.4534	Up	1.53e-14	3.82e-14
ENSBTAG00000020536	3377	34	419	0.567639	6.21305	3.45226	Up	3.87e-76	2.6e-75
ENSBTAG00000012285	1675	20	243	0.673193	7.26463	3.4318	Up	1.46e-44	6.76e-44
ENSBTAG00000012855	3573	335	4048	5.28611	56.7322	3.42389	Up	0	0
ENSBTAG00000005186	1261	191	2300	8.5397	91.3344	3.4189	Up	0	0
ENSBTAG00000007228	756	12	144	0.894919	9.53811	3.41387	Up	7.4e-27	2.53e-26
ENSBTAG00000006037	1505	21	252	0.786697	8.38467	3.41387	Up	5.88e-46	2.79e-45
ENSBTAG00000008100	2493	5	60	0.113076	1.20518	3.41387	Up	6.55e-12	1.5e-11
ENSBTAG00000037673	1128	11	131	0.549804	5.81546	3.4029	Up	1.73e-24	5.64e-24
ENSBTAG00000045751	3453	6	71	0.0979668	1.02964	3.3937	Up	8.16e-14	1.99e-13
ENSBTAG00000047635	2098	10	118	0.268732	2.81643	3.38963	Up	4.07e-22	1.25e-21
ENSBTAG00000000313	1736	28	330	0.909354	9.51888	3.38788	Up	2.47e-59	1.38e-58
ENSBTAG00000006662	816	24	282	1.65823	17.3054	3.3835	Up	7.26e-51	3.68e-50
ENSBTAG00000020433	4401	4	47	0.0512428	0.534772	3.3835	Up	1.64e-09	3.44e-09
ENSBTAG00000030575	1559	48	564	1.73588	18.1157	3.3835	Up	3.49e-100	2.88e-99
ENSBTAG00000022564	1330	40	469	1.69564	17.6581	3.38043	Up	1.63e-83	1.17e-82
ENSBTAG00000005448	2928	78	909	1.50192	15.5459	3.37165	Up	6.02e-160	7.11e-159
ENSBTAG00000006852	873	48	559	3.09993	32.0641	3.37065	Up	5.56e-99	4.55e-98
ENSBTAG00000007883	648	5	58	0.43503	4.48203	3.36496	Up	2e-11	4.5e-11
ENSBTAG00000000960	657	2	23	0.171628	1.75301	3.35247	Up	3.73e-05	6.37e-05
ENSBTAG00000021041	2216	2	23	0.0508844	0.519732	3.35247	Up	3.73e-05	6.37e-05
ENSBTAG00000008352	1138	2	23	0.099086	1.01206	3.35247	Up	3.73e-05	6.37e-05
ENSBTAG00000004468	750	2	23	0.150346	1.53564	3.35247	Up	3.73e-05	6.37e-05
ENSBTAG00000016171	687	31	355	2.54407	25.8758	3.34639	Up	4.88e-63	2.84e-62
ENSBTAG00000017354	3265	27	309	0.466235	4.73911	3.34549	Up	4.71e-55	2.51e-54
ENSBTAG00000013662	5107	137	1561	1.51244	15.3059	3.33913	Up	4.83e-271	8.73e-270
ENSBTAG00000011928	2443	34	386	0.784657	7.91199	3.33391	Up	3.48e-68	2.15e-67
ENSBTAG00000016048	2968	278	3133	5.28087	52.8589	3.3233	Up	0	0
ENSBTAG00000019675	2650	30	338	0.638263	6.38694	3.3229	Up	1.01e-59	5.68e-59
ENSBTAG00000009430	2457	23	258	0.527773	5.25819	3.31658	Up	7.26e-46	3.44e-45
ENSBTAG00000015181	3145	101	1126	1.81061	17.9283	3.30769	Up	2.31e-194	3.2e-193
ENSBTAG00000004344	3665	782	8656	12.0298	118.267	3.29737	Up	0	0
ENSBTAG00000038141	2220	52	573	1.32061	12.9248	3.29086	Up	2.73e-99	2.24e-98
ENSBTAG00000048184	1273	2	22	0.088578	0.865398	3.28834	Up	6.53e-05	0.00010989
ENSBTAG00000013983	1593	3	33	0.106177	1.03734	3.28834	Up	7.34e-07	1.38e-06
ENSBTAG00000018369	778	45661	500516	3308.95	32215.1	3.28329	Up	0	0
ENSBTAG00000026986	103346	14140	154915	7.71401	75.0623	3.28253	Up	0	0
ENSBTAG00000046110	657	10	109	0.858142	8.30774	3.27517	Up	5.91e-20	1.72e-19
ENSBTAG00000018248	802	85	925	5.97543	57.7549	3.27283	Up	1.85e-158	2.17e-157
ENSBTAG00000006823	11820	2587	28063	12.3397	118.888	3.26823	Up	0	0
ENSBTAG00000012019	3546	63	680	1.00167	9.60267	3.26102	Up	1.47e-116	1.37e-115
ENSBTAG00000002615	3121	27	291	0.487747	4.66897	3.2589	Up	9.42e-51	4.76e-50
ENSBTAG00000001603	2826	53	566	1.05737	10.0292	3.24565	Up	7.01e-97	5.62e-96
ENSBTAG00000007109	2451	1602	17063	36.8505	348.605	3.24184	Up	0	0
ENSBTAG00000046263	802	17	181	1.19509	11.3012	3.24129	Up	5.82e-32	2.2e-31
ENSBTAG00000015008	1628	8	85	0.277051	2.61449	3.2383	Up	1.08e-15	2.79e-15
ENSBTAG00000001288	2462	10	106	0.229	2.15595	3.2349	Up	3.07e-19	8.73e-19
ENSBTAG00000018488	4965	154	1621	1.74874	16.3488	3.22479	Up	1.33e-272	2.42e-271
ENSBTAG00000003624	600	2	21	0.187933	1.75263	3.22123	Up	0.000113844	0.00018837
ENSBTAG00000036224	1959	2	21	0.0575599	0.536793	3.22123	Up	0.000113844	0.000188331
ENSBTAG00000001292	2457	2	21	0.0458933	0.427992	3.22123	Up	0.000113844	0.000188351
ENSBTAG00000003072	2137	896	9403	23.6389	220.335	3.22046	Up	0	0
ENSBTAG00000018024	1752	74	774	2.38134	22.1222	3.21565	Up	9.46e-131	9.58e-130
ENSBTAG00000025258	1568	10	104	0.359566	3.32131	3.20742	Up	9.16e-19	2.57e-18
ENSBTAG00000040028	3232	1009	10484	17.6013	162.434	3.2061	Up	0	0
ENSBTAG00000002126	3399	46	477	0.763012	7.02731	3.2032	Up	6.32e-81	4.42e-80
ENSBTAG00000008625	1736	59	611	1.91614	17.6244	3.2013	Up	3.82e-103	3.23e-102
ENSBTAG00000009393	673	3	31	0.251322	2.30658	3.19815	Up	2.22e-06	4.06e-06
ENSBTAG00000002092	2369	406	4192	9.66241	88.609	3.197	Up	0	0
ENSBTAG00000005997	4223	19	196	0.253663	2.32411	3.19569	Up	4.59e-34	1.82e-33
ENSBTAG00000005841	1943	8	82	0.232136	2.11331	3.18646	Up	5.58e-15	1.41e-14
ENSBTAG00000009917	1504	5	51	0.187433	1.69803	3.17941	Up	9.52e-10	2.02e-09
ENSBTAG00000014143	2886	867	8815	16.9374	152.949	3.17477	Up	0	0
ENSBTAG00000012451	1587	42	427	1.4921	13.4733	3.17469	Up	5.12e-72	3.29e-71
ENSBTAG00000020796	1519	99	1005	3.67453	33.1307	3.17254	Up	3.84e-167	4.73e-166
ENSBTAG00000018993	2611	16	161	0.345492	3.08774	3.15983	Up	5.98e-28	2.09e-27
ENSBTAG00000009863	2920	272	2735	5.25183	46.9025	3.15877	Up	0	0
ENSBTAG00000013108	2960	218	2183	4.1523	36.9304	3.15282	Up	0	0
ENSBTAG00000024115	1849	4	40	0.121968	1.08329	3.15084	Up	7.83e-08	1.54e-07
ENSBTAG00000038662	1528	2	20	0.0737957	0.655433	3.15084	Up	0.000197915	0.000322461
ENSBTAG00000019770	1409	2	20	0.0800283	0.710789	3.15084	Up	0.000197915	0.000322396
ENSBTAG00000023398	1898	2	20	0.0594098	0.527662	3.15084	Up	0.000197915	0.000322526
ENSBTAG00000005699	1410	2	20	0.0799715	0.710285	3.15084	Up	0.000197915	0.000322429
ENSBTAG00000003432	7467	2	20	0.0151011	0.134124	3.15084	Up	0.000197915	0.000322364
ENSBTAG00000010517	6102	2	20	0.0184792	0.164127	3.15084	Up	0.000197915	0.000322494
ENSBTAG00000016683	1573	514	5126	18.4229	163.182	3.14691	Up	0	0
ENSBTAG00000008294	5036	63	625	0.705309	6.21464	3.13934	Up	1.43e-103	1.22e-102
ENSBTAG00000021097	1514	8	79	0.297912	2.6129	3.13269	Up	2.86e-14	7.09e-14
ENSBTAG00000000546	1461	463	4565	17.8671	156.463	3.13044	Up	0	0
ENSBTAG00000021141	2149	6	59	0.157413	1.37479	3.12659	Up	6.05e-11	1.34e-10
ENSBTAG00000020872	1497	17	167	0.640253	5.5862	3.12515	Up	1.18e-28	4.17e-28
ENSBTAG00000017715	1883	604	5930	18.0847	157.698	3.12432	Up	0	0
ENSBTAG00000020061	1947	26	253	0.752891	6.50693	3.11147	Up	1.67e-42	7.54e-42
ENSBTAG00000008063	1945	92	894	2.66681	23.0165	3.10948	Up	4.4e-146	4.81e-145
ENSBTAG00000006240	3716	47	455	0.713094	6.13137	3.10405	Up	4.81e-75	3.2e-74
ENSBTAG00000000246	2006	30	290	0.843169	7.23917	3.10193	Up	2.31e-48	1.14e-47
ENSBTAG00000009579	2619	225	2172	4.84364	41.5285	3.09994	Up	0	0
ENSBTAG00000018332	924	28	269	1.70848	14.5781	3.09302	Up	7.54e-45	3.52e-44
ENSBTAG00000021435	2089	181	1737	4.885	41.6374	3.09145	Up	1.5e-280	2.8e-279
ENSBTAG00000019348	2485	7	67	0.158817	1.35011	3.08765	Up	3.86e-12	8.91e-12
ENSBTAG00000018773	1621	11	105	0.38259	3.24361	3.08373	Up	2.68e-18	7.46e-18
ENSBTAG00000017802	1380	29	276	1.1848	10.015	3.07946	Up	8.65e-46	4.1e-45
ENSBTAG00000016779	6137	515	4900	4.73125	39.9817	3.07905	Up	0	0
ENSBTAG00000030845	4095	103	972	1.4181	11.886	3.06722	Up	1.32e-156	1.53e-155
ENSBTAG00000017086	3744	431	4067	6.49032	54.3951	3.06712	Up	0	0
ENSBTAG00000018513	1993	14506	136770	410.36	3436.41	3.06594	Up	0	0
ENSBTAG00000007665	1614	49	460	1.71166	14.2717	3.05969	Up	8e-75	5.3e-74
ENSBTAG00000003396	972	54	506	3.13222	26.0679	3.05702	Up	4.48e-82	3.17e-81
ENSBTAG00000046324	699	11	103	0.887238	7.37873	3.05598	Up	7.86e-18	2.16e-17
ENSBTAG00000013208	1346	3394	31695	142.165	1179.15	3.05211	Up	0	0
ENSBTAG00000011922	13935	3314	30860	13.4082	110.895	3.048	Up	0	0
ENSBTAG00000038494	1023	13	121	0.71646	5.92286	3.04734	Up	1.15e-20	3.41e-20
ENSBTAG00000007111	1524	42	390	1.55378	12.8145	3.04392	Up	2.29e-63	1.34e-62
ENSBTAG00000024950	3736	48	445	0.724367	5.96451	3.04161	Up	5.01e-72	3.22e-71
ENSBTAG00000047196	552	64	592	6.5368	53.7037	3.03837	Up	3.5e-95	2.77e-94
ENSBTAG00000033367	1974	26	240	0.742593	6.08816	3.03536	Up	1.79e-39	7.71e-39
ENSBTAG00000010943	1687	15	138	0.501303	4.09624	3.03055	Up	2.91e-23	9.21e-23
ENSBTAG00000006155	1344	14	128	0.587291	4.76906	3.02156	Up	1.29e-21	3.91e-21
ENSBTAG00000001032	2886	4850	44264	94.748	768.026	3.01899	Up	0	0
ENSBTAG00000031217	750	14476	132070	1088.21	8817.89	3.01848	Up	0	0
ENSBTAG00000017024	6325	145	1316	1.2925	10.4188	3.01095	Up	1.32e-207	1.94e-206
ENSBTAG00000013774	1949	40	363	1.1571	9.32645	3.01081	Up	1.79e-58	9.94e-58
ENSBTAG00000003120	1437	111	1006	4.35502	35.0561	3.00891	Up	5.06e-159	5.94e-158
ENSBTAG00000013007	2891	378	3407	7.37171	59.0127	3.00096	Up	0	0
ENSBTAG00000011195	1059	2	18	0.106478	0.851135	2.99884	Up	0.000591636	0.000930758
ENSBTAG00000023787	1221	3	27	0.138526	1.10731	2.99884	Up	1.96e-05	3.42e-05
ENSBTAG00000016032	931	8	72	0.484468	3.87262	2.99884	Up	1.24e-12	2.91e-12
ENSBTAG00000009434	1527	85	765	3.13837	25.0867	2.99884	Up	6e-121	5.72e-120
ENSBTAG00000031355	2758	2	18	0.0408846	0.326814	2.99884	Up	0.000591636	0.000930848
ENSBTAG00000037526	625	13	117	1.1727	9.37406	2.99884	Up	9.76e-20	2.82e-19
ENSBTAG00000046750	2188	73	657	1.88105	15.0363	2.99884	Up	4.1e-104	3.5e-103
ENSBTAG00000014930	2218	1028	9245	26.131	208.721	2.99774	Up	0	0
ENSBTAG00000009997	3178	34	305	0.603184	4.80582	2.99411	Up	4.09e-49	2.04e-48
ENSBTAG00000020658	2869	22	197	0.432331	3.43841	2.99153	Up	3.21e-32	1.22e-31
ENSBTAG00000038128	1218	28	250	1.29609	10.2781	2.98734	Up	1.93e-40	8.44e-40
ENSBTAG00000019669	3390	110	978	1.82944	14.4464	2.98124	Up	3.03e-153	3.44e-152
ENSBTAG00000005604	1779	16	142	0.507071	3.997	2.97866	Up	1.61e-23	5.13e-23
ENSBTAG00000006349	3559	106	935	1.6792	13.1554	2.96981	Up	4.99e-146	5.45e-145
ENSBTAG00000004248	1637	95	835	3.2719	25.5423	2.96469	Up	2.25e-130	2.27e-129
ENSBTAG00000037951	1866	8	70	0.241715	1.87849	2.95819	Up	3.59e-12	8.29e-12
ENSBTAG00000039486	626	12	105	1.08077	8.39918	2.95819	Up	1.26e-17	3.42e-17
ENSBTAG00000047680	1910	34	297	1.00362	7.78655	2.95577	Up	2.83e-47	1.37e-46
ENSBTAG00000010362	1651	21	183	0.717128	5.55042	2.95229	Up	1.17e-29	4.22e-29
ENSBTAG00000017863	1168	48	418	2.31698	17.9207	2.95131	Up	8.39e-66	5.05e-65
ENSBTAG00000007850	2917	31	269	0.59917	4.61783	2.94618	Up	7.96e-43	3.61e-42
ENSBTAG00000025161	834	128	1109	8.65303	66.5867	2.94396	Up	2.27e-171	2.86e-170
ENSBTAG00000009477	1394	82	709	3.31647	25.4686	2.941	Up	4.41e-110	3.95e-109
ENSBTAG00000013921	1568	24450	211129	879.138	6742.54	2.93913	Up	0	0
ENSBTAG00000004189	2619	136	1174	2.92771	22.4468	2.93867	Up	5.57e-181	7.28e-180
ENSBTAG00000011343	1190	19	163	0.900184	6.85903	2.92971	Up	2.23e-26	7.56e-26
ENSBTAG00000005504	675	34	291	2.83988	21.5879	2.92632	Up	6.69e-46	3.18e-45
ENSBTAG00000007378	2357	54	462	1.29169	9.81531	2.92577	Up	6.12e-72	3.92e-71
ENSBTAG00000006276	2510	244	2077	5.48076	41.4366	2.91846	Up	0	0
ENSBTAG00000014005	5589	119	1012	1.20043	9.0671	2.91709	Up	4.2e-155	4.83e-154
ENSBTAG00000021013	2019	6	51	0.167548	1.2649	2.91637	Up	4.43e-09	9.15e-09
ENSBTAG00000010786	8986	918	7792	5.75971	43.4214	2.91434	Up	0	0
ENSBTAG00000009696	2625	11191	94740	240.361	1807.28	2.91055	Up	0	0
ENSBTAG00000009214	1638	138	1167	4.74996	35.6762	2.90898	Up	4.42e-178	5.69e-177
ENSBTAG00000012894	4746	18	152	0.21383	1.60375	2.90691	Up	1.65e-24	5.36e-24
ENSBTAG00000009834	3951	3	25	0.0428094	0.316851	2.88781	Up	5.74e-05	9.71e-05
ENSBTAG00000046768	917	10	83	0.61483	4.53242	2.88202	Up	7.16e-14	1.75e-13
ENSBTAG00000039015	2264	14	116	0.348639	2.56569	2.87954	Up	7.39e-19	2.08e-18
ENSBTAG00000001618	5471	1862	15415	19.1883	141.091	2.87832	Up	0	0
ENSBTAG00000016754	1740	115	951	3.72626	27.3686	2.87672	Up	8.11e-144	8.79e-143
ENSBTAG00000009302	891	149	1232	9.42829	69.2396	2.87653	Up	9.11e-186	1.22e-184
ENSBTAG00000018200	489	4	33	0.461185	3.3793	2.87331	Up	3.4e-06	6.16e-06
ENSBTAG00000011772	2676	69	569	1.45374	10.6475	2.87267	Up	1.29e-86	9.51e-86
ENSBTAG00000046176	10000	613	5050	3.45609	25.2879	2.87124	Up	0	0
ENSBTAG00000014417	1541	470	3862	17.1957	125.496	2.86753	Up	0	0
ENSBTAG00000020538	2943	14	115	0.268202	1.95672	2.86705	Up	1.25e-18	3.5e-18
ENSBTAG00000001511	2229	161	1321	4.0723	29.6766	2.86541	Up	2.89e-198	4.08e-197
ENSBTAG00000019927	1558	1072	8788	38.7929	282.452	2.86414	Up	0	0
ENSBTAG00000030424	2729	46	375	0.950339	6.88097	2.8561	Up	2.66e-57	1.45e-56
ENSBTAG00000019203	466	218	1777	26.3752	190.952	2.85596	Up	3.75e-265	6.62e-264
ENSBTAG00000022058	7007	233	1898	1.87477	13.5639	2.85499	Up	5.6e-283	1.05e-281
ENSBTAG00000012820	929	16	130	0.971021	7.00728	2.85128	Up	8.93e-21	2.65e-20
ENSBTAG00000007881	1422	29	235	1.1498	8.27542	2.84745	Up	2.28e-36	9.37e-36
ENSBTAG00000014119	2194	39	315	1.0022	7.18945	2.84272	Up	3.72e-48	1.82e-47
ENSBTAG00000018841	2844	78	628	1.54628	11.0574	2.83813	Up	2.97e-94	2.33e-93
ENSBTAG00000018395	5584	368	2961	3.71558	26.5531	2.83722	Up	0	0
ENSBTAG00000008645	2068	250	2005	6.81575	48.5496	2.83251	Up	2.19e-296	4.3e-295
ENSBTAG00000009055	4657	299	2396	3.61984	25.7634	2.83132	Up	0	0
ENSBTAG00000014878	343	715	5727	117.527	836.093	2.83068	Up	0	0
ENSBTAG00000045708	1137	10	80	0.495866	3.52331	2.82891	Up	3.44e-13	8.25e-13
ENSBTAG00000006078	755	4	32	0.298702	2.12239	2.82891	Up	5.76e-06	1.03e-05
ENSBTAG00000014016	1761	5	40	0.160079	1.13742	2.82891	Up	3.49e-07	6.64e-07
ENSBTAG00000006999	15265	5025	40081	18.5594	131.481	2.82463	Up	0	0
ENSBTAG00000046014	1547	57	451	2.07735	14.5985	2.81301	Up	1.54e-67	9.41e-67
ENSBTAG00000023289	1478	10	79	0.381461	2.67654	2.81076	Up	5.8e-13	1.38e-12
ENSBTAG00000003476	3580	2184	17236	34.3949	241.088	2.80929	Up	0	0
ENSBTAG00000005615	2047	115	907	3.16741	22.1876	2.80838	Up	6.78e-134	6.94e-133
ENSBTAG00000007531	1297	7	55	0.304286	2.12346	2.80292	Up	2.27e-09	4.74e-09
ENSBTAG00000014861	3817	674	5291	9.95548	69.4125	2.80163	Up	0	0
ENSBTAG00000008105	894	143	1122	9.01826	62.8459	2.8009	Up	9.44e-165	1.14e-163
ENSBTAG00000001514	1445	69	541	2.69219	18.7478	2.79987	Up	2.65e-80	1.84e-79
ENSBTAG00000012742	1338	6	47	0.252825	1.75899	2.79854	Up	3.63e-08	7.24e-08
ENSBTAG00000020649	3707	28	219	0.425853	2.95831	2.79634	Up	2.19e-33	8.53e-33
ENSBTAG00000006679	1599	64	500	2.25661	15.6583	2.7947	Up	3.35e-74	2.2e-73
ENSBTAG00000020263	1219	92	718	4.25509	29.4946	2.79319	Up	9.21e-106	7.95e-105
ENSBTAG00000044017	660	154	1192	13.1553	90.4387	2.78129	Up	1.23e-173	1.56e-172
ENSBTAG00000018941	2630	38	294	0.814615	5.59775	2.78066	Up	4.68e-44	2.16e-43
ENSBTAG00000007268	3897	267	2061	3.86283	26.4831	2.77734	Up	2.12e-298	4.19e-297
ENSBTAG00000033186	2365	499	3849	11.8958	81.4964	2.77628	Up	0	0
ENSBTAG00000000945	3010	24	185	0.449541	3.07771	2.77533	Up	3.24e-28	1.14e-27
ENSBTAG00000014003	1010	428	3287	23.8917	162.967	2.77	Up	0	0
ENSBTAG00000025005	1858	26	199	0.788955	5.36326	2.7651	Up	3.95e-30	1.44e-29
ENSBTAG00000021735	2083	29	221	0.784934	5.31282	2.75883	Up	3.18e-33	1.24e-32
ENSBTAG00000033008	1377	2969	22526	121.563	819.166	2.75245	Up	0	0
ENSBTAG00000018474	2611	113	856	2.44003	16.4168	2.7502	Up	9.94e-124	9.64e-123
ENSBTAG00000008096	2020	40	303	1.11643	7.51126	2.75016	Up	7.54e-45	3.52e-44
ENSBTAG00000010166	997	9	68	0.508946	3.41535	2.74645	Up	4.3e-11	9.58e-11
ENSBTAG00000018707	2276	6496	48864	160.916	1075.07	2.74006	Up	0	0
ENSBTAG00000030493	859	6	45	0.393806	2.62326	2.7358	Up	1.03e-07	2.01e-07
ENSBTAG00000016424	1993	4	30	0.113156	0.753765	2.7358	Up	1.64e-05	2.87e-05
ENSBTAG00000008182	3218	85	636	1.48921	9.89676	2.7324	Up	9.57e-92	7.38e-91
ENSBTAG00000018167	2030	354	2640	9.83177	65.1223	2.72763	Up	0	0
ENSBTAG00000021741	2815	275	2047	5.50781	36.4134	2.72492	Up	1.93e-290	3.7e-289
ENSBTAG00000008593	705	7	52	0.559801	3.69348	2.722	Up	1.08e-08	2.19e-08
ENSBTAG00000017473	4755	33	245	0.39128	2.5801	2.72116	Up	3.69e-36	1.51e-35
ENSBTAG00000003581	1143	216	1599	10.6545	70.0526	2.71698	Up	1.37e-226	2.19e-225
ENSBTAG00000019513	1402	15	111	0.603209	3.96458	2.71644	Up	4.05e-17	1.09e-16
ENSBTAG00000009353	1875	15	111	0.451039	2.96445	2.71644	Up	4.05e-17	1.09e-16
ENSBTAG00000019707	3021	35	258	0.653193	4.27652	2.71086	Up	7.51e-38	3.17e-37
ENSBTAG00000011869	901	8059	59183	504.291	3289.23	2.70542	Up	0	0
ENSBTAG00000034883	2611	6	44	0.129559	0.843855	2.70338	Up	1.72e-07	3.33e-07
ENSBTAG00000021687	2520	44	322	0.984411	6.39848	2.7004	Up	1.13e-46	5.43e-46
ENSBTAG00000021581	4942	571	4168	6.51415	42.2325	2.6967	Up	0	0
ENSBTAG00000000623	1784	11	80	0.347634	2.24552	2.69141	Up	1.38e-12	3.23e-12
ENSBTAG00000047374	850	4	29	0.265317	1.70844	2.68689	Up	2.76e-05	4.74e-05
ENSBTAG00000039329	994	4	29	0.226881	1.46094	2.68689	Up	2.76e-05	4.74e-05
ENSBTAG00000016220	2120	137	992	3.64342	23.4314	2.68508	Up	1.69e-139	1.8e-138
ENSBTAG00000039958	3546	1221	8830	19.4134	124.693	2.68326	Up	0	0
ENSBTAG00000019303	474	31	224	3.68729	23.6642	2.68207	Up	1.07e-32	4.09e-32
ENSBTAG00000009050	1658	359	2592	12.2077	78.2839	2.68092	Up	0	0
ENSBTAG00000030499	4009	361	2604	5.07686	32.5257	2.67957	Up	0	0
ENSBTAG00000001120	2597	1275	9162	27.6798	176.661	2.67408	Up	0	0
ENSBTAG00000046162	1506	27	194	1.0108	6.45058	2.67394	Up	2e-28	7.04e-28
ENSBTAG00000000040	1721	57	409	1.86732	11.9005	2.67198	Up	3.33e-58	1.84e-57
ENSBTAG00000010008	2136	19	136	0.501507	3.1883	2.66845	Up	2.63e-20	7.73e-20
ENSBTAG00000019741	3441	29	207	0.475158	3.01236	2.66442	Up	4.02e-30	1.47e-29
ENSBTAG00000021813	1488	73	520	2.76595	17.4994	2.66146	Up	3.01e-73	1.96e-72
ENSBTAG00000003711	4846	1431	10191	16.6487	105.306	2.66111	Up	0	0
ENSBTAG00000030974	1470	2597	18482	99.6045	629.584	2.66011	Up	0	0
ENSBTAG00000015416	1052	251	1782	13.4519	84.823	2.65665	Up	2.98e-246	5e-245
ENSBTAG00000006039	1111	286	2030	14.5136	91.4963	2.6563	Up	3.26e-280	6.05e-279
ENSBTAG00000018352	1671	191	1354	6.44438	40.5755	2.6545	Up	2.14e-187	2.88e-186
ENSBTAG00000013980	1136	24	170	1.19113	7.49363	2.65334	Up	6.88e-25	2.26e-24
ENSBTAG00000002025	1566	37	262	1.33209	8.37783	2.65288	Up	1.47e-37	6.16e-37
ENSBTAG00000016736	524	13	92	1.39874	8.79181	2.65203	Up	4.42e-14	1.09e-13
ENSBTAG00000007193	767	71	502	5.219	32.7741	2.65071	Up	1.83e-70	1.16e-69
ENSBTAG00000032331	2600	176	1242	3.81649	23.9205	2.64793	Up	1.38e-171	1.74e-170
ENSBTAG00000015296	7131	516	3614	4.07966	25.3781	2.63707	Up	0	0
ENSBTAG00000040356	1623	3	21	0.104214	0.647922	2.63627	Up	0.000470042	0.00074695
ENSBTAG00000007417	1131	58	404	2.89128	17.8871	2.62914	Up	1.57e-56	8.52e-56
ENSBTAG00000031583	561	26	181	2.61297	16.1561	2.62832	Up	3.77e-26	1.27e-25
ENSBTAG00000020490	1758	24	167	0.769692	4.75685	2.62765	Up	3.13e-24	1.01e-23
ENSBTAG00000025308	2760	47	327	0.960093	5.93281	2.62747	Up	5.01e-46	2.39e-45
ENSBTAG00000006846	1623	272	1887	9.44876	58.2204	2.62333	Up	4.54e-257	7.84e-256
ENSBTAG00000008545	1994	136	936	3.84537	23.5057	2.61181	Up	7.88e-128	7.83e-127
ENSBTAG00000015086	998	8	55	0.451943	2.75965	2.61027	Up	8.73e-09	1.78e-08
ENSBTAG00000016629	4065	182	1249	2.52427	15.3859	2.60768	Up	1.13e-169	1.41e-168
ENSBTAG00000047975	906	62	425	3.85823	23.49	2.60603	Up	7.99e-59	4.46e-58
ENSBTAG00000024928	2169	105	718	2.72932	16.5763	2.60251	Up	4.4e-98	3.56e-97
ENSBTAG00000020223	1874	3457	23604	104.005	630.722	2.60035	Up	0	0
ENSBTAG00000021090	4545	181	1235	2.24527	13.6068	2.59936	Up	3.34e-167	4.12e-166
ENSBTAG00000005431	1659	1174	8009	39.8975	241.743	2.5991	Up	0	0
ENSBTAG00000047491	5443	1376	9369	14.2529	86.1939	2.59633	Up	0	0
ENSBTAG00000011173	1482	184	1252	6.99994	42.3037	2.59537	Up	3.43e-169	4.27e-168
ENSBTAG00000014465	2951	134	911	2.56012	15.4586	2.59413	Up	1.54e-123	1.49e-122
ENSBTAG00000006081	1537	24	163	0.880363	5.3105	2.59268	Up	2.33e-23	7.39e-23
ENSBTAG00000012032	2616	247	1677	5.32333	32.1009	2.59221	Up	1.11e-225	1.75e-224
ENSBTAG00000007211	1128	228	1546	11.3959	68.6313	2.59035	Up	4.91e-208	7.23e-207
ENSBTAG00000011912	3338	264	1790	4.45905	26.8527	2.59026	Up	1.47e-240	2.43e-239
ENSBTAG00000000377	1965	13	88	0.372997	2.24255	2.5879	Up	3.33e-13	7.97e-13
ENSBTAG00000021481	2255	95	643	2.37521	14.2786	2.58773	Up	1.8e-87	1.34e-86
ENSBTAG00000009725	4384	1002	6772	12.8861	77.3514	2.58561	Up	0	0
ENSBTAG00000039652	1221	4	27	0.184701	1.10731	2.5838	Up	7.71e-05	0.00012907
ENSBTAG00000037558	1045	4	27	0.215808	1.29381	2.5838	Up	7.71e-05	0.000129083
ENSBTAG00000011581	10854	4	27	0.0207776	0.124565	2.5838	Up	7.71e-05	0.000129057
ENSBTAG00000037533	5519	307	2066	3.13619	18.7453	2.57944	Up	4.62e-276	8.46e-275
ENSBTAG00000030932	2003	11	74	0.309625	1.85	2.57893	Up	2.88e-11	6.45e-11
ENSBTAG00000046307	1592	474	3172	16.7865	99.7727	2.57135	Up	0	0
ENSBTAG00000016109	1509	56	374	2.0923	12.4109	2.56845	Up	3.79e-51	1.92e-50
ENSBTAG00000002624	2628	166	1106	3.56129	21.0742	2.56501	Up	9.75e-148	1.08e-146
ENSBTAG00000012757	2428	81	539	1.88088	11.1163	2.5632	Up	7.83e-73	5.09e-72
ENSBTAG00000010664	3183	234	1557	4.1448	24.4948	2.5631	Up	4.73e-207	6.92e-206
ENSBTAG00000020520	1372	95	630	3.90386	22.9937	2.55826	Up	1.15e-84	8.36e-84
ENSBTAG00000005353	2236	35688	236570	899.86	5297.97	2.55767	Up	0	0
ENSBTAG00000017183	1504	1640	10870	61.4781	361.912	2.5575	Up	0	0
ENSBTAG00000011316	2608	24	159	0.518834	3.05289	2.55683	Up	1.71e-22	5.33e-22
ENSBTAG00000000561	2287	32	212	0.788875	4.64185	2.55683	Up	1.64e-29	5.92e-29
ENSBTAG00000001303	1906	2330	15414	68.9219	404.962	2.55475	Up	0	0
ENSBTAG00000015032	2790	161	1065	3.25346	19.1147	2.55463	Up	1.09e-141	1.18e-140
ENSBTAG00000012377	952	89	588	5.27081	30.9287	2.55285	Up	6e-79	4.13e-78
ENSBTAG00000006345	2284	156	1030	3.85082	22.582	2.55194	Up	6.26e-137	6.56e-136
ENSBTAG00000039524	849	5	33	0.332037	1.94638	2.55138	Up	1.29e-05	2.27e-05
ENSBTAG00000021487	1248	25	165	1.12941	6.62051	2.55138	Up	3.1e-23	9.79e-23
ENSBTAG00000011667	1287	12	79	0.525687	3.07376	2.54773	Up	8.41e-12	1.92e-11
ENSBTAG00000006132	3822	172	1132	2.53724	14.8312	2.54731	Up	5.26e-150	5.9e-149
ENSBTAG00000025803	1561	91	597	3.28672	19.1511	2.5427	Up	8.86e-80	6.15e-79
ENSBTAG00000011156	3716	62	406	0.940677	5.47107	2.54005	Up	1.02e-54	5.38e-54
ENSBTAG00000016915	4080	459	2984	6.34274	36.6235	2.52959	Up	0	0
ENSBTAG00000018294	1075	6	39	0.314679	1.81668	2.52935	Up	2.19e-06	4.01e-06
ENSBTAG00000000477	2577	6	39	0.131269	0.75783	2.52935	Up	2.19e-06	4.01e-06
ENSBTAG00000045857	881	136	883	8.70337	50.1888	2.52772	Up	2.13e-116	1.99e-115
ENSBTAG00000004770	5505	388	2514	3.97373	22.8681	2.52477	Up	0	0
ENSBTAG00000048230	2724	15	97	0.310462	1.78314	2.52193	Up	4.71e-14	1.16e-13
ENSBTAG00000015698	4588	481	3100	5.9108	33.8345	2.51707	Up	0	0
ENSBTAG00000036260	1882	9	58	0.269617	1.54323	2.51697	Up	6.88e-09	1.41e-08
ENSBTAG00000003894	3081	58	373	1.06136	6.06232	2.51396	Up	7.81e-50	3.91e-49
ENSBTAG00000046814	1540	34	218	1.24475	7.08855	2.50963	Up	1.05e-29	3.79e-29
ENSBTAG00000015043	2030	134	859	3.72163	21.1894	2.50934	Up	2.33e-112	2.11e-111
ENSBTAG00000015926	1977	355	2273	10.1239	57.5724	2.50762	Up	5.03e-294	9.81e-293
ENSBTAG00000001308	2410	5	32	0.116971	0.664898	2.50698	Up	2.14e-05	3.71e-05
ENSBTAG00000019212	1635	24	153	0.827595	4.68593	2.50134	Up	3.34e-21	1e-20
ENSBTAG00000009677	3041	38	242	0.704517	3.98493	2.49985	Up	1.13e-32	4.33e-32
ENSBTAG00000019947	2282	22	140	0.54354	3.07209	2.49876	Up	1.69e-19	4.85e-19
ENSBTAG00000010515	2290	570	3625	14.0334	79.2673	2.49786	Up	0	0
ENSBTAG00000015273	3880	393	2498	5.71065	32.2391	2.49708	Up	0	0
ENSBTAG00000007484	1957	395	2510	11.3797	64.2251	2.49667	Up	0	0
ENSBTAG00000030805	739	374	2374	28.5333	160.864	2.49512	Up	2e-305	3.99e-304
ENSBTAG00000011970	3252	131	830	2.27115	12.7805	2.49246	Up	8.39e-108	7.35e-107
ENSBTAG00000023028	9983	44	278	0.248494	1.39446	2.48842	Up	4.02e-37	1.68e-36
ENSBTAG00000001721	1111	733	4628	37.1976	208.594	2.48742	Up	0	0
ENSBTAG00000017866	2749	1027	6479	21.063	118.02	2.48625	Up	0	0
ENSBTAG00000011437	2319	242	1524	5.88354	32.9083	2.4837	Up	1.24e-195	1.73e-194
ENSBTAG00000015527	5249	237	1489	2.54564	14.205	2.4803	Up	6.96e-191	9.49e-190
ENSBTAG00000016739	2709	18	113	0.374617	2.08877	2.47917	Up	7.18e-16	1.86e-15
ENSBTAG00000011659	1722	29	182	0.949488	5.29249	2.47873	Up	1.04e-24	3.39e-24
ENSBTAG00000008592	1438	19	119	0.744936	4.14391	2.4758	Up	1.28e-16	3.41e-16
ENSBTAG00000013730	1950	4	25	0.115651	0.641988	2.47277	Up	0.000212136	0.000344764
ENSBTAG00000026796	1101	12	75	0.614495	3.41111	2.47277	Up	6.11e-11	1.35e-10
ENSBTAG00000016886	397	4	25	0.56806	3.15334	2.47277	Up	0.000212136	0.000344729
ENSBTAG00000022161	3403	8	50	0.132542	0.735749	2.47277	Up	1.07e-07	2.08e-07
ENSBTAG00000006907	20768	13472	84119	36.5731	202.825	2.47138	Up	0	0
ENSBTAG00000008172	2030	562	3506	15.6086	86.4844	2.4701	Up	0	0
ENSBTAG00000014093	1740	1624	10105	52.6213	290.81	2.46636	Up	0	0
ENSBTAG00000006084	2954	1669	10372	31.8545	175.822	2.46455	Up	0	0
ENSBTAG00000031598	2009	848	5267	23.798	131.282	2.46376	Up	0	0
ENSBTAG00000003217	1628	69	428	2.38957	13.1647	2.46185	Up	1.24e-55	6.66e-55
ENSBTAG00000045649	368	5	31	0.766031	4.21828	2.46118	Up	3.52e-05	6.02e-05
ENSBTAG00000011532	3288	167	1035	2.86358	15.7627	2.46062	Up	4.83e-132	4.91e-131
ENSBTAG00000011482	3255	203	1258	3.51617	19.3531	2.46049	Up	4.35e-160	5.14e-159
ENSBTAG00000016656	5599	105	649	1.05731	5.80438	2.45674	Up	2.65e-83	1.89e-82
ENSBTAG00000002178	5238	139	858	1.49615	8.20245	2.4548	Up	1.8e-109	1.6e-108
ENSBTAG00000039050	2162	35	216	0.912718	5.00288	2.45452	Up	9.57e-29	3.4e-28
ENSBTAG00000005666	3034	214	1317	3.9767	21.7366	2.45048	Up	9.97e-167	1.23e-165
ENSBTAG00000001602	3483	180	1107	2.91369	15.9153	2.4495	Up	2.26e-140	2.42e-139
ENSBTAG00000014603	2593	28	172	0.608807	3.3216	2.44782	Up	4.07e-23	1.28e-22
ENSBTAG00000000133	1303	65	394	2.81251	15.1417	2.4286	Up	1.46e-50	7.33e-50
ENSBTAG00000011424	2116	68362	414298	1821.48	9804.35	2.42831	Up	0	0
ENSBTAG00000017655	2110	1152	6966	30.7818	165.319	2.4251	Up	0	0
ENSBTAG00000015743	1403	412	2476	16.5563	88.372	2.41621	Up	1e-306	2e-305
ENSBTAG00000005314	2598	532	3196	11.5451	61.6012	2.41568	Up	0	0
ENSBTAG00000015520	2268	6	36	0.149153	0.794843	2.41387	Up	9.75e-06	1.72e-05
ENSBTAG00000018064	831	4	24	0.271383	1.44621	2.41387	Up	0.000349524	0.000559667
ENSBTAG00000011733	1545	6	36	0.218951	1.1668	2.41387	Up	9.75e-06	1.72e-05
ENSBTAG00000021113	1501	4	24	0.150246	0.800668	2.41387	Up	0.000349524	0.000559612
ENSBTAG00000031020	3075	4	24	0.0733397	0.39083	2.41387	Up	0.000349524	0.000559557
ENSBTAG00000017489	2373	4	24	0.0950357	0.506448	2.41387	Up	0.000349524	0.000559501
ENSBTAG00000001066	2583	8	48	0.174618	0.930548	2.41387	Up	2.86e-07	5.46e-07
ENSBTAG00000047238	3459	20	120	0.32599	1.73721	2.41387	Up	2.63e-16	6.92e-16
ENSBTAG00000038085	1636	16	96	0.551393	2.93839	2.41387	Up	2.6e-13	6.26e-13
ENSBTAG00000019453	855	18	108	1.18695	6.32528	2.41387	Up	8.26e-15	2.08e-14
ENSBTAG00000017594	2832	113	676	2.24962	11.953	2.40961	Up	8.41e-85	6.1e-84
ENSBTAG00000008091	1752	145	867	4.66615	24.7803	2.40889	Up	3.13e-108	2.75e-107
ENSBTAG00000007208	1178	129	771	6.17403	32.7741	2.40827	Up	2.06e-96	1.64e-95
ENSBTAG00000008350	3114	215	1281	3.89264	20.5993	2.40377	Up	1.18e-158	1.38e-157
ENSBTAG00000013235	1774	391	2325	12.4265	65.6283	2.4009	Up	5.42e-286	1.03e-284
ENSBTAG00000005990	3030	653	3881	12.1505	64.1391	2.40019	Up	0	0
ENSBTAG00000003334	1649	17	101	0.581236	3.06706	2.39966	Up	7.53e-14	1.84e-13
ENSBTAG00000019210	2970	797	4719	15.1296	79.5638	2.39474	Up	0	0
ENSBTAG00000011786	3980	386	2281	5.468	28.6988	2.39191	Up	2.19e-279	4.05e-278
ENSBTAG00000017370	6402	30	177	0.264198	1.38446	2.38963	Up	3.92e-23	1.24e-22
ENSBTAG00000039682	4181	453	2670	6.10861	31.9781	2.38817	Up	0	0
ENSBTAG00000010361	3398	257	1514	4.26417	22.3113	2.38744	Up	1.1e-185	1.46e-184
ENSBTAG00000038619	1830	95	558	2.92683	15.2688	2.38318	Up	2.07e-69	1.29e-68
ENSBTAG00000015049	1477	525	3076	20.0403	104.286	2.37958	Up	0	0
ENSBTAG00000009064	2886	27	158	0.527463	2.74146	2.37781	Up	1.09e-20	3.21e-20
ENSBTAG00000016013	2420	44	257	1.02509	5.31789	2.3751	Up	1.06e-32	4.08e-32
ENSBTAG00000007215	1352	507	2952	21.1425	109.336	2.37055	Up	0	0
ENSBTAG00000003845	2082	80	464	2.16638	11.1599	2.36496	Up	1.73e-57	9.49e-57
ENSBTAG00000001349	3318	2174	12609	36.9409	190.294	2.36494	Up	0	0
ENSBTAG00000018887	3548	953	5517	15.1438	77.8648	2.36225	Up	0	0
ENSBTAG00000017448	2060	322	1863	8.81278	45.2864	2.36141	Up	3.98e-225	6.27e-224
ENSBTAG00000021508	2207	1104	6380	28.2027	144.757	2.35973	Up	0	0
ENSBTAG00000001851	1937	9	52	0.261961	1.3443	2.35943	Up	1.31e-07	2.55e-07
ENSBTAG00000007755	1448	4	23	0.155746	0.795392	2.35247	Up	0.000573154	0.000902999
ENSBTAG00000011602	3505	8	46	0.128685	0.657191	2.35247	Up	7.58e-07	1.42e-06
ENSBTAG00000003275	3408	230	1321	3.80498	19.41	2.35084	Up	2.43e-159	2.87e-158
ENSBTAG00000019847	1835	43	246	1.32116	6.71306	2.34516	Up	6.4e-31	2.37e-30
ENSBTAG00000006563	2364	1318	7523	31.4335	159.355	2.34187	Up	0	0
ENSBTAG00000016496	1320	20	114	0.854241	4.32467	2.33987	Up	4.73e-15	1.2e-14
ENSBTAG00000007434	3162	282	1607	5.02819	25.4493	2.33951	Up	2.51e-192	3.43e-191
ENSBTAG00000006541	3152	5971	34017	106.803	540.42	2.33912	Up	0	0
ENSBTAG00000007835	1834	56	319	1.72152	8.7099	2.33897	Up	1.6e-39	6.92e-39
ENSBTAG00000003152	903	49	279	3.05938	15.4717	2.33832	Up	9.5e-35	3.8e-34
ENSBTAG00000018422	1808	13	74	0.405387	2.04953	2.33793	Up	3.24e-10	6.98e-10
ENSBTAG00000018416	1364	22	125	0.909354	4.58899	2.33526	Up	2.45e-16	6.44e-16
ENSBTAG00000010452	1785	384	2180	12.1288	61.1561	2.33406	Up	1.72e-259	2.97e-258
ENSBTAG00000010392	1371	27	153	1.11033	5.58825	2.33141	Up	1.19e-19	3.42e-19
ENSBTAG00000046450	661	90	509	7.67654	38.5601	2.32858	Up	8.77e-62	5.03e-61
ENSBTAG00000019658	2611	312	1763	6.73709	33.8117	2.32733	Up	1.66e-209	2.47e-208
ENSBTAG00000009995	5339	179	1011	1.89024	9.48229	2.32666	Up	6.76e-121	6.43e-120
ENSBTAG00000014103	2554	8	45	0.176601	0.882294	2.32076	Up	1.23e-06	2.28e-06
ENSBTAG00000019315	1708	45	253	1.48542	7.41745	2.32005	Up	2.26e-31	8.45e-31
ENSBTAG00000019314	3246	434	2438	7.53817	37.6103	2.31884	Up	1.03e-287	1.97e-286
ENSBTAG00000021512	2009	135	757	3.7886	18.8685	2.31625	Up	1.73e-90	1.31e-89
ENSBTAG00000010913	853	10	56	0.66096	3.28746	2.31434	Up	5.98e-08	1.18e-07
ENSBTAG00000014764	812	296	1657	20.5523	102.185	2.31382	Up	1.15e-195	1.61e-194
ENSBTAG00000000044	3137	279	1561	5.01434	24.9178	2.31305	Up	2.29e-184	3.04e-183
ENSBTAG00000006707	2651	76	424	1.61632	8.00899	2.3089	Up	3.12e-51	1.59e-50
ENSBTAG00000019002	2397	16	89	0.376337	1.85928	2.30465	Up	7.54e-12	1.72e-11
ENSBTAG00000010365	1716	95	528	3.12127	15.4077	2.30345	Up	3.21e-63	1.87e-62
ENSBTAG00000023929	2456	171	950	3.92547	19.3694	2.30284	Up	2.47e-112	2.24e-111
ENSBTAG00000010987	3601	31	172	0.485359	2.39181	2.30098	Up	1.34e-21	4.07e-21
ENSBTAG00000024240	2128	443	2455	11.737	57.7699	2.29926	Up	8.96e-287	1.71e-285
ENSBTAG00000033702	3293	49	271	0.838936	4.12097	2.29635	Up	4.19e-33	1.62e-32
ENSBTAG00000037661	907	19	105	1.18106	5.79701	2.29523	Up	1.1e-13	2.68e-13
ENSBTAG00000011043	1502	79	436	2.96539	14.5358	2.29332	Up	3.2e-52	1.64e-51
ENSBTAG00000019244	1382	26	143	1.06069	5.18143	2.28834	Up	4.39e-18	1.21e-17
ENSBTAG00000004863	2950	10	55	0.191118	0.933603	2.28834	Up	9.64e-08	1.88e-07
ENSBTAG00000004115	2938	436	2397	8.3668	40.8543	2.28774	Up	2.33e-278	4.29e-277
ENSBTAG00000012718	1338	43	236	1.81191	8.83238	2.28529	Up	7.28e-29	2.59e-28
ENSBTAG00000018975	3874	23	126	0.334728	1.62867	2.28263	Up	4.7e-16	1.23e-15
ENSBTAG00000007090	6096	4629	25349	42.8121	208.227	2.28207	Up	0	0
ENSBTAG00000011178	1941	17	93	0.493796	2.39927	2.28061	Up	3.46e-12	8.01e-12
ENSBTAG00000019432	993	63	344	3.57697	17.3473	2.2779	Up	3.24e-41	1.44e-40
ENSBTAG00000019915	2638	13342	72839	285.148	1382.65	2.27765	Up	0	0
ENSBTAG00000013863	2021	2403	13088	67.0366	324.286	2.27425	Up	0	0
ENSBTAG00000012695	2068	18	98	0.490734	2.373	2.2737	Up	9.91e-13	2.34e-12
ENSBTAG00000017450	2308	199	1083	4.86118	23.4971	2.2731	Up	7.76e-126	7.61e-125
ENSBTAG00000002566	3933	166	903	2.37963	11.497	2.27245	Up	3.47e-105	2.99e-104
ENSBTAG00000018598	1400	13046	70962	525.38	2538.16	2.27235	Up	0	0
ENSBTAG00000002880	1942	198	1076	5.74831	27.745	2.27102	Up	6.75e-125	6.58e-124
ENSBTAG00000024647	2185	7	38	0.180622	0.870871	2.26948	Up	1.16e-05	2.03e-05
ENSBTAG00000006538	1148	14	76	0.68756	3.31508	2.26948	Up	3.84e-10	8.26e-10
ENSBTAG00000010609	3060	7	38	0.128974	0.621848	2.26948	Up	1.16e-05	2.03e-05
ENSBTAG00000020810	2604	33	179	0.714492	3.44218	2.26833	Up	4.63e-22	1.42e-21
ENSBTAG00000014567	3598	309	1675	4.84197	23.3118	2.26739	Up	5.15e-193	7.09e-192
ENSBTAG00000031267	2586	41	222	0.893881	4.29879	2.26578	Up	5.64e-27	1.94e-26
ENSBTAG00000000156	640	177	958	15.5926	74.9562	2.26519	Up	4.68e-111	4.21e-110
ENSBTAG00000046122	345	17	92	2.77814	13.3534	2.26501	Up	5.55e-12	1.28e-11
ENSBTAG00000012317	1376	1072	5797	43.9239	210.963	2.26391	Up	0	0
ENSBTAG00000021407	1435	5	27	0.196446	0.942179	2.26187	Up	0.000250168	0.000403814
ENSBTAG00000003809	3212	45	243	0.789881	3.78837	2.26187	Up	2.51e-29	8.99e-29
ENSBTAG00000007129	6318	174	938	1.55272	7.43438	2.25941	Up	1.92e-108	1.7e-107
ENSBTAG00000012208	1109	72	388	3.66037	17.5195	2.2589	Up	7.85e-46	3.72e-45
ENSBTAG00000045608	717	83	447	6.52655	31.2184	2.258	Up	1.57e-52	8.09e-52
ENSBTAG00000000836	1695	9	48	0.299362	1.41806	2.24395	Up	8.9e-07	1.66e-06
ENSBTAG00000015402	5868	128	682	1.22983	5.81991	2.24254	Up	1.29e-78	8.84e-78
ENSBTAG00000012421	762	33	175	2.44165	11.5002	2.23573	Up	3e-21	9e-21
ENSBTAG00000018419	3364	103	546	1.72626	8.12753	2.23517	Up	4.97e-63	2.89e-62
ENSBTAG00000015891	1470	55	291	2.10945	9.91282	2.23243	Up	2.72e-34	1.08e-33
ENSBTAG00000021145	2466	7	37	0.16004	0.751329	2.23101	Up	1.86e-05	3.24e-05
ENSBTAG00000002985	3132	47	248	0.846059	3.96508	2.22852	Up	2.17e-29	7.79e-29
ENSBTAG00000014612	6002	33	174	0.309986	1.45169	2.22746	Up	4.78e-21	1.43e-20
ENSBTAG00000020060	2857	6140	32154	121.167	563.568	2.2176	Up	0	0
ENSBTAG00000014162	1338	17	89	0.716337	3.33085	2.21718	Up	2.27e-11	5.09e-11
ENSBTAG00000016679	2235	319	1669	8.04707	37.3939	2.21627	Up	4.52e-187	6.08e-186
ENSBTAG00000033217	2090	20259	105989	546.508	2539.43	2.21619	Up	0	0
ENSBTAG00000019498	3485	113	591	1.8281	8.49193	2.21575	Up	2.24e-67	1.37e-66
ENSBTAG00000009029	1243	23	120	1.04323	4.83428	2.21224	Up	7.8e-15	1.97e-14
ENSBTAG00000001346	1317	24	125	1.02742	4.75276	2.20973	Up	2.24e-15	5.75e-15
ENSBTAG00000000958	2073	5	26	0.135986	0.628052	2.20742	Up	0.000403858	0.000644372
ENSBTAG00000007352	3016	117	608	2.18715	10.0947	2.20647	Up	6.45e-69	4e-68
ENSBTAG00000010630	1621	81	420	2.81726	12.9744	2.20331	Up	4.89e-48	2.39e-47
ENSBTAG00000020601	2229	54	280	1.36587	6.29028	2.20331	Up	1.5e-32	5.73e-32
ENSBTAG00000014667	390	27	140	3.90323	17.9757	2.20331	Up	5.32e-17	1.43e-16
ENSBTAG00000014642	1678	39	202	1.31038	6.02811	2.20172	Up	7.04e-24	2.26e-23
ENSBTAG00000009137	1392	17	88	0.688548	3.16567	2.20088	Up	3.61e-11	8.06e-11
ENSBTAG00000005742	465	57	295	6.91109	31.7681	2.20059	Up	3.68e-34	1.46e-33
ENSBTAG00000044022	5559	92	473	0.933073	4.26075	2.19105	Up	1.56e-53	8.12e-53
ENSBTAG00000010303	1608	51	262	1.78817	8.159	2.18991	Up	2.45e-30	8.98e-30
ENSBTAG00000011011	4122	278	1426	3.80243	17.3234	2.18773	Up	1.38e-157	1.61e-156
ENSBTAG00000016095	1827	47	241	1.45039	6.60542	2.18721	Up	5.5e-28	1.92e-27
ENSBTAG00000015177	1614	216	1107	7.54527	34.3452	2.18646	Up	1.16e-122	1.11e-121
ENSBTAG00000000172	1834	20	102	0.61483	2.78498	2.17941	Up	1.33e-12	3.13e-12
ENSBTAG00000020166	5757	414	2110	4.05442	18.353	2.17845	Up	4.9e-231	7.91e-230
ENSBTAG00000012046	1803	281	1430	8.78689	39.7157	2.17628	Up	5.26e-157	6.1e-156
ENSBTAG00000027524	1350	1168	5934	48.7791	220.108	2.17388	Up	0	0
ENSBTAG00000020661	7427	263	1335	1.99649	9.00098	2.17262	Up	2.15e-146	2.35e-145
ENSBTAG00000016520	1055	83	421	4.43558	19.9826	2.17155	Up	2.57e-47	1.24e-46
ENSBTAG00000011885	3710	952	4819	14.4673	65.0436	2.16861	Up	0	0
ENSBTAG00000017135	1684	201	1017	6.72943	30.2413	2.16796	Up	1.15e-111	1.03e-110
ENSBTAG00000005958	3151	34	172	0.608352	2.73339	2.16771	Up	3.49e-20	1.02e-19
ENSBTAG00000014132	4016	37	187	0.519436	2.33168	2.16635	Up	8.39e-22	2.56e-21
ENSBTAG00000009923	3892	285	1440	4.12854	18.5273	2.16595	Up	3.66e-157	4.25e-156
ENSBTAG00000001687	2451	128	646	2.94436	13.1981	2.1643	Up	2.01e-71	1.28e-70
ENSBTAG00000009664	1231	27	136	1.2366	5.53226	2.16149	Up	3.36e-16	8.81e-16
ENSBTAG00000000507	2561	581	2924	12.7906	57.1728	2.16025	Up	0	0
ENSBTAG00000000163	1613	695	3486	24.2926	108.222	2.1554	Up	0	0
ENSBTAG00000038186	867	209	1046	13.591	60.4136	2.15222	Up	9.02e-114	8.26e-113
ENSBTAG00000009449	810	64	320	4.45471	19.7828	2.15084	Up	6.22e-36	2.54e-35
ENSBTAG00000039803	6570	9	45	0.0772328	0.34298	2.15084	Up	3.63e-06	6.57e-06
ENSBTAG00000006859	2193	6	30	0.154254	0.685022	2.15084	Up	0.00017482	0.000285899
ENSBTAG00000039556	1753	418	2088	13.4437	59.6445	2.14946	Up	7.14e-225	1.12e-223
ENSBTAG00000032265	1727	26	129	0.8488	3.74041	2.1397	Up	2.92e-15	7.44e-15
ENSBTAG00000009663	1739	13012	64367	421.861	1853.47	2.13539	Up	0	0
ENSBTAG00000014972	2822	108	534	2.1577	9.47558	2.13472	Up	2.4e-58	1.33e-57
ENSBTAG00000018049	1498	538	2658	20.2486	88.8515	2.13357	Up	4.47e-283	8.39e-282
ENSBTAG00000031715	3530	390	1924	6.22894	27.2931	2.13147	Up	3.37e-205	4.88e-204
ENSBTAG00000020070	5111	87	428	0.959705	4.19334	2.12744	Up	6.76e-47	3.26e-46
ENSBTAG00000019394	2721	56	275	1.16034	5.06088	2.12484	Up	1.19e-30	4.4e-30
ENSBTAG00000017618	3006	74	363	1.38793	6.04699	2.12328	Up	6.35e-40	2.76e-39
ENSBTAG00000018517	3072	546	2678	10.0206	43.6527	2.12309	Up	1.97e-283	3.7e-282
ENSBTAG00000008744	2277	591	2898	14.6335	63.7319	2.12274	Up	1.6e-306	3.2e-305
ENSBTAG00000019988	2210	10	49	0.255113	1.11026	2.12169	Up	1.6e-06	2.96e-06
ENSBTAG00000002846	2055	10	49	0.274355	1.194	2.12169	Up	1.6e-06	2.96e-06
ENSBTAG00000043546	528	4706	22951	502.507	2176.65	2.1149	Up	0	0
ENSBTAG00000015386	1824	8	39	0.24728	1.07068	2.11431	Up	2.08e-05	3.62e-05
ENSBTAG00000007932	2046	15	73	0.413343	1.78665	2.11185	Up	4.47e-09	9.23e-09
ENSBTAG00000018562	1560	258	1250	9.32437	40.1243	2.1054	Up	6.19e-132	6.3e-131
ENSBTAG00000019419	1139	733	3551	36.2831	156.116	2.10525	Up	0	0
ENSBTAG00000020133	2110	351	1697	9.37884	40.2737	2.10236	Up	4.08e-178	5.26e-177
ENSBTAG00000033365	1101	12	58	0.614495	2.63793	2.10193	Up	1.99e-07	3.83e-07
ENSBTAG00000011196	948	320	1537	19.0312	81.1872	2.09289	Up	1.38e-160	1.63e-159
ENSBTAG00000015591	2068	1819	8736	49.5914	211.536	2.09274	Up	0	0
ENSBTAG00000013166	1673	113	542	3.80809	16.2228	2.09088	Up	1.05e-57	5.8e-57
ENSBTAG00000013943	1761	144	690	4.61028	19.6206	2.08944	Up	6.2e-73	4.03e-72
ENSBTAG00000015131	2187	3563	17046	91.8526	390.297	2.08718	Up	0	0
ENSBTAG00000002098	790	548	2620	39.1091	166.072	2.08623	Up	2.88e-271	5.21e-270
ENSBTAG00000009392	1724	9	43	0.294327	1.24897	2.08525	Up	9.13e-06	1.62e-05
ENSBTAG00000000698	7830	1570	7494	11.3048	47.9263	2.08388	Up	0	0
ENSBTAG00000014127	3489	22	105	0.355505	1.50699	2.08373	Up	2.65e-12	6.15e-12
ENSBTAG00000020592	323	13	62	2.26916	9.61194	2.08267	Up	8.83e-08	1.73e-07
ENSBTAG00000014455	8013	240	1142	1.68865	7.13662	2.07937	Up	8e-119	7.55e-118
ENSBTAG00000010978	2214	69	328	1.7571	7.41853	2.07794	Up	2.73e-35	1.11e-34
ENSBTAG00000027213	720	8	38	0.626444	2.64285	2.07684	Up	3.3e-05	5.65e-05
ENSBTAG00000019280	865	8	38	0.521433	2.19983	2.07684	Up	3.3e-05	5.65e-05
ENSBTAG00000016206	2062	126	597	3.44514	14.498	2.07322	Up	1.01e-62	5.84e-62
ENSBTAG00000016401	1914	1265	5982	37.2626	156.504	2.0704	Up	0	0
ENSBTAG00000011392	4385	25739	121715	330.938	1389.94	2.07039	Up	0	0
ENSBTAG00000003857	1037	59	279	3.20773	13.4725	2.07039	Up	4.07e-30	1.49e-29
ENSBTAG00000009126	1565	28	132	1.00871	4.22359	2.06595	Up	5.69e-15	1.44e-14
ENSBTAG00000008293	2204	249	1173	6.3696	26.6507	2.0649	Up	6.29e-121	5.99e-120
ENSBTAG00000023039	1293	328	1544	14.3021	59.7958	2.06382	Up	1.77e-158	2.07e-157
ENSBTAG00000039980	1080	6	28	0.313222	1.29824	2.0513	Up	0.00044214	0.000703994
ENSBTAG00000021872	3209	9	42	0.158124	0.655392	2.0513	Up	1.44e-05	2.52e-05
ENSBTAG00000009717	1501	396	1842	14.8744	61.4512	2.04661	Up	1.08e-186	1.45e-185
ENSBTAG00000020266	1564	14	65	0.50468	2.08113	2.04392	Up	6.14e-08	1.21e-07
ENSBTAG00000006909	3310	33	153	0.562096	2.31465	2.04191	Up	6.72e-17	1.8e-16
ENSBTAG00000030999	1863	60	278	1.81578	7.47229	2.04096	Up	1.7e-29	6.12e-29
ENSBTAG00000004767	2509	19	88	0.42695	1.75632	2.04042	Up	2.78e-10	6.02e-10
ENSBTAG00000013420	1637	27	125	0.929907	3.82369	2.03981	Up	4.82e-14	1.19e-13
ENSBTAG00000017812	3319	54	249	0.917299	3.75676	2.03403	Up	1.81e-26	6.16e-26
ENSBTAG00000018722	3868	1259	5805	18.3512	75.1515	2.03393	Up	0	0
ENSBTAG00000010158	2446	30	138	0.691495	2.82517	2.03055	Up	2.8e-15	7.15e-15
ENSBTAG00000013860	1287	162	745	7.09677	28.9867	2.03016	Up	8.11e-76	5.41e-75
ENSBTAG00000005247	1589	219	1005	7.77042	31.6712	2.0271	Up	1.83e-101	1.52e-100
ENSBTAG00000022489	10103	349	1600	1.9476	7.93033	2.02568	Up	2.69e-160	3.19e-159
ENSBTAG00000004476	1853	48	220	1.46046	5.94524	2.02531	Up	1.95e-23	6.19e-23
ENSBTAG00000020144	1131	19	87	0.947143	3.85193	2.02393	Up	4.35e-10	9.33e-10
ENSBTAG00000021766	1602	155	709	5.45499	22.1618	2.02243	Up	6.86e-72	4.4e-71
ENSBTAG00000017281	3934	81	370	1.16085	4.70966	2.02044	Up	2.93e-38	1.24e-37
ENSBTAG00000006029	4061	2254	10293	31.2929	126.92	2.02002	Up	0	0
ENSBTAG00000016240	2457	365	1663	8.37553	33.8929	2.01673	Up	1.38e-165	1.68e-164
ENSBTAG00000006429	2744	4621	21034	94.9459	383.848	2.01536	Up	0	0
ENSBTAG00000004908	1621	29	132	1.00865	4.07768	2.01533	Up	1.51e-14	3.78e-14
ENSBTAG00000001503	1479	226	1027	8.61519	34.7716	2.01295	Up	1.01e-102	8.48e-102
ENSBTAG00000004043	1577	26	118	0.929536	3.7469	2.01112	Up	4.07e-13	9.72e-13
ENSBTAG00000012818	1965	2120	9617	60.8272	245.075	2.01043	Up	0	0
ENSBTAG00000022244	2716	278	1261	5.77085	23.2492	2.01032	Up	1.68e-125	1.64e-124
ENSBTAG00000045877	794	234	1061	16.6157	66.9139	2.00976	Up	7.54e-106	6.52e-105
ENSBTAG00000002473	1904	103	467	3.04996	12.2821	2.00969	Up	1.51e-47	7.33e-47
ENSBTAG00000007791	1968	32	145	0.916747	3.68948	2.00882	Up	8.76e-16	2.27e-15
ENSBTAG00000008573	1716	729	3301	23.9516	96.3274	2.00782	Up	0	0
ENSBTAG00000005488	2141	636	2877	16.7481	67.2891	2.00638	Up	3.86e-283	7.26e-282
ENSBTAG00000023891	3893	151	683	2.18684	8.78533	2.00625	Up	1.29e-68	8.01e-68
ENSBTAG00000012394	1737	33	149	1.07112	4.29545	2.00369	Up	3.93e-16	1.03e-15
ENSBTAG00000005534	1439	4335	19572	169.845	681.077	2.0036	Up	0	0
ENSBTAG00000002915	1332	8	36	0.338618	1.35338	1.99884	Up	8.18e-05	0.000136706
ENSBTAG00000014968	920	8	36	0.49026	1.95946	1.99884	Up	8.18e-05	0.000136692
ENSBTAG00000013065	1168	10	45	0.482705	1.92926	1.99884	Up	9.85e-06	1.74e-05
ENSBTAG00000005215	1725	26	117	0.849784	3.3964	1.99884	Up	6.32e-13	1.5e-12
ENSBTAG00000011917	6129	226	1016	2.07895	8.30091	1.99742	Up	1.22e-100	1.01e-99
ENSBTAG00000010508	778	442	1981	32.0308	127.505	1.99302	Up	6.76e-194	9.35e-193
ENSBTAG00000009381	2393	27	121	0.636129	2.532	1.99289	Up	2.82e-13	6.77e-13
ENSBTAG00000003510	2799	185	829	3.72643	14.8311	1.99276	Up	3.37e-82	2.39e-81
ENSBTAG00000015214	1671	13049	58418	440.276	1750.62	1.99139	Up	0	0
ENSBTAG00000018318	1297	338	1512	14.6927	58.3759	1.99027	Up	3.51e-148	3.89e-147
ENSBTAG00000014178	5567	72	322	0.729182	2.89639	1.9899	Up	7.1e-33	2.74e-32
ENSBTAG00000047116	726	36	161	2.7957	11.1048	1.9899	Up	3.55e-17	9.56e-17
ENSBTAG00000010809	3330	134	598	2.26874	8.99246	1.98682	Up	1.51e-59	8.46e-59
ENSBTAG00000001945	1424	44	196	1.74208	6.89236	1.98419	Up	1.58e-20	4.66e-20
ENSBTAG00000017875	3680	49	218	0.750711	2.96641	1.98239	Up	1.22e-22	3.79e-22
ENSBTAG00000020542	2897	57	253	1.1093	4.37314	1.97902	Up	5.54e-26	1.86e-25
ENSBTAG00000009462	1292	3190	14146	139.204	548.268	1.97768	Up	0	0
ENSBTAG00000011784	2163	53	235	1.38148	5.44043	1.97751	Up	3.22e-24	1.04e-23
ENSBTAG00000004564	1535	242	1071	8.88856	34.9384	1.97479	Up	1.91e-104	1.64e-103
ENSBTAG00000007153	1006	354	1566	19.8395	77.9499	1.97417	Up	8.44e-152	9.52e-151
ENSBTAG00000016062	1075	26	115	1.36361	5.35687	1.97396	Up	1.52e-12	3.56e-12
ENSBTAG00000026119	314	45	199	8.07992	31.7355	1.97368	Up	1.1e-20	3.25e-20
ENSBTAG00000046019	2236	2704	11940	68.1804	267.396	1.97155	Up	0	0
ENSBTAG00000019110	1765	1498	6608	47.8511	187.477	1.97009	Up	0	0
ENSBTAG00000034586	1025	94	414	5.17045	20.2255	1.96781	Up	3.13e-41	1.39e-40
ENSBTAG00000004840	2799	708	3117	14.2612	55.7642	1.96725	Up	8e-299	1.58e-297
ENSBTAG00000043561	1545	199829	876013	7292.13	28392.5	1.9611	Up	0	0
ENSBTAG00000021587	1959	145	630	4.17309	16.1038	1.94821	Up	4.31e-61	2.46e-60
ENSBTAG00000018996	1680	18	78	0.604071	2.32492	1.94439	Up	8.85e-09	1.8e-08
ENSBTAG00000020499	999	30	130	1.69309	6.51628	1.94439	Up	9.3e-14	2.27e-13
ENSBTAG00000015582	1560	338	1463	12.2156	46.9615	1.94275	Up	5.27e-139	5.57e-138
ENSBTAG00000003038	2581	131	567	2.86159	11.0006	1.94269	Up	5.96e-55	3.16e-54
ENSBTAG00000004371	2944	1933	8366	37.0185	142.299	1.94261	Up	0	0
ENSBTAG00000016661	2005	34	147	0.956068	3.67134	1.94112	Up	2.4e-15	6.16e-15
ENSBTAG00000009206	1308	66	285	2.84486	10.9109	1.93934	Up	2.36e-28	8.29e-28
ENSBTAG00000015178	1228	386	1665	17.722	67.895	1.93776	Up	2.1e-157	2.44e-156
ENSBTAG00000008036	5028	26	112	0.291543	1.11544	1.93583	Up	5.59e-12	1.28e-11
ENSBTAG00000004723	3163	521	2243	9.28673	35.5101	1.93499	Up	5.64e-211	8.42e-210
ENSBTAG00000000658	4897	10	43	0.115132	0.439704	1.93325	Up	2.39e-05	4.13e-05
ENSBTAG00000006466	1536	27	116	0.991053	3.78171	1.93201	Up	2.49e-12	5.79e-12
ENSBTAG00000004802	4777	28	120	0.330466	1.2579	1.92845	Up	1.11e-12	2.62e-12
ENSBTAG00000046118	626	7	30	0.630446	2.39976	1.92845	Up	0.000465606	0.000740119
ENSBTAG00000006618	920	44	188	2.69643	10.2327	1.92407	Up	5.03e-19	1.42e-18
ENSBTAG00000002853	2959	2642	11251	50.3399	190.4	1.91926	Up	0	0
ENSBTAG00000015220	2932	115	489	2.21135	8.35154	1.91711	Up	8.07e-47	3.88e-46
ENSBTAG00000047502	3711	697	2963	10.5893	39.9818	1.91674	Up	1.36e-274	2.47e-273
ENSBTAG00000007450	2660	76	323	1.61085	6.08055	1.91637	Up	1.88e-31	7.02e-31
ENSBTAG00000038321	2647	154	654	3.28013	12.3722	1.91527	Up	5.64e-62	3.25e-61
ENSBTAG00000016450	2827	176	747	3.51003	13.2317	1.91444	Up	1.67e-70	1.06e-69
ENSBTAG00000015255	1825	267	1132	8.24846	31.0603	1.91287	Up	8.25e-106	7.13e-105
ENSBTAG00000013157	1395	38	161	1.5358	5.77928	1.9119	Up	2.26e-16	5.96e-16
ENSBTAG00000003037	1343	17	72	0.71367	2.68459	1.91137	Up	4.77e-08	9.46e-08
ENSBTAG00000039764	975	34	144	1.96607	7.39571	1.91137	Up	8.72e-15	2.2e-14
ENSBTAG00000001981	2184	17	72	0.438855	1.65083	1.91137	Up	4.77e-08	9.46e-08
ENSBTAG00000012335	3178	194	820	3.44169	12.9206	1.90848	Up	6.57e-77	4.45e-76
ENSBTAG00000046875	2783	53	224	1.07371	4.03048	1.90835	Up	3.67e-22	1.13e-21
ENSBTAG00000046545	2628	722	3041	15.4895	57.9446	1.90339	Up	3.62e-279	6.71e-278
ENSBTAG00000007300	1605	1588	6686	55.7827	208.599	1.90284	Up	0	0
ENSBTAG00000045910	492	29	122	3.32321	12.417	1.90167	Up	1.17e-12	2.74e-12
ENSBTAG00000046837	1683	987	4147	33.0642	123.388	1.89986	Up	0	0
ENSBTAG00000007661	3797	55	231	0.81667	3.04644	1.8993	Up	1.13e-22	3.52e-22
ENSBTAG00000045588	2468	101	423	2.30728	8.58256	1.89521	Up	3.99e-40	1.74e-39
ENSBTAG00000006561	2925	108	451	2.08172	7.72098	1.89101	Up	1.49e-42	6.74e-42
ENSBTAG00000003305	1344	18	75	0.755088	2.79437	1.88781	Up	3.23e-08	6.45e-08
ENSBTAG00000001748	2469	238	990	5.43476	20.0787	1.88538	Up	5.11e-91	3.92e-90
ENSBTAG00000010610	2788	550	2280	11.1223	40.9509	1.88044	Up	1.88e-206	2.74e-205
ENSBTAG00000000961	1603	230	953	8.08945	29.7702	1.87975	Up	2.44e-87	1.81e-86
ENSBTAG00000008942	1809	22	91	0.68566	2.51898	1.87727	Up	1.23e-09	2.6e-09
ENSBTAG00000018272	4638	776	3209	9.43312	34.6466	1.87691	Up	5.03e-289	9.64e-288
ENSBTAG00000009417	2191	1734	7156	44.6202	163.55	1.87396	Up	0	0
ENSBTAG00000043563	1821	15886	65536	491.846	1802.15	1.87344	Up	0	0
ENSBTAG00000018223	1750	24	99	0.77321	2.83282	1.87331	Up	2.42e-10	5.24e-10
ENSBTAG00000045622	884	265	1093	16.9012	61.9141	1.87314	Up	1.93e-99	1.59e-98
ENSBTAG00000015730	722	51	210	3.98251	14.5648	1.87073	Up	2.32e-20	6.83e-20
ENSBTAG00000017665	1285	180	741	7.89758	28.876	1.87039	Up	7.44e-68	4.57e-67
ENSBTAG00000031851	2106	69	284	1.84721	6.75277	1.87013	Up	5.36e-27	1.84e-26
ENSBTAG00000014880	1071	148	609	7.79106	28.4741	1.86976	Up	4.77e-56	2.58e-55
ENSBTAG00000003341	1831	18	74	0.554254	2.02379	1.86844	Up	4.96e-08	9.83e-08
ENSBTAG00000005635	1884	46	189	1.37658	5.02346	1.86759	Up	1.97e-18	5.5e-18
ENSBTAG00000014387	846	142	583	9.4633	34.508	1.86652	Up	1.32e-53	6.88e-53
ENSBTAG00000010948	2684	58	238	1.21834	4.44034	1.86575	Up	8.41e-23	2.64e-22
ENSBTAG00000002194	1486	72	295	2.73173	9.94088	1.86356	Up	7.37e-28	2.57e-27
ENSBTAG00000001447	1476	53	217	2.02448	7.36199	1.86254	Up	7.09e-21	2.11e-20
ENSBTAG00000047609	573	22	90	2.16467	7.8652	1.86133	Up	1.88e-09	3.95e-09
ENSBTAG00000002041	2691	22	90	0.460928	1.67475	1.86133	Up	1.88e-09	3.95e-09
ENSBTAG00000015904	1572	33	135	1.18355	4.30034	1.86133	Up	1.64e-13	3.96e-13
ENSBTAG00000001609	1527	618	2524	22.8178	82.7698	1.85895	Up	7.56e-225	1.19e-223
ENSBTAG00000016775	3335	762	3112	12.882	46.7267	1.85889	Up	9.51e-277	1.75e-275
ENSBTAG00000000671	1659	14	57	0.47578	1.72048	1.85445	Up	2.05e-06	3.75e-06
ENSBTAG00000015450	5653	114	464	1.13697	4.11018	1.854	Up	1.26e-42	5.67e-42
ENSBTAG00000021697	2328	377	1533	9.13025	32.9747	1.85263	Up	1.05e-136	1.1e-135
ENSBTAG00000021182	5963	88	357	0.832036	2.99796	1.84926	Up	4.66e-33	1.8e-32
ENSBTAG00000040061	3615	199	807	3.10362	11.1786	1.84871	Up	1.28e-72	8.3e-72
ENSBTAG00000004394	1652	38	154	1.29687	4.66802	1.84777	Up	4.39e-15	1.12e-14
ENSBTAG00000013127	1722	232	940	7.5959	27.3348	1.84745	Up	3.22e-84	2.32e-83
ENSBTAG00000008612	2303	1244	5039	30.4545	109.565	1.84706	Up	0	0
ENSBTAG00000027320	3747	153	619	2.30214	8.27235	1.84532	Up	5.75e-56	3.1e-55
ENSBTAG00000000656	3358	308	1240	5.17124	18.4911	1.83825	Up	8.74e-110	7.81e-109
ENSBTAG00000010083	2199	909	3658	23.3058	83.2991	1.83761	Up	0	0
ENSBTAG00000019545	4260	48	193	0.635267	2.26866	1.83641	Up	2.11e-18	5.88e-18
ENSBTAG00000011397	6396	187	751	1.64838	5.87967	1.83469	Up	5.07e-67	3.09e-66
ENSBTAG00000017147	3631	593	2378	9.20774	32.795	1.83256	Up	6.41e-208	9.43e-207
ENSBTAG00000004178	2473	341	1365	7.77418	27.6395	1.82997	Up	6.15e-120	5.82e-119
ENSBTAG00000015115	1361	31	124	1.28419	4.56232	1.82891	Up	2.91e-12	6.75e-12
ENSBTAG00000017318	1623	33	132	1.14636	4.07265	1.82891	Up	5.76e-13	1.37e-12
ENSBTAG00000021474	1609	24	96	0.840968	2.9877	1.82891	Up	8.58e-10	1.82e-09
ENSBTAG00000015604	2370	323	1289	7.68385	27.2349	1.82556	Up	5.37e-113	4.89e-112
ENSBTAG00000008739	2061	56	223	1.53191	5.41812	1.82246	Up	7.79e-21	2.31e-20
ENSBTAG00000001816	1402	100	398	4.02139	14.2153	1.82168	Up	5.78e-36	2.36e-35
ENSBTAG00000010464	3501	248	986	3.99378	14.1028	1.82016	Up	1.61e-86	1.18e-85
ENSBTAG00000020073	4639	118	469	1.43411	5.06256	1.81971	Up	4.94e-42	2.21e-41
ENSBTAG00000013557	3163	110	437	1.96073	6.91837	1.81904	Up	2.95e-39	1.27e-38
ENSBTAG00000017181	1254	3454	13701	155.292	547.112	1.81685	Up	0	0
ENSBTAG00000021205	1949	769	3050	22.2453	78.3628	1.81667	Up	5.49e-263	9.61e-262
ENSBTAG00000046672	1353	97	384	4.04202	14.212	1.81396	Up	1.45e-34	5.79e-34
ENSBTAG00000012228	3017	24	95	0.448498	1.57678	1.8138	Up	1.3e-09	2.75e-09
ENSBTAG00000007952	2758	442	1748	9.03551	31.7372	1.8125	Up	4.3e-151	4.83e-150
ENSBTAG00000015562	2001	227	897	6.39592	22.4475	1.81133	Up	2.32e-78	1.59e-77
ENSBTAG00000011121	2844	117	461	2.31943	8.11695	1.80717	Up	5.7e-41	2.51e-40
ENSBTAG00000009959	1889	299	1177	8.92408	31.2008	1.80581	Up	7.69e-102	6.44e-101
ENSBTAG00000019519	1693	13	51	0.432923	1.50846	1.8009	Up	1.09e-05	1.93e-05
ENSBTAG00000011193	1070	316	1239	16.6505	57.9842	1.80009	Up	1.19e-106	1.03e-105
ENSBTAG00000007520	1112	687	2686	34.8318	120.955	1.79599	Up	2.9e-228	4.65e-227
ENSBTAG00000010963	4268	63	246	0.832225	2.88624	1.79415	Up	2.22e-22	6.87e-22
ENSBTAG00000031194	794	31	121	2.20123	7.63109	1.79358	Up	1.01e-11	2.3e-11
ENSBTAG00000018671	1039	96	374	5.20931	18.0251	1.79084	Up	3.8e-33	1.47e-32
ENSBTAG00000037415	459	210	818	25.7947	89.2406	1.79062	Up	1.6e-70	1.01e-69
ENSBTAG00000001133	5975	225	876	2.12309	7.34155	1.78992	Up	2.34e-75	1.56e-74
ENSBTAG00000014172	2479	28	109	0.636804	2.20177	1.78974	Up	1.15e-10	2.53e-10
ENSBTAG00000017289	3474	44	171	0.714081	2.46484	1.78733	Up	6.33e-16	1.65e-15
ENSBTAG00000017509	4148	1658	6437	22.5357	77.7081	1.78586	Up	0	0
ENSBTAG00000017527	5582	151	586	1.52515	5.2569	1.78526	Up	8.38e-51	4.24e-50
ENSBTAG00000003794	2478	16	62	0.364035	1.25289	1.78311	Up	1.39e-06	2.57e-06
ENSBTAG00000018663	1835	350	1356	10.7537	37.0037	1.78284	Up	4.87e-115	4.49e-114
ENSBTAG00000000745	2669	1803	6970	38.0865	130.769	1.77967	Up	0	0
ENSBTAG00000002362	3880	405	1565	5.88502	20.1978	1.77908	Up	4.21e-132	4.29e-131
ENSBTAG00000004118	2255	551	2127	13.7762	47.2327	1.77761	Up	1.2e-178	1.55e-177
ENSBTAG00000002299	3279	234	903	4.02345	13.7901	1.77713	Up	7.02e-77	4.75e-76
ENSBTAG00000020296	7041	1055	4069	8.44778	28.9384	1.77634	Up	0	0
ENSBTAG00000010073	1173	292	1126	14.0349	48.0687	1.77608	Up	2.4e-95	1.9e-94
ENSBTAG00000006729	3396	215	827	3.5694	12.1944	1.77246	Up	2.62e-70	1.65e-69
ENSBTAG00000009830	2115	26	100	0.693086	2.36762	1.77233	Up	8.86e-10	1.88e-09
ENSBTAG00000000223	1781	425	1630	13.4539	45.8295	1.76825	Up	2.27e-136	2.37e-135
ENSBTAG00000010606	855	83	318	5.47314	18.6244	1.76676	Up	6.36e-28	2.22e-27
ENSBTAG00000008842	4448	974	3727	12.3458	41.9582	1.76493	Up	0	0
ENSBTAG00000013653	5621	5182	19825	51.9766	176.612	1.76465	Up	0	0
ENSBTAG00000034662	1362	17	65	0.703714	2.38978	1.76382	Up	9.22e-07	1.72e-06
ENSBTAG00000046966	746	68	260	5.13919	17.4524	1.76382	Up	4.66e-23	1.47e-22
ENSBTAG00000017267	725	1999	7640	155.453	527.688	1.76321	Up	0	0
ENSBTAG00000020904	3623	50	191	0.778083	2.6399	1.76248	Up	2.59e-17	7.01e-17
ENSBTAG00000027051	3416	43	164	0.7097	2.40407	1.7602	Up	4.83e-15	1.23e-14
ENSBTAG00000007884	3984	1327	5057	18.7792	63.5617	1.75903	Up	0	0
ENSBTAG00000014806	4380	168	639	2.16252	7.30548	1.75627	Up	4.77e-54	2.5e-53
ENSBTAG00000009269	2646	10	38	0.213076	0.719143	1.75491	Up	0.000204728	0.000333193
ENSBTAG00000033304	1301	485	1843	21.0179	70.9365	1.75491	Up	2.35e-152	2.66e-151
ENSBTAG00000020355	2343	604	2293	14.5341	49.0065	1.75353	Up	7.11e-189	9.64e-188
ENSBTAG00000032007	2022	77	292	2.14701	7.23142	1.75195	Up	1.74e-25	5.8e-25
ENSBTAG00000019712	3006	24	91	0.450139	1.51591	1.75174	Up	6.8e-09	1.39e-08
ENSBTAG00000000478	546	24	91	2.47824	8.34585	1.75174	Up	6.8e-09	1.39e-08
ENSBTAG00000000668	3209	88	333	1.5461	5.19632	1.74886	Up	8.82e-29	3.13e-28
ENSBTAG00000032964	712	55	208	4.35519	14.6287	1.74799	Up	1.57e-18	4.4e-18
ENSBTAG00000001368	2292	200	756	4.91971	16.5169	1.7473	Up	3.42e-63	1.99e-62
ENSBTAG00000007547	1256	438	1652	19.6611	65.8631	1.74412	Up	1.3e-135	1.35e-134
ENSBTAG00000006253	8318	26728	100736	181.164	606.44	1.74307	Up	0	0
ENSBTAG00000010726	7976	293	1102	2.07113	6.9186	1.74006	Up	8.63e-91	6.6e-90
ENSBTAG00000038107	1297	1216	4570	52.8589	176.44	1.73896	Up	0	0
ENSBTAG00000026779	1597	78	293	2.75368	9.18723	1.73827	Up	2.62e-25	8.69e-25
ENSBTAG00000004347	5465	1751	6574	18.0643	60.2367	1.7375	Up	0	0
ENSBTAG00000000653	6291	276	1036	2.47351	8.24635	1.7372	Up	2.87e-85	2.09e-84
ENSBTAG00000020294	2124	64	240	1.69883	5.6582	1.7358	Up	5.79e-21	1.73e-20
ENSBTAG00000000559	1940	371	1384	10.7819	35.7237	1.72826	Up	1.69e-112	1.53e-111
ENSBTAG00000005225	2199	436	1625	11.1786	37.0041	1.72695	Up	1.26e-131	1.28e-130
ENSBTAG00000006223	2031	18	67	0.499674	1.65191	1.72508	Up	9.21e-07	1.72e-06
ENSBTAG00000019065	2734	228	848	4.70176	15.5317	1.72394	Up	2.16e-69	1.35e-68
ENSBTAG00000019069	1492	1468	5458	55.473	183.184	1.72343	Up	0	0
ENSBTAG00000002283	2207	197	732	5.03255	16.6085	1.72256	Up	4.52e-60	2.56e-59
ENSBTAG00000025329	2325	254	943	6.15935	20.31	1.72134	Up	8.27e-77	5.59e-76
ENSBTAG00000015942	1348	469	1736	19.6159	64.4884	1.71702	Up	2.26e-139	2.4e-138
ENSBTAG00000025263	3465	302	1117	4.91392	16.1425	1.71592	Up	2.93e-90	2.23e-89
ENSBTAG00000036262	2634	158	584	3.38194	11.1025	1.71496	Up	5.56e-48	2.72e-47
ENSBTAG00000025320	2769	594	2195	12.0945	39.6948	1.7146	Up	2.28e-175	2.91e-174
ENSBTAG00000016799	2847	42	155	0.831737	2.72625	1.71272	Up	8.15e-14	1.99e-13
ENSBTAG00000017834	3725	3386	12476	51.249	167.715	1.71041	Up	0	0
ENSBTAG00000022169	5219	158	582	1.70685	5.58416	1.71001	Up	1.23e-47	5.99e-47
ENSBTAG00000005557	5531	367	1351	3.74099	12.2313	1.70909	Up	3.46e-108	3.04e-107
ENSBTAG00000012927	1586	20627	75928	733.259	2397.29	1.70901	Up	0	0
ENSBTAG00000020117	1740	176	647	5.7028	18.6199	1.7071	Up	1.2e-52	6.19e-52
ENSBTAG00000002996	4734	228	837	2.71538	8.85358	1.70511	Up	1.71e-67	1.04e-66
ENSBTAG00000016546	2958	71	260	1.35327	4.40146	1.70153	Up	5.22e-22	1.6e-21
ENSBTAG00000001564	8033	11667	42652	81.8853	265.879	1.69909	Up	0	0
ENSBTAG00000015764	2666	58	212	1.22657	3.98197	1.69885	Up	3.51e-18	9.71e-18
ENSBTAG00000021657	1263	158	576	7.05307	22.8371	1.69506	Up	1.32e-46	6.33e-46
ENSBTAG00000008652	4159	1464	5337	19.8462	64.2584	1.69503	Up	0	0
ENSBTAG00000002044	1499	152	554	5.71698	18.5067	1.69473	Up	7.07e-45	3.3e-44
ENSBTAG00000019291	2648	14	51	0.298081	0.964437	1.69398	Up	2.5e-05	4.3e-05
ENSBTAG00000009091	2779	22	80	0.446333	1.44153	1.69141	Up	1.17e-07	2.29e-07
ENSBTAG00000038710	1233	11	40	0.502984	1.6245	1.69141	Up	0.000202164	0.000329119
ENSBTAG00000011463	1779	471	1712	14.9269	48.1892	1.6908	Up	1.43e-134	1.47e-133
ENSBTAG00000044105	1875	230	836	6.91594	22.3268	1.69078	Up	1.21e-66	7.38e-66
ENSBTAG00000020105	1333	596	2162	25.2081	81.2171	1.68789	Up	4.94e-169	6.14e-168
ENSBTAG00000011820	1585	53	192	1.88526	6.06588	1.68595	Up	1.92e-16	5.08e-16
ENSBTAG00000008185	2048	1069	3872	29.4288	94.6732	1.68573	Up	1.35e-300	2.67e-299
ENSBTAG00000020607	2864	365	1322	7.18529	23.1143	1.68567	Up	6.64e-104	5.66e-103
ENSBTAG00000007196	1116	2196	7953	110.941	356.852	1.68553	Up	0	0
ENSBTAG00000016208	3859	914	3308	13.3535	42.9252	1.68461	Up	7.16e-257	1.23e-255
ENSBTAG00000015419	2136	49	177	1.29336	4.14948	1.68181	Up	3.2e-15	8.16e-15
ENSBTAG00000009614	2444	49	177	1.13037	3.62655	1.68181	Up	3.2e-15	8.16e-15
ENSBTAG00000010529	2527	154	556	3.4359	11.0177	1.68107	Up	1.53e-44	7.11e-44
ENSBTAG00000003495	2637	50	180	1.06902	3.4181	1.67691	Up	2.13e-15	5.47e-15
ENSBTAG00000015109	4344	1498	5390	19.4422	62.1328	1.67616	Up	0	0
ENSBTAG00000006052	2983	149	536	2.81616	8.99774	1.67583	Up	8.1e-43	3.67e-42
ENSBTAG00000015176	782	34	122	2.4513	7.81223	1.67219	Up	7.64e-11	1.69e-10
ENSBTAG00000011287	2661	72	258	1.5255	4.85508	1.67021	Up	2.51e-21	7.54e-21
ENSBTAG00000010368	1736	235	842	7.63207	24.2876	1.67007	Up	5.57e-66	3.36e-65
ENSBTAG00000006838	2223	335	1200	8.4963	27.0311	1.66971	Up	3.01e-93	2.34e-92
ENSBTAG00000013755	2644	1143	4092	24.373	77.499	1.66889	Up	0	0
ENSBTAG00000015470	1287	868	3105	38.0247	120.811	1.66774	Up	7.5e-238	1.23e-236
ENSBTAG00000001083	2538	234	837	5.19815	16.5141	1.66763	Up	1.82e-65	1.09e-64
ENSBTAG00000003806	1741	496	1773	16.0623	50.9955	1.66669	Up	1.54e-136	1.61e-135
ENSBTAG00000009839	951	314	1122	18.6155	59.0791	1.66615	Up	4.78e-87	3.53e-86
ENSBTAG00000001492	3130	21	75	0.378268	1.19988	1.66541	Up	3.96e-07	7.51e-07
ENSBTAG00000038045	955	71	253	4.1916	13.266	1.66216	Up	8.24e-21	2.45e-20
ENSBTAG00000047924	1080	16	57	0.835258	2.64285	1.6618	Up	1.07e-05	1.89e-05
ENSBTAG00000002971	1254	223	794	10.0261	31.7062	1.66101	Up	7.47e-62	4.29e-61
ENSBTAG00000003366	2930	100	356	1.92423	6.08421	1.66079	Up	1.25e-28	4.41e-28
ENSBTAG00000016724	1863	604	2150	18.2788	57.7893	1.66063	Up	2.55e-164	3.07e-163
ENSBTAG00000014581	2976	926	3289	17.5429	55.3417	1.65748	Up	1.2e-249	2.03e-248
ENSBTAG00000010652	2222	53	188	1.3448	4.23678	1.65558	Up	9.29e-16	2.4e-15
ENSBTAG00000017081	1374	112	397	4.59574	14.4686	1.65455	Up	1.38e-31	5.18e-31
ENSBTAG00000003966	4130	1026	3633	14.0062	44.0491	1.65304	Up	1.67e-274	3.04e-273
ENSBTAG00000015742	1813	67	237	2.08354	6.54594	1.65157	Up	2e-19	5.73e-19
ENSBTAG00000018540	1822	19	67	0.587935	1.8414	1.64707	Up	2.03e-06	3.72e-06
ENSBTAG00000032881	2541	21	74	0.46595	1.45831	1.64605	Up	5.89e-07	1.11e-06
ENSBTAG00000008021	634	21	74	1.86747	5.84473	1.64605	Up	5.89e-07	1.11e-06
ENSBTAG00000019672	1479	50	176	1.90601	5.9589	1.64449	Up	1.02e-14	2.58e-14
ENSBTAG00000004732	7374	916	3223	7.00353	21.8866	1.6439	Up	7.47e-242	1.24e-240
ENSBTAG00000008314	968	2834	9969	165.063	515.701	1.64352	Up	0	0
ENSBTAG00000017662	2692	736	2587	15.4144	48.1219	1.64241	Up	2.81e-194	3.9e-193
ENSBTAG00000008124	2005	49	172	1.37786	4.29572	1.64047	Up	2.28e-14	5.67e-14
ENSBTAG00000021776	1514	1039	3642	38.6914	120.458	1.63845	Up	9.51e-272	1.72e-270
ENSBTAG00000020262	7066	1055	3693	8.41789	26.1714	1.63646	Up	4.73e-275	8.64e-274
ENSBTAG00000020620	636	32	112	2.83673	8.81826	1.63627	Up	8.42e-10	1.79e-09
ENSBTAG00000011828	1831	22	77	0.677421	2.10583	1.63627	Up	3.87e-07	7.35e-07
ENSBTAG00000006117	2016	40	140	1.11865	3.47744	1.63627	Up	6.47e-12	1.48e-11
ENSBTAG00000013956	2318	1339	4681	32.568	101.122	1.63457	Up	0	0
ENSBTAG00000005816	2087	210	734	5.67311	17.6115	1.6343	Up	4.83e-56	2.6e-55
ENSBTAG00000046467	1532	1190	4151	43.7938	135.68	1.63141	Up	1.4e-307	2.82e-306
ENSBTAG00000021938	2445	44	153	1.01461	3.13353	1.62687	Up	8.43e-13	2e-12
ENSBTAG00000047482	2493	13	45	0.293999	0.903883	1.62033	Up	0.000127868	0.000210797
ENSBTAG00000013631	2665	3780	13083	79.9685	245.828	1.62015	Up	0	0
ENSBTAG00000010153	1388	355	1228	14.4199	44.3027	1.61933	Up	2.19e-91	1.68e-90
ENSBTAG00000015258	1440	114	394	4.46341	13.7011	1.61807	Up	1.98e-30	7.27e-30
ENSBTAG00000020087	3002	399	1376	7.49353	22.9525	1.61493	Up	8.68e-102	7.26e-101
ENSBTAG00000007644	3592	349	1201	5.47789	16.7428	1.61185	Up	7.76e-89	5.83e-88
ENSBTAG00000020689	3138	134	461	2.40756	7.35648	1.61145	Up	3.91e-35	1.58e-34
ENSBTAG00000012206	1716	157	540	5.1583	15.7579	1.61111	Up	7.27e-41	3.2e-40
ENSBTAG00000003018	1955	237	815	6.8348	20.8753	1.61082	Up	8.42e-61	4.79e-60
ENSBTAG00000001301	1996	55	189	1.55355	4.74158	1.60979	Up	2.84e-15	7.27e-15
ENSBTAG00000034885	954	204	701	12.0561	36.7952	1.60976	Up	1.73e-52	8.91e-52
ENSBTAG00000002469	2966	231	793	4.39102	13.3883	1.60834	Up	4.44e-59	2.48e-58
ENSBTAG00000038241	1680	199	683	6.67834	20.3579	1.60803	Up	4.15e-51	2.11e-50
ENSBTAG00000009951	1046	86	295	4.63544	14.1225	1.60722	Up	5.77e-23	1.81e-22
ENSBTAG00000005376	2548	156	535	3.45183	10.5142	1.6069	Up	2.35e-40	1.02e-39
ENSBTAG00000019037	5697	141	483	1.3954	4.24544	1.60524	Up	1.53e-36	6.34e-36
ENSBTAG00000025140	1078	33	113	1.72592	5.24906	1.6047	Up	1.21e-09	2.56e-09
ENSBTAG00000015314	1500	96	328	3.60831	10.9498	1.6015	Up	3.05e-25	1.01e-24
ENSBTAG00000013614	2273	1293	4416	32.0718	97.2862	1.60093	Up	0	0
ENSBTAG00000006792	2180	277	946	7.16387	21.7298	1.60087	Up	1.1e-69	6.92e-69
ENSBTAG00000017666	3889	169	577	2.45004	7.4295	1.60046	Up	3.73e-43	1.7e-42
ENSBTAG00000021992	2878	496	1692	9.71662	29.4396	1.59923	Up	5.08e-123	4.89e-122
ENSBTAG00000017232	5704	101	344	0.998312	3.01996	1.59697	Up	2.69e-26	9.1e-26
ENSBTAG00000015107	3150	698	2375	12.4931	37.755	1.59554	Up	2.45e-171	3.07e-170
ENSBTAG00000005244	776	25	85	1.81636	5.48503	1.59445	Up	1.62e-07	3.13e-07
ENSBTAG00000017860	3606	130	442	2.03255	6.13788	1.59445	Up	2.88e-33	1.12e-32
ENSBTAG00000005465	1261	1165	3953	52.0877	156.976	1.59153	Up	8.09e-283	1.51e-281
ENSBTAG00000025424	5985	397	1347	3.73982	11.27	1.59145	Up	1.22e-97	9.79e-97
ENSBTAG00000009576	1414	1180	4002	47.0497	141.726	1.59085	Up	4.02e-286	7.64e-285
ENSBTAG00000003983	1622	303	1026	10.5321	31.6751	1.58855	Up	1.3e-74	8.57e-74
ENSBTAG00000004899	2527	576	1948	12.8511	38.6016	1.58676	Up	8.83e-140	9.41e-139
ENSBTAG00000003512	5965	1681	5683	15.8885	47.7078	1.58624	Up	0	0
ENSBTAG00000019011	2631	1857	6275	39.7938	119.43	1.58555	Up	0	0
ENSBTAG00000017824	2185	74	250	1.90943	5.72942	1.58524	Up	2.46e-19	7.04e-19
ENSBTAG00000018204	5987	98	331	0.922872	2.76847	1.58489	Up	4.21e-25	1.39e-24
ENSBTAG00000015717	1302	110	371	4.76328	14.2687	1.58283	Up	6.72e-28	2.34e-27
ENSBTAG00000017656	1202	883	2978	41.4172	124.063	1.58277	Up	6.94e-212	1.04e-210
ENSBTAG00000022039	1089	62	209	3.20988	9.61037	1.58207	Up	2.32e-16	6.11e-16
ENSBTAG00000031295	1882	289	974	8.6577	25.9156	1.58176	Up	1.71e-70	1.08e-69
ENSBTAG00000012467	3787	230	775	3.42418	10.2477	1.58147	Up	1.96e-56	1.06e-55
ENSBTAG00000032774	382	428	1442	63.1691	189.027	1.5813	Up	1.87e-103	1.59e-102
ENSBTAG00000008232	3683	478	1609	7.3173	21.8764	1.57999	Up	4.39e-115	4.05e-114
ENSBTAG00000018965	3336	36	121	0.608416	1.81627	1.57785	Up	5.07e-10	1.09e-09
ENSBTAG00000003997	1415	626	2102	24.9426	74.3872	1.57644	Up	2.79e-149	3.12e-148
ENSBTAG00000031648	451	17	57	2.12519	6.32878	1.57434	Up	2.28e-05	3.95e-05
ENSBTAG00000012970	1376	204	684	8.35865	24.892	1.57434	Up	1.08e-49	5.4e-49
ENSBTAG00000012647	3333	17	57	0.287566	0.85637	1.57434	Up	2.28e-05	3.95e-05
ENSBTAG00000002020	3167	77	258	1.37078	4.07937	1.57335	Up	1.04e-19	3.02e-19
ENSBTAG00000012370	601	3029	10137	284.151	844.611	1.57163	Up	0	0
ENSBTAG00000012777	1905	650	2170	19.2372	57.0409	1.5681	Up	7e-153	7.93e-152
ENSBTAG00000032436	915	967	3228	59.584	176.658	1.56796	Up	2e-226	3.18e-225
ENSBTAG00000005765	815	158	525	10.9301	32.257	1.5613	Up	4.36e-38	1.84e-37
ENSBTAG00000018809	828	141	468	9.60093	28.3033	1.55973	Up	4.43e-34	1.75e-33
ENSBTAG00000013131	1283	47	156	2.06536	6.08863	1.55973	Up	2.41e-12	5.62e-12
ENSBTAG00000011632	1849	781	2592	23.8143	70.1972	1.55958	Up	8.23e-181	1.07e-179
ENSBTAG00000002947	2070	16	53	0.435787	1.28212	1.55683	Up	5.17e-05	8.77e-05
ENSBTAG00000020852	1765	45	149	1.43745	4.2273	1.55623	Up	8.1e-12	1.85e-11
ENSBTAG00000020632	1531	80	264	2.94604	8.63476	1.55138	Up	9.35e-20	2.71e-19
ENSBTAG00000007828	2879	24	79	0.469996	1.37406	1.54773	Up	7.82e-07	1.46e-06
ENSBTAG00000015950	1009	244	803	13.634	39.8516	1.54743	Up	1.2e-56	6.5e-56
ENSBTAG00000010738	893	909	2991	57.3901	167.721	1.54719	Up	5.93e-206	8.62e-205
ENSBTAG00000012232	1214	2087	6856	96.9233	282.796	1.54485	Up	0	0
ENSBTAG00000020218	1843	369	1209	11.2882	32.849	1.54103	Up	6.7e-84	4.82e-83
ENSBTAG00000027080	2784	127	415	2.57193	7.4645	1.53719	Up	8.47e-30	3.06e-29
ENSBTAG00000007809	1295	34	111	1.48024	4.29215	1.53586	Up	5.34e-09	1.1e-08
ENSBTAG00000002485	7174	3942	12837	30.9799	89.6033	1.53222	Up	0	0
ENSBTAG00000037902	713	16	52	1.26519	3.65204	1.52935	Up	7.59e-05	0.00012729
ENSBTAG00000010696	1719	350	1135	11.4793	33.063	1.52618	Up	8.61e-78	5.88e-77
ENSBTAG00000019585	5838	8718	28223	84.1932	242.081	1.52371	Up	0	0
ENSBTAG00000008931	1986	297	961	8.43144	24.2307	1.52299	Up	6.1e-66	3.68e-65
ENSBTAG00000034154	1795	17	55	0.53396	1.53433	1.52281	Up	4.92e-05	8.36e-05
ENSBTAG00000030648	1261	248	801	11.0882	31.8082	1.52037	Up	4.06e-55	2.16e-54
ENSBTAG00000023472	725	172	555	13.3756	38.3333	1.51899	Up	1.17e-38	5.01e-38
ENSBTAG00000013278	1232	54	174	2.4712	7.07229	1.51697	Up	3.99e-13	9.55e-13
ENSBTAG00000016411	914	154	496	9.49946	27.1742	1.51632	Up	1.23e-34	4.92e-34
ENSBTAG00000000286	2805	2476	7972	49.7671	142.317	1.51584	Up	0	0
ENSBTAG00000015460	3123	65	209	1.17345	3.35117	1.5139	Up	1.94e-15	4.99e-15
ENSBTAG00000011960	1974	835	2683	23.8486	68.0605	1.51291	Up	4.79e-179	6.21e-178
ENSBTAG00000010254	4131	47	151	0.641456	1.83039	1.51273	Up	1.57e-11	3.54e-11
ENSBTAG00000011403	5370	1105	3549	11.6015	33.0943	1.51228	Up	4.81e-236	7.83e-235
ENSBTAG00000017492	3596	610	1959	9.56389	27.2795	1.51215	Up	3.68e-131	3.74e-130
ENSBTAG00000021953	2681	524	1682	11.0194	31.416	1.51145	Up	8.3e-113	7.55e-112
ENSBTAG00000034867	1467	87	279	3.34359	9.52348	1.51009	Up	4.75e-20	1.39e-19
ENSBTAG00000020980	2262	2144	6873	53.4388	152.151	1.50955	Up	0	0
ENSBTAG00000024657	1806	711	2279	22.1961	63.19	1.50939	Up	7.24e-152	8.17e-151
ENSBTAG00000014467	1104	15	48	0.766031	2.17718	1.50698	Up	0.000171888	0.000281274
ENSBTAG00000009704	4197	87	278	1.1687	3.31686	1.50491	Up	6.86e-20	1.99e-19
ENSBTAG00000016532	2600	264	843	5.72473	16.2359	1.50391	Up	5.02e-57	2.74e-56
ENSBTAG00000021377	1026	390	1244	21.431	60.7148	1.50235	Up	3.47e-83	2.48e-82
ENSBTAG00000009047	976	976	3110	56.3799	159.563	1.50087	Up	7.99e-205	1.16e-203
ENSBTAG00000003033	1079	230	731	12.018	33.9248	1.49715	Up	2.32e-49	1.16e-48
ENSBTAG00000012638	663	34	108	2.89128	8.15703	1.49634	Up	1.64e-08	3.3e-08
ENSBTAG00000035836	1881	172	546	5.15542	14.5354	1.4954	Up	3.14e-37	1.31e-36
ENSBTAG00000034493	1019	260	825	14.3855	40.5417	1.49479	Up	2.31e-55	1.23e-54
ENSBTAG00000038849	1134	740	2347	36.7911	103.639	1.49413	Up	4.8e-154	5.48e-153
ENSBTAG00000008732	2655	41	130	0.87065	2.45189	1.49373	Up	5.89e-10	1.26e-09
ENSBTAG00000020359	3570	94	298	1.48451	4.17994	1.49349	Up	5.4e-21	1.61e-20
ENSBTAG00000007767	1481	772	2444	29.3891	82.6357	1.49148	Up	6.45e-160	7.62e-159
ENSBTAG00000005796	1952	673	2127	19.4384	54.5644	1.48905	Up	4.27e-139	4.52e-138
ENSBTAG00000007031	1536	70	221	2.5694	7.20482	1.48753	Up	7.25e-16	1.88e-15
ENSBTAG00000004037	1950	2347	7403	67.8583	190.106	1.4862	Up	0	0
ENSBTAG00000004135	4877	152	479	1.75718	4.91818	1.48487	Up	1.55e-32	5.91e-32
ENSBTAG00000019801	1875	20	63	0.601386	1.68252	1.48426	Up	1.96e-05	3.41e-05
ENSBTAG00000000188	2290	27	85	0.664741	1.85868	1.48342	Up	6.7e-07	1.26e-06
ENSBTAG00000030168	764	152	478	11.2169	31.3297	1.48185	Up	2.23e-32	8.47e-32
ENSBTAG00000017681	3013	14	44	0.261971	0.731266	1.48099	Up	0.000389286	0.000621858
ENSBTAG00000002644	1868	56	176	1.69019	4.718	1.48099	Up	7.52e-13	1.78e-12
ENSBTAG00000039993	1058	57	179	3.03748	8.47206	1.47984	Up	4.95e-13	1.18e-12
ENSBTAG00000005709	1355	72	226	2.99583	8.35201	1.47917	Up	4.53e-16	1.18e-15
ENSBTAG00000016711	637	29	91	2.56675	7.15359	1.47873	Up	2.86e-07	5.46e-07
ENSBTAG00000010549	2244	336	1054	8.44191	23.5201	1.47825	Up	3.97e-69	2.47e-68
ENSBTAG00000021821	819	22	69	1.51448	4.21878	1.478	Up	8.27e-06	1.47e-05
ENSBTAG00000039819	2044	52	163	1.43432	3.99327	1.4772	Up	5.79e-12	1.33e-11
ENSBTAG00000018808	1750	54	169	1.73972	4.83582	1.4749	Up	2.5e-12	5.82e-12
ENSBTAG00000006828	3344	294	920	4.95685	13.7766	1.47473	Up	2.35e-60	1.33e-59
ENSBTAG00000024980	2053	140	438	3.84471	10.6833	1.47442	Up	1.36e-29	4.89e-29
ENSBTAG00000021976	3338	1000	3128	16.8903	46.9248	1.47415	Up	1.19e-200	1.7e-199
ENSBTAG00000015016	2888	985	3081	19.2293	53.4215	1.47411	Up	1.17e-197	1.64e-196
ENSBTAG00000020589	2042	24	75	0.662643	1.83919	1.47277	Up	3.5e-06	6.34e-06
ENSBTAG00000033679	5385	134	418	1.40295	3.88698	1.47018	Up	3.35e-28	1.18e-27
ENSBTAG00000003276	2376	183	570	4.34239	12.013	1.46803	Up	8.58e-38	3.62e-37
ENSBTAG00000000494	1755	154	479	4.9473	13.6672	1.46601	Up	5.89e-32	2.22e-31
ENSBTAG00000018011	3470	28	87	0.454939	1.25549	1.4645	Up	6.32e-07	1.19e-06
ENSBTAG00000008441	700	47	146	3.78551	10.4442	1.46415	Up	9.78e-11	2.15e-10
ENSBTAG00000012484	1179	225	698	10.7595	29.6458	1.46221	Up	1.2e-45	5.68e-45
ENSBTAG00000013834	1070	420	1302	22.1304	60.9325	1.46118	Up	1.5e-83	1.08e-82
ENSBTAG00000016580	933	130	403	7.85572	21.6294	1.46118	Up	5.17e-27	1.78e-26
ENSBTAG00000002046	1405	1370	4245	54.9754	151.295	1.4605	Up	7.14e-268	1.27e-266
ENSBTAG00000024595	1522	104	322	3.8525	10.5941	1.45939	Up	7.4e-22	2.26e-21
ENSBTAG00000000843	1175	836	2586	40.1137	110.208	1.45806	Up	1.43e-163	1.72e-162
ENSBTAG00000000684	3746	721	2228	10.8516	29.7831	1.45659	Up	5.5e-141	5.9e-140
ENSBTAG00000019900	3072	101	312	1.85364	5.08575	1.4561	Up	3.69e-21	1.1e-20
ENSBTAG00000019954	1779	171	527	5.41932	14.8339	1.45272	Up	1.51e-34	6e-34
ENSBTAG00000016529	2010	339	1044	9.50885	26.0092	1.45168	Up	1.03e-66	6.24e-66
ENSBTAG00000019096	1569	2086	6420	74.9576	204.896	1.45075	Up	0	0
ENSBTAG00000011333	4792	723	2224	8.5064	23.2402	1.45	Up	8.4e-140	8.96e-139
ENSBTAG00000010888	1700	462	1420	15.3221	41.8274	1.44884	Up	7.76e-90	5.87e-89
ENSBTAG00000024420	3402	29	89	0.480605	1.31002	1.44666	Up	5.94e-07	1.12e-06
ENSBTAG00000047424	967	334	1025	19.4735	53.0786	1.44662	Up	3.35e-65	2e-64
ENSBTAG00000008032	1404	251	770	10.0793	27.4628	1.44608	Up	2.19e-49	1.09e-48
ENSBTAG00000047174	3282	2027	6218	34.8209	94.8711	1.44602	Up	0	0
ENSBTAG00000007689	3137	155	475	2.78575	7.5823	1.44457	Up	4.74e-31	1.76e-30
ENSBTAG00000012384	1704	286	876	9.46283	25.7428	1.44383	Up	8.02e-56	4.32e-55
ENSBTAG00000003449	6038	49	150	0.457538	1.244	1.44302	Up	8.67e-11	1.91e-10
ENSBTAG00000020729	1233	70	214	3.20081	8.69105	1.4411	Up	9.06e-15	2.28e-14
ENSBTAG00000017462	1411	8415	25675	336.242	911.182	1.43824	Up	0	0
ENSBTAG00000004238	2354	405	1235	9.70003	26.2713	1.43743	Up	1.8e-77	1.22e-76
ENSBTAG00000020854	1484	116	353	4.40706	11.9114	1.43446	Up	2.99e-23	9.48e-23
ENSBTAG00000018349	966	50	152	2.91822	7.87931	1.43298	Up	8.15e-11	1.79e-10
ENSBTAG00000000199	1893	205	623	6.10559	16.4801	1.43252	Up	9.71e-40	4.21e-39
ENSBTAG00000004630	2298	675	2051	16.5607	44.6928	1.43228	Up	9.22e-127	9.11e-126
ENSBTAG00000021223	2288	319	969	7.86066	21.2075	1.43185	Up	7.99e-61	4.55e-60
ENSBTAG00000004305	2368	244	740	5.80942	15.6485	1.42956	Up	9.52e-47	4.57e-46
ENSBTAG00000045727	13311	31	94	0.131303	0.353622	1.4293	Up	3.63e-07	6.9e-07
ENSBTAG00000027444	4716	3370	10218	40.2884	108.496	1.4292	Up	0	0
ENSBTAG00000005093	2021	34	103	0.948499	2.55207	1.42795	Up	1.01e-07	1.98e-07
ENSBTAG00000005843	1083	340	1029	17.7001	47.5783	1.42655	Up	3.92e-64	2.3e-63
ENSBTAG00000007654	1844	104	314	3.17978	8.52689	1.42309	Up	1.27e-20	3.76e-20
ENSBTAG00000017060	2796	110	332	2.21809	5.94597	1.42259	Up	1.05e-21	3.19e-21
ENSBTAG00000002127	3813	238	718	3.51912	9.4293	1.42193	Up	4.64e-45	2.17e-44
ENSBTAG00000004850	1499	365	1101	13.7283	36.7796	1.42176	Up	3.67e-68	2.26e-67
ENSBTAG00000001741	3052	560	1689	10.3449	27.7119	1.42158	Up	1.42e-103	1.21e-102
ENSBTAG00000004989	2563	64	193	1.40785	3.77077	1.42137	Up	3.25e-13	7.78e-13
ENSBTAG00000011969	853	14947	45054	987.937	2644.88	1.42071	Up	0	0
ENSBTAG00000015441	1220	176	530	8.1335	21.7539	1.41933	Up	1.32e-33	5.17e-33
ENSBTAG00000044038	734	291	876	22.3523	59.7626	1.41882	Up	2e-54	1.05e-53
ENSBTAG00000015853	1296	824	2478	35.8465	95.7454	1.41737	Up	2.11e-150	2.37e-149
ENSBTAG00000020551	3533	249	748	3.97356	10.6018	1.4158	Up	1.4e-46	6.71e-46
ENSBTAG00000012242	1586	1585	4759	56.3444	150.257	1.41509	Up	2.66e-286	5.07e-285
ENSBTAG00000007338	379	32	96	4.76031	12.6839	1.41387	Up	3.39e-07	6.46e-07
ENSBTAG00000012943	3255	61	183	1.05658	2.81528	1.41387	Up	1.63e-12	3.81e-12
ENSBTAG00000003436	2586	61	183	1.32992	3.5436	1.41387	Up	1.63e-12	3.81e-12
ENSBTAG00000002282	1279	3889	11667	171.432	456.784	1.41387	Up	0	0
ENSBTAG00000045699	2688	38	114	0.797038	2.12372	1.41387	Up	2.64e-08	5.3e-08
ENSBTAG00000007409	1333	15	45	0.634433	1.69046	1.41387	Up	0.00052682	0.000832515
ENSBTAG00000020214	2586	16	48	0.348832	0.929468	1.41387	Up	0.000339062	0.000543184
ENSBTAG00000011762	3579	219	657	3.4499	9.19233	1.41387	Up	4.89e-41	2.16e-40
ENSBTAG00000005318	3245	111	333	1.92856	5.13868	1.41387	Up	1.4e-21	4.23e-21
ENSBTAG00000017033	1389	19	57	0.771216	2.05492	1.41387	Up	9.12e-05	0.000152148
ENSBTAG00000002385	1053	30	90	1.60627	4.27992	1.41387	Up	7.97e-07	1.49e-06
ENSBTAG00000012671	2550	948	2842	20.9601	55.8092	1.41286	Up	2.16e-171	2.72e-170
ENSBTAG00000005462	2053	774	2318	21.2558	56.5388	1.41139	Up	6.19e-140	6.61e-139
ENSBTAG00000015848	3769	489	1464	7.31488	19.4508	1.41092	Up	4.97e-89	3.74e-88
ENSBTAG00000000941	3381	1062	3179	17.7094	47.0833	1.4107	Up	4.83e-191	6.59e-190
ENSBTAG00000020969	3277	888	2654	15.2778	40.5552	1.40845	Up	1.93e-159	2.27e-158
ENSBTAG00000046664	1833	421	1258	12.9492	34.3669	1.40815	Up	1.54e-76	1.04e-75
ENSBTAG00000015106	9386	58	173	0.348395	0.922969	1.40556	Up	8.16e-12	1.86e-11
ENSBTAG00000000191	1803	341	1017	10.6631	28.2454	1.40539	Up	4.88e-62	2.81e-61
ENSBTAG00000017361	1794	270	805	8.48527	22.4696	1.40494	Up	1.92e-49	9.57e-49
ENSBTAG00000002924	751	202	602	15.1648	40.1401	1.40432	Up	2.25e-37	9.42e-37
ENSBTAG00000014956	1256	1265	3769	56.7839	150.265	1.40396	Up	1.64e-224	2.57e-223
ENSBTAG00000038079	1524	877	2611	32.4443	85.7914	1.40287	Up	5.77e-156	6.66e-155
ENSBTAG00000015163	1534	667	1984	24.5146	64.7647	1.40157	Up	8.21e-119	7.74e-118
ENSBTAG00000011798	4192	153	454	2.05776	5.42321	1.39807	Up	2.11e-28	7.43e-28
ENSBTAG00000014361	2287	275	816	6.7794	17.8668	1.39805	Up	9.71e-50	4.86e-49
ENSBTAG00000032588	844	29	86	1.93722	5.10244	1.3972	Up	1.75e-06	3.21e-06
ENSBTAG00000017380	6612	1700	5041	14.4957	38.1773	1.39709	Up	2.17e-297	4.26e-296
ENSBTAG00000014249	2207	804	2384	20.5389	54.0911	1.39703	Up	1.08e-141	1.16e-140
ENSBTAG00000004679	2658	1172	3474	24.8598	65.448	1.39654	Up	1.82e-205	2.65e-204
ENSBTAG00000011150	2028	2201	6523	61.1894	161.065	1.39629	Up	0	0
ENSBTAG00000032719	2328	198	586	4.7952	12.6048	1.39431	Up	4.73e-36	1.94e-35
ENSBTAG00000016167	1753	256	757	8.23346	21.624	1.39306	Up	5.02e-46	2.39e-45
ENSBTAG00000033669	2390	92	272	2.17027	5.69892	1.39281	Up	1.55e-17	4.21e-17
ENSBTAG00000013125	1313	22	65	0.944675	2.47897	1.39185	Up	3.55e-05	6.07e-05
ENSBTAG00000025181	4018	40	118	0.561273	1.4706	1.38963	Up	2.3e-08	4.61e-08
ENSBTAG00000033334	1738	20	59	0.648791	1.6999	1.38963	Up	8.46e-05	0.000141385
ENSBTAG00000006523	413	368	1085	50.2368	131.553	1.38883	Up	6.28e-65	3.73e-64
ENSBTAG00000008195	1977	306	902	8.72648	22.8466	1.38851	Up	2.97e-54	1.56e-53
ENSBTAG00000009178	1868	38	112	1.14691	3.00236	1.38834	Up	5.37e-08	1.06e-07
ENSBTAG00000014885	4409	4864	14329	62.1982	162.741	1.38763	Up	0	0
ENSBTAG00000021358	1843	17	50	0.520053	1.35852	1.38531	Up	0.000314038	0.000503844
ENSBTAG00000009387	4801	8784	25804	103.154	269.139	1.38356	Up	0	0
ENSBTAG00000010085	1983	48	141	1.36472	3.56056	1.3835	Up	1.11e-09	2.34e-09
ENSBTAG00000017804	874	1522	4460	98.181	255.532	1.37999	Up	1.56e-258	2.7e-257
ENSBTAG00000002847	2691	157	460	3.28935	8.55985	1.37978	Up	3.19e-28	1.12e-27
ENSBTAG00000047955	1692	53	155	1.76604	4.58726	1.37712	Up	1.91e-10	4.16e-10
ENSBTAG00000007492	3340	124	362	2.09315	5.4273	1.37456	Up	2.02e-22	6.26e-22
ENSBTAG00000030650	1223	62	181	2.85818	7.41095	1.37456	Up	6.15e-12	1.41e-11
ENSBTAG00000016555	889	207	604	13.1278	34.0218	1.37383	Up	2.52e-36	1.04e-35
ENSBTAG00000012991	9243	942	2748	5.74596	14.8876	1.37349	Up	6.11e-159	7.17e-158
ENSBTAG00000016250	1259	143	417	6.40376	16.5856	1.37294	Up	1.5e-25	5e-25
ENSBTAG00000018804	9032	107	312	0.66792	1.72979	1.37285	Up	1.68e-19	4.83e-19
ENSBTAG00000014014	1162	71	207	3.4449	8.92043	1.37265	Up	2e-13	4.83e-13
ENSBTAG00000009461	1058	53	154	2.82432	7.28881	1.36778	Up	2.7e-10	5.84e-10
ENSBTAG00000005339	1790	223	647	7.02387	18.0998	1.36563	Up	1.86e-38	7.9e-38
ENSBTAG00000009727	1193	529	1534	25	64.3883	1.36487	Up	9.97e-89	7.48e-88
ENSBTAG00000005748	1233	39	113	1.78331	4.5892	1.36369	Up	7.06e-08	1.39e-07
ENSBTAG00000015127	862	251	727	16.4169	42.2327	1.36318	Up	6.81e-43	3.09e-42
ENSBTAG00000001773	1453	142	411	5.50994	14.1644	1.36216	Up	6.34e-25	2.09e-24
ENSBTAG00000021999	2622	212	613	4.55856	11.7071	1.36073	Up	2.47e-36	1.02e-35
ENSBTAG00000001770	1128	54	156	2.69904	6.92528	1.35943	Up	2.5e-10	5.42e-10
ENSBTAG00000006526	2544	787	2273	17.4414	44.7408	1.35907	Up	9.78e-130	9.85e-129
ENSBTAG00000001146	7329	841	2426	6.46957	16.5755	1.35731	Up	4.53e-138	4.77e-137
ENSBTAG00000027629	790	788	2273	56.2372	144.077	1.35724	Up	1.79e-129	1.79e-128
ENSBTAG00000000396	1237	102	294	4.64895	11.9014	1.35616	Up	3.77e-18	1.04e-17
ENSBTAG00000047133	774	41	118	2.98653	7.63419	1.354	Up	4.28e-08	8.5e-08
ENSBTAG00000045904	1269	146	420	6.48658	16.5733	1.35333	Up	3.35e-25	1.11e-24
ENSBTAG00000007389	1174	97	279	4.65831	11.9003	1.35312	Up	3.02e-17	8.16e-17
ENSBTAG00000019478	1243	40	115	1.81432	4.63285	1.35247	Up	6.54e-08	1.29e-07
ENSBTAG00000007741	1275	68	195	3.00693	7.65854	1.34878	Up	1.97e-12	4.59e-12
ENSBTAG00000021724	1499	792	2270	29.7885	75.8309	1.34803	Up	5.45e-128	5.43e-127
ENSBTAG00000002786	2235	29	83	0.731552	1.85961	1.34597	Up	5.01e-06	9e-06
ENSBTAG00000011037	1257	126	360	5.65145	14.3413	1.34349	Up	1.35e-21	4.08e-21
ENSBTAG00000020405	880	1707	4875	109.364	277.405	1.34285	Up	5.42e-271	9.78e-270
ENSBTAG00000014205	1550	580	1656	21.097	53.4996	1.34249	Up	2.65e-93	2.06e-92
ENSBTAG00000011494	2794	443	1264	8.93926	22.6539	1.34153	Up	1.43e-71	9.11e-71
ENSBTAG00000010555	1205	128	365	5.9889	15.168	1.34066	Up	8.22e-22	2.51e-21
ENSBTAG00000006287	4568	404	1151	4.98631	12.6174	1.33937	Up	3.54e-65	2.11e-64
ENSBTAG00000040128	1614	230	655	8.03431	20.3217	1.33877	Up	8.4e-38	3.54e-37
ENSBTAG00000001333	1827	72	205	2.22187	5.61872	1.33847	Up	7.29e-13	1.73e-12
ENSBTAG00000001294	2316	509	1447	12.3909	31.2861	1.33624	Up	3.42e-81	2.4e-80
ENSBTAG00000008116	1466	1015	2883	39.0352	98.4765	1.335	Up	1.14e-159	1.35e-158
ENSBTAG00000023377	1363	273	772	11.2925	28.3624	1.32861	Up	9.19e-44	4.21e-43
ENSBTAG00000005967	5504	334	944	3.42131	8.58846	1.32785	Up	4.35e-53	2.25e-52
ENSBTAG00000017363	1050	524	1481	28.1363	70.6297	1.32784	Up	2.82e-82	2e-81
ENSBTAG00000005110	4667	40	113	0.483222	1.21245	1.32716	Up	1.3e-07	2.52e-07
ENSBTAG00000006277	2239	165	465	4.15484	10.3997	1.32368	Up	7.3e-27	2.5e-26
ENSBTAG00000004406	618	22	62	2.00705	5.02372	1.32368	Up	0.000102248	0.000170105
ENSBTAG00000018339	551	929	2616	95.058	237.743	1.32252	Up	5.13e-143	5.55e-142
ENSBTAG00000010208	2510	467	1315	10.4898	26.2346	1.32248	Up	8.15e-73	5.29e-72
ENSBTAG00000000913	462	3502	9848	427.365	1067.4	1.32056	Up	0	0
ENSBTAG00000020791	3869	1235	3472	17.9967	44.9369	1.32017	Up	1.18e-188	1.59e-187
ENSBTAG00000026172	4459	53	149	0.670136	1.67329	1.32016	Up	1.49e-09	3.14e-09
ENSBTAG00000003773	2999	127	357	2.38755	5.96092	1.32001	Up	6.68e-21	1.99e-20
ENSBTAG00000024503	619	189	531	17.2145	42.9562	1.31924	Up	2.66e-30	9.72e-30
ENSBTAG00000013468	16789	16009	44928	53.7606	134.003	1.31764	Up	0	0
ENSBTAG00000021048	1578	292	819	10.4328	25.9895	1.31681	Up	1.02e-45	4.82e-45
ENSBTAG00000021918	4855	571	1601	6.63088	16.5129	1.31632	Up	1.22e-87	9.1e-87
ENSBTAG00000015108	2601	137	384	2.96965	7.39286	1.31584	Up	2.89e-22	8.92e-22
ENSBTAG00000005980	5405	370	1036	3.85949	9.59811	1.31434	Up	3.25e-57	1.78e-56
ENSBTAG00000014429	16347	819	2293	2.82469	7.02405	1.31421	Up	2.1e-124	2.04e-123
ENSBTAG00000020446	2503	529	1480	11.9157	29.6089	1.31317	Up	7.32e-81	5.12e-80
ENSBTAG00000011809	917	68	190	4.18084	10.3754	1.3113	Up	1.07e-11	2.42e-11
ENSBTAG00000009742	1383	58	162	2.36445	5.86563	1.31078	Up	3.59e-10	7.72e-10
ENSBTAG00000014596	1880	361	1008	10.8261	26.8488	1.31034	Up	1.84e-55	9.82e-55
ENSBTAG00000005432	1239	158	441	7.18969	17.8233	1.30977	Up	3.58e-25	1.18e-24
ENSBTAG00000006771	9126	568	1585	3.50907	8.69702	1.30943	Up	4.25e-86	3.11e-85
ENSBTAG00000031750	763	38	106	2.80791	6.9567	1.3089	Up	4.26e-07	8.07e-07
ENSBTAG00000046977	1019	19	53	1.05124	2.60449	1.3089	Up	0.000377338	0.000603189
ENSBTAG00000020855	2428	61	170	1.41646	3.50608	1.30757	Up	1.43e-10	3.12e-10
ENSBTAG00000021752	1283	384	1068	16.8744	41.6837	1.30465	Up	2.8e-58	1.55e-57
ENSBTAG00000015002	431	597	1659	78.0947	192.748	1.30342	Up	2.07e-89	1.57e-88
ENSBTAG00000023384	1018	108	300	5.98137	14.7569	1.30284	Up	1.76e-17	4.79e-17
ENSBTAG00000011088	1998	18	50	0.507927	1.25313	1.30284	Up	0.000584526	0.000919841
ENSBTAG00000021008	2151	211	586	5.53053	13.642	1.30257	Up	1.16e-32	4.45e-32
ENSBTAG00000019872	2367	40	111	0.952766	2.34826	1.3014	Up	2.56e-07	4.9e-07
ENSBTAG00000019272	2018	35	97	0.977848	2.40698	1.29954	Up	1.52e-06	2.81e-06
ENSBTAG00000004063	2120	61	169	1.62225	3.99184	1.29905	Up	1.99e-10	4.34e-10
ENSBTAG00000011421	1255	60	166	2.69545	6.62348	1.29706	Up	3.03e-10	6.55e-10
ENSBTAG00000012024	1783	376	1040	11.8894	29.2081	1.29669	Up	2.79e-56	1.51e-55
ENSBTAG00000017451	1431	196	542	7.7222	18.9662	1.29635	Up	4.05e-30	1.48e-29
ENSBTAG00000015221	2124	336	929	8.91886	21.902	1.29613	Up	1.99e-50	1e-49
ENSBTAG00000007369	1506	34	94	1.27285	3.12554	1.29604	Up	2.33e-06	4.26e-06
ENSBTAG00000014031	2382	21	58	0.497052	1.21929	1.29458	Up	0.000222842	0.000361509
ENSBTAG00000005107	1212	33	91	1.5351	3.75976	1.29231	Up	3.56e-06	6.45e-06
ENSBTAG00000024803	4555	317	874	3.9237	9.60826	1.29206	Up	2.54e-47	1.23e-46
ENSBTAG00000011483	2544	213	587	4.72049	11.5543	1.29142	Up	2.64e-32	1e-31
ENSBTAG00000019964	2119	1077	2967	28.6556	70.1146	1.2909	Up	4.37e-156	5.05e-155
ENSBTAG00000020751	2021	1449	3989	40.4228	98.837	1.28988	Up	6.56e-209	9.72e-208
ENSBTAG00000015188	2606	1435	3950	31.0457	75.9005	1.28971	Up	7.6e-207	1.11e-205
ENSBTAG00000018984	3302	32	88	0.546383	1.33453	1.28834	Up	5.46e-06	9.76e-06
ENSBTAG00000019427	4490	409	1124	5.13572	12.5355	1.28738	Up	4.93e-60	2.79e-59
ENSBTAG00000011067	2484	127	349	2.88255	7.03551	1.28731	Up	9.46e-20	2.74e-19
ENSBTAG00000019234	1566	122	335	4.39231	10.7121	1.28619	Up	5.38e-19	1.52e-18
ENSBTAG00000010720	3228	751	2061	13.1169	31.9717	1.28537	Up	2.64e-108	2.33e-107
ENSBTAG00000045572	1761	35	96	1.12055	2.72982	1.28459	Up	2.13e-06	3.9e-06
ENSBTAG00000011041	2487	264	724	5.98484	14.5776	1.28436	Up	3.84e-39	1.65e-38
ENSBTAG00000033015	1625	406	1112	14.0863	34.2668	1.28252	Up	4.49e-59	2.51e-58
ENSBTAG00000019852	4164	1312	3586	17.7643	43.1242	1.27952	Up	1.06e-185	1.42e-184
ENSBTAG00000025443	3461	209	571	3.40462	8.26145	1.2789	Up	5.06e-31	1.88e-30
ENSBTAG00000015341	1427	52	142	2.05449	4.98295	1.27822	Up	8.66e-09	1.77e-08
ENSBTAG00000033529	970	74	202	4.30115	10.428	1.27767	Up	6.4e-12	1.47e-11
ENSBTAG00000013996	1821	84	229	2.60072	6.2972	1.2758	Up	2.68e-13	6.44e-13
ENSBTAG00000032603	3915	76	207	1.09448	2.64765	1.27447	Up	3.87e-12	8.92e-12
ENSBTAG00000008275	5774	63	171	0.61516	1.483	1.26948	Up	3.25e-10	7e-10
ENSBTAG00000019217	5280	792	2147	8.45699	20.362	1.26766	Up	2.2e-110	1.97e-109
ENSBTAG00000045822	987	86	233	4.91254	11.8212	1.26683	Up	2.25e-13	5.42e-13
ENSBTAG00000002964	2413	892	2415	20.8416	50.1166	1.26582	Up	1.19e-123	1.16e-122
ENSBTAG00000009479	422	1496	4050	199.868	480.579	1.26572	Up	5.28e-206	7.69e-205
ENSBTAG00000000511	2410	92	249	2.15226	5.17373	1.26535	Up	3.59e-14	8.86e-14
ENSBTAG00000011358	1167	268	725	12.9476	31.1092	1.26466	Up	2.64e-38	1.12e-37
ENSBTAG00000046172	2900	384	1037	7.46548	17.9062	1.26215	Up	6.76e-54	3.54e-53
ENSBTAG00000009493	1523	131	353	4.84949	11.6064	1.25901	Up	2.46e-19	7.02e-19
ENSBTAG00000024015	4861	1493	4022	17.3164	41.4322	1.25861	Up	7.98e-203	1.15e-201
ENSBTAG00000021176	4019	996	2675	13.9722	33.3294	1.25423	Up	7.74e-135	8e-134
ENSBTAG00000020093	2254	1483	3982	37.0947	88.4645	1.25389	Up	1.15e-199	1.63e-198
ENSBTAG00000027477	1218	41	110	1.89785	4.52238	1.25272	Up	6.34e-07	1.19e-06
ENSBTAG00000008401	4370	178	477	2.29648	5.46586	1.25102	Up	2.38e-25	7.89e-25
ENSBTAG00000009826	1422	143	383	5.66971	13.4872	1.25024	Up	1.22e-20	3.59e-20
ENSBTAG00000018711	4100	487	1302	6.69683	15.9019	1.24765	Up	4.73e-66	2.86e-65
ENSBTAG00000015116	1820	1633	4364	50.587	120.07	1.24704	Up	8.81e-217	1.34e-215
ENSBTAG00000017846	2685	545	1454	11.444	27.117	1.24461	Up	2.79e-73	1.82e-72
ENSBTAG00000003232	3229	36	96	0.628578	1.48876	1.24395	Up	3.77e-06	6.82e-06
ENSBTAG00000010500	714	428	1140	33.7964	79.9518	1.24226	Up	1.13e-57	6.2e-57
ENSBTAG00000038025	2323	1906	5067	46.2592	109.225	1.2395	Up	5.11e-249	8.61e-248
ENSBTAG00000005058	1377	99	263	4.05346	9.56409	1.23847	Up	1.9e-14	4.75e-14
ENSBTAG00000013753	1131	221	587	11.0168	25.9895	1.23823	Up	2.3e-30	8.43e-30
ENSBTAG00000008024	844	397	1052	26.5199	62.4159	1.23484	Up	7.09e-53	3.66e-52
ENSBTAG00000010992	1399	644	1706	25.9533	61.0637	1.2344	Up	1.36e-84	9.86e-84
ENSBTAG00000004322	2096	865	2290	23.2675	54.7099	1.23349	Up	8.82e-113	8.01e-112
ENSBTAG00000002931	1998	51	135	1.43913	3.38345	1.2333	Up	4.87e-08	9.65e-08
ENSBTAG00000034689	1389	232	614	9.41695	22.1354	1.23303	Up	1.72e-31	6.46e-31
ENSBTAG00000039296	978	31	82	1.78709	4.19853	1.23227	Up	2.26e-05	3.92e-05
ENSBTAG00000018285	625	264	698	23.8149	55.9239	1.2316	Up	1.64e-35	6.65e-35
ENSBTAG00000007172	2342	2750	7266	66.2019	155.357	1.23064	Up	0	0
ENSBTAG00000010667	2260	141	372	3.51751	8.24245	1.22852	Up	1.36e-19	3.92e-19
ENSBTAG00000037465	3233	33	87	0.575483	1.34752	1.22746	Up	1.34e-05	2.36e-05
ENSBTAG00000006921	5238	299	788	3.21833	7.53325	1.22696	Up	1.19e-39	5.13e-39
ENSBTAG00000007384	1427	482	1270	19.0435	44.5658	1.22664	Up	7.9e-63	4.59e-62
ENSBTAG00000046981	2760	3292	8671	67.2474	157.319	1.22615	Up	0	0
ENSBTAG00000000092	1333	535	1409	22.6281	52.9301	1.22597	Up	1.88e-69	1.18e-68
ENSBTAG00000006614	2495	558	1467	12.6092	29.443	1.22344	Up	5.21e-72	3.35e-71
ENSBTAG00000004964	2531	70	184	1.5593	3.64039	1.22319	Up	2.35e-10	5.11e-10
ENSBTAG00000010727	1962	312	820	8.96561	20.9284	1.22299	Up	5.4e-41	2.38e-40
ENSBTAG00000002574	1115	9491	24941	479.912	1120.11	1.2228	Up	0	0
ENSBTAG00000012939	1141	279	733	13.7861	32.1692	1.22246	Up	8.48e-37	3.52e-36
ENSBTAG00000012694	1260	32	84	1.43187	3.33834	1.22123	Up	2.05e-05	3.56e-05
ENSBTAG00000000436	2343	45	118	1.08284	2.52192	1.2197	Up	4.34e-07	8.22e-07
ENSBTAG00000013479	1962	927	2428	26.6382	61.9686	1.21804	Up	3.67e-117	3.44e-116
ENSBTAG00000019979	1794	207	542	6.50538	15.1286	1.21757	Up	1.81e-27	6.26e-27
ENSBTAG00000012771	3807	841	2201	12.4548	28.9507	1.21689	Up	3.13e-106	2.72e-105
ENSBTAG00000021120	5834	2529	6617	24.4403	56.7958	1.21652	Up	0	0
ENSBTAG00000011765	1911	1590	4156	46.9095	108.902	1.21508	Up	2.16e-198	3.05e-197
ENSBTAG00000014547	850	2296	5989	152.292	352.823	1.2121	Up	6.82e-284	1.28e-282
ENSBTAG00000008884	1821	945	2462	29.2581	67.7017	1.21036	Up	1.28e-117	1.21e-116
ENSBTAG00000020968	762	632	1646	46.7613	108.167	1.20988	Up	3.31e-79	2.29e-78
ENSBTAG00000019177	2339	4042	10523	97.4295	225.284	1.20932	Up	0	0
ENSBTAG00000015844	1319	866	2253	37.0167	85.5339	1.20832	Up	1.63e-107	1.43e-106
ENSBTAG00000010927	1886	317	824	9.47637	21.878	1.20707	Up	2.21e-40	9.67e-40
ENSBTAG00000016021	2814	202	525	4.04717	9.34237	1.20687	Up	2.59e-26	8.78e-26
ENSBTAG00000010740	1214	910	2364	42.2617	97.5103	1.2062	Up	2.06e-112	1.87e-111
ENSBTAG00000001086	1255	241	626	10.8267	24.9777	1.20604	Up	4.92e-31	1.83e-30
ENSBTAG00000002783	1606	578	1498	20.2912	46.7077	1.20281	Up	1.34e-71	8.54e-71
ENSBTAG00000012433	1476	83	215	3.17042	7.29414	1.20207	Up	1.39e-11	3.14e-11
ENSBTAG00000017816	672	1876	4857	157.394	361.927	1.20132	Up	1.98e-227	3.16e-226
ENSBTAG00000016658	1036	265	686	14.4215	33.1578	1.20113	Up	1.2e-33	4.71e-33
ENSBTAG00000006995	8298	16475	42640	111.938	257.315	1.20084	Up	0	0
ENSBTAG00000020927	972	279	722	16.1831	37.1957	1.20065	Up	2.64e-35	1.07e-34
ENSBTAG00000011444	640	201	520	17.7068	40.686	1.20023	Up	7.26e-26	2.43e-25
ENSBTAG00000006754	1724	179	463	5.85383	13.4482	1.19996	Up	3.4e-23	1.07e-22
ENSBTAG00000008591	3732	578	1494	8.73194	20.0461	1.19895	Up	4.61e-71	2.93e-70
ENSBTAG00000001356	4677	276	711	3.3271	7.61244	1.19409	Up	1.66e-34	6.6e-34
ENSBTAG00000002960	3779	3823	9844	57.0364	130.442	1.19345	Up	0	0
ENSBTAG00000009768	1978	77	198	2.19477	5.01257	1.19148	Up	1.2e-10	2.62e-10
ENSBTAG00000017851	1539	426	1095	15.6061	35.6285	1.19092	Up	5.08e-52	2.6e-51
ENSBTAG00000020455	8477	572	1469	3.80433	8.67764	1.18966	Up	4.51e-69	2.81e-68
ENSBTAG00000009200	419	251	644	33.7741	76.9651	1.18829	Up	3.51e-31	1.31e-30
ENSBTAG00000006663	1435	227	582	8.91864	20.3092	1.18724	Up	2.68e-28	9.44e-28
ENSBTAG00000017542	1369	153	392	6.30104	14.3385	1.18623	Up	1.52e-19	4.38e-19
ENSBTAG00000007626	1476	73	187	2.78844	6.3442	1.18598	Up	4.54e-10	9.72e-10
ENSBTAG00000010388	1701	36	92	1.19323	2.70835	1.18255	Up	1.37e-05	2.4e-05
ENSBTAG00000018261	2283	346	884	8.54466	19.3896	1.18219	Up	7.41e-42	3.31e-41
ENSBTAG00000043559	297	2777	7084	527.162	1194.38	1.17995	Up	0	0
ENSBTAG00000007642	1686	31	79	1.03664	2.34634	1.1785	Up	5.96e-05	0.00010065
ENSBTAG00000030669	1914	75	191	2.20924	4.99704	1.17752	Up	3.72e-10	7.99e-10
ENSBTAG00000008600	2101	123	313	3.30068	7.46002	1.17642	Up	1.02e-15	2.63e-15
ENSBTAG00000020614	2214	57	145	1.45152	3.27953	1.17593	Up	5.1e-08	1.01e-07
ENSBTAG00000046996	2129	2226	5661	58.9487	133.149	1.17552	Up	7.26e-256	1.24e-254
ENSBTAG00000001165	1427	100	254	3.95094	8.91316	1.17374	Up	5.49e-13	1.31e-12
ENSBTAG00000017037	2885	1273	3232	24.8775	56.098	1.17311	Up	1.78e-146	1.95e-145
ENSBTAG00000020544	1598	312	792	11.0078	24.8182	1.17287	Up	3.16e-37	1.32e-36
ENSBTAG00000016343	2156	52	132	1.35981	3.06582	1.17287	Up	2.16e-07	4.15e-07
ENSBTAG00000019250	2560	28	71	0.616655	1.3888	1.1713	Up	0.000154362	0.000253339
ENSBTAG00000017090	2817	99	251	1.9814	4.46179	1.1711	Up	8.26e-13	1.96e-12
ENSBTAG00000021301	2008	426	1080	11.9611	26.9328	1.17102	Up	5.02e-50	2.52e-49
ENSBTAG00000005048	1119	1300	3295	65.4995	147.451	1.17068	Up	8.26e-149	9.22e-148
ENSBTAG00000007797	1880	907	2298	27.2003	61.2088	1.17012	Up	2.74e-104	2.35e-103
ENSBTAG00000017805	1435	120	304	4.7147	10.6082	1.16995	Up	3.45e-15	8.8e-15
ENSBTAG00000004738	3334	799	2023	13.5116	30.3845	1.16914	Up	6.5e-92	5.02e-91
ENSBTAG00000010875	1899	32	81	0.950057	2.1359	1.16876	Up	5.37e-05	9.08e-05
ENSBTAG00000006775	4017	315	796	4.42113	9.92277	1.16633	Up	4.32e-37	1.8e-36
ENSBTAG00000020034	2374	156	394	3.70483	8.31069	1.16556	Up	3.87e-19	1.1e-18
ENSBTAG00000030820	1022	343	865	18.922	42.3825	1.1634	Up	5.23e-40	2.27e-39
ENSBTAG00000000817	4350	119	300	1.54235	3.45345	1.16291	Up	7.04e-15	1.78e-14
ENSBTAG00000021651	1615	1694	4265	59.1378	132.242	1.16102	Up	1.52e-189	2.07e-188
ENSBTAG00000020173	4953	143	360	1.62777	3.63962	1.16089	Up	1.63e-17	4.42e-17
ENSBTAG00000043556	684	59333	149357	4890.63	10934.3	1.16077	Up	0	0
ENSBTAG00000008203	956	2219	5584	130.865	292.489	1.1603	Up	2.76e-247	4.64e-246
ENSBTAG00000003741	2332	769	1935	18.5918	41.5503	1.16019	Up	5.98e-87	4.41e-86
ENSBTAG00000007139	2089	774	1946	20.8894	46.6473	1.15902	Up	2.69e-87	1.99e-86
ENSBTAG00000008881	969	72	181	4.18922	9.35355	1.15883	Up	1.73e-09	3.63e-09
ENSBTAG00000011001	2790	338	849	6.83026	15.2379	1.15765	Up	5.28e-39	2.27e-38
ENSBTAG00000018146	2488	51	128	1.1557	2.57621	1.15649	Up	4.46e-07	8.43e-07
ENSBTAG00000013792	786	325	814	23.3123	51.8589	1.1535	Up	2.92e-37	1.22e-36
ENSBTAG00000016896	1358	986	2469	40.9356	91.0423	1.15318	Up	2.2e-109	1.95e-108
ENSBTAG00000006609	3054	197	493	3.63682	8.0835	1.1523	Up	3.64e-23	1.15e-22
ENSBTAG00000001521	476	1298	3246	153.742	341.478	1.15128	Up	7.86e-143	8.5e-142
ENSBTAG00000003882	1103	733	1833	37.4673	83.2164	1.15123	Up	1.78e-81	1.26e-80
ENSBTAG00000002370	1638	38	95	1.30796	2.90423	1.15084	Up	1.52e-05	2.67e-05
ENSBTAG00000003889	3868	895	2237	13.0455	28.9602	1.15052	Up	6.31e-99	5.16e-98
ENSBTAG00000024000	1988	267	667	7.57215	16.8008	1.14976	Up	1.12e-30	4.12e-30
ENSBTAG00000015398	5288	2080	5192	22.1767	49.166	1.14862	Up	2.01e-226	3.2e-225
ENSBTAG00000002326	1048	389	971	20.9273	46.3959	1.14861	Up	7.77e-44	3.57e-43
ENSBTAG00000019625	2740	77	192	1.5844	3.50891	1.14709	Up	7.63e-10	1.63e-09
ENSBTAG00000010693	5446	833	2077	8.62366	19.0977	1.14702	Up	1.51e-91	1.16e-90
ENSBTAG00000030180	5094	367	915	4.06192	8.99464	1.1469	Up	2.6e-41	1.15e-40
ENSBTAG00000009510	1344	55	137	2.30721	5.10438	1.14558	Up	2.16e-07	4.15e-07
ENSBTAG00000003519	916	1192	2968	73.3678	162.252	1.14502	Up	1.2e-129	1.2e-128
ENSBTAG00000012774	2702	227	565	4.73658	10.4709	1.14447	Up	4.73e-26	1.59e-25
ENSBTAG00000032534	2069	123	306	3.35173	7.40598	1.14379	Up	8.61e-15	2.17e-14
ENSBTAG00000045685	1635	80	199	2.75865	6.09477	1.14361	Up	4.13e-10	8.86e-10
ENSBTAG00000008849	2741	516	1283	10.6137	23.439	1.14299	Up	6.23e-57	3.4e-56
ENSBTAG00000010402	6098	5329	13232	49.27	108.658	1.14101	Up	0	0
ENSBTAG00000027182	2955	181	449	3.45339	7.6087	1.13964	Up	6.82e-21	2.03e-20
ENSBTAG00000025964	7011	375	930	3.01561	6.6424	1.13925	Up	1.56e-41	6.95e-41
ENSBTAG00000006075	1263	3051	7559	136.196	299.697	1.13783	Up	0	0
ENSBTAG00000001956	1118	44	109	2.21889	4.8821	1.13766	Up	4.34e-06	7.82e-06
ENSBTAG00000004871	1095	2717	6730	139.894	307.767	1.1375	Up	2.15e-288	4.12e-287
ENSBTAG00000003553	1659	967	2395	32.8628	72.2904	1.13735	Up	6.9e-104	5.88e-103
ENSBTAG00000017832	1948	152	376	4.39925	9.66542	1.13557	Up	1.19e-17	3.25e-17
ENSBTAG00000009098	4407	446	1103	5.7058	12.533	1.13523	Up	1.13e-48	5.56e-48
ENSBTAG00000008631	1653	123	304	4.19524	9.20921	1.13432	Up	1.57e-14	3.93e-14
ENSBTAG00000003300	1983	4400	10859	125.099	274.214	1.13223	Up	0	0
ENSBTAG00000020800	1161	30	74	1.45685	3.19169	1.13147	Up	0.000170398	0.000279034
ENSBTAG00000017310	1619	28	69	0.97507	2.13415	1.13008	Up	0.000289668	0.000465807
ENSBTAG00000002885	2123	48	118	1.27472	2.78326	1.12659	Up	2.09e-06	3.82e-06
ENSBTAG00000014151	3150	764	1878	13.6744	29.8543	1.12646	Up	1.21e-80	8.47e-80
ENSBTAG00000019310	2124	118	290	3.13222	6.837	1.12618	Up	8.74e-14	2.13e-13
ENSBTAG00000014650	1567	44	108	1.5831	3.45125	1.12437	Up	5.89e-06	1.05e-05
ENSBTAG00000016218	1472	231	567	8.84766	19.2884	1.12437	Up	1.88e-25	6.25e-25
ENSBTAG00000012509	2500	1214	2978	27.3781	59.6495	1.12349	Up	3.04e-126	2.99e-125
ENSBTAG00000025778	823	338	829	23.1548	50.4402	1.12326	Up	2.07e-36	8.54e-36
ENSBTAG00000002341	2220	517	1266	13.1299	28.5563	1.12095	Up	1.57e-54	8.28e-54
ENSBTAG00000020030	3554	328	803	5.20332	11.3141	1.12062	Up	3.41e-35	1.38e-34
ENSBTAG00000016762	2992	579	1417	10.9104	23.7154	1.12012	Up	9.4e-61	5.34e-60
ENSBTAG00000001867	13746	452	1106	1.8539	4.02903	1.11987	Up	8.7e-48	4.24e-47
ENSBTAG00000016161	4010	2547	6229	35.8104	77.785	1.11911	Up	3.01e-260	5.22e-259
ENSBTAG00000038034	3145	81	198	1.45207	3.15258	1.11842	Up	9.18e-10	1.95e-09
ENSBTAG00000007935	2215	1362	3329	34.6679	75.2596	1.11827	Up	7.34e-140	7.84e-139
ENSBTAG00000019018	607	397	970	36.8745	80.0212	1.11776	Up	5.34e-42	2.39e-41
ENSBTAG00000039995	2764	359	877	7.32286	15.8885	1.1175	Up	4.04e-38	1.71e-37
ENSBTAG00000030593	904	87	212	5.42594	11.7433	1.11389	Up	2.67e-10	5.79e-10
ENSBTAG00000016505	2518	39	95	0.873239	1.88925	1.11337	Up	2.53e-05	4.36e-05
ENSBTAG00000008139	2505	309	752	6.95465	15.0325	1.11204	Up	1.12e-32	4.28e-32
ENSBTAG00000002271	1656	210	511	7.14963	15.4519	1.11185	Up	1.04e-22	3.24e-22
ENSBTAG00000014649	2380	422	1026	9.99678	21.587	1.11063	Up	6.87e-44	3.16e-43
ENSBTAG00000038540	802	75	182	5.27244	11.3637	1.10789	Up	5.73e-09	1.18e-08
ENSBTAG00000019017	616	633	1536	57.9359	124.863	1.10781	Up	1.4e-64	8.27e-64
ENSBTAG00000014422	2932	351	851	6.74944	14.5341	1.1066	Up	1.74e-36	7.17e-36
ENSBTAG00000043577	1378	44956	108944	1839.34	3958.91	1.10591	Up	0	0
ENSBTAG00000012667	2086	322	780	8.70294	18.7241	1.10533	Up	1.6e-33	6.26e-33
ENSBTAG00000004379	966	280	678	16.342	35.1459	1.10477	Up	2.5e-29	8.96e-29
ENSBTAG00000003438	2883	50	121	0.977799	2.10166	1.10392	Up	2.27e-06	4.16e-06
ENSBTAG00000003325	2082	316	764	8.55718	18.3753	1.10256	Up	9.65e-33	3.7e-32
ENSBTAG00000021226	1223	139	336	6.40786	13.7573	1.10229	Up	2.94e-15	7.5e-15
ENSBTAG00000021709	1670	82	198	2.76836	5.93705	1.10072	Up	1.49e-09	3.14e-09
ENSBTAG00000002980	2185	468	1130	12.0759	25.897	1.10065	Up	1.7e-47	8.27e-47
ENSBTAG00000019686	4705	111	268	1.33011	2.85231	1.10059	Up	1.95e-12	4.56e-12
ENSBTAG00000014396	2839	762	1839	15.1326	32.4368	1.09997	Up	4.15e-76	2.78e-75
ENSBTAG00000003543	2542	1255	3028	27.8351	59.6489	1.09959	Up	4.92e-124	4.77e-123
ENSBTAG00000008728	5382	452	1090	4.73499	10.1416	1.09885	Up	9.31e-46	4.41e-45
ENSBTAG00000021632	1367	608	1466	25.0761	53.7016	1.09865	Up	6.36e-61	3.62e-60
ENSBTAG00000019451	1644	161	388	5.52139	11.8182	1.09791	Up	2.74e-17	7.4e-17
ENSBTAG00000005501	1431	61	147	2.40334	5.14398	1.09785	Up	2.08e-07	4e-07
ENSBTAG00000007455	849	208	501	13.8127	29.5496	1.09714	Up	7.39e-22	2.26e-21
ENSBTAG00000020638	2133	2739	6597	72.3978	154.874	1.09707	Up	6.98e-267	1.24e-265
ENSBTAG00000032548	2952	32	77	0.611164	1.30616	1.0957	Up	0.000185377	0.000302766
ENSBTAG00000012128	3408	84	202	1.38965	2.96807	1.09481	Up	1.2e-09	2.55e-09
ENSBTAG00000019759	3193	277	666	4.89109	10.4447	1.09455	Up	1.96e-28	6.91e-28
ENSBTAG00000011662	1167	129	310	6.23223	13.3019	1.09381	Up	4.93e-14	1.21e-13
ENSBTAG00000025046	1464	683	1641	26.3029	56.1293	1.09353	Up	1.74e-67	1.07e-66
ENSBTAG00000001059	1340	1805	4336	75.9446	162.034	1.09328	Up	3.8e-175	4.84e-174
ENSBTAG00000012987	3495	608	1460	9.80801	20.9184	1.09274	Up	3.6e-60	2.04e-59
ENSBTAG00000009151	1517	182	437	6.7641	14.4251	1.09261	Up	3.82e-19	1.09e-18
ENSBTAG00000016709	1749	80	192	2.57884	5.49709	1.09195	Up	3.34e-09	6.92e-09
ENSBTAG00000000666	2035	123	295	3.40773	7.25904	1.09097	Up	2.25e-13	5.42e-13
ENSBTAG00000000283	1665	184	441	6.23057	13.2631	1.08998	Up	3.09e-19	8.79e-19
ENSBTAG00000006393	1747	333	798	10.7467	22.8735	1.08978	Up	1.6e-33	6.27e-33
ENSBTAG00000013315	1771	8838	21179	281.358	598.837	1.08975	Up	0	0
ENSBTAG00000039513	2178	28	67	0.724811	1.54042	1.08765	Up	0.000535626	0.000845934
ENSBTAG00000015154	3754	2093	5004	31.434	66.749	1.08642	Up	8.52e-200	1.21e-198
ENSBTAG00000034373	2004	1416	3384	39.8373	84.5579	1.08582	Up	1.22e-135	1.27e-134
ENSBTAG00000019569	1686	1412	3373	47.2173	100.18	1.0852	Up	4.4e-135	4.55e-134
ENSBTAG00000046248	1439	759	1813	29.7376	63.0897	1.08512	Up	1.81e-73	1.18e-72
ENSBTAG00000016313	1185	723	1726	34.3989	72.9364	1.08428	Up	6.05e-70	3.81e-69
ENSBTAG00000038115	708	44	105	3.50384	7.42639	1.08373	Up	1.45e-05	2.55e-05
ENSBTAG00000020384	2791	148	353	2.98969	6.3334	1.08298	Up	1.5e-15	3.87e-15
ENSBTAG00000005857	4388	78	186	1.0022	2.1226	1.08267	Up	7.46e-09	1.53e-08
ENSBTAG00000008306	1553	565	1346	20.5117	43.4006	1.08127	Up	1.06e-54	5.63e-54
ENSBTAG00000015119	4143	1016	2420	13.8262	29.2498	1.08102	Up	7.3e-97	5.85e-96
ENSBTAG00000000032	1389	42	100	1.70479	3.60512	1.08045	Up	2.45e-05	4.22e-05
ENSBTAG00000010715	1450	624	1483	24.2628	51.2147	1.07781	Up	8.72e-60	4.92e-59
ENSBTAG00000013289	3249	101	240	1.75265	3.69899	1.07759	Up	5.93e-11	1.31e-10
ENSBTAG00000016316	9243	346	822	2.11051	4.45329	1.07728	Up	7.13e-34	2.81e-33
ENSBTAG00000008705	1611	56	133	1.95982	4.13407	1.07684	Up	1.17e-06	2.18e-06
ENSBTAG00000034366	1325	302	717	12.8504	27.0972	1.07634	Up	1.03e-29	3.71e-29
ENSBTAG00000017108	1252	91	216	4.0979	8.63915	1.076	Up	5.63e-10	1.2e-09
ENSBTAG00000030520	3045	918	2178	16.9973	35.8173	1.07535	Up	1.22e-86	9.01e-86
ENSBTAG00000015913	2775	143	339	2.90534	6.11728	1.07418	Up	8.17e-15	2.06e-14
ENSBTAG00000038794	2732	195	462	4.02419	8.46804	1.07333	Up	1.27e-19	3.65e-19
ENSBTAG00000011249	1326	217	514	9.22658	19.4107	1.07299	Up	1.19e-21	3.63e-21
ENSBTAG00000038920	11686	293	694	1.4136	2.97382	1.07295	Up	1.12e-28	3.98e-28
ENSBTAG00000020205	2805	112	265	2.25118	4.7308	1.07141	Up	7.51e-12	1.72e-11
ENSBTAG00000001729	2575	386	913	8.45151	17.7548	1.07093	Up	4.25e-37	1.77e-36
ENSBTAG00000000831	3522	137	324	2.19309	4.60657	1.07073	Up	3.71e-14	9.16e-14
ENSBTAG00000003499	4546	96	227	1.1906	2.50045	1.0705	Up	2.44e-10	5.28e-10
ENSBTAG00000002036	1716	1601	3782	52.6015	110.364	1.06909	Up	1.19e-147	1.32e-146
ENSBTAG00000025129	2088	116	274	3.13222	6.57116	1.06896	Up	3.64e-12	8.41e-12
ENSBTAG00000012518	3849	347	819	5.08283	10.6551	1.06784	Up	2.66e-33	1.04e-32
ENSBTAG00000000711	2955	1148	2707	21.9033	45.8725	1.06648	Up	8.06e-106	6.97e-105
ENSBTAG00000008301	6627	1129	2661	9.60509	20.1071	1.06583	Up	5.94e-104	5.07e-103
ENSBTAG00000017280	5046	91	214	1.01676	2.12368	1.06258	Up	1e-09	2.12e-09
ENSBTAG00000009786	2605	120	282	2.59716	5.4208	1.06157	Up	2.35e-12	5.47e-12
ENSBTAG00000019998	1154	635	1492	31.0236	64.7418	1.06133	Up	1.07e-58	5.95e-58
ENSBTAG00000013723	699	316	742	25.4879	53.1555	1.06041	Up	5.32e-30	1.93e-29
ENSBTAG00000039851	1779	2253	5283	71.4019	148.705	1.05842	Up	3.66e-202	5.25e-201
ENSBTAG00000014334	7644	409	959	3.01666	6.28232	1.05834	Up	3.55e-38	1.51e-37
ENSBTAG00000012962	1785	962	2255	30.3851	63.2601	1.05793	Up	2.44e-87	1.81e-86
ENSBTAG00000046303	976	1447	3391	83.5878	173.98	1.05756	Up	2.64e-130	2.66e-129
ENSBTAG00000005477	2168	929	2176	24.1591	50.2599	1.05684	Up	3.32e-84	2.39e-83
ENSBTAG00000047561	423	44	103	5.86458	12.1932	1.05598	Up	2.62e-05	4.51e-05
ENSBTAG00000010709	1946	396	926	11.473	23.8281	1.05442	Up	1.04e-36	4.32e-36
ENSBTAG00000018918	713	583	1363	46.1003	95.7256	1.05413	Up	3.35e-53	1.74e-52
ENSBTAG00000044192	1011	170	397	9.4803	19.6635	1.05252	Up	1.37e-16	3.64e-16
ENSBTAG00000007622	1986	3805	8878	108.019	223.85	1.05125	Up	0	0
ENSBTAG00000008997	1274	1461	3406	64.6555	133.874	1.05003	Up	2.21e-129	2.21e-128
ENSBTAG00000026394	1358	551	1284	22.8758	47.3464	1.04943	Up	7.22e-50	3.62e-49
ENSBTAG00000012555	2745	140	326	2.87548	5.94699	1.04836	Up	8.34e-14	2.04e-13
ENSBTAG00000011582	935	478	1113	28.8231	59.6081	1.04828	Up	2.21e-43	1.01e-42
ENSBTAG00000006367	2304	1763	4097	43.1414	89.0441	1.04545	Up	3.84e-154	4.39e-153
ENSBTAG00000000137	9233	380	883	2.32041	4.78894	1.04533	Up	1.3e-34	5.19e-34
ENSBTAG00000001470	2178	292	678	7.55874	15.5881	1.04423	Up	6.53e-27	2.24e-26
ENSBTAG00000012048	1760	1464	3398	46.8978	96.6791	1.04368	Up	7.85e-128	7.8e-127
ENSBTAG00000024641	2094	210	487	5.65415	11.6459	1.04244	Up	1.01e-19	2.93e-19
ENSBTAG00000039160	2423	44	102	1.02382	2.10799	1.04191	Up	3.5e-05	5.99e-05
ENSBTAG00000010559	1237	157	363	7.15574	14.6946	1.03812	Up	5.46e-15	1.38e-14
ENSBTAG00000016211	1878	357	825	10.7176	21.9978	1.03738	Up	4.57e-32	1.73e-31
ENSBTAG00000010356	960	825	1901	48.4515	99.1591	1.0332	Up	3.44e-71	2.19e-70
ENSBTAG00000015060	1962	43	99	1.23565	2.52672	1.032	Up	5.25e-05	8.88e-05
ENSBTAG00000023002	2097	432	992	11.6147	23.6884	1.02822	Up	1.07e-37	4.53e-37
ENSBTAG00000038844	3252	61	140	1.05756	2.15575	1.02746	Up	1.58e-06	2.92e-06
ENSBTAG00000015563	2185	58	133	1.49658	3.04805	1.02621	Up	2.97e-06	5.39e-06
ENSBTAG00000001842	730	488	1119	37.6896	76.7589	1.02617	Up	3.58e-42	1.61e-41
ENSBTAG00000016429	754	106	243	7.92609	16.1383	1.0258	Up	2.49e-10	5.4e-10
ENSBTAG00000016873	1520	632	1447	23.4422	47.6702	1.02398	Up	7.62e-54	3.98e-53
ENSBTAG00000015294	2845	377	863	7.47108	15.1897	1.02371	Up	8.75e-33	3.36e-32
ENSBTAG00000018286	581	294	673	28.5296	58.0044	1.0237	Up	6.36e-26	2.13e-25
ENSBTAG00000014114	1827	45	103	1.38867	2.82306	1.02356	Up	4.16e-05	7.08e-05
ENSBTAG00000006759	2137	540	1235	14.2467	28.939	1.02239	Up	4.25e-46	2.03e-45
ENSBTAG00000003526	2981	112	256	2.11827	4.30031	1.02156	Up	9.59e-11	2.11e-10
ENSBTAG00000015038	2723	2639	6031	54.6407	110.908	1.02132	Up	1.47e-217	2.24e-216
ENSBTAG00000017002	2581	562	1284	12.2764	24.9114	1.02092	Up	9.49e-48	4.62e-47
ENSBTAG00000012066	3441	3227	7372	52.8736	107.281	1.02077	Up	3.07e-265	5.43e-264
ENSBTAG00000008765	1052	278	635	14.8989	30.2259	1.02058	Up	1.96e-24	6.37e-24
ENSBTAG00000013914	2255	166	379	4.15036	8.41617	1.01993	Up	3.49e-15	8.9e-15
ENSBTAG00000013545	2789	195	445	3.94194	7.98975	1.01924	Up	1.5e-17	4.08e-17
ENSBTAG00000043558	956	28761	65601	1696.17	3436.17	1.01852	Up	0	0
ENSBTAG00000015018	2417	385	878	8.98067	18.1903	1.01827	Up	4.74e-33	1.83e-32
ENSBTAG00000004196	3555	165	376	2.61679	5.29627	1.01718	Up	5.15e-15	1.31e-14
ENSBTAG00000016591	2433	311	708	7.2068	14.5718	1.01575	Up	7.3e-27	2.5e-26
ENSBTAG00000031800	499	3903	8885	440.984	891.618	1.0157	Up	0	0
ENSBTAG00000005574	1632	6689	15218	231.082	466.938	1.01483	Up	0	0
ENSBTAG00000001908	2271	554	1260	13.7536	27.7827	1.01438	Up	2.05e-46	9.78e-46
ENSBTAG00000017869	2453	3929	8924	90.3044	182.173	1.01244	Up	0	0
ENSBTAG00000010052	1887	59	134	1.76281	3.55594	1.01236	Up	3.5e-06	6.34e-06
ENSBTAG00000015720	3438	399	906	6.54322	13.1961	1.01203	Up	9.98e-34	3.93e-33
ENSBTAG00000030278	237	137	311	32.5909	65.7104	1.01165	Up	1.43e-12	3.36e-12
ENSBTAG00000011022	1961	1241	2815	35.6795	71.8824	1.01054	Up	7.36e-101	6.1e-100
ENSBTAG00000026275	1362	49	111	2.02835	4.08101	1.00862	Up	2.61e-05	4.49e-05
ENSBTAG00000047755	726	34	77	2.64038	5.31099	1.00824	Up	0.000477272	0.000758216
ENSBTAG00000002452	2678	885	2003	18.6319	37.4535	1.00732	Up	6.21e-72	3.98e-71
ENSBTAG00000008434	1430	50	113	1.97133	3.95698	1.00523	Up	2.32e-05	4.01e-05
ENSBTAG00000018859	1371	556	1255	22.8645	45.8383	1.00344	Up	1.88e-45	8.85e-45
ENSBTAG00000002758	3634	492	1110	7.63316	15.2954	1.00274	Up	2.36e-40	1.03e-39
ENSBTAG00000018292	2403	141	318	3.30818	6.62667	1.00224	Up	1.2e-12	2.82e-12
ENSBTAG00000018424	1729	434	978	14.152	28.3247	1.00105	Up	1.16e-35	4.75e-35
ENSBTAG00000038131	1994	79	178	2.23371	4.47009	1.00086	Up	1.14e-07	2.23e-07
ENSBTAG00000020619	12906	1225	2760	5.35142	10.7088	1.0008	Up	2.16e-97	1.74e-96
ENSBTAG00000038326	931	1749	0	105.917	0	-16.6926	Down	0	0
ENSBTAG00000003479	1542	2590	0	94.6978	0	-16.531	Down	0	0
ENSBTAG00000020622	2057	2579	0	70.6873	0	-16.1092	Down	0	0
ENSBTAG00000048005	944	1118	0	66.772	0	-16.027	Down	0	0
ENSBTAG00000015581	2683	2969	0	62.3899	0	-15.929	Down	0	0
ENSBTAG00000007990	1067	1037	0	54.7947	0	-15.7417	Down	0	0
ENSBTAG00000011163	550	502	0	51.4595	0	-15.6511	Down	3.52e-165	4.28e-164
ENSBTAG00000035054	2931	2608	0	50.1668	0	-15.6144	Down	0	0
ENSBTAG00000012411	1939	1609	0	46.7846	0	-15.5137	Down	0	0
ENSBTAG00000020893	1473	780	0	29.8549	0	-14.8657	Down	3.08e-256	5.3e-255
ENSBTAG00000023666	658	305	0	26.1335	0	-14.6736	Down	1.18e-100	9.79e-100
ENSBTAG00000010032	1038	391	0	21.2375	0	-14.3743	Down	8.01e-129	8.01e-128
ENSBTAG00000011822	1801	654	0	20.4733	0	-14.3215	Down	5.75e-215	8.7e-214
ENSBTAG00000000470	1035	370	0	20.1551	0	-14.2989	Down	6.05e-122	5.79e-121
ENSBTAG00000004624	1335	424	0	17.9064	0	-14.1282	Down	1.24e-139	1.32e-138
ENSBTAG00000046585	3996	1224	0	17.2695	0	-14.0759	Down	0	0
ENSBTAG00000044006	810	244	0	16.9836	0	-14.0519	Down	1.13e-80	7.88e-80
ENSBTAG00000018058	523	148	0	15.9545	0	-13.9617	Down	3.14e-49	1.56e-48
ENSBTAG00000022775	2431	647	0	15.0053	0	-13.8732	Down	1.13e-212	1.7e-211
ENSBTAG00000048312	336	87	0	14.5984	0	-13.8335	Down	3e-29	1.07e-28
ENSBTAG00000012149	851	219	0	14.5091	0	-13.8247	Down	1.74e-72	1.13e-71
ENSBTAG00000034954	298	72	0	13.622	0	-13.7337	Down	2.46e-24	7.97e-24
ENSBTAG00000004503	768	175	0	12.847	0	-13.6491	Down	4.5e-58	2.48e-57
ENSBTAG00000032481	457	93	0	11.4734	0	-13.486	Down	3.25e-31	1.21e-30
ENSBTAG00000032642	911	179	0	11.0779	0	-13.4354	Down	2.2e-59	1.24e-58
ENSBTAG00000047118	873	164	0	10.5914	0	-13.3706	Down	1.8e-54	9.5e-54
ENSBTAG00000012535	841	142	0	9.51956	0	-13.2167	Down	2.9e-47	1.4e-46
ENSBTAG00000037644	679	91872	12	7628.48	0.88498	-13.0735	Down	0	0
ENSBTAG00000012621	1254	179	0	8.04785	0	-12.9744	Down	2.2e-59	1.24e-58
ENSBTAG00000011736	2085	290	0	7.84181	0	-12.937	Down	9.67e-96	7.69e-95
ENSBTAG00000000281	855	118	0	7.78109	0	-12.9258	Down	2.11e-39	9.08e-39
ENSBTAG00000038955	499	63	0	7.11811	0	-12.7973	Down	2.18e-21	6.56e-21
ENSBTAG00000045915	384	47	0	6.90067	0	-12.7525	Down	3.79e-16	9.93e-16
ENSBTAG00000005606	871	105	0	6.79666	0	-12.7306	Down	3.81e-35	1.54e-34
ENSBTAG00000024341	756	89	0	6.63732	0	-12.6964	Down	6.64e-30	2.41e-29
ENSBTAG00000014758	2191	245	0	6.30446	0	-12.6222	Down	5.31e-81	3.72e-80
ENSBTAG00000023895	510	54	0	5.96964	0	-12.5434	Down	1.93e-18	5.39e-18
ENSBTAG00000046594	1044	110	0	5.94041	0	-12.5363	Down	8.78e-37	3.64e-36
ENSBTAG00000018519	2628	274	0	5.87827	0	-12.5212	Down	1.68e-90	1.28e-89
ENSBTAG00000046051	579	58	0	5.64773	0	-12.4635	Down	9.46e-20	2.74e-19
ENSBTAG00000019159	709	63	0	5.00978	0	-12.2905	Down	2.18e-21	6.56e-21
ENSBTAG00000017627	1225	102	0	4.69449	0	-12.1968	Down	3.66e-34	1.45e-33
ENSBTAG00000005252	1369	112	0	4.61253	0	-12.1713	Down	1.94e-37	8.14e-37
ENSBTAG00000003278	909	72	0	4.46574	0	-12.1247	Down	2.46e-24	7.98e-24
ENSBTAG00000010615	738	57	0	4.35455	0	-12.0883	Down	2.01e-19	5.76e-19
ENSBTAG00000046169	1362	104	0	4.30507	0	-12.0718	Down	8.11e-35	3.25e-34
ENSBTAG00000003299	2043	154	0	4.24988	0	-12.0532	Down	3.4e-51	1.73e-50
ENSBTAG00000016726	4757	358	0	4.24301	0	-12.0509	Down	5.16e-118	4.85e-117
ENSBTAG00000020100	2961	220	0	4.18898	0	-12.0324	Down	8.2e-73	5.32e-72
ENSBTAG00000009800	1176	87	0	4.17096	0	-12.0262	Down	3e-29	1.07e-28
ENSBTAG00000013256	2734	195	0	4.02125	0	-11.9734	Down	1.27e-64	7.5e-64
ENSBTAG00000044175	1599	113	0	3.98432	0	-11.9601	Down	9.14e-38	3.85e-37
ENSBTAG00000001610	3460	242	0	3.94334	0	-11.9452	Down	5.1e-80	3.55e-79
ENSBTAG00000003574	603	42	0	3.92696	0	-11.9392	Down	1.65e-14	4.12e-14
ENSBTAG00000007486	1901	132	0	3.91486	0	-11.9347	Down	5.47e-44	2.52e-43
ENSBTAG00000037604	1023	71	0	3.91298	0	-11.9341	Down	5.22e-24	1.68e-23
ENSBTAG00000031845	931	63	0	3.81518	0	-11.8975	Down	2.18e-21	6.56e-21
ENSBTAG00000002908	4139	276	0	3.75957	0	-11.8764	Down	3.73e-91	2.86e-90
ENSBTAG00000003231	866	57	0	3.71092	0	-11.8576	Down	2.01e-19	5.76e-19
ENSBTAG00000031769	568	36	0	3.57338	0	-11.8031	Down	1.52e-12	3.56e-12
ENSBTAG00000005236	2349	146	0	3.50424	0	-11.7749	Down	1.42e-48	7e-48
ENSBTAG00000012109	1003	62	0	3.4851	0	-11.767	Down	4.63e-21	1.38e-20
ENSBTAG00000009702	5934	71043	23	674.991	0.19409	-11.7639	Down	0	0
ENSBTAG00000044118	691	40	0	3.26367	0	-11.6723	Down	7.44e-14	1.82e-13
ENSBTAG00000024874	361	20	0	3.12354	0	-11.609	Down	2.65e-07	5.06e-07
ENSBTAG00000032206	1468	81	0	3.11088	0	-11.6031	Down	2.77e-27	9.57e-27
ENSBTAG00000023369	2979	162	0	3.06598	0	-11.5821	Down	8.15e-54	4.25e-53
ENSBTAG00000004129	1307	71	0	3.06272	0	-11.5806	Down	5.22e-24	1.68e-23
ENSBTAG00000007200	630	34	0	3.04273	0	-11.5711	Down	6.87e-12	1.57e-11
ENSBTAG00000013160	762	40	0	2.95958	0	-11.5312	Down	7.44e-14	1.82e-13
ENSBTAG00000015059	1516	79	0	2.938	0	-11.5206	Down	1.25e-26	4.26e-26
ENSBTAG00000040082	2452	124	0	2.85119	0	-11.4773	Down	2.28e-41	1.01e-40
ENSBTAG00000004292	2640	132	0	2.819	0	-11.461	Down	5.47e-44	2.52e-43
ENSBTAG00000046648	1268	61	0	2.71228	0	-11.4053	Down	9.85e-21	2.92e-20
ENSBTAG00000007977	1566	75	0	2.70019	0	-11.3988	Down	2.56e-25	8.48e-25
ENSBTAG00000045835	753	36	0	2.69545	0	-11.3963	Down	1.52e-12	3.56e-12
ENSBTAG00000019053	1569	74	0	2.65909	0	-11.3767	Down	5.44e-25	1.79e-24
ENSBTAG00000023941	1656	78	0	2.65558	0	-11.3748	Down	2.66e-26	9.01e-26
ENSBTAG00000017948	750	35	0	2.63106	0	-11.3614	Down	3.23e-12	7.48e-12
ENSBTAG00000018160	9294	409	0	2.4811	0	-11.2768	Down	1.02e-134	1.05e-133
ENSBTAG00000027841	2114	93	0	2.48029	0	-11.2763	Down	3.25e-31	1.21e-30
ENSBTAG00000001343	2430	106	0	2.45937	0	-11.2641	Down	1.79e-35	7.29e-35
ENSBTAG00000020140	822	34	0	2.33202	0	-11.1874	Down	6.87e-12	1.57e-11
ENSBTAG00000016989	519	21	0	2.28127	0	-11.1556	Down	1.24e-07	2.42e-07
ENSBTAG00000021730	966	39	0	2.27621	0	-11.1524	Down	1.58e-13	3.83e-13
ENSBTAG00000017780	2437	98	0	2.26723	0	-11.1467	Down	7.48e-33	2.88e-32
ENSBTAG00000007772	1578	63	0	2.25091	0	-11.1363	Down	2.18e-21	6.57e-21
ENSBTAG00000009409	1179	47	0	2.24755	0	-11.1341	Down	3.79e-16	9.93e-16
ENSBTAG00000047331	756	30	0	2.2373	0	-11.1275	Down	1.4e-10	3.07e-10
ENSBTAG00000009035	8473	333	0	2.2158	0	-11.1136	Down	7.97e-110	7.13e-109
ENSBTAG00000015650	4906	192	0	2.20647	0	-11.1075	Down	1.22e-63	7.12e-63
ENSBTAG00000014977	1510	57	0	2.12825	0	-11.0555	Down	2.01e-19	5.76e-19
ENSBTAG00000012296	1194	43	0	2.03043	0	-10.9876	Down	7.75e-15	1.96e-14
ENSBTAG00000011439	2088	75	0	2.02514	0	-10.9838	Down	2.56e-25	8.48e-25
ENSBTAG00000021565	808	29	0	2.02354	0	-10.9827	Down	2.98e-10	6.45e-10
ENSBTAG00000015510	1812	65	0	2.02246	0	-10.9819	Down	4.82e-22	1.48e-21
ENSBTAG00000034681	987	35	0	1.99929	0	-10.9653	Down	3.23e-12	7.48e-12
ENSBTAG00000016534	1365	48	0	1.98259	0	-10.9532	Down	1.78e-16	4.72e-16
ENSBTAG00000005562	1671	58	0	1.95693	0	-10.9344	Down	9.46e-20	2.74e-19
ENSBTAG00000017936	1038	36	0	1.95537	0	-10.9332	Down	1.52e-12	3.56e-12
ENSBTAG00000037576	1155	40	0	1.95255	0	-10.9311	Down	7.44e-14	1.82e-13
ENSBTAG00000014400	1098	37	0	1.89987	0	-10.8917	Down	7.15e-13	1.7e-12
ENSBTAG00000017075	2298	76	0	1.86461	0	-10.8647	Down	1.2e-25	4.01e-25
ENSBTAG00000033721	1543	51	0	1.8635	0	-10.8638	Down	1.86e-17	5.04e-17
ENSBTAG00000012034	2175	70	0	1.81453	0	-10.8254	Down	1.11e-23	3.55e-23
[truncated: 4,802 more rows]
