# Supplementary material for: Characterization of Transcriptional Complexity during Longissimus Muscle Development in Bovines Using High-Throughput Sequencing
Source: PLoS One. 2013 Jun 7;8(6):e64356. doi: 10.1371/journal.pone.0064356 (PMC3676445; doi:10.1371/journal.pone.0064356)
Supplement: Table S5 — Primers for Real-time RT-PCR of 47 DEG genes randomly selected for high or low expression levels. (XLS) [file pone.0064356.s006.xls]

## Sheet: Sheet1
Table S5 Primers for Real-time RT-PCR of 47 DEG genes randomly selected for high or low expression levels.
Type	Gene ID	Gene name	Primer name	Primer sequence (5'to3')	Base (bp)	Tm (℃)	Product size (bp)
Internal control genes	ENSBTAG00000026199	β-actin	β-actin-F1	AACCGTGAGAAGATGACCCAGAT	23	60	80
			β-actin-R1	CAGAGGCATACAGGGACAGCA	21
39 up-regulated genes	ENSBTAG00000005333	myoglobin	Myoglobin-F1	GGGAATGGCAGTTGGTG	17	60	89
			Myoglobin-R1	TGTGAAGAGCCTGATGA	17
	ENSBTAG00000011730	titin-cap (telethonin)	TCAP-F1	GGGCTGAGTGGAAGGA	16	60	228
			TCAP-R1	TGGCGGGGGTGAAGAT	16
	ENSBTAG00000032531	musculoskeletal, embryonic nuclear protein 1	MUSTN1-F1	GTGAAGGAGGAGGACC	16	60	124
			MUSTN1-R1	TGAACACTGACGGGGC	16
	ENSBTAG00000010940	heat shock protein beta-7-like	HSP-F1	GTTCTCCGAGGATTTTGG	18	60	106
			HSP-R1	CAGGGTCTTGATGTTGCC	18
	ENSBTAG00000047231	troponin I type 1 (skeletal, slow)	TNNI1-F1	GGGCTCCAAGCACAAG	16	60	160
			TNNI1-R1	GGCGGCATCAAACATC	16
	ENSBTAG00000006419	troponin T type 1 (skeletal, slow)	TNNT1-F1	TACCTCCTCTGATCCCGCCAAA	22	60	125
			TNNT1-R1	CTGCTCAAAGTGGACGTCGATG	22
	ENSBTAG00000000434	crystallin, alpha B	CRYAB-F1	TCAGAGATGCGTCTGGAGAA	20	60	175
			CRYAB-R1	TCCGGTATTTCCTGTGGAAC	20
	ENSBTAG00000012330	beta-2-microglobulin-like	B2M-F1	GTCCTTCTCGGGCTGCTGT	19	60	89
			B2M-R1	TCTTCTGGTGGGTGTCTTG	19
	ENSBTAG00000018513	four and a half LIM domains 1	FHL1-F1	CCGAGTGCTTTGTGTGTGTT	20	60	198
			FHL1-R1	AGTAGTCGTGCCAGGATTGT	20
	ENSBTAG00000013208	solute carrier family 25 (mitochondrial carrier; adenine nucleotide translocator), member 4	SLC25A4-F1	TCGGTCCAGGGCATCATT	18	60	84
			SLC25A4-R1	ATTCTTGGGGTCAGGCAG	18
	ENSBTAG00000001032	phosphorylase, glycogen, muscle	PYGM-F1	CCGCTTCAAGTCCTCCAA	18	60	138
			PYGM-R1	TCCACCAGAATCCTCATC	18
	ENSBTAG00000031217	myosin, light chain 6B, alkali, smooth muscle and non-muscle	MYL6B-F1	AGGGGCTTCGGGTGTTT	17	60	64
			MYL6B-R1	GTGCTTTTGCCTGGTGG	17
	ENSBTAG00000009696	actinin, alpha 2	ACTN2-F1	GCTGGGAACGCTCACTCA	18	60	100
			ACTN2-R1	TGCTCTCTTGGCAAACTC	18
	ENSBTAG00000014878	cytochrome c oxidase subunit VIIa polypeptide 1 (muscle)	COX7A1-F1	CGAAGACGAGGACACAGG	18	60	62
			COX7A1-R1	CTAAAGGAGCGGACCAGC	18
	ENSBTAG00000030974	tubulin, alpha 4a	TUBA4A-F1	ACTGGGAAAGAGGATGCG	18	60	244
			TUBA4A-R1	GGGCTGGGTAGATGGAGA	18
	ENSBTAG00000020223	calsequestrin 1 (fast-twitch, skeletal muscle)	CASQ1-F1	GGCTTGTTGGGGTCTGTATG	20	60	128
			CASQ1-R1	TGAAGGGAGTGACGGAAGAA	20
	ENSBTAG00000005353	desmin	DES-F1	AGGCAGATGAGGGAGC	16	60	248
			DES-R1	CGGAAGTTGAGGGCAG	16
	ENSBTAG00000017183	PDZ and LIM domain 3	PDLIM3-F1	GAACCTACCCAGCCTCG	17	60	171
			PDLIM3-R1	ACTCCCGCATTTGTCAC	17
	ENSBTAG00000001303	heat shock 22kDa protein 8	HSPB8-F1	GACCAAGGACGGATACG	17	60	139
			HSPB8-R1	GGAAAGGGAGGCAAACA	17
	ENSBTAG00000011424	tropomyosin 2 (beta)	TPM2-F1	GGAGGAGTATTCCACCA	17	60	109
			TPM2-R1	TGCCACCGACCTTTCAG	17
	ENSBTAG00000006541	ATPase, Ca++ transporting, cardiac muscle, fast twitch 1	ATP2A1-F1	CAAGGAGCCCCTCATCAG	18	60	108
			ATP2A1-R1	TCAGCATACAGGAACCAC	18
	ENSBTAG00000019915	gelsolin	GSN-F1	TGCAGCTGGACGACTACCTG	20	60	233
			GSN-R1	GAAGCTCTCCCAGGACACAG	20
	ENSBTAG00000013863	dual specificity phosphatase 1	DUSP1-F1	CCTTGATCAACGTCTCTGCG	20	60	152
			DUSP1-R1	TCCACCAGCATTCTTGATGG	20
	ENSBTAG00000018598	heat shock protein, alpha-crystallin-related, B6	HSPB6-F1	GCCCCATACTACCTGC	16	60	78
			HSPB6-R1	CACCGAGAAATGCCCG	16
	ENSBTAG00000020060	thioredoxin interacting protein	TXNIP-F1	TGTCATCAGTCAGAGGCAATC	21	60	149
			TXNIP-R1	AGGGACGCTAACGTAGATCAG	21
	ENSBTAG00000033217	tropomyosin 3	TPM3-F1	CTGGAGGAGGAGCTGAAGAA	20	60	171
			TPM3-R1	CAGCTTGGCTACCGATCTCT	20
	ENSBTAG00000009663	cold shock domain protein A	CSDA-F1	TGCTCGCCGTGGATAC	16	60	94
			CSDA-R1	ACCTGCCTTGGTCTCT	16
	ENSBTAG00000011392	myosin binding protein C, slow type	MYBPC1-F1	TGGAGCCGAGCAGATAAGG	19	60	207
			MYBPC1-R1	ATTTGGTGCCACTGGAGGA	19
	ENSBTAG00000006429	aconitase 2, mitochondrial	ACO2-F1	CTCCAACAACCTGCTCATTG	20	60	240
			ACO2-R1	CTGGCAAAGCTCTTGGTGAT	20
	ENSBTAG00000005534	enolase 3 (beta, muscle)	ENO3-F1	AGCGTCTGGCCAAATACAAT	20	60	183
			ENO3-R1	TGGTTGGCACCAGTGTTTTA	20
	ENSBTAG00000015214	carbonic anhydrase III, muscle specific	CA3-F1	GCAGCAGAGCTCCATTTGGT	20	60	67
			CA3-R1	CATGCTTCAGAGCAGTTGCATAA	23
	ENSBTAG00000009462	malate dehydrogenase 2, NAD (mitochondrial)	MDH2-F1	TGAAGGGCTGTGATGTGGTG	20	60	186
			MDH2-R1	CTGTGATTGGGATGGTGGAG	20
	ENSBTAG00000043561	Q6QTG9	Q6QTG9-F1	GAGCCAAAATCCACTTCGCAAT	22	60	108
			Q6QTG9-R1	CTGGGTAGTCGGAGTATCGTCG	22
	ENSBTAG00000043563	Q85BD6	Q85BD6-F1	TCACAGCCTAAACGACGA	18	60	98
			Q85BD6-R1	GTGCGAGACTGCCAACAA	18
	ENSBTAG00000012927	aldolase A, fructose-bisphosphate	ALDOA-F1	TCTACCGCCAACTGCTGCT	19	60	195
			ALDOA-R1	TCTCGCCATTTGTTCCTGC	19
	ENSBTAG00000011969	heat shock 27kDa protein 1	HSPB1-F1	AGATCACTGGCAAGCACGAGGAAA	24	60	78
			HSPB1-R1	GGGCAGCGTGTATTTGCGAGTGAA	24
	ENSBTAG00000016819	fatty acid binding protein 3, muscle and heart (mammary-derived growth inhibitor)	FABP3-F1	CACTTGTGCGGGAAATGGTT	20	60	59
			FABP3-R1	TGCAGTGCCATGGGTGAGT	19
	ENSBTAG00000001398	ATPase, Ca++ transporting, cardiac muscle, slow twitch 2	ATP2A2-F1	CCACTCACGACAACCCACT	19	60	103
			ATP2A2-R1	ATGCCCACACAGCCAACGA	19
	ENSBTAG00000045757	troponin C type 1 (slow)	TNNC1-F1	CCATCACAGAGGACGACA	18	60	220
			TNNC1-R1	CATCAAGGACACACCCAA	18
8 down-regulated genes	ENSBTAG00000005714	actin, alpha, cardiac muscle 1	ACTC1-F1	CATCATGCGTCTGGATCTAG	20	60	143
			ACTC1-R1	CCAGAGCAACATAGCACAGC	20
	ENSBTAG00000013472	collagen, type I, alpha 2	COL1A2-F1	GGGCAACAGCAGATTCA	17	60	145
			COL1A2-R1	GCCACCGATGTCCAAAG	17
	ENSBTAG00000014534	eukaryotic translation elongation factor 1 alpha 1	EEF1A1-F1	TCTGGCTGGAATGGTGACAAC	21	60	179
			EEF1A1-R1	ACATCCTGGAGAGGCAAACGC	21
	ENSBTAG00000003228	ribosomal protein L3	RPL3-F1	AGGTTGCCTGTATTGGG	17	60	199
			RPL3-R1	GGGTTGATGCTCTTGTC	17
	ENSBTAG00000013461	ribosomal protein L24	RPL24-F1	AGGGCCATAACTGGTGCTTCTCTT	24	60	184
			RPL24-R1	TTTGCTTAGGTGCTGCCTTTGTGG	24
	ENSBTAG00000021466	collagen, type III, alpha 1	COL3A1-F1	ACCTGGTTACTTTTCGCTCT	20	60	122
			COL3A1-R1	GGTTCTGGTTTCCATACATC	20
	ENSBTAG00000005142	ribosomal protein L37	RPL37-F1	GCCGTTGTGGCTCTAAG	17	60	127
			RPL37-R1	CCAGTCCCGGTGGTATT	17
	ENSBTAG00000020733	ribosomal protein S15A	RPS15A-F1	ATAACCTGCTCCCATCCCGT	20	60	98
			RPS15A-R1	CCCTCCTGTATGTTTTCGTC	20
