# Supplementary material for: Characterization of Transcriptional Complexity during Longissimus Muscle Development in Bovines Using High-Throughput Sequencing
Source: PLoS One. 2013 Jun 7;8(6):e64356. doi: 10.1371/journal.pone.0064356 (PMC3676445; doi:10.1371/journal.pone.0064356)
Supplement: Table S6 — Gene Ontology (GO) assignment of the bovine transcriptome for the biological process, molecular function and cellular component category. (XLS) [file pone.0064356.s007.xls]

## Sheet: Cellular component category
Table S6 Gene Ontology (GO) assignment of the bovine transcriptome for the biological process, molecular function and cellular component category.
A. Cellular component category
		Terms from the Component Ontology with p-value as good or better than 1
Number	Gene Ontology term	Cluster frequency	Genome frequency of use	Corrected P-value
1	intracellular	4807 out of 6010 genes, 80.0%	12965 out of 17371 genes, 74.6%	4.24e-30
2	intracellular part	4672 out of 6010 genes, 77.7%	12558 out of 17371 genes, 72.3%	2.31e-29
3	cytoplasm	3673 out of 6010 genes, 61.1%	9622 out of 17371 genes, 55.4%	9.42e-26
4	organelle part	2833 out of 6010 genes, 47.1%	7262 out of 17371 genes, 41.8%	2.35e-22
5	intracellular organelle part	2788 out of 6010 genes, 46.4%	7178 out of 17371 genes, 41.3%	3.76e-20
6	cell	5377 out of 6010 genes, 89.5%	14986 out of 17371 genes, 86.3%	6.66e-17
7	organelle	4052 out of 6010 genes, 67.4%	10931 out of 17371 genes, 62.9%	1.66e-16
8	cell part	5371 out of 6010 genes, 89.4%	14974 out of 17371 genes, 86.2%	1.79e-16
9	intracellular organelle	4045 out of 6010 genes, 67.3%	10912 out of 17371 genes, 62.8%	1.99e-16
10	cytoskeletal part	610 out of 6010 genes, 10.1%	1329 out of 17371 genes, 7.7%	5.04e-16
11	cytoskeleton	795 out of 6010 genes, 13.2%	1812 out of 17371 genes, 10.4%	3.1e-15
12	microtubule cytoskeleton	429 out of 6010 genes, 7.1%	898 out of 17371 genes, 5.2%	4.21e-14
13	contractile fiber	115 out of 6010 genes, 1.9%	180 out of 17371 genes, 1.0%	7.4e-13
14	non-membrane-bounded organelle	1688 out of 6010 genes, 28.1%	4273 out of 17371 genes, 24.6%	6.26e-12
15	intracellular non-membrane-bounded organelle	1688 out of 6010 genes, 28.1%	4273 out of 17371 genes, 24.6%	6.26e-12
16	cytoplasmic part	2765 out of 6010 genes, 46.0%	7305 out of 17371 genes, 42.1%	8.93e-12
17	microtubule organizing center	261 out of 6010 genes, 4.3%	516 out of 17371 genes, 3.0%	2.5e-11
18	endoplasmic reticulum	561 out of 6010 genes, 9.3%	1262 out of 17371 genes, 7.3%	3.08e-11
19	contractile fiber part	102 out of 6010 genes, 1.7%	160 out of 17371 genes, 0.9%	3.85e-11
20	myofibril	106 out of 6010 genes, 1.8%	169 out of 17371 genes, 1.0%	5.99e-11
21	endoplasmic reticulum part	383 out of 6010 genes, 6.4%	830 out of 17371 genes, 4.8%	1.17e-09
22	centrosome	211 out of 6010 genes, 3.5%	415 out of 17371 genes, 2.4%	4.06e-09
23	sarcomere	90 out of 6010 genes, 1.5%	144 out of 17371 genes, 0.8%	6.1e-09
24	endoplasmic reticulum lumen	77 out of 6010 genes, 1.3%	118 out of 17371 genes, 0.7%	8.82e-09
25	extracellular matrix	223 out of 6010 genes, 3.7%	448 out of 17371 genes, 2.6%	1.44e-08
26	nuclear part	1338 out of 6010 genes, 22.3%	3387 out of 17371 genes, 19.5%	1.58e-08
27	proteinaceous extracellular matrix	193 out of 6010 genes, 3.2%	378 out of 17371 genes, 2.2%	2.06e-08
28	endomembrane system	731 out of 6010 genes, 12.2%	1754 out of 17371 genes, 10.1%	4.39e-08
29	membrane-enclosed lumen	1407 out of 6010 genes, 23.4%	3614 out of 17371 genes, 20.8%	4.81e-07
30	intracellular membrane-bounded organelle	3590 out of 6010 genes, 59.7%	9830 out of 17371 genes, 56.6%	5.45e-07
31	membrane-bounded organelle	3593 out of 6010 genes, 59.8%	9842 out of 17371 genes, 56.7%	6.82e-07
32	organelle lumen	1386 out of 6010 genes, 23.1%	3562 out of 17371 genes, 20.5%	8.18e-07
33	intracellular organelle lumen	1367 out of 6010 genes, 22.7%	3512 out of 17371 genes, 20.2%	1.02e-06
34	condensed chromosome	106 out of 6010 genes, 1.8%	191 out of 17371 genes, 1.1%	2.06e-06
35	collagen	65 out of 6010 genes, 1.1%	103 out of 17371 genes, 0.6%	2.79e-06
36	extracellular matrix part	111 out of 6010 genes, 1.8%	205 out of 17371 genes, 1.2%	5.75e-06
37	nuclear lumen	1180 out of 6010 genes, 19.6%	3039 out of 17371 genes, 17.5%	4.09e-05
38	actin cytoskeleton	191 out of 6010 genes, 3.2%	403 out of 17371 genes, 2.3%	5.12e-05
39	spindle	125 out of 6010 genes, 2.1%	244 out of 17371 genes, 1.4%	5.16e-05
40	cell projection	559 out of 6010 genes, 9.3%	1358 out of 17371 genes, 7.8%	8.45e-05
41	chromosome, centromeric region	98 out of 6010 genes, 1.6%	183 out of 17371 genes, 1.1%	8.89e-05
42	microtubule	160 out of 6010 genes, 2.7%	333 out of 17371 genes, 1.9%	0.0002
43	condensed chromosome, centromeric region	60 out of 6010 genes, 1.0%	101 out of 17371 genes, 0.6%	0.00025
44	cytosol	1083 out of 6010 genes, 18.0%	2795 out of 17371 genes, 16.1%	0.00028
45	plasma membrane part	865 out of 6010 genes, 14.4%	2197 out of 17371 genes, 12.6%	0.00029
46	cell surface	244 out of 6010 genes, 4.1%	545 out of 17371 genes, 3.1%	0.00034
47	nucleus	2281 out of 6010 genes, 38.0%	6164 out of 17371 genes, 35.5%	0.00038
48	endoplasmic reticulum membrane	319 out of 6010 genes, 5.3%	739 out of 17371 genes, 4.3%	0.00044
49	nuclear outer membrane-endoplasmic reticulum membrane network	324 out of 6010 genes, 5.4%	755 out of 17371 genes, 4.3%	0.00069
50	nuclear chromosome	159 out of 6010 genes, 2.6%	336 out of 17371 genes, 1.9%	0.00072
51	sarcoplasm	41 out of 6010 genes, 0.7%	64 out of 17371 genes, 0.4%	0.00125
52	cell projection part	304 out of 6010 genes, 5.1%	708 out of 17371 genes, 4.1%	0.00143
53	I band	54 out of 6010 genes, 0.9%	92 out of 17371 genes, 0.5%	0.00168
54	myosin filament	16 out of 6010 genes, 0.3%	18 out of 17371 genes, 0.1%	0.00257
55	cell junction	326 out of 6010 genes, 5.4%	773 out of 17371 genes, 4.4%	0.00414
56	sarcoplasmic reticulum	36 out of 6010 genes, 0.6%	56 out of 17371 genes, 0.3%	0.00487
57	MHC class II protein complex	15 out of 6010 genes, 0.2%	17 out of 17371 genes, 0.1%	0.00665
58	condensed chromosome kinetochore	52 out of 6010 genes, 0.9%	91 out of 17371 genes, 0.5%	0.00768
59	kinetochore	64 out of 6010 genes, 1.1%	118 out of 17371 genes, 0.7%	0.00807
60	protein complex	1355 out of 6010 genes, 22.5%	3599 out of 17371 genes, 20.7%	0.00818
61	MHC protein complex	29 out of 6010 genes, 0.5%	43 out of 17371 genes, 0.2%	0.01003
62	nucleolus	656 out of 6010 genes, 10.9%	1669 out of 17371 genes, 9.6%	0.01233
63	microtubule basal body	37 out of 6010 genes, 0.6%	60 out of 17371 genes, 0.3%	0.01472
64	neuromuscular junction	30 out of 6010 genes, 0.5%	46 out of 17371 genes, 0.3%	0.01942
65	myosin complex	39 out of 6010 genes, 0.6%	65 out of 17371 genes, 0.4%	0.02184
66	Golgi membrane	224 out of 6010 genes, 3.7%	519 out of 17371 genes, 3.0%	0.02211
67	fibrillar collagen	12 out of 6010 genes, 0.2%	13 out of 17371 genes, 0.1%	0.02296
68	A band	20 out of 6010 genes, 0.3%	27 out of 17371 genes, 0.2%	0.02896
69	Golgi apparatus part	254 out of 6010 genes, 4.2%	599 out of 17371 genes, 3.4%	0.02938
70	synapse	232 out of 6010 genes, 3.9%	542 out of 17371 genes, 3.1%	0.03081
71	M band	13 out of 6010 genes, 0.2%	15 out of 17371 genes, 0.1%	0.04345
72	striated muscle thin filament	18 out of 6010 genes, 0.3%	24 out of 17371 genes, 0.1%	0.05559
73	intraflagellar transport particle	9 out of 6010 genes, 0.1%	9 out of 17371 genes, 0.1%	0.06282
74	extracellular region part	462 out of 6010 genes, 7.7%	1162 out of 17371 genes, 6.7%	0.07457
75	nuclear chromosome part	127 out of 6010 genes, 2.1%	280 out of 17371 genes, 1.6%	0.10065
76	chromosome	335 out of 6010 genes, 5.6%	826 out of 17371 genes, 4.8%	0.13388
77	Z disc	43 out of 6010 genes, 0.7%	78 out of 17371 genes, 0.4%	0.13959
78	integrin complex	20 out of 6010 genes, 0.3%	29 out of 17371 genes, 0.2%	0.14851
79	midbody	49 out of 6010 genes, 0.8%	92 out of 17371 genes, 0.5%	0.1577
80	intraflagellar transport particle B	8 out of 6010 genes, 0.1%	8 out of 17371 genes, 0.0%	0.18175
81	HAUS complex	8 out of 6010 genes, 0.1%	8 out of 17371 genes, 0.0%	0.18175
82	nuclear envelope	139 out of 6010 genes, 2.3%	314 out of 17371 genes, 1.8%	0.19255
83	dendritic spine	90 out of 6010 genes, 1.5%	191 out of 17371 genes, 1.1%	0.19691
84	neuron spine	90 out of 6010 genes, 1.5%	191 out of 17371 genes, 1.1%	0.19691
85	primary cilium	49 out of 6010 genes, 0.8%	93 out of 17371 genes, 0.5%	0.22224
86	Golgi apparatus	439 out of 6010 genes, 7.3%	1112 out of 17371 genes, 6.4%	0.2274
87	chromosomal part	290 out of 6010 genes, 4.8%	713 out of 17371 genes, 4.1%	0.29231
88	postsynaptic density	68 out of 6010 genes, 1.1%	139 out of 17371 genes, 0.8%	0.29764
89	dendritic spine head	68 out of 6010 genes, 1.1%	139 out of 17371 genes, 0.8%	0.29764
90	replication fork	30 out of 6010 genes, 0.5%	51 out of 17371 genes, 0.3%	0.3029
91	organelle membrane	904 out of 6010 genes, 15.0%	2399 out of 17371 genes, 13.8%	0.32071
92	ciliary transition zone	13 out of 6010 genes, 0.2%	17 out of 17371 genes, 0.1%	0.45701
93	centriole	34 out of 6010 genes, 0.6%	61 out of 17371 genes, 0.4%	0.50444
94	microtubule organizing center part	47 out of 6010 genes, 0.8%	91 out of 17371 genes, 0.5%	0.52999
95	phagocytic vesicle	19 out of 6010 genes, 0.3%	29 out of 17371 genes, 0.2%	0.58909
96	dendrite	178 out of 6010 genes, 3.0%	423 out of 17371 genes, 2.4%	0.64663
97	cilium	104 out of 6010 genes, 1.7%	232 out of 17371 genes, 1.3%	0.66336
98	voltage-gated sodium channel complex	10 out of 6010 genes, 0.2%	12 out of 17371 genes, 0.1%	0.67528
99	heterochromatin	35 out of 6010 genes, 0.6%	64 out of 17371 genes, 0.4%	0.67572
100	TCTN-B9D complex	11 out of 6010 genes, 0.2%	14 out of 17371 genes, 0.1%	0.87524
101	cell-cell junction	134 out of 6010 genes, 2.2%	311 out of 17371 genes, 1.8%	0.94266
102	neuron projection	297 out of 6010 genes, 4.9%	744 out of 17371 genes, 4.3%	1
103	phagocytic vesicle membrane	12 out of 6010 genes, 0.2%	16 out of 17371 genes, 0.1%	1
104	troponin complex	8 out of 6010 genes, 0.1%	9 out of 17371 genes, 0.1%	1
105	myosin II complex	16 out of 6010 genes, 0.3%	24 out of 17371 genes, 0.1%	1
106	chromosome, telomeric region	28 out of 6010 genes, 0.5%	50 out of 17371 genes, 0.3%	1
107	alpha DNA polymerase:primase complex	6 out of 6010 genes, 0.1%	6 out of 17371 genes, 0.0%	1
108	cAMP-dependent protein kinase complex	9 out of 6010 genes, 0.1%	11 out of 17371 genes, 0.1%	1
109	MCM complex	9 out of 6010 genes, 0.1%	11 out of 17371 genes, 0.1%	1
110	intrinsic to plasma membrane	497 out of 6010 genes, 8.3%	1296 out of 17371 genes, 7.5%	1
111	cell-cell contact zone	19 out of 6010 genes, 0.3%	31 out of 17371 genes, 0.2%	1
112	condensed nuclear chromosome	38 out of 6010 genes, 0.6%	74 out of 17371 genes, 0.4%	1
113	intrinsic to internal side of plasma membrane	10 out of 6010 genes, 0.2%	13 out of 17371 genes, 0.1%	1
114	intercalated disc	18 out of 6010 genes, 0.3%	29 out of 17371 genes, 0.2%	1
115	spindle microtubule	28 out of 6010 genes, 0.5%	51 out of 17371 genes, 0.3%	1
116	cytoplasmic microtubule	23 out of 6010 genes, 0.4%	40 out of 17371 genes, 0.2%	1
117	external side of plasma membrane	93 out of 6010 genes, 1.5%	211 out of 17371 genes, 1.2%	1
118	spindle pole	49 out of 6010 genes, 0.8%	101 out of 17371 genes, 0.6%	1
119	endoplasmic reticulum-Golgi intermediate compartment	33 out of 6010 genes, 0.5%	63 out of 17371 genes, 0.4%	1
120	sarcoplasmic reticulum membrane	19 out of 6010 genes, 0.3%	32 out of 17371 genes, 0.2%	1
121	nucleoplasm	650 out of 6010 genes, 10.8%	1732 out of 17371 genes, 10.0%	1
122	membrane-bounded vesicle	364 out of 6010 genes, 6.1%	941 out of 17371 genes, 5.4%	1
123	basement membrane	47 out of 6010 genes, 0.8%	98 out of 17371 genes, 0.6%	1
124	transcription export complex	8 out of 6010 genes, 0.1%	10 out of 17371 genes, 0.1%	1
125	origin recognition complex	8 out of 6010 genes, 0.1%	10 out of 17371 genes, 0.1%	1
126	nuclear origin of replication recognition complex	8 out of 6010 genes, 0.1%	10 out of 17371 genes, 0.1%	1
127	cell leading edge	124 out of 6010 genes, 2.1%	295 out of 17371 genes, 1.7%	1
128	Cul4B-RING ubiquitin ligase complex	5 out of 6010 genes, 0.1%	5 out of 17371 genes, 0.0%	1
129	integral to plasma membrane	477 out of 6010 genes, 7.9%	1256 out of 17371 genes, 7.2%	1
130	cytoplasmic membrane-bounded vesicle	353 out of 6010 genes, 5.9%	915 out of 17371 genes, 5.3%	1
131	nuclear periphery	47 out of 6010 genes, 0.8%	99 out of 17371 genes, 0.6%	1
132	sodium channel complex	10 out of 6010 genes, 0.2%	14 out of 17371 genes, 0.1%	1
133	Fanconi anaemia nuclear complex	10 out of 6010 genes, 0.2%	14 out of 17371 genes, 0.1%	1
134	muscle myosin complex	12 out of 6010 genes, 0.2%	18 out of 17371 genes, 0.1%	1
135	condensed chromosome outer kinetochore	11 out of 6010 genes, 0.2%	16 out of 17371 genes, 0.1%	1
136	cell projection membrane	88 out of 6010 genes, 1.5%	203 out of 17371 genes, 1.2%	1
137	cell division site	25 out of 6010 genes, 0.4%	47 out of 17371 genes, 0.3%	1
138	cell division site part	25 out of 6010 genes, 0.4%	47 out of 17371 genes, 0.3%	1
139	microtubule associated complex	51 out of 6010 genes, 0.8%	110 out of 17371 genes, 0.6%	1
140	rough endoplasmic reticulum	30 out of 6010 genes, 0.5%	59 out of 17371 genes, 0.3%	1
141	melanosome	54 out of 6010 genes, 0.9%	118 out of 17371 genes, 0.7%	1
142	pigment granule	54 out of 6010 genes, 0.9%	118 out of 17371 genes, 0.7%	1
143	nuclear matrix	41 out of 6010 genes, 0.7%	86 out of 17371 genes, 0.5%	1
144	condensin complex	6 out of 6010 genes, 0.1%	7 out of 17371 genes, 0.0%	1
145	leading edge membrane	50 out of 6010 genes, 0.8%	109 out of 17371 genes, 0.6%	1
146	synapse part	164 out of 6010 genes, 2.7%	408 out of 17371 genes, 2.3%	1
147	filopodium	30 out of 6010 genes, 0.5%	60 out of 17371 genes, 0.3%	1
148	vesicle	391 out of 6010 genes, 6.5%	1030 out of 17371 genes, 5.9%	1
149	cell fraction	586 out of 6010 genes, 9.8%	1573 out of 17371 genes, 9.1%	1
150	anchoring junction	97 out of 6010 genes, 1.6%	231 out of 17371 genes, 1.3%	1
151	nuclear envelope lumen	8 out of 6010 genes, 0.1%	11 out of 17371 genes, 0.1%	1
152	oligosaccharyltransferase complex	8 out of 6010 genes, 0.1%	11 out of 17371 genes, 0.1%	1
153	ESC/E(Z) complex	8 out of 6010 genes, 0.1%	11 out of 17371 genes, 0.1%	1
154	photoreceptor connecting cilium	10 out of 6010 genes, 0.2%	15 out of 17371 genes, 0.1%	1
155	receptor complex	77 out of 6010 genes, 1.3%	179 out of 17371 genes, 1.0%	1
156	cleavage furrow	23 out of 6010 genes, 0.4%	44 out of 17371 genes, 0.3%	1
157	cell cortex	93 out of 6010 genes, 1.5%	221 out of 17371 genes, 1.3%	1
158	site of polarized growth	50 out of 6010 genes, 0.8%	111 out of 17371 genes, 0.6%	1
159	Ndc80 complex	4 out of 6010 genes, 0.1%	4 out of 17371 genes, 0.0%	1
160	MutLalpha complex	4 out of 6010 genes, 0.1%	4 out of 17371 genes, 0.0%	1
161	nuclear membrane	79 out of 6010 genes, 1.3%	186 out of 17371 genes, 1.1%	1
162	actin filament bundle	31 out of 6010 genes, 0.5%	64 out of 17371 genes, 0.4%	1
163	adherens junction	90 out of 6010 genes, 1.5%	215 out of 17371 genes, 1.2%	1
164	stress fiber	30 out of 6010 genes, 0.5%	62 out of 17371 genes, 0.4%	1
165	cytoplasmic vesicle	372 out of 6010 genes, 6.2%	985 out of 17371 genes, 5.7%	1
166	cilium part	46 out of 6010 genes, 0.8%	102 out of 17371 genes, 0.6%	1
167	actomyosin	34 out of 6010 genes, 0.6%	72 out of 17371 genes, 0.4%	1
168	Golgi stack	53 out of 6010 genes, 0.9%	120 out of 17371 genes, 0.7%	1
169	growth cone	49 out of 6010 genes, 0.8%	110 out of 17371 genes, 0.6%	1
170	condensed nuclear chromosome, centromeric region	11 out of 6010 genes, 0.2%	18 out of 17371 genes, 0.1%	1
171	FACIT collagen	5 out of 6010 genes, 0.1%	6 out of 17371 genes, 0.0%	1
172	DNA replication factor C complex	5 out of 6010 genes, 0.1%	6 out of 17371 genes, 0.0%	1
173	smooth muscle contractile fiber	5 out of 6010 genes, 0.1%	6 out of 17371 genes, 0.0%	1
174	sarcolemma	48 out of 6010 genes, 0.8%	108 out of 17371 genes, 0.6%	1
175	inclusion body	18 out of 6010 genes, 0.3%	34 out of 17371 genes, 0.2%	1
176	macromolecular complex	1646 out of 6010 genes, 27.4%	4595 out of 17371 genes, 26.5%	1
177	nonmotile primary cilium	36 out of 6010 genes, 0.6%	78 out of 17371 genes, 0.4%	1
178	endoplasmic reticulum-Golgi intermediate compartment membrane	14 out of 6010 genes, 0.2%	25 out of 17371 genes, 0.1%	1
179	mitotic spindle	8 out of 6010 genes, 0.1%	12 out of 17371 genes, 0.1%	1
180	aminoacyl-tRNA synthetase multienzyme complex	6 out of 6010 genes, 0.1%	8 out of 17371 genes, 0.0%	1
181	Cul4A-RING ubiquitin ligase complex	6 out of 6010 genes, 0.1%	8 out of 17371 genes, 0.0%	1
182	motile primary cilium	6 out of 6010 genes, 0.1%	8 out of 17371 genes, 0.0%	1
183	extracellular vesicular exosome	6 out of 6010 genes, 0.1%	8 out of 17371 genes, 0.0%	1
184	invadopodium	6 out of 6010 genes, 0.1%	8 out of 17371 genes, 0.0%	1
185	anchoring collagen	7 out of 6010 genes, 0.1%	10 out of 17371 genes, 0.1%	1
186	mismatch repair complex	7 out of 6010 genes, 0.1%	10 out of 17371 genes, 0.1%	1
187	extracellular organelle	7 out of 6010 genes, 0.1%	10 out of 17371 genes, 0.1%	1
188	extracellular membrane-bounded organelle	7 out of 6010 genes, 0.1%	10 out of 17371 genes, 0.1%	1
189	soluble fraction	208 out of 6010 genes, 3.5%	538 out of 17371 genes, 3.1%	1
190	cortical cytoskeleton	35 out of 6010 genes, 0.6%	76 out of 17371 genes, 0.4%	1
191	excitatory synapse	13 out of 6010 genes, 0.2%	23 out of 17371 genes, 0.1%	1
192	lamellipodium	56 out of 6010 genes, 0.9%	130 out of 17371 genes, 0.7%	1
193	CUL4 RING ubiquitin ligase complex	12 out of 6010 genes, 0.2%	21 out of 17371 genes, 0.1%	1
194	basolateral plasma membrane	125 out of 6010 genes, 2.1%	314 out of 17371 genes, 1.8%	1
195	nuclear heterochromatin	18 out of 6010 genes, 0.3%	35 out of 17371 genes, 0.2%	1
196	cyclin-dependent protein kinase holoenzyme complex	11 out of 6010 genes, 0.2%	19 out of 17371 genes, 0.1%	1
197	cortical actin cytoskeleton	22 out of 6010 genes, 0.4%	45 out of 17371 genes, 0.3%	1
198	MHC class I protein complex	14 out of 6010 genes, 0.2%	26 out of 17371 genes, 0.1%	1
199	nuclear chromatin	68 out of 6010 genes, 1.1%	163 out of 17371 genes, 0.9%	1
200	extrinsic to internal side of plasma membrane	27 out of 6010 genes, 0.4%	58 out of 17371 genes, 0.3%	1
201	Golgi cisterna	38 out of 6010 genes, 0.6%	86 out of 17371 genes, 0.5%	1
202	collagen type V	3 out of 6010 genes, 0.0%	3 out of 17371 genes, 0.0%	1
203	collagen type IX	3 out of 6010 genes, 0.0%	3 out of 17371 genes, 0.0%	1
204	sarcoplasmic reticulum lumen	3 out of 6010 genes, 0.0%	3 out of 17371 genes, 0.0%	1
205	centralspindlin complex	3 out of 6010 genes, 0.0%	3 out of 17371 genes, 0.0%	1
206	cell periphery	1594 out of 6010 genes, 26.5%	4469 out of 17371 genes, 25.7%	1
207	actin filament	34 out of 6010 genes, 0.6%	76 out of 17371 genes, 0.4%	1
208	nuclear ubiquitin ligase complex	15 out of 6010 genes, 0.2%	29 out of 17371 genes, 0.2%	1
209	phagocytic cup	8 out of 6010 genes, 0.1%	13 out of 17371 genes, 0.1%	1
210	cohesin complex	7 out of 6010 genes, 0.1%	11 out of 17371 genes, 0.1%	1
211	organelle subcompartment	40 out of 6010 genes, 0.7%	92 out of 17371 genes, 0.5%	1
212	endocytic vesicle membrane	29 out of 6010 genes, 0.5%	64 out of 17371 genes, 0.4%	1
213	anchored to membrane	51 out of 6010 genes, 0.8%	121 out of 17371 genes, 0.7%	1
214	chaperonin-containing T-complex	6 out of 6010 genes, 0.1%	9 out of 17371 genes, 0.1%	1
215	pyruvate dehydrogenase complex	6 out of 6010 genes, 0.1%	9 out of 17371 genes, 0.1%	1
216	nuclear nucleosome	4 out of 6010 genes, 0.1%	5 out of 17371 genes, 0.0%	1
217	phosphorylase kinase complex	4 out of 6010 genes, 0.1%	5 out of 17371 genes, 0.0%	1
218	junctional sarcoplasmic reticulum membrane	4 out of 6010 genes, 0.1%	5 out of 17371 genes, 0.0%	1
219	junctional membrane complex	4 out of 6010 genes, 0.1%	5 out of 17371 genes, 0.0%	1
220	CAF-1 complex	4 out of 6010 genes, 0.1%	5 out of 17371 genes, 0.0%	1
221	alpha-beta T cell receptor complex	4 out of 6010 genes, 0.1%	5 out of 17371 genes, 0.0%	1
222	THO complex	5 out of 6010 genes, 0.1%	7 out of 17371 genes, 0.0%	1
223	THO complex part of transcription export complex	5 out of 6010 genes, 0.1%	7 out of 17371 genes, 0.0%	1
224	microfibril	5 out of 6010 genes, 0.1%	7 out of 17371 genes, 0.0%	1
225	Smc5-Smc6 complex	5 out of 6010 genes, 0.1%	7 out of 17371 genes, 0.0%	1
226	chromosome passenger complex	5 out of 6010 genes, 0.1%	7 out of 17371 genes, 0.0%	1
227	myelin sheath abaxonal region	5 out of 6010 genes, 0.1%	7 out of 17371 genes, 0.0%	1
228	cell cortex part	47 out of 6010 genes, 0.8%	111 out of 17371 genes, 0.6%	1
229	synaptosome	64 out of 6010 genes, 1.1%	156 out of 17371 genes, 0.9%	1
230	anaphase-promoting complex	13 out of 6010 genes, 0.2%	25 out of 17371 genes, 0.1%	1
231	aggresome	10 out of 6010 genes, 0.2%	18 out of 17371 genes, 0.1%	1
232	insoluble fraction	437 out of 6010 genes, 7.3%	1189 out of 17371 genes, 6.8%	1
233	axoneme	31 out of 6010 genes, 0.5%	70 out of 17371 genes, 0.4%	1
234	T-tubule	15 out of 6010 genes, 0.2%	30 out of 17371 genes, 0.2%	1
235	extrinsic to membrane	58 out of 6010 genes, 1.0%	141 out of 17371 genes, 0.8%	1
236	Golgi cisterna membrane	32 out of 6010 genes, 0.5%	73 out of 17371 genes, 0.4%	1
237	plasma membrane	1555 out of 6010 genes, 25.9%	4375 out of 17371 genes, 25.2%	1
238	perinuclear region of cytoplasm	200 out of 6010 genes, 3.3%	530 out of 17371 genes, 3.1%	1
239	ruffle membrane	24 out of 6010 genes, 0.4%	53 out of 17371 genes, 0.3%	1
240	nuclear replication fork	16 out of 6010 genes, 0.3%	33 out of 17371 genes, 0.2%	1
241	endocytic vesicle	52 out of 6010 genes, 0.9%	126 out of 17371 genes, 0.7%	1
242	Golgi-associated vesicle	31 out of 6010 genes, 0.5%	71 out of 17371 genes, 0.4%	1
243	COPI vesicle coat	8 out of 6010 genes, 0.1%	14 out of 17371 genes, 0.1%	1
244	lamellipodium membrane	8 out of 6010 genes, 0.1%	14 out of 17371 genes, 0.1%	1
245	heterotrimeric G-protein complex	20 out of 6010 genes, 0.3%	43 out of 17371 genes, 0.2%	1
246	podosome	11 out of 6010 genes, 0.2%	21 out of 17371 genes, 0.1%	1
247	pronucleus	13 out of 6010 genes, 0.2%	26 out of 17371 genes, 0.1%	1
248	extracellular space	336 out of 6010 genes, 5.6%	912 out of 17371 genes, 5.3%	1
249	organelle envelope	336 out of 6010 genes, 5.6%	912 out of 17371 genes, 5.3%	1
250	extrinsic to plasma membrane	40 out of 6010 genes, 0.7%	95 out of 17371 genes, 0.5%	1
251	axoneme part	15 out of 6010 genes, 0.2%	31 out of 17371 genes, 0.2%	1
252	fascia adherens	7 out of 6010 genes, 0.1%	12 out of 17371 genes, 0.1%	1
253	small nucleolar ribonucleoprotein complex	10 out of 6010 genes, 0.2%	19 out of 17371 genes, 0.1%	1
254	vesicle membrane	137 out of 6010 genes, 2.3%	359 out of 17371 genes, 2.1%	1
255	ruffle	54 out of 6010 genes, 0.9%	133 out of 17371 genes, 0.8%	1
256	axon	126 out of 6010 genes, 2.1%	329 out of 17371 genes, 1.9%	1
257	lipid particle	12 out of 6010 genes, 0.2%	24 out of 17371 genes, 0.1%	1
258	cytoplasmic vesicle part	153 out of 6010 genes, 2.5%	404 out of 17371 genes, 2.3%	1
259	sex chromosome	14 out of 6010 genes, 0.2%	29 out of 17371 genes, 0.2%	1
260	NADPH oxidase complex	6 out of 6010 genes, 0.1%	10 out of 17371 genes, 0.1%	1
261	internal side of plasma membrane	49 out of 6010 genes, 0.8%	120 out of 17371 genes, 0.7%	1
262	postsynaptic membrane	76 out of 6010 genes, 1.3%	193 out of 17371 genes, 1.1%	1
263	nuclear euchromatin	9 out of 6010 genes, 0.1%	17 out of 17371 genes, 0.1%	1
264	nuclear body	114 out of 6010 genes, 1.9%	297 out of 17371 genes, 1.7%	1
265	COPI-coated vesicle	11 out of 6010 genes, 0.2%	22 out of 17371 genes, 0.1%	1
266	calcium- and calmodulin-dependent protein kinase complex	5 out of 6010 genes, 0.1%	8 out of 17371 genes, 0.0%	1
267	unconventional myosin complex	5 out of 6010 genes, 0.1%	8 out of 17371 genes, 0.0%	1
268	paraspeckles	5 out of 6010 genes, 0.1%	8 out of 17371 genes, 0.0%	1
269	replisome	13 out of 6010 genes, 0.2%	27 out of 17371 genes, 0.2%	1
270	nuclear replisome	13 out of 6010 genes, 0.2%	27 out of 17371 genes, 0.2%	1
271	membrane fraction	414 out of 6010 genes, 6.9%	1139 out of 17371 genes, 6.6%	1
272	organelle envelope lumen	27 out of 6010 genes, 0.4%	63 out of 17371 genes, 0.4%	1
273	coated vesicle	98 out of 6010 genes, 1.6%	255 out of 17371 genes, 1.5%	1
274	PcG protein complex	20 out of 6010 genes, 0.3%	45 out of 17371 genes, 0.3%	1
275	primary lysosome	4 out of 6010 genes, 0.1%	6 out of 17371 genes, 0.0%	1
276	actomyosin contractile ring	4 out of 6010 genes, 0.1%	6 out of 17371 genes, 0.0%	1
277	spectrin-associated cytoskeleton	4 out of 6010 genes, 0.1%	6 out of 17371 genes, 0.0%	1
278	NURF complex	4 out of 6010 genes, 0.1%	6 out of 17371 genes, 0.0%	1
279	ISWI complex	4 out of 6010 genes, 0.1%	6 out of 17371 genes, 0.0%	1
280	azurophil granule	4 out of 6010 genes, 0.1%	6 out of 17371 genes, 0.0%	1
281	MHC class I peptide loading complex	4 out of 6010 genes, 0.1%	6 out of 17371 genes, 0.0%	1
282	lipopolysaccharide receptor complex	4 out of 6010 genes, 0.1%	6 out of 17371 genes, 0.0%	1
283	WINAC complex	4 out of 6010 genes, 0.1%	6 out of 17371 genes, 0.0%	1
284	ER to Golgi transport vesicle membrane	10 out of 6010 genes, 0.2%	20 out of 17371 genes, 0.1%	1
285	envelope	341 out of 6010 genes, 5.7%	935 out of 17371 genes, 5.4%	1
286	cilium axoneme	21 out of 6010 genes, 0.3%	48 out of 17371 genes, 0.3%	1
287	collagen type I	2 out of 6010 genes, 0.0%	2 out of 17371 genes, 0.0%	1
288	collagen type XI	2 out of 6010 genes, 0.0%	2 out of 17371 genes, 0.0%	1
289	complement component C1 complex	2 out of 6010 genes, 0.0%	2 out of 17371 genes, 0.0%	1
290	U6 snRNP	2 out of 6010 genes, 0.0%	2 out of 17371 genes, 0.0%	1
291	chromatin accessibility complex	2 out of 6010 genes, 0.0%	2 out of 17371 genes, 0.0%	1
292	DNA topoisomerase complex (ATP-hydrolyzing)	2 out of 6010 genes, 0.0%	2 out of 17371 genes, 0.0%	1
293	glucosidase II complex	2 out of 6010 genes, 0.0%	2 out of 17371 genes, 0.0%	1
294	molybdopterin synthase complex	2 out of 6010 genes, 0.0%	2 out of 17371 genes, 0.0%	1
295	symbiont-containing vacuole	2 out of 6010 genes, 0.0%	2 out of 17371 genes, 0.0%	1
296	symbiont-containing vacuole membrane	2 out of 6010 genes, 0.0%	2 out of 17371 genes, 0.0%	1
297	mitotic cohesin complex	2 out of 6010 genes, 0.0%	2 out of 17371 genes, 0.0%	1
298	UBC13-MMS2 complex	2 out of 6010 genes, 0.0%	2 out of 17371 genes, 0.0%	1
299	BRCA1-BARD1 complex	2 out of 6010 genes, 0.0%	2 out of 17371 genes, 0.0%	1
300	early endosome lumen	2 out of 6010 genes, 0.0%	2 out of 17371 genes, 0.0%	1
301	MutSalpha complex	2 out of 6010 genes, 0.0%	2 out of 17371 genes, 0.0%	1
302	MutSbeta complex	2 out of 6010 genes, 0.0%	2 out of 17371 genes, 0.0%	1
303	Swi5-Sfr1 complex	2 out of 6010 genes, 0.0%	2 out of 17371 genes, 0.0%	1
304	SREBP-SCAP-Insig complex	2 out of 6010 genes, 0.0%	2 out of 17371 genes, 0.0%	1
305	DNA recombinase mediator complex	2 out of 6010 genes, 0.0%	2 out of 17371 genes, 0.0%	1
306	alpha3-beta1 integrin complex	2 out of 6010 genes, 0.0%	2 out of 17371 genes, 0.0%	1
307	alpha9-beta1 integrin complex	2 out of 6010 genes, 0.0%	2 out of 17371 genes, 0.0%	1
308	FACT complex	2 out of 6010 genes, 0.0%	2 out of 17371 genes, 0.0%	1
309	UBC13-UEV1A complex	2 out of 6010 genes, 0.0%	2 out of 17371 genes, 0.0%	1
310	inhibin complex	2 out of 6010 genes, 0.0%	2 out of 17371 genes, 0.0%	1
311	inhibin A complex	2 out of 6010 genes, 0.0%	2 out of 17371 genes, 0.0%	1
312	cytolytic granule	2 out of 6010 genes, 0.0%	2 out of 17371 genes, 0.0%	1
313	cerebellar mossy fiber	2 out of 6010 genes, 0.0%	2 out of 17371 genes, 0.0%	1
314	PCNA-p21 complex	2 out of 6010 genes, 0.0%	2 out of 17371 genes, 0.0%	1
315	Tle3-Aes complex	2 out of 6010 genes, 0.0%	2 out of 17371 genes, 0.0%	1
316	MPP7-DLG1-LIN7 complex	2 out of 6010 genes, 0.0%	2 out of 17371 genes, 0.0%	1
317	cell-substrate junction	57 out of 6010 genes, 0.9%	144 out of 17371 genes, 0.8%	1
318	cell-substrate adherens junction	54 out of 6010 genes, 0.9%	136 out of 17371 genes, 0.8%	1
319	MIS12/MIND type complex	3 out of 6010 genes, 0.0%	4 out of 17371 genes, 0.0%	1
320	dense fibrillar component	3 out of 6010 genes, 0.0%	4 out of 17371 genes, 0.0%	1
321	insulin-like growth factor binding protein complex	3 out of 6010 genes, 0.0%	4 out of 17371 genes, 0.0%	1
322	ubiquitin conjugating enzyme complex	3 out of 6010 genes, 0.0%	4 out of 17371 genes, 0.0%	1
323	early phagosome	3 out of 6010 genes, 0.0%	4 out of 17371 genes, 0.0%	1
324	rDNA heterochromatin	3 out of 6010 genes, 0.0%	4 out of 17371 genes, 0.0%	1
325	endoplasmic reticulum chaperone complex	3 out of 6010 genes, 0.0%	4 out of 17371 genes, 0.0%	1
326	nuclear inclusion body	3 out of 6010 genes, 0.0%	4 out of 17371 genes, 0.0%	1
327	actomyosin, actin part	3 out of 6010 genes, 0.0%	4 out of 17371 genes, 0.0%	1
328	TAP complex	3 out of 6010 genes, 0.0%	4 out of 17371 genes, 0.0%	1
329	invadopodium membrane	3 out of 6010 genes, 0.0%	4 out of 17371 genes, 0.0%	1
330	perinuclear endoplasmic reticulum	3 out of 6010 genes, 0.0%	4 out of 17371 genes, 0.0%	1
331	alpha-amino-3-hydroxy-5-methyl-4-isoxazolepropionic acid selective glutamate receptor complex	7 out of 6010 genes, 0.1%	13 out of 17371 genes, 0.1%	1
332	spindle midzone	7 out of 6010 genes, 0.1%	13 out of 17371 genes, 0.1%	1
333	neuron projection membrane	19 out of 6010 genes, 0.3%	43 out of 17371 genes, 0.2%	1
334	cytoplasmic vesicle membrane	130 out of 6010 genes, 2.2%	345 out of 17371 genes, 2.0%	1
335	cell-cell adherens junction	27 out of 6010 genes, 0.4%	64 out of 17371 genes, 0.4%	1
336	focal adhesion	52 out of 6010 genes, 0.9%	131 out of 17371 genes, 0.8%	1
337	cell body	157 out of 6010 genes, 2.6%	421 out of 17371 genes, 2.4%	1
338	euchromatin	9 out of 6010 genes, 0.1%	18 out of 17371 genes, 0.1%	1
339	chromatin assembly complex	9 out of 6010 genes, 0.1%	18 out of 17371 genes, 0.1%	1
340	COPI coated vesicle membrane	9 out of 6010 genes, 0.1%	18 out of 17371 genes, 0.1%	1
341	kinesin complex	11 out of 6010 genes, 0.2%	23 out of 17371 genes, 0.1%	1
342	ER to Golgi transport vesicle	11 out of 6010 genes, 0.2%	23 out of 17371 genes, 0.1%	1
343	intrinsic to endoplasmic reticulum membrane	41 out of 6010 genes, 0.7%	102 out of 17371 genes, 0.6%	1
344	transcriptional repressor complex	29 out of 6010 genes, 0.5%	70 out of 17371 genes, 0.4%	1
345	nuclear lamina	6 out of 6010 genes, 0.1%	11 out of 17371 genes, 0.1%	1
346	DNA polymerase complex	6 out of 6010 genes, 0.1%	11 out of 17371 genes, 0.1%	1
347	PML body	36 out of 6010 genes, 0.6%	89 out of 17371 genes, 0.5%	1
348	synaptic vesicle	46 out of 6010 genes, 0.8%	116 out of 17371 genes, 0.7%	1
349	synaptonemal complex	12 out of 6010 genes, 0.2%	26 out of 17371 genes, 0.1%	1
350	rough endoplasmic reticulum membrane	8 out of 6010 genes, 0.1%	16 out of 17371 genes, 0.1%	1
351	exon-exon junction complex	8 out of 6010 genes, 0.1%	16 out of 17371 genes, 0.1%	1
352	neuronal cell body	145 out of 6010 genes, 2.4%	390 out of 17371 genes, 2.2%	1
353	synaptic membrane	86 out of 6010 genes, 1.4%	226 out of 17371 genes, 1.3%	1
354	extracellular region	733 out of 6010 genes, 12.2%	2057 out of 17371 genes, 11.8%	1
355	immunological synapse	10 out of 6010 genes, 0.2%	21 out of 17371 genes, 0.1%	1
356	platelet alpha granule lumen	22 out of 6010 genes, 0.4%	52 out of 17371 genes, 0.3%	1
357	F-actin capping protein complex	5 out of 6010 genes, 0.1%	9 out of 17371 genes, 0.1%	1
358	RNA-induced silencing complex	5 out of 6010 genes, 0.1%	9 out of 17371 genes, 0.1%	1
359	hemidesmosome	5 out of 6010 genes, 0.1%	9 out of 17371 genes, 0.1%	1
360	COPII vesicle coat	5 out of 6010 genes, 0.1%	9 out of 17371 genes, 0.1%	1
361	RNAi effector complex	5 out of 6010 genes, 0.1%	9 out of 17371 genes, 0.1%	1
362	spindle pole centrosome	5 out of 6010 genes, 0.1%	9 out of 17371 genes, 0.1%	1
363	node of Ranvier	5 out of 6010 genes, 0.1%	9 out of 17371 genes, 0.1%	1
364	nuclear inner membrane	13 out of 6010 genes, 0.2%	29 out of 17371 genes, 0.2%	1
365	X chromosome	7 out of 6010 genes, 0.1%	14 out of 17371 genes, 0.1%	1
366	gamma-tubulin complex	7 out of 6010 genes, 0.1%	14 out of 17371 genes, 0.1%	1
367	T cell receptor complex	7 out of 6010 genes, 0.1%	14 out of 17371 genes, 0.1%	1
368	germ cell nucleus	9 out of 6010 genes, 0.1%	19 out of 17371 genes, 0.1%	1
369	Cajal body	22 out of 6010 genes, 0.4%	53 out of 17371 genes, 0.3%	1
370	synaptic vesicle membrane	22 out of 6010 genes, 0.4%	53 out of 17371 genes, 0.3%	1
371	lateral element	4 out of 6010 genes, 0.1%	7 out of 17371 genes, 0.0%	1
372	synaptic cleft	4 out of 6010 genes, 0.1%	7 out of 17371 genes, 0.0%	1
373	ATP-binding cassette (ABC) transporter complex	4 out of 6010 genes, 0.1%	7 out of 17371 genes, 0.0%	1
374	BRCA1-A complex	4 out of 6010 genes, 0.1%	7 out of 17371 genes, 0.0%	1
375	CRD-mediated mRNA stability complex	4 out of 6010 genes, 0.1%	7 out of 17371 genes, 0.0%	1
376	caveola	27 out of 6010 genes, 0.4%	67 out of 17371 genes, 0.4%	1
377	dendrite cytoplasm	8 out of 6010 genes, 0.1%	17 out of 17371 genes, 0.1%	1
378	Barr body	6 out of 6010 genes, 0.1%	12 out of 17371 genes, 0.1%	1
379	Arp2/3 protein complex	6 out of 6010 genes, 0.1%	12 out of 17371 genes, 0.1%	1
380	transport vesicle	51 out of 6010 genes, 0.8%	133 out of 17371 genes, 0.8%	1
381	integral to endoplasmic reticulum membrane	32 out of 6010 genes, 0.5%	81 out of 17371 genes, 0.5%	1
382	secretory granule lumen	22 out of 6010 genes, 0.4%	54 out of 17371 genes, 0.3%	1
383	ion channel complex	83 out of 6010 genes, 1.4%	222 out of 17371 genes, 1.3%	1
384	apicolateral plasma membrane	48 out of 6010 genes, 0.8%	125 out of 17371 genes, 0.7%	1
385	dendritic shaft	17 out of 6010 genes, 0.3%	41 out of 17371 genes, 0.2%	1
386	cilium membrane	9 out of 6010 genes, 0.1%	20 out of 17371 genes, 0.1%	1
387	condensed nuclear chromosome outer kinetochore	3 out of 6010 genes, 0.0%	5 out of 17371 genes, 0.0%	1
388	mitochondrial respiratory chain complex II	3 out of 6010 genes, 0.0%	5 out of 17371 genes, 0.0%	1
389	signal peptidase complex	3 out of 6010 genes, 0.0%	5 out of 17371 genes, 0.0%	1
390	mitochondrial pyruvate dehydrogenase complex	3 out of 6010 genes, 0.0%	5 out of 17371 genes, 0.0%	1
391	CCAAT-binding factor complex	3 out of 6010 genes, 0.0%	5 out of 17371 genes, 0.0%	1
392	Mre11 complex	3 out of 6010 genes, 0.0%	5 out of 17371 genes, 0.0%	1
393	extrinsic to endosome membrane	3 out of 6010 genes, 0.0%	5 out of 17371 genes, 0.0%	1
394	bleb	3 out of 6010 genes, 0.0%	5 out of 17371 genes, 0.0%	1
395	growth cone membrane	3 out of 6010 genes, 0.0%	5 out of 17371 genes, 0.0%	1
396	type III intermediate filament	3 out of 6010 genes, 0.0%	5 out of 17371 genes, 0.0%	1
397	succinate dehydrogenase complex (ubiquinone)	3 out of 6010 genes, 0.0%	5 out of 17371 genes, 0.0%	1
398	respiratory chain complex II	3 out of 6010 genes, 0.0%	5 out of 17371 genes, 0.0%	1
399	succinate dehydrogenase complex	3 out of 6010 genes, 0.0%	5 out of 17371 genes, 0.0%	1
400	fumarate reductase complex	3 out of 6010 genes, 0.0%	5 out of 17371 genes, 0.0%	1
401	Golgi-associated vesicle membrane	18 out of 6010 genes, 0.3%	44 out of 17371 genes, 0.3%	1
402	anchored to plasma membrane	12 out of 6010 genes, 0.2%	28 out of 17371 genes, 0.2%	1
403	centromeric heterochromatin	7 out of 6010 genes, 0.1%	15 out of 17371 genes, 0.1%	1
404	PRC1 complex	7 out of 6010 genes, 0.1%	15 out of 17371 genes, 0.1%	1
405	platelet alpha granule	25 out of 6010 genes, 0.4%	63 out of 17371 genes, 0.4%	1
406	condensed nuclear chromosome kinetochore	5 out of 6010 genes, 0.1%	10 out of 17371 genes, 0.1%	1
407	spectrin	5 out of 6010 genes, 0.1%	10 out of 17371 genes, 0.1%	1
408	asymmetric synapse	5 out of 6010 genes, 0.1%	10 out of 17371 genes, 0.1%	1
409	trans-Golgi network membrane	5 out of 6010 genes, 0.1%	10 out of 17371 genes, 0.1%	1
410	perikaryon	26 out of 6010 genes, 0.4%	66 out of 17371 genes, 0.4%	1
411	cytosolic small ribosomal subunit	43 out of 6010 genes, 0.7%	113 out of 17371 genes, 0.7%	1
412	filamentous actin	13 out of 6010 genes, 0.2%	31 out of 17371 genes, 0.2%	1
413	intrinsic to Golgi membrane	20 out of 6010 genes, 0.3%	50 out of 17371 genes, 0.3%	1
414	brush border membrane	20 out of 6010 genes, 0.3%	50 out of 17371 genes, 0.3%	1
415	costamere	8 out of 6010 genes, 0.1%	18 out of 17371 genes, 0.1%	1
416	ionotropic glutamate receptor complex	14 out of 6010 genes, 0.2%	34 out of 17371 genes, 0.2%	1
417	apical junction complex	46 out of 6010 genes, 0.8%	122 out of 17371 genes, 0.7%	1
418	trans-Golgi network transport vesicle	11 out of 6010 genes, 0.2%	26 out of 17371 genes, 0.1%	1
419	membrane coat	30 out of 6010 genes, 0.5%	78 out of 17371 genes, 0.4%	1
420	coated membrane	30 out of 6010 genes, 0.5%	78 out of 17371 genes, 0.4%	1
421	anchored to external side of plasma membrane	6 out of 6010 genes, 0.1%	13 out of 17371 genes, 0.1%	1
422	motile cilium	6 out of 6010 genes, 0.1%	13 out of 17371 genes, 0.1%	1
423	dendrite membrane	6 out of 6010 genes, 0.1%	13 out of 17371 genes, 0.1%	1
424	basal plasma membrane	15 out of 6010 genes, 0.2%	37 out of 17371 genes, 0.2%	1
425	plasma lipoprotein particle	15 out of 6010 genes, 0.2%	37 out of 17371 genes, 0.2%	1
426	phosphopyruvate hydratase complex	2 out of 6010 genes, 0.0%	3 out of 17371 genes, 0.0%	1
427	RNA polymerase I transcription factor complex	2 out of 6010 genes, 0.0%	3 out of 17371 genes, 0.0%	1
428	ribonuclease MRP complex	2 out of 6010 genes, 0.0%	3 out of 17371 genes, 0.0%	1
429	female germ cell nucleus	2 out of 6010 genes, 0.0%	3 out of 17371 genes, 0.0%	1
430	BRCA2-BRAF35 complex	2 out of 6010 genes, 0.0%	3 out of 17371 genes, 0.0%	1
431	gamma DNA polymerase complex	2 out of 6010 genes, 0.0%	3 out of 17371 genes, 0.0%	1
432	Sec61 translocon complex	2 out of 6010 genes, 0.0%	3 out of 17371 genes, 0.0%	1
433	muscle tendon junction	2 out of 6010 genes, 0.0%	3 out of 17371 genes, 0.0%	1
434	proteasome activator complex	2 out of 6010 genes, 0.0%	3 out of 17371 genes, 0.0%	1
435	cyclin-dependent protein kinase 5 holoenzyme complex	2 out of 6010 genes, 0.0%	3 out of 17371 genes, 0.0%	1
436	host cell cytoplasm	2 out of 6010 genes, 0.0%	3 out of 17371 genes, 0.0%	1
437	endoplasmic reticulum Sec complex	2 out of 6010 genes, 0.0%	3 out of 17371 genes, 0.0%	1
438	mannosyltransferase complex	2 out of 6010 genes, 0.0%	3 out of 17371 genes, 0.0%	1
439	telomeric heterochromatin	2 out of 6010 genes, 0.0%	3 out of 17371 genes, 0.0%	1
440	insulin-responsive compartment	2 out of 6010 genes, 0.0%	3 out of 17371 genes, 0.0%	1
441	dolichol-phosphate-mannose synthase complex	2 out of 6010 genes, 0.0%	3 out of 17371 genes, 0.0%	1
442	host cell cytoplasm part	2 out of 6010 genes, 0.0%	3 out of 17371 genes, 0.0%	1
443	inhibin-betaglycan-ActRII complex	2 out of 6010 genes, 0.0%	3 out of 17371 genes, 0.0%	1
444	alpha8-beta1 integrin complex	2 out of 6010 genes, 0.0%	3 out of 17371 genes, 0.0%	1
445	senescence-associated heterochromatin focus	2 out of 6010 genes, 0.0%	3 out of 17371 genes, 0.0%	1
446	initial segment	2 out of 6010 genes, 0.0%	3 out of 17371 genes, 0.0%	1
447	apoptosome	2 out of 6010 genes, 0.0%	3 out of 17371 genes, 0.0%	1
448	transforming growth factor beta receptor homodimeric complex	2 out of 6010 genes, 0.0%	3 out of 17371 genes, 0.0%	1
449	Stn1-Ten1 complex	2 out of 6010 genes, 0.0%	3 out of 17371 genes, 0.0%	1
450	alphav-beta3 integrin-vitronectin complex	2 out of 6010 genes, 0.0%	3 out of 17371 genes, 0.0%	1
451	translocon complex	2 out of 6010 genes, 0.0%	3 out of 17371 genes, 0.0%	1
452	perineuronal net	2 out of 6010 genes, 0.0%	3 out of 17371 genes, 0.0%	1
453	blood microparticle	2 out of 6010 genes, 0.0%	3 out of 17371 genes, 0.0%	1
454	endothelial microparticle	2 out of 6010 genes, 0.0%	3 out of 17371 genes, 0.0%	1
455	vesicle lumen	23 out of 6010 genes, 0.4%	59 out of 17371 genes, 0.3%	1
456	uropod	4 out of 6010 genes, 0.1%	8 out of 17371 genes, 0.0%	1
457	muscle thin filament tropomyosin	4 out of 6010 genes, 0.1%	8 out of 17371 genes, 0.0%	1
458	trailing edge	4 out of 6010 genes, 0.1%	8 out of 17371 genes, 0.0%	1
459	box C/D snoRNP complex	4 out of 6010 genes, 0.1%	8 out of 17371 genes, 0.0%	1
460	microtubule plus end	4 out of 6010 genes, 0.1%	8 out of 17371 genes, 0.0%	1
461	contractile ring	4 out of 6010 genes, 0.1%	8 out of 17371 genes, 0.0%	1
462	chloride channel complex	20 out of 6010 genes, 0.3%	51 out of 17371 genes, 0.3%	1
463	cis-Golgi network	13 out of 6010 genes, 0.2%	32 out of 17371 genes, 0.2%	1
464	microtubule-based flagellum	17 out of 6010 genes, 0.3%	43 out of 17371 genes, 0.2%	1
465	desmosome	10 out of 6010 genes, 0.2%	24 out of 17371 genes, 0.1%	1
466	male germ cell nucleus	7 out of 6010 genes, 0.1%	16 out of 17371 genes, 0.1%	1
467	acetylcholine-gated channel complex	7 out of 6010 genes, 0.1%	16 out of 17371 genes, 0.1%	1
468	extrinsic to organelle membrane	7 out of 6010 genes, 0.1%	16 out of 17371 genes, 0.1%	1
469	coated pit	22 out of 6010 genes, 0.4%	57 out of 17371 genes, 0.3%	1
470	cytoplasmic membrane-bounded vesicle lumen	22 out of 6010 genes, 0.4%	57 out of 17371 genes, 0.3%	1
471	basal part of cell	18 out of 6010 genes, 0.3%	46 out of 17371 genes, 0.3%	1
472	protein-lipid complex	15 out of 6010 genes, 0.2%	38 out of 17371 genes, 0.2%	1
473	flagellum	28 out of 6010 genes, 0.5%	74 out of 17371 genes, 0.4%	1
474	Cul3-RING ubiquitin ligase complex	5 out of 6010 genes, 0.1%	11 out of 17371 genes, 0.1%	1
475	fibril	5 out of 6010 genes, 0.1%	11 out of 17371 genes, 0.1%	1
476	intercellular canaliculus	5 out of 6010 genes, 0.1%	11 out of 17371 genes, 0.1%	1
477	nuclear pore	26 out of 6010 genes, 0.4%	69 out of 17371 genes, 0.4%	1
478	vesicle coat	17 out of 6010 genes, 0.3%	44 out of 17371 genes, 0.3%	1
479	mitochondrial respiratory chain complex III	3 out of 6010 genes, 0.0%	6 out of 17371 genes, 0.0%	1
480	kinetochore microtubule	3 out of 6010 genes, 0.0%	6 out of 17371 genes, 0.0%	1
481	host	3 out of 6010 genes, 0.0%	6 out of 17371 genes, 0.0%	1
482	nuclear cyclin-dependent protein kinase holoenzyme complex	3 out of 6010 genes, 0.0%	6 out of 17371 genes, 0.0%	1
483	meiotic cohesin complex	3 out of 6010 genes, 0.0%	6 out of 17371 genes, 0.0%	1
484	endosome lumen	3 out of 6010 genes, 0.0%	6 out of 17371 genes, 0.0%	1
485	kainate selective glutamate receptor complex	3 out of 6010 genes, 0.0%	6 out of 17371 genes, 0.0%	1
486	extraorganismal space	3 out of 6010 genes, 0.0%	6 out of 17371 genes, 0.0%	1
487	host cell	3 out of 6010 genes, 0.0%	6 out of 17371 genes, 0.0%	1
488	other organism	3 out of 6010 genes, 0.0%	6 out of 17371 genes, 0.0%	1
489	other organism cell	3 out of 6010 genes, 0.0%	6 out of 17371 genes, 0.0%	1
490	other organism part	3 out of 6010 genes, 0.0%	6 out of 17371 genes, 0.0%	1
491	respiratory chain complex III	3 out of 6010 genes, 0.0%	6 out of 17371 genes, 0.0%	1
492	cation channel complex	55 out of 6010 genes, 0.9%	151 out of 17371 genes, 0.9%	1
493	integral to Golgi membrane	18 out of 6010 genes, 0.3%	47 out of 17371 genes, 0.3%	1
494	pericentriolar material	6 out of 6010 genes, 0.1%	14 out of 17371 genes, 0.1%	1
495	mRNA cap binding complex	6 out of 6010 genes, 0.1%	14 out of 17371 genes, 0.1%	1
496	low-density lipoprotein particle	6 out of 6010 genes, 0.1%	14 out of 17371 genes, 0.1%	1
497	neuron projection terminus	33 out of 6010 genes, 0.5%	89 out of 17371 genes, 0.5%	1
498	SNARE complex	10 out of 6010 genes, 0.2%	25 out of 17371 genes, 0.1%	1
499	axon terminus	30 out of 6010 genes, 0.5%	81 out of 17371 genes, 0.5%	1
500	cullin-RING ubiquitin ligase complex	36 out of 6010 genes, 0.6%	98 out of 17371 genes, 0.6%	1
501	cytoplasmic dynein complex	7 out of 6010 genes, 0.1%	17 out of 17371 genes, 0.1%	1
502	tight junction	37 out of 6010 genes, 0.6%	101 out of 17371 genes, 0.6%	1
503	occluding junction	37 out of 6010 genes, 0.6%	101 out of 17371 genes, 0.6%	1
504	coated vesicle membrane	51 out of 6010 genes, 0.8%	141 out of 17371 genes, 0.8%	1
505	small nuclear ribonucleoprotein complex	17 out of 6010 genes, 0.3%	45 out of 17371 genes, 0.3%	1
506	XY body	4 out of 6010 genes, 0.1%	9 out of 17371 genes, 0.1%	1
507	neurofilament	4 out of 6010 genes, 0.1%	9 out of 17371 genes, 0.1%	1
508	dense core granule	4 out of 6010 genes, 0.1%	9 out of 17371 genes, 0.1%	1
509	BBSome	4 out of 6010 genes, 0.1%	9 out of 17371 genes, 0.1%	1
510	photoreceptor outer segment membrane	4 out of 6010 genes, 0.1%	9 out of 17371 genes, 0.1%	1
511	nucleoplasm part	325 out of 6010 genes, 5.4%	926 out of 17371 genes, 5.3%	1
512	clathrin-coated vesicle	75 out of 6010 genes, 1.2%	210 out of 17371 genes, 1.2%	1
513	basal lamina	9 out of 6010 genes, 0.1%	23 out of 17371 genes, 0.1%	1
514	integrator complex	5 out of 6010 genes, 0.1%	12 out of 17371 genes, 0.1%	1
515	cell body membrane	5 out of 6010 genes, 0.1%	12 out of 17371 genes, 0.1%	1
516	neurofilament cytoskeleton	5 out of 6010 genes, 0.1%	12 out of 17371 genes, 0.1%	1
517	nBAF complex	5 out of 6010 genes, 0.1%	12 out of 17371 genes, 0.1%	1
518	dynein complex	15 out of 6010 genes, 0.2%	40 out of 17371 genes, 0.2%	1
519	cell projection cytoplasm	11 out of 6010 genes, 0.2%	29 out of 17371 genes, 0.2%	1
520	filopodium membrane	6 out of 6010 genes, 0.1%	15 out of 17371 genes, 0.1%	1
521	RNA cap binding complex	6 out of 6010 genes, 0.1%	15 out of 17371 genes, 0.1%	1
522	main axon	18 out of 6010 genes, 0.3%	49 out of 17371 genes, 0.3%	1
523	condensed chromosome inner kinetochore	2 out of 6010 genes, 0.0%	4 out of 17371 genes, 0.0%	1
524	glycerol-3-phosphate dehydrogenase complex	2 out of 6010 genes, 0.0%	4 out of 17371 genes, 0.0%	1
525	mitochondrial fatty acid beta-oxidation multienzyme complex	2 out of 6010 genes, 0.0%	4 out of 17371 genes, 0.0%	1
526	actin cap	2 out of 6010 genes, 0.0%	4 out of 17371 genes, 0.0%	1
527	nuclear centromeric heterochromatin	2 out of 6010 genes, 0.0%	4 out of 17371 genes, 0.0%	1
528	host cell part	2 out of 6010 genes, 0.0%	4 out of 17371 genes, 0.0%	1
529	host intracellular part	2 out of 6010 genes, 0.0%	4 out of 17371 genes, 0.0%	1
530	fatty acid beta-oxidation multienzyme complex	2 out of 6010 genes, 0.0%	4 out of 17371 genes, 0.0%	1
531	delta DNA polymerase complex	2 out of 6010 genes, 0.0%	4 out of 17371 genes, 0.0%	1
532	intracellular region of host	2 out of 6010 genes, 0.0%	4 out of 17371 genes, 0.0%	1
533	tertiary granule	2 out of 6010 genes, 0.0%	4 out of 17371 genes, 0.0%	1
534	alpha9-beta1 integrin-vascular cell adhesion molecule-1 complex	2 out of 6010 genes, 0.0%	4 out of 17371 genes, 0.0%	1
535	SMAD protein complex	2 out of 6010 genes, 0.0%	4 out of 17371 genes, 0.0%	1
536	FANCM-MHF complex	2 out of 6010 genes, 0.0%	4 out of 17371 genes, 0.0%	1
537	methyltransferase complex	25 out of 6010 genes, 0.4%	69 out of 17371 genes, 0.4%	1
538	histone methyltransferase complex	25 out of 6010 genes, 0.4%	69 out of 17371 genes, 0.4%	1
539	recycling endosome	25 out of 6010 genes, 0.4%	69 out of 17371 genes, 0.4%	1
540	mitochondrial intermembrane space	19 out of 6010 genes, 0.3%	52 out of 17371 genes, 0.3%	1
541	very-low-density lipoprotein particle	7 out of 6010 genes, 0.1%	18 out of 17371 genes, 0.1%	1
542	triglyceride-rich lipoprotein particle	7 out of 6010 genes, 0.1%	18 out of 17371 genes, 0.1%	1
543	presynaptic active zone	7 out of 6010 genes, 0.1%	18 out of 17371 genes, 0.1%	1
544	presynaptic membrane	21 out of 6010 genes, 0.3%	58 out of 17371 genes, 0.3%	1
545	SWI/SNF-type complex	8 out of 6010 genes, 0.1%	21 out of 17371 genes, 0.1%	1
546	brush border	29 out of 6010 genes, 0.5%	81 out of 17371 genes, 0.5%	1
547	nuclear exosome (RNase complex)	3 out of 6010 genes, 0.0%	7 out of 17371 genes, 0.0%	1
548	sex chromatin	3 out of 6010 genes, 0.0%	7 out of 17371 genes, 0.0%	1
549	nucleolar ribonuclease P complex	3 out of 6010 genes, 0.0%	7 out of 17371 genes, 0.0%	1
550	chromatin silencing complex	3 out of 6010 genes, 0.0%	7 out of 17371 genes, 0.0%	1
551	mitochondrial respiratory chain complex IV	3 out of 6010 genes, 0.0%	7 out of 17371 genes, 0.0%	1
552	ribonuclease P complex	3 out of 6010 genes, 0.0%	7 out of 17371 genes, 0.0%	1
553	multimeric ribonuclease P complex	3 out of 6010 genes, 0.0%	7 out of 17371 genes, 0.0%	1
554	platelet dense tubular network	3 out of 6010 genes, 0.0%	7 out of 17371 genes, 0.0%	1
555	I-kappaB/NF-kappaB complex	3 out of 6010 genes, 0.0%	7 out of 17371 genes, 0.0%	1
556	mitochondrial intermembrane space protein transporter complex	3 out of 6010 genes, 0.0%	7 out of 17371 genes, 0.0%	1
557	apical cortex	3 out of 6010 genes, 0.0%	7 out of 17371 genes, 0.0%	1
558	respiratory chain complex IV	3 out of 6010 genes, 0.0%	7 out of 17371 genes, 0.0%	1
559	nonhomologous end joining complex	3 out of 6010 genes, 0.0%	7 out of 17371 genes, 0.0%	1
560	Bcl-2 family protein complex	3 out of 6010 genes, 0.0%	7 out of 17371 genes, 0.0%	1
561	nucleotide-excision repair complex	4 out of 6010 genes, 0.1%	10 out of 17371 genes, 0.1%	1
562	90S preribosome	4 out of 6010 genes, 0.1%	10 out of 17371 genes, 0.1%	1
563	Nup107-160 complex	4 out of 6010 genes, 0.1%	10 out of 17371 genes, 0.1%	1
564	Cul2-RING ubiquitin ligase complex	4 out of 6010 genes, 0.1%	10 out of 17371 genes, 0.1%	1
565	spherical high-density lipoprotein particle	4 out of 6010 genes, 0.1%	10 out of 17371 genes, 0.1%	1
566	tubulin complex	4 out of 6010 genes, 0.1%	10 out of 17371 genes, 0.1%	1
567	apical part of cell	113 out of 6010 genes, 1.9%	324 out of 17371 genes, 1.9%	1
568	septin complex	5 out of 6010 genes, 0.1%	13 out of 17371 genes, 0.1%	1
569	septin cytoskeleton	5 out of 6010 genes, 0.1%	13 out of 17371 genes, 0.1%	1
570	integral to lumenal side of endoplasmic reticulum membrane	5 out of 6010 genes, 0.1%	13 out of 17371 genes, 0.1%	1
571	intrinsic to organelle membrane	74 out of 6010 genes, 1.2%	212 out of 17371 genes, 1.2%	1
572	axon part	57 out of 6010 genes, 0.9%	163 out of 17371 genes, 0.9%	1
573	interstitial matrix	6 out of 6010 genes, 0.1%	16 out of 17371 genes, 0.1%	1
574	mitochondrial nucleoid	15 out of 6010 genes, 0.2%	42 out of 17371 genes, 0.2%	1
575	cytoplasmic stress granule	9 out of 6010 genes, 0.1%	25 out of 17371 genes, 0.1%	1
576	gap junction	10 out of 6010 genes, 0.2%	28 out of 17371 genes, 0.2%	1
577	voltage-gated potassium channel complex	34 out of 6010 genes, 0.6%	98 out of 17371 genes, 0.6%	1
578	potassium channel complex	34 out of 6010 genes, 0.6%	98 out of 17371 genes, 0.6%	1
579	heterogeneous nuclear ribonucleoprotein complex	16 out of 6010 genes, 0.3%	46 out of 17371 genes, 0.3%	1
580	peripheral to membrane of membrane fraction	3 out of 6010 genes, 0.0%	8 out of 17371 genes, 0.0%	1
581	semaphorin receptor complex	3 out of 6010 genes, 0.0%	8 out of 17371 genes, 0.0%	1
582	laminin-1 complex	3 out of 6010 genes, 0.0%	8 out of 17371 genes, 0.0%	1
583	sodium:potassium-exchanging ATPase complex	3 out of 6010 genes, 0.0%	8 out of 17371 genes, 0.0%	1
584	rough microsome	3 out of 6010 genes, 0.0%	8 out of 17371 genes, 0.0%	1
585	U4/U6 x U5 tri-snRNP complex	3 out of 6010 genes, 0.0%	8 out of 17371 genes, 0.0%	1
586	integral to cytosolic side of endoplasmic reticulum membrane	3 out of 6010 genes, 0.0%	8 out of 17371 genes, 0.0%	1
587	neuronal cell body membrane	4 out of 6010 genes, 0.1%	11 out of 17371 genes, 0.1%	1
588	pre-snoRNP complex	4 out of 6010 genes, 0.1%	11 out of 17371 genes, 0.1%	1
589	Golgi cis cisterna	2 out of 6010 genes, 0.0%	5 out of 17371 genes, 0.0%	1
590	U2 snRNP	2 out of 6010 genes, 0.0%	5 out of 17371 genes, 0.0%	1
591	polar microtubule	2 out of 6010 genes, 0.0%	5 out of 17371 genes, 0.0%	1
592	Cdc73/Paf1 complex	2 out of 6010 genes, 0.0%	5 out of 17371 genes, 0.0%	1
593	platelet alpha granule membrane	2 out of 6010 genes, 0.0%	5 out of 17371 genes, 0.0%	1
594	platelet dense tubular network membrane	2 out of 6010 genes, 0.0%	5 out of 17371 genes, 0.0%	1
595	extrinsic to mitochondrial outer membrane	2 out of 6010 genes, 0.0%	5 out of 17371 genes, 0.0%	1
596	cuticular plate	2 out of 6010 genes, 0.0%	5 out of 17371 genes, 0.0%	1
597	dendritic spine membrane	2 out of 6010 genes, 0.0%	5 out of 17371 genes, 0.0%	1
598	GPI-anchor transamidase complex	2 out of 6010 genes, 0.0%	5 out of 17371 genes, 0.0%	1
599	varicosity	2 out of 6010 genes, 0.0%	5 out of 17371 genes, 0.0%	1
600	dendritic growth cone	2 out of 6010 genes, 0.0%	5 out of 17371 genes, 0.0%	1
601	inhibitory synapse	2 out of 6010 genes, 0.0%	5 out of 17371 genes, 0.0%	1
602	synaptobrevin 2-SNAP-25-syntaxin-1a-complexin I complex	2 out of 6010 genes, 0.0%	5 out of 17371 genes, 0.0%	1
603	synaptobrevin 2-SNAP-25-syntaxin-1a complex	2 out of 6010 genes, 0.0%	5 out of 17371 genes, 0.0%	1
604	FHF complex	2 out of 6010 genes, 0.0%	5 out of 17371 genes, 0.0%	1
605	autophagic vacuole membrane	5 out of 6010 genes, 0.1%	14 out of 17371 genes, 0.1%	1
606	phosphatidylinositol 3-kinase complex	5 out of 6010 genes, 0.1%	14 out of 17371 genes, 0.1%	1
607	intrinsic to external side of plasma membrane	6 out of 6010 genes, 0.1%	17 out of 17371 genes, 0.1%	1
608	nucleoid	15 out of 6010 genes, 0.2%	44 out of 17371 genes, 0.3%	1
609	small ribosomal subunit	48 out of 6010 genes, 0.8%	141 out of 17371 genes, 0.8%	1
610	terminal button	17 out of 6010 genes, 0.3%	50 out of 17371 genes, 0.3%	1
611	ribonucleoprotein granule	26 out of 6010 genes, 0.4%	77 out of 17371 genes, 0.4%	1
612	nuclear speck	51 out of 6010 genes, 0.8%	151 out of 17371 genes, 0.9%	1
613	chromatin remodeling complex	40 out of 6010 genes, 0.7%	119 out of 17371 genes, 0.7%	1
614	nucleolar part	14 out of 6010 genes, 0.2%	42 out of 17371 genes, 0.2%	1
615	nuclear chromosome, telomeric region	9 out of 6010 genes, 0.1%	27 out of 17371 genes, 0.2%	1
616	autophagic vacuole	8 out of 6010 genes, 0.1%	24 out of 17371 genes, 0.1%	1
617	spliceosomal complex	65 out of 6010 genes, 1.1%	193 out of 17371 genes, 1.1%	1
618	female pronucleus	5 out of 6010 genes, 0.1%	15 out of 17371 genes, 0.1%	1
619	axonemal dynein complex	5 out of 6010 genes, 0.1%	15 out of 17371 genes, 0.1%	1
620	chromocenter	5 out of 6010 genes, 0.1%	15 out of 17371 genes, 0.1%	1
621	NuRD complex	5 out of 6010 genes, 0.1%	15 out of 17371 genes, 0.1%	1
622	telomere cap complex	4 out of 6010 genes, 0.1%	12 out of 17371 genes, 0.1%	1
623	nuclear telomere cap complex	4 out of 6010 genes, 0.1%	12 out of 17371 genes, 0.1%	1
624	clathrin coat of trans-Golgi network vesicle	4 out of 6010 genes, 0.1%	12 out of 17371 genes, 0.1%	1
625	platelet dense granule membrane	4 out of 6010 genes, 0.1%	12 out of 17371 genes, 0.1%	1
626	npBAF complex	4 out of 6010 genes, 0.1%	12 out of 17371 genes, 0.1%	1
627	mitochondrial matrix	107 out of 6010 genes, 1.8%	317 out of 17371 genes, 1.8%	1
628	fibrinogen complex	3 out of 6010 genes, 0.0%	9 out of 17371 genes, 0.1%	1
629	cyclin-dependent protein kinase activating kinase holoenzyme complex	3 out of 6010 genes, 0.0%	9 out of 17371 genes, 0.1%	1
630	small-subunit processome	3 out of 6010 genes, 0.0%	9 out of 17371 genes, 0.1%	1
631	melanosome membrane	3 out of 6010 genes, 0.0%	9 out of 17371 genes, 0.1%	1
632	pre-autophagosomal structure membrane	3 out of 6010 genes, 0.0%	9 out of 17371 genes, 0.1%	1
633	centriolar satellite	3 out of 6010 genes, 0.0%	9 out of 17371 genes, 0.1%	1
634	specific granule	3 out of 6010 genes, 0.0%	9 out of 17371 genes, 0.1%	1
635	glycogen granule	3 out of 6010 genes, 0.0%	9 out of 17371 genes, 0.1%	1
636	chitosome	3 out of 6010 genes, 0.0%	9 out of 17371 genes, 0.1%	1
637	transport vesicle membrane	21 out of 6010 genes, 0.3%	64 out of 17371 genes, 0.4%	1
638	cytoplasmic mRNA processing body	15 out of 6010 genes, 0.2%	46 out of 17371 genes, 0.3%	1
639	pore complex	29 out of 6010 genes, 0.5%	88 out of 17371 genes, 0.5%	1
640	photoreceptor outer segment	13 out of 6010 genes, 0.2%	40 out of 17371 genes, 0.2%	1
641	mediator complex	12 out of 6010 genes, 0.2%	37 out of 17371 genes, 0.2%	1
642	integral to organelle membrane	62 out of 6010 genes, 1.0%	186 out of 17371 genes, 1.1%	1
643	calcium channel complex	11 out of 6010 genes, 0.2%	34 out of 17371 genes, 0.2%	1
644	catalytic step 2 spliceosome	41 out of 6010 genes, 0.7%	124 out of 17371 genes, 0.7%	1
645	transcription factor TFIIIC complex	2 out of 6010 genes, 0.0%	6 out of 17371 genes, 0.0%	1
646	Golgi trans cisterna	2 out of 6010 genes, 0.0%	6 out of 17371 genes, 0.0%	1
647	palmitoyltransferase complex	2 out of 6010 genes, 0.0%	6 out of 17371 genes, 0.0%	1
648	lamin filament	2 out of 6010 genes, 0.0%	6 out of 17371 genes, 0.0%	1
649	transcription factor TFIIA complex	2 out of 6010 genes, 0.0%	6 out of 17371 genes, 0.0%	1
650	telomerase holoenzyme complex	2 out of 6010 genes, 0.0%	6 out of 17371 genes, 0.0%	1
651	signal recognition particle, endoplasmic reticulum targeting	2 out of 6010 genes, 0.0%	6 out of 17371 genes, 0.0%	1
652	DNA-dependent protein kinase-DNA ligase 4 complex	2 out of 6010 genes, 0.0%	6 out of 17371 genes, 0.0%	1
653	cell outer membrane	2 out of 6010 genes, 0.0%	6 out of 17371 genes, 0.0%	1
654	terminal cisterna	2 out of 6010 genes, 0.0%	6 out of 17371 genes, 0.0%	1
655	serine C-palmitoyltransferase complex	2 out of 6010 genes, 0.0%	6 out of 17371 genes, 0.0%	1
656	flagellar membrane	2 out of 6010 genes, 0.0%	6 out of 17371 genes, 0.0%	1
657	mitochondrial crista	2 out of 6010 genes, 0.0%	6 out of 17371 genes, 0.0%	1
658	integral to synaptic vesicle membrane	2 out of 6010 genes, 0.0%	6 out of 17371 genes, 0.0%	1
659	endoplasmic reticulum palmitoyltransferase complex	2 out of 6010 genes, 0.0%	6 out of 17371 genes, 0.0%	1
660	proton-transporting V-type ATPase, V0 domain	2 out of 6010 genes, 0.0%	6 out of 17371 genes, 0.0%	1
661	Cdc48p-Npl4p-Ufd1p AAA ATPase complex	2 out of 6010 genes, 0.0%	6 out of 17371 genes, 0.0%	1
662	dendrite terminus	2 out of 6010 genes, 0.0%	6 out of 17371 genes, 0.0%	1
663	signal recognition particle	2 out of 6010 genes, 0.0%	6 out of 17371 genes, 0.0%	1
664	cell body fiber	2 out of 6010 genes, 0.0%	6 out of 17371 genes, 0.0%	1
665	MMXD complex	2 out of 6010 genes, 0.0%	6 out of 17371 genes, 0.0%	1
666	voltage-gated calcium channel complex	8 out of 6010 genes, 0.1%	25 out of 17371 genes, 0.1%	1
667	ubiquitin ligase complex	54 out of 6010 genes, 0.9%	163 out of 17371 genes, 0.9%	1
668	eukaryotic translation elongation factor 1 complex	7 out of 6010 genes, 0.1%	22 out of 17371 genes, 0.1%	1
669	photoreceptor inner segment	6 out of 6010 genes, 0.1%	19 out of 17371 genes, 0.1%	1
670	DNA-directed RNA polymerase II, core complex	6 out of 6010 genes, 0.1%	19 out of 17371 genes, 0.1%	1
671	cornified envelope	5 out of 6010 genes, 0.1%	16 out of 17371 genes, 0.1%	1
672	axonal growth cone	5 out of 6010 genes, 0.1%	16 out of 17371 genes, 0.1%	1
673	apical plasma membrane	84 out of 6010 genes, 1.4%	253 out of 17371 genes, 1.5%	1
674	U12-type spliceosomal complex	13 out of 6010 genes, 0.2%	41 out of 17371 genes, 0.2%	1
675	signalosome	12 out of 6010 genes, 0.2%	38 out of 17371 genes, 0.2%	1
676	male pronucleus	4 out of 6010 genes, 0.1%	13 out of 17371 genes, 0.1%	1
677	platelet dense granule	4 out of 6010 genes, 0.1%	13 out of 17371 genes, 0.1%	1
678	RNA polymerase complex	11 out of 6010 genes, 0.2%	35 out of 17371 genes, 0.2%	1
679	secretory granule	99 out of 6010 genes, 1.6%	298 out of 17371 genes, 1.7%	1
680	VCB complex	3 out of 6010 genes, 0.0%	10 out of 17371 genes, 0.1%	1
681	laminin complex	3 out of 6010 genes, 0.0%	10 out of 17371 genes, 0.1%	1
682	MLL5-L complex	3 out of 6010 genes, 0.0%	10 out of 17371 genes, 0.1%	1
683	exosome (RNase complex)	6 out of 6010 genes, 0.1%	20 out of 17371 genes, 0.1%	1
684	transcription factor complex	112 out of 6010 genes, 1.9%	339 out of 17371 genes, 2.0%	1
685	hemoglobin complex	5 out of 6010 genes, 0.1%	17 out of 17371 genes, 0.1%	1
686	peroxisome	40 out of 6010 genes, 0.7%	125 out of 17371 genes, 0.7%	1
687	microbody	40 out of 6010 genes, 0.7%	125 out of 17371 genes, 0.7%	1
688	mitochondrial proton-transporting ATP synthase complex, catalytic core F(1)	2 out of 6010 genes, 0.0%	7 out of 17371 genes, 0.0%	1
689	plasma membrane enriched fraction	2 out of 6010 genes, 0.0%	7 out of 17371 genes, 0.0%	1
690	membrane attack complex	2 out of 6010 genes, 0.0%	7 out of 17371 genes, 0.0%	1
691	U5 snRNP	2 out of 6010 genes, 0.0%	7 out of 17371 genes, 0.0%	1
692	dynactin complex	2 out of 6010 genes, 0.0%	7 out of 17371 genes, 0.0%	1
693	sheet-forming collagen	2 out of 6010 genes, 0.0%	7 out of 17371 genes, 0.0%	1
694	AMP-activated protein kinase complex	2 out of 6010 genes, 0.0%	7 out of 17371 genes, 0.0%	1
695	multivesicular body membrane	2 out of 6010 genes, 0.0%	7 out of 17371 genes, 0.0%	1
696	paranode region of axon	2 out of 6010 genes, 0.0%	7 out of 17371 genes, 0.0%	1
697	polysomal ribosome	2 out of 6010 genes, 0.0%	7 out of 17371 genes, 0.0%	1
698	recycling endosome membrane	9 out of 6010 genes, 0.1%	30 out of 17371 genes, 0.2%	1
699	clathrin coated vesicle membrane	33 out of 6010 genes, 0.5%	104 out of 17371 genes, 0.6%	1
700	U7 snRNP	4 out of 6010 genes, 0.1%	14 out of 17371 genes, 0.1%	1
701	trans-Golgi network transport vesicle membrane	4 out of 6010 genes, 0.1%	14 out of 17371 genes, 0.1%	1
702	pseudopodium	4 out of 6010 genes, 0.1%	14 out of 17371 genes, 0.1%	1
703	CD40 receptor complex	4 out of 6010 genes, 0.1%	14 out of 17371 genes, 0.1%	1
704	juxtaparanode region of axon	4 out of 6010 genes, 0.1%	14 out of 17371 genes, 0.1%	1
705	mitochondrial outer membrane	44 out of 6010 genes, 0.7%	138 out of 17371 genes, 0.8%	1
706	cytosolic part	139 out of 6010 genes, 2.3%	422 out of 17371 genes, 2.4%	1
707	SCF ubiquitin ligase complex	11 out of 6010 genes, 0.2%	37 out of 17371 genes, 0.2%	1
708	dystrophin-associated glycoprotein complex	6 out of 6010 genes, 0.1%	21 out of 17371 genes, 0.1%	1
709	DNA-directed RNA polymerase complex	10 out of 6010 genes, 0.2%	34 out of 17371 genes, 0.2%	1
710	peroxisomal matrix	10 out of 6010 genes, 0.2%	34 out of 17371 genes, 0.2%	1
711	microbody lumen	10 out of 6010 genes, 0.2%	34 out of 17371 genes, 0.2%	1
712	nuclear DNA-directed RNA polymerase complex	10 out of 6010 genes, 0.2%	34 out of 17371 genes, 0.2%	1
713	zonula adherens	3 out of 6010 genes, 0.0%	11 out of 17371 genes, 0.1%	1
714	eukaryotic translation initiation factor 4F complex	3 out of 6010 genes, 0.0%	11 out of 17371 genes, 0.1%	1
715	N-methyl-D-aspartate selective glutamate receptor complex	3 out of 6010 genes, 0.0%	11 out of 17371 genes, 0.1%	1
716	ciliary rootlet	3 out of 6010 genes, 0.0%	11 out of 17371 genes, 0.1%	1
717	organelle inner membrane	146 out of 6010 genes, 2.4%	444 out of 17371 genes, 2.6%	1
718	mitochondrial envelope	203 out of 6010 genes, 3.4%	613 out of 17371 genes, 3.5%	1
719	trans-Golgi network	35 out of 6010 genes, 0.6%	112 out of 17371 genes, 0.6%	1
720	connexon complex	5 out of 6010 genes, 0.1%	18 out of 17371 genes, 0.1%	1
721	preribosome	5 out of 6010 genes, 0.1%	18 out of 17371 genes, 0.1%	1
722	STAGA complex	5 out of 6010 genes, 0.1%	18 out of 17371 genes, 0.1%	1
723	transcription factor TFTC complex	5 out of 6010 genes, 0.1%	18 out of 17371 genes, 0.1%	1
724	respiratory chain	32 out of 6010 genes, 0.5%	103 out of 17371 genes, 0.6%	1
725	cytosolic ribosome	102 out of 6010 genes, 1.7%	315 out of 17371 genes, 1.8%	1
726	integral to membrane of membrane fraction	7 out of 6010 genes, 0.1%	25 out of 17371 genes, 0.1%	1
727	Golgi lumen	11 out of 6010 genes, 0.2%	38 out of 17371 genes, 0.2%	1
728	myelin sheath	11 out of 6010 genes, 0.2%	38 out of 17371 genes, 0.2%	1
729	pre-autophagosomal structure	4 out of 6010 genes, 0.1%	15 out of 17371 genes, 0.1%	1
730	mRNA cleavage and polyadenylation specificity factor complex	4 out of 6010 genes, 0.1%	15 out of 17371 genes, 0.1%	1
731	SWI/SNF complex	4 out of 6010 genes, 0.1%	15 out of 17371 genes, 0.1%	1
732	polytene chromosome	2 out of 6010 genes, 0.0%	8 out of 17371 genes, 0.0%	1
733	BLOC complex	2 out of 6010 genes, 0.0%	8 out of 17371 genes, 0.0%	1
734	BLOC-1 complex	2 out of 6010 genes, 0.0%	8 out of 17371 genes, 0.0%	1
735	Cul5-RING ubiquitin ligase complex	2 out of 6010 genes, 0.0%	8 out of 17371 genes, 0.0%	1
736	Axin-APC-beta-catenin-GSK3B complex	2 out of 6010 genes, 0.0%	8 out of 17371 genes, 0.0%	1
737	proton-transporting ATP synthase complex, catalytic core F(1)	2 out of 6010 genes, 0.0%	8 out of 17371 genes, 0.0%	1
738	exocytic vesicle	2 out of 6010 genes, 0.0%	8 out of 17371 genes, 0.0%	1
739	PTW/PP1 phosphatase complex	2 out of 6010 genes, 0.0%	8 out of 17371 genes, 0.0%	1
740	chromatin	144 out of 6010 genes, 2.4%	442 out of 17371 genes, 2.5%	1
741	clathrin coat	13 out of 6010 genes, 0.2%	45 out of 17371 genes, 0.3%	1
742	mitochondrial membrane	192 out of 6010 genes, 3.2%	585 out of 17371 genes, 3.4%	1
743	ribonucleoprotein complex	292 out of 6010 genes, 4.9%	881 out of 17371 genes, 5.1%	1
744	zymogen granule	5 out of 6010 genes, 0.1%	19 out of 17371 genes, 0.1%	1
745	cytoplasmic ubiquitin ligase complex	3 out of 6010 genes, 0.0%	12 out of 17371 genes, 0.1%	1
746	prefoldin complex	3 out of 6010 genes, 0.0%	12 out of 17371 genes, 0.1%	1
747	proteasome accessory complex	3 out of 6010 genes, 0.0%	12 out of 17371 genes, 0.1%	1
748	HOPS complex	3 out of 6010 genes, 0.0%	12 out of 17371 genes, 0.1%	1
749	chylomicron	3 out of 6010 genes, 0.0%	12 out of 17371 genes, 0.1%	1
750	membrane raft	77 out of 6010 genes, 1.3%	243 out of 17371 genes, 1.4%	1
751	high-density lipoprotein particle	7 out of 6010 genes, 0.1%	26 out of 17371 genes, 0.1%	1
752	mitochondrial inner membrane	134 out of 6010 genes, 2.2%	415 out of 17371 genes, 2.4%	1
753	DNA replication factor A complex	4 out of 6010 genes, 0.1%	16 out of 17371 genes, 0.1%	1
754	smooth endoplasmic reticulum	4 out of 6010 genes, 0.1%	16 out of 17371 genes, 0.1%	1
755	organelle outer membrane	49 out of 6010 genes, 0.8%	159 out of 17371 genes, 0.9%	1
756	PCAF complex	2 out of 6010 genes, 0.0%	9 out of 17371 genes, 0.1%	1
757	catenin complex	2 out of 6010 genes, 0.0%	9 out of 17371 genes, 0.1%	1
758	mitochondrial tricarboxylic acid cycle enzyme complex	2 out of 6010 genes, 0.0%	9 out of 17371 genes, 0.1%	1
759	Set1C/COMPASS complex	2 out of 6010 genes, 0.0%	9 out of 17371 genes, 0.1%	1
760	WASH complex	2 out of 6010 genes, 0.0%	9 out of 17371 genes, 0.1%	1
761	histone pre-mRNA 3'end processing complex	2 out of 6010 genes, 0.0%	9 out of 17371 genes, 0.1%	1
762	mRNA cleavage factor complex	5 out of 6010 genes, 0.1%	20 out of 17371 genes, 0.1%	1
763	microtubule-based flagellum part	5 out of 6010 genes, 0.1%	20 out of 17371 genes, 0.1%	1
764	flagellum part	5 out of 6010 genes, 0.1%	20 out of 17371 genes, 0.1%	1
765	acrosomal vesicle	22 out of 6010 genes, 0.4%	76 out of 17371 genes, 0.4%	1
766	IkappaB kinase complex	3 out of 6010 genes, 0.0%	13 out of 17371 genes, 0.1%	1
767	microvillus membrane	3 out of 6010 genes, 0.0%	13 out of 17371 genes, 0.1%	1
768	outer membrane	51 out of 6010 genes, 0.8%	167 out of 17371 genes, 1.0%	1
769	vesicular fraction	111 out of 6010 genes, 1.8%	350 out of 17371 genes, 2.0%	1
770	microsome	108 out of 6010 genes, 1.8%	341 out of 17371 genes, 2.0%	1
771	transcription elongation factor complex	6 out of 6010 genes, 0.1%	24 out of 17371 genes, 0.1%	1
772	H4/H2A histone acetyltransferase complex	6 out of 6010 genes, 0.1%	24 out of 17371 genes, 0.1%	1
773	early endosome membrane	18 out of 6010 genes, 0.3%	64 out of 17371 genes, 0.4%	1
774	multivesicular body	8 out of 6010 genes, 0.1%	31 out of 17371 genes, 0.2%	1
775	acrosomal membrane	4 out of 6010 genes, 0.1%	17 out of 17371 genes, 0.1%	1
776	integral to peroxisomal membrane	4 out of 6010 genes, 0.1%	17 out of 17371 genes, 0.1%	1
777	intrinsic to peroxisomal membrane	4 out of 6010 genes, 0.1%	17 out of 17371 genes, 0.1%	1
778	stereocilium	5 out of 6010 genes, 0.1%	21 out of 17371 genes, 0.1%	1
779	AP-type membrane coat adaptor complex	9 out of 6010 genes, 0.1%	35 out of 17371 genes, 0.2%	1
780	histone deacetylase complex	14 out of 6010 genes, 0.2%	52 out of 17371 genes, 0.3%	1
781	DNA-directed RNA polymerase I complex	2 out of 6010 genes, 0.0%	10 out of 17371 genes, 0.1%	1
782	Golgi transport complex	2 out of 6010 genes, 0.0%	10 out of 17371 genes, 0.1%	1
783	intrinsic to mitochondrial inner membrane	2 out of 6010 genes, 0.0%	10 out of 17371 genes, 0.1%	1
784	integral to mitochondrial inner membrane	2 out of 6010 genes, 0.0%	10 out of 17371 genes, 0.1%	1
785	chromatoid body	2 out of 6010 genes, 0.0%	10 out of 17371 genes, 0.1%	1
786	Schmidt-Lanterman incisure	2 out of 6010 genes, 0.0%	10 out of 17371 genes, 0.1%	1
787	tricarboxylic acid cycle enzyme complex	2 out of 6010 genes, 0.0%	10 out of 17371 genes, 0.1%	1
788	external encapsulating structure	6 out of 6010 genes, 0.1%	25 out of 17371 genes, 0.1%	1
789	MLL1 complex	8 out of 6010 genes, 0.1%	32 out of 17371 genes, 0.2%	1
790	clathrin coat of coated pit	3 out of 6010 genes, 0.0%	14 out of 17371 genes, 0.1%	1
791	P granule	3 out of 6010 genes, 0.0%	14 out of 17371 genes, 0.1%	1
792	compact myelin	3 out of 6010 genes, 0.0%	14 out of 17371 genes, 0.1%	1
793	pole plasm	3 out of 6010 genes, 0.0%	14 out of 17371 genes, 0.1%	1
794	germ plasm	3 out of 6010 genes, 0.0%	14 out of 17371 genes, 0.1%	1
795	axolemma	4 out of 6010 genes, 0.1%	18 out of 17371 genes, 0.1%	1
796	polysome	15 out of 6010 genes, 0.2%	56 out of 17371 genes, 0.3%	1
797	SAGA-type complex	9 out of 6010 genes, 0.1%	36 out of 17371 genes, 0.2%	1
798	mitochondrial part	273 out of 6010 genes, 4.5%	843 out of 17371 genes, 4.9%	1
799	nuclear outer membrane	5 out of 6010 genes, 0.1%	22 out of 17371 genes, 0.1%	1
800	clathrin vesicle coat	5 out of 6010 genes, 0.1%	22 out of 17371 genes, 0.1%	1
801	lateral plasma membrane	8 out of 6010 genes, 0.1%	33 out of 17371 genes, 0.2%	1
802	stereocilium bundle	6 out of 6010 genes, 0.1%	26 out of 17371 genes, 0.1%	1
803	eukaryotic translation initiation factor 3 complex	3 out of 6010 genes, 0.0%	15 out of 17371 genes, 0.1%	1
804	Sin3 complex	3 out of 6010 genes, 0.0%	15 out of 17371 genes, 0.1%	1
805	Ino80 complex	3 out of 6010 genes, 0.0%	15 out of 17371 genes, 0.1%	1
806	DNA helicase complex	3 out of 6010 genes, 0.0%	15 out of 17371 genes, 0.1%	1
807	Sin3-type complex	3 out of 6010 genes, 0.0%	15 out of 17371 genes, 0.1%	1
808	DNA-directed RNA polymerase III complex	2 out of 6010 genes, 0.0%	11 out of 17371 genes, 0.1%	1
809	flagellar axoneme	2 out of 6010 genes, 0.0%	11 out of 17371 genes, 0.1%	1
810	microtubule-based flagellar cytoplasm	2 out of 6010 genes, 0.0%	11 out of 17371 genes, 0.1%	1
811	secretory granule membrane	19 out of 6010 genes, 0.3%	71 out of 17371 genes, 0.4%	1
812	transcription factor TFIID complex	5 out of 6010 genes, 0.1%	23 out of 17371 genes, 0.1%	1
813	cell envelope	5 out of 6010 genes, 0.1%	23 out of 17371 genes, 0.1%	1
814	NuA4 histone acetyltransferase complex	5 out of 6010 genes, 0.1%	23 out of 17371 genes, 0.1%	1
815	external encapsulating structure part	5 out of 6010 genes, 0.1%	23 out of 17371 genes, 0.1%	1
816	vacuole	115 out of 6010 genes, 1.9%	372 out of 17371 genes, 2.1%	1
817	microbody part	20 out of 6010 genes, 0.3%	75 out of 17371 genes, 0.4%	1
818	peroxisomal part	20 out of 6010 genes, 0.3%	75 out of 17371 genes, 0.4%	1
819	ribosomal subunit	113 out of 6010 genes, 1.9%	367 out of 17371 genes, 2.1%	1
820	vacuolar proton-transporting V-type ATPase complex	3 out of 6010 genes, 0.0%	16 out of 17371 genes, 0.1%	1
821	clathrin-coated endocytic vesicle membrane	3 out of 6010 genes, 0.0%	16 out of 17371 genes, 0.1%	1
822	intrinsic to mitochondrial outer membrane	3 out of 6010 genes, 0.0%	16 out of 17371 genes, 0.1%	1
823	organellar large ribosomal subunit	5 out of 6010 genes, 0.1%	24 out of 17371 genes, 0.1%	1
824	mitochondrial large ribosomal subunit	5 out of 6010 genes, 0.1%	24 out of 17371 genes, 0.1%	1
825	proton-transporting V-type ATPase complex	5 out of 6010 genes, 0.1%	24 out of 17371 genes, 0.1%	1
826	proton-transporting two-sector ATPase complex, catalytic domain	5 out of 6010 genes, 0.1%	24 out of 17371 genes, 0.1%	1
827	lytic vacuole	95 out of 6010 genes, 1.6%	316 out of 17371 genes, 1.8%	1
828	lysosome	95 out of 6010 genes, 1.6%	316 out of 17371 genes, 1.8%	1
829	Ada2/Gcn5/Ada3 transcription activator complex	3 out of 6010 genes, 0.0%	17 out of 17371 genes, 0.1%	1
830	outer membrane-bounded periplasmic space	3 out of 6010 genes, 0.0%	17 out of 17371 genes, 0.1%	1
831	microvillus	17 out of 6010 genes, 0.3%	68 out of 17371 genes, 0.4%	1
832	holo TFIIH complex	2 out of 6010 genes, 0.0%	13 out of 17371 genes, 0.1%	1
833	glycine cleavage complex	2 out of 6010 genes, 0.0%	13 out of 17371 genes, 0.1%	1
834	proton-transporting V-type ATPase, V1 domain	2 out of 6010 genes, 0.0%	13 out of 17371 genes, 0.1%	1
835	clathrin adaptor complex	7 out of 6010 genes, 0.1%	33 out of 17371 genes, 0.2%	1
836	DNA-directed RNA polymerase II, holoenzyme	27 out of 6010 genes, 0.4%	102 out of 17371 genes, 0.6%	1
837	cytosolic large ribosomal subunit	57 out of 6010 genes, 0.9%	199 out of 17371 genes, 1.1%	1
838	peroxisomal membrane	11 out of 6010 genes, 0.2%	48 out of 17371 genes, 0.3%	1
839	microbody membrane	11 out of 6010 genes, 0.2%	48 out of 17371 genes, 0.3%	1
840	periplasmic space	3 out of 6010 genes, 0.0%	18 out of 17371 genes, 0.1%	1
841	chromaffin granule	2 out of 6010 genes, 0.0%	14 out of 17371 genes, 0.1%	1
842	zymogen granule membrane	2 out of 6010 genes, 0.0%	14 out of 17371 genes, 0.1%	1
843	large ribosomal subunit	65 out of 6010 genes, 1.1%	228 out of 17371 genes, 1.3%	1
844	lysosomal lumen	5 out of 6010 genes, 0.1%	27 out of 17371 genes, 0.2%	1
845	clathrin-coated endocytic vesicle	4 out of 6010 genes, 0.1%	23 out of 17371 genes, 0.1%	1
846	protein serine/threonine phosphatase complex	13 out of 6010 genes, 0.2%	57 out of 17371 genes, 0.3%	1
847	integral to mitochondrial outer membrane	2 out of 6010 genes, 0.0%	15 out of 17371 genes, 0.1%	1
848	clathrin sculpted vesicle	2 out of 6010 genes, 0.0%	15 out of 17371 genes, 0.1%	1
849	vacuolar lumen	5 out of 6010 genes, 0.1%	28 out of 17371 genes, 0.2%	1
850	endosome	171 out of 6010 genes, 2.8%	562 out of 17371 genes, 3.2%	1
851	mitochondrial respiratory chain	20 out of 6010 genes, 0.3%	83 out of 17371 genes, 0.5%	1
852	endosomal part	85 out of 6010 genes, 1.4%	296 out of 17371 genes, 1.7%	1
853	vacuolar membrane	46 out of 6010 genes, 0.8%	171 out of 17371 genes, 1.0%	1
854	integral to mitochondrial membrane	5 out of 6010 genes, 0.1%	29 out of 17371 genes, 0.2%	1
855	endosome membrane	82 out of 6010 genes, 1.4%	291 out of 17371 genes, 1.7%	1
856	lysosomal membrane	32 out of 6010 genes, 0.5%	128 out of 17371 genes, 0.7%	1
857	ribosome	132 out of 6010 genes, 2.2%	452 out of 17371 genes, 2.6%	1
858	vacuolar part	51 out of 6010 genes, 0.8%	194 out of 17371 genes, 1.1%	1
859	organellar small ribosomal subunit	3 out of 6010 genes, 0.0%	24 out of 17371 genes, 0.1%	1
860	mitochondrial small ribosomal subunit	3 out of 6010 genes, 0.0%	24 out of 17371 genes, 0.1%	1
861	histone acetyltransferase complex	21 out of 6010 genes, 0.3%	95 out of 17371 genes, 0.5%	1
862	protein phosphatase type 2A complex	2 out of 6010 genes, 0.0%	20 out of 17371 genes, 0.1%	1
863	early endosome	51 out of 6010 genes, 0.8%	200 out of 17371 genes, 1.2%	1
864	late endosome membrane	15 out of 6010 genes, 0.2%	75 out of 17371 genes, 0.4%	1
865	mitochondrion	558 out of 6010 genes, 9.3%	1776 out of 17371 genes, 10.2%	1
866	proteasome core complex	2 out of 6010 genes, 0.0%	23 out of 17371 genes, 0.1%	1
867	intermediate filament cytoskeleton	40 out of 6010 genes, 0.7%	170 out of 17371 genes, 1.0%	1
868	proton-transporting two-sector ATPase complex, proton-transporting domain	3 out of 6010 genes, 0.0%	29 out of 17371 genes, 0.2%	1
869	TORC2 complex	2 out of 6010 genes, 0.0%	24 out of 17371 genes, 0.1%	1
870	proteasome complex	13 out of 6010 genes, 0.2%	74 out of 17371 genes, 0.4%	1
871	intermediate filament	28 out of 6010 genes, 0.5%	133 out of 17371 genes, 0.8%	1
872	mitochondrial proton-transporting ATP synthase complex	3 out of 6010 genes, 0.0%	32 out of 17371 genes, 0.2%	1
873	organellar ribosome	10 out of 6010 genes, 0.2%	64 out of 17371 genes, 0.4%	1
874	mitochondrial ribosome	10 out of 6010 genes, 0.2%	64 out of 17371 genes, 0.4%	1
875	late endosome	33 out of 6010 genes, 0.5%	154 out of 17371 genes, 0.9%	1
876	proton-transporting ATP synthase complex	3 out of 6010 genes, 0.0%	34 out of 17371 genes, 0.2%	1
877	mitochondrial respiratory chain complex I	6 out of 6010 genes, 0.1%	49 out of 17371 genes, 0.3%	1
878	NADH dehydrogenase complex	6 out of 6010 genes, 0.1%	49 out of 17371 genes, 0.3%	1
879	respiratory chain complex I	6 out of 6010 genes, 0.1%	49 out of 17371 genes, 0.3%	1
880	proton-transporting two-sector ATPase complex	9 out of 6010 genes, 0.1%	63 out of 17371 genes, 0.4%	1
881	mitochondrial membrane part	37 out of 6010 genes, 0.6%	178 out of 17371 genes, 1.0%	1
882	membrane	2757 out of 6010 genes, 45.9%	8362 out of 17371 genes, 48.1%	1
883	keratin filament	7 out of 6010 genes, 0.1%	67 out of 17371 genes, 0.4%	1
884	protein-DNA complex	47 out of 6010 genes, 0.8%	234 out of 17371 genes, 1.3%	1
885	membrane part	2122 out of 6010 genes, 35.3%	6620 out of 17371 genes, 38.1%	1
886	nucleosome	26 out of 6010 genes, 0.4%	183 out of 17371 genes, 1.1%	1
887	integral to membrane	1726 out of 6010 genes, 28.7%	5551 out of 17371 genes, 32.0%	1
888	intrinsic to membrane	1771 out of 6010 genes, 29.5%	5651 out of 17371 genes, 32.5%	1

## Sheet: Molecular function category
Table S6 Gene Ontology (GO) assignment of the bovine transcriptome for the biological process, molecular function and cellular component category.
B. Molecular function category
		Terms from the Function Ontology with p-value as good or better than 1
Number	Gene Ontology term	Cluster frequency	Genome frequency of use	Corrected P-value
1	binding	4677 out of 5494 genes, 85.1%	12597 out of 16069 genes, 78.4%	8.42e-50
2	protein binding	3171 out of 5494 genes, 57.7%	8262 out of 16069 genes, 51.4%	8.92e-28
3	nucleotide binding	1045 out of 5494 genes, 19.0%	2561 out of 16069 genes, 15.9%	2.72e-11
4	purine nucleotide binding	818 out of 5494 genes, 14.9%	1955 out of 16069 genes, 12.2%	6.08e-11
5	purine ribonucleotide binding	812 out of 5494 genes, 14.8%	1939 out of 16069 genes, 12.1%	6.11e-11
6	small molecule binding	1113 out of 5494 genes, 20.3%	2753 out of 16069 genes, 17.1%	6.26e-11
7	ribonucleotide binding	812 out of 5494 genes, 14.8%	1940 out of 16069 genes, 12.1%	7.04e-11
8	purine ribonucleoside triphosphate binding	797 out of 5494 genes, 14.5%	1903 out of 16069 genes, 11.8%	1.09e-10
9	cytoskeletal protein binding	315 out of 5494 genes, 5.7%	680 out of 16069 genes, 4.2%	2.77e-08
10	adenyl nucleotide binding	647 out of 5494 genes, 11.8%	1560 out of 16069 genes, 9.7%	3.04e-07
11	adenyl ribonucleotide binding	642 out of 5494 genes, 11.7%	1547 out of 16069 genes, 9.6%	3.19e-07
12	ATP binding	629 out of 5494 genes, 11.4%	1519 out of 16069 genes, 9.5%	7.78e-07
13	hydrolase activity, acting on acid anhydrides	384 out of 5494 genes, 7.0%	903 out of 16069 genes, 5.6%	9.04e-05
14	pyrophosphatase activity	382 out of 5494 genes, 7.0%	898 out of 16069 genes, 5.6%	9.39e-05
15	actin binding	182 out of 5494 genes, 3.3%	385 out of 16069 genes, 2.4%	9.71e-05
16	hydrolase activity, acting on acid anhydrides, in phosphorus-containing anhydrides	383 out of 5494 genes, 7.0%	901 out of 16069 genes, 5.6%	9.91e-05
17	nucleoside-triphosphatase activity	367 out of 5494 genes, 6.7%	864 out of 16069 genes, 5.4%	0.0002
18	chromatin binding	151 out of 5494 genes, 2.7%	317 out of 16069 genes, 2.0%	0.00072
19	structural constituent of muscle	31 out of 5494 genes, 0.6%	45 out of 16069 genes, 0.3%	0.00366
20	PDZ domain binding	62 out of 5494 genes, 1.1%	111 out of 16069 genes, 0.7%	0.00385
21	DNA-dependent ATPase activity	46 out of 5494 genes, 0.8%	76 out of 16069 genes, 0.5%	0.00403
22	motor activity	72 out of 5494 genes, 1.3%	134 out of 16069 genes, 0.8%	0.0043
23	intramolecular oxidoreductase activity, interconverting keto- and enol-groups	13 out of 5494 genes, 0.2%	14 out of 16069 genes, 0.1%	0.01437
24	calcium ion binding	272 out of 5494 genes, 5.0%	647 out of 16069 genes, 4.0%	0.02367
25	isomerase activity	82 out of 5494 genes, 1.5%	163 out of 16069 genes, 1.0%	0.0262
26	GTP binding	187 out of 5494 genes, 3.4%	428 out of 16069 genes, 2.7%	0.03905
27	Wnt-protein binding	21 out of 5494 genes, 0.4%	29 out of 16069 genes, 0.2%	0.05147
28	metal ion binding	1377 out of 5494 genes, 25.1%	3729 out of 16069 genes, 23.2%	0.05864
29	nucleoside-triphosphatase regulator activity	190 out of 5494 genes, 3.5%	440 out of 16069 genes, 2.7%	0.07737
30	catalytic activity	2174 out of 5494 genes, 39.6%	6025 out of 16069 genes, 37.5%	0.08543
31	protein disulfide isomerase activity	11 out of 5494 genes, 0.2%	12 out of 16069 genes, 0.1%	0.10628
32	intramolecular oxidoreductase activity, transposing S-S bonds	11 out of 5494 genes, 0.2%	12 out of 16069 genes, 0.1%	0.10628
33	peptidyl-proline dioxygenase activity	9 out of 5494 genes, 0.2%	9 out of 16069 genes, 0.1%	0.11054
34	transferase activity, transferring glycosyl groups	129 out of 5494 genes, 2.3%	286 out of 16069 genes, 1.8%	0.12932
35	guanyl nucleotide binding	191 out of 5494 genes, 3.5%	447 out of 16069 genes, 2.8%	0.15192
36	guanyl ribonucleotide binding	191 out of 5494 genes, 3.5%	447 out of 16069 genes, 2.8%	0.15192
37	cation binding	1388 out of 5494 genes, 25.3%	3780 out of 16069 genes, 23.5%	0.17583
38	GTPase regulator activity	181 out of 5494 genes, 3.3%	422 out of 16069 genes, 2.6%	0.18032
39	ion binding	1392 out of 5494 genes, 25.3%	3795 out of 16069 genes, 23.6%	0.21308
40	enzyme activator activity	176 out of 5494 genes, 3.2%	411 out of 16069 genes, 2.6%	0.24662
41	calmodulin binding	83 out of 5494 genes, 1.5%	174 out of 16069 genes, 1.1%	0.25729
42	Wnt-activated receptor activity	16 out of 5494 genes, 0.3%	22 out of 16069 genes, 0.1%	0.44159
43	ATP-dependent DNA helicase activity	23 out of 5494 genes, 0.4%	36 out of 16069 genes, 0.2%	0.4485
44	transferase activity	773 out of 5494 genes, 14.1%	2056 out of 16069 genes, 12.8%	0.50027
45	intramolecular oxidoreductase activity	26 out of 5494 genes, 0.5%	43 out of 16069 genes, 0.3%	0.6508
46	microtubule motor activity	42 out of 5494 genes, 0.8%	79 out of 16069 genes, 0.5%	0.68851
47	protein domain specific binding	276 out of 5494 genes, 5.0%	686 out of 16069 genes, 4.3%	0.74632
48	procollagen-proline dioxygenase activity	7 out of 5494 genes, 0.1%	7 out of 16069 genes, 0.0%	0.94733
49	extracellular matrix structural constituent	39 out of 5494 genes, 0.7%	73 out of 16069 genes, 0.5%	0.96337
50	protein kinase activity	274 out of 5494 genes, 5.0%	684 out of 16069 genes, 4.3%	1
51	kinase binding	204 out of 5494 genes, 3.7%	496 out of 16069 genes, 3.1%	1
52	protein kinase binding	182 out of 5494 genes, 3.3%	438 out of 16069 genes, 2.7%	1
53	growth factor binding	55 out of 5494 genes, 1.0%	112 out of 16069 genes, 0.7%	1
54	identical protein binding	415 out of 5494 genes, 7.6%	1073 out of 16069 genes, 6.7%	1
55	protein heterodimerization activity	154 out of 5494 genes, 2.8%	366 out of 16069 genes, 2.3%	1
56	collagen binding	31 out of 5494 genes, 0.6%	56 out of 16069 genes, 0.3%	1
57	GTPase activator activity	106 out of 5494 genes, 1.9%	241 out of 16069 genes, 1.5%	1
58	titin binding	12 out of 5494 genes, 0.2%	16 out of 16069 genes, 0.1%	1
59	transferase activity, transferring phosphorus-containing groups	425 out of 5494 genes, 7.7%	1104 out of 16069 genes, 6.9%	1
60	calmodulin-dependent protein kinase activity	14 out of 5494 genes, 0.3%	20 out of 16069 genes, 0.1%	1
61	phosphotransferase activity, alcohol group as acceptor	316 out of 5494 genes, 5.8%	805 out of 16069 genes, 5.0%	1
62	fibronectin binding	15 out of 5494 genes, 0.3%	22 out of 16069 genes, 0.1%	1
63	nucleic acid binding transcription factor activity	392 out of 5494 genes, 7.1%	1014 out of 16069 genes, 6.3%	1
64	kinase activity	376 out of 5494 genes, 6.8%	970 out of 16069 genes, 6.0%	1
65	damaged DNA binding	32 out of 5494 genes, 0.6%	59 out of 16069 genes, 0.4%	1
66	transferase activity, transferring hexosyl groups	89 out of 5494 genes, 1.6%	199 out of 16069 genes, 1.2%	1
67	sequence-specific DNA binding transcription factor activity	391 out of 5494 genes, 7.1%	1012 out of 16069 genes, 6.3%	1
68	Rho GTPase binding	28 out of 5494 genes, 0.5%	50 out of 16069 genes, 0.3%	1
69	extracellular matrix structural constituent conferring tensile strength	6 out of 5494 genes, 0.1%	6 out of 16069 genes, 0.0%	1
70	exopeptidase activity	50 out of 5494 genes, 0.9%	103 out of 16069 genes, 0.6%	1
71	extracellular matrix binding	24 out of 5494 genes, 0.4%	42 out of 16069 genes, 0.3%	1
72	neurexin family protein binding	10 out of 5494 genes, 0.2%	13 out of 16069 genes, 0.1%	1
73	DNA helicase activity	27 out of 5494 genes, 0.5%	49 out of 16069 genes, 0.3%	1
74	zinc ion binding	633 out of 5494 genes, 11.5%	1698 out of 16069 genes, 10.6%	1
75	tubulin binding	78 out of 5494 genes, 1.4%	175 out of 16069 genes, 1.1%	1
76	mRNA binding	65 out of 5494 genes, 1.2%	142 out of 16069 genes, 0.9%	1
77	metalloexopeptidase activity	20 out of 5494 genes, 0.4%	34 out of 16069 genes, 0.2%	1
78	structural constituent of cytoskeleton	48 out of 5494 genes, 0.9%	100 out of 16069 genes, 0.6%	1
79	mismatch repair complex binding	7 out of 5494 genes, 0.1%	8 out of 16069 genes, 0.0%	1
80	microtubule binding	54 out of 5494 genes, 1.0%	116 out of 16069 genes, 0.7%	1
81	profilin binding	8 out of 5494 genes, 0.1%	10 out of 16069 genes, 0.1%	1
82	peptide antigen binding	8 out of 5494 genes, 0.1%	10 out of 16069 genes, 0.1%	1
83	carbohydrate binding	122 out of 5494 genes, 2.2%	293 out of 16069 genes, 1.8%	1
84	fibroblast growth factor-activated receptor activity	5 out of 5494 genes, 0.1%	5 out of 16069 genes, 0.0%	1
85	IgG binding	5 out of 5494 genes, 0.1%	5 out of 16069 genes, 0.0%	1
86	histone methyltransferase activity (H3-K9 specific)	5 out of 5494 genes, 0.1%	5 out of 16069 genes, 0.0%	1
87	glucuronosyl-N-acetylgalactosaminyl-proteoglycan 4-beta-N-acetylgalactosaminyltransferase activity	5 out of 5494 genes, 0.1%	5 out of 16069 genes, 0.0%	1
88	protein complex binding	173 out of 5494 genes, 3.1%	430 out of 16069 genes, 2.7%	1
89	metalloenzyme regulator activity	9 out of 5494 genes, 0.2%	12 out of 16069 genes, 0.1%	1
90	ionotropic glutamate receptor binding	13 out of 5494 genes, 0.2%	20 out of 16069 genes, 0.1%	1
91	oxidoreductase activity, acting on a sulfur group of donors	32 out of 5494 genes, 0.6%	63 out of 16069 genes, 0.4%	1
92	voltage-gated sodium channel activity	10 out of 5494 genes, 0.2%	14 out of 16069 genes, 0.1%	1
93	proteoglycan binding	11 out of 5494 genes, 0.2%	16 out of 16069 genes, 0.1%	1
94	protein C-terminus binding	87 out of 5494 genes, 1.6%	202 out of 16069 genes, 1.3%	1
95	GTPase activity	116 out of 5494 genes, 2.1%	279 out of 16069 genes, 1.7%	1
96	ATPase activity, coupled	130 out of 5494 genes, 2.4%	318 out of 16069 genes, 2.0%	1
97	galactose binding	6 out of 5494 genes, 0.1%	7 out of 16069 genes, 0.0%	1
98	chromo shadow domain binding	6 out of 5494 genes, 0.1%	7 out of 16069 genes, 0.0%	1
99	metallocarboxypeptidase activity	13 out of 5494 genes, 0.2%	21 out of 16069 genes, 0.1%	1
100	axon guidance receptor activity	7 out of 5494 genes, 0.1%	9 out of 16069 genes, 0.1%	1
101	bioactive lipid receptor activity	7 out of 5494 genes, 0.1%	9 out of 16069 genes, 0.1%	1
102	mRNA 5'-UTR binding	7 out of 5494 genes, 0.1%	9 out of 16069 genes, 0.1%	1
103	actinin binding	11 out of 5494 genes, 0.2%	17 out of 16069 genes, 0.1%	1
104	transmembrane receptor protein tyrosine kinase activity	35 out of 5494 genes, 0.6%	73 out of 16069 genes, 0.5%	1
105	oligosaccharyl transferase activity	8 out of 5494 genes, 0.1%	11 out of 16069 genes, 0.1%	1
106	metalloendopeptidase inhibitor activity	8 out of 5494 genes, 0.1%	11 out of 16069 genes, 0.1%	1
107	immunoglobulin binding	8 out of 5494 genes, 0.1%	11 out of 16069 genes, 0.1%	1
108	heparan sulfate proteoglycan binding	8 out of 5494 genes, 0.1%	11 out of 16069 genes, 0.1%	1
109	glucosyltransferase activity	8 out of 5494 genes, 0.1%	11 out of 16069 genes, 0.1%	1
110	metalloenzyme inhibitor activity	8 out of 5494 genes, 0.1%	11 out of 16069 genes, 0.1%	1
111	enzyme regulator activity	379 out of 5494 genes, 6.9%	1008 out of 16069 genes, 6.3%	1
112	ATPase activity	162 out of 5494 genes, 2.9%	408 out of 16069 genes, 2.5%	1
113	glycosaminoglycan binding	79 out of 5494 genes, 1.4%	186 out of 16069 genes, 1.2%	1
114	pattern binding	86 out of 5494 genes, 1.6%	205 out of 16069 genes, 1.3%	1
115	polysaccharide binding	86 out of 5494 genes, 1.6%	205 out of 16069 genes, 1.3%	1
116	exonuclease activity	31 out of 5494 genes, 0.6%	64 out of 16069 genes, 0.4%	1
117	peptidase activator activity	21 out of 5494 genes, 0.4%	40 out of 16069 genes, 0.2%	1
118	insulin-like growth factor binding	14 out of 5494 genes, 0.3%	24 out of 16069 genes, 0.1%	1
119	alpha-1,2-mannosyltransferase activity	4 out of 5494 genes, 0.1%	4 out of 16069 genes, 0.0%	1
120	DNA strand annealing activity	4 out of 5494 genes, 0.1%	4 out of 16069 genes, 0.0%	1
121	DNA primase activity	4 out of 5494 genes, 0.1%	4 out of 16069 genes, 0.0%	1
122	procollagen-proline 4-dioxygenase activity	4 out of 5494 genes, 0.1%	4 out of 16069 genes, 0.0%	1
123	fatty acid elongase activity	4 out of 5494 genes, 0.1%	4 out of 16069 genes, 0.0%	1
124	interleukin-2 binding	4 out of 5494 genes, 0.1%	4 out of 16069 genes, 0.0%	1
125	peptidyl-proline 4-dioxygenase activity	4 out of 5494 genes, 0.1%	4 out of 16069 genes, 0.0%	1
126	guanine/thymine mispair binding	4 out of 5494 genes, 0.1%	4 out of 16069 genes, 0.0%	1
127	single base insertion or deletion binding	4 out of 5494 genes, 0.1%	4 out of 16069 genes, 0.0%	1
128	histone kinase activity (H3-T11 specific)	4 out of 5494 genes, 0.1%	4 out of 16069 genes, 0.0%	1
129	chemorepellent activity	4 out of 5494 genes, 0.1%	4 out of 16069 genes, 0.0%	1
130	ER retention sequence binding	4 out of 5494 genes, 0.1%	4 out of 16069 genes, 0.0%	1
131	protein dimerization activity	393 out of 5494 genes, 7.2%	1052 out of 16069 genes, 6.5%	1
132	oxidoreductase activity, acting on the CH-NH group of donors	17 out of 5494 genes, 0.3%	31 out of 16069 genes, 0.2%	1
133	acetylgalactosaminyltransferase activity	20 out of 5494 genes, 0.4%	38 out of 16069 genes, 0.2%	1
134	enzyme binding	469 out of 5494 genes, 8.5%	1267 out of 16069 genes, 7.9%	1
135	binding, bridging	69 out of 5494 genes, 1.3%	162 out of 16069 genes, 1.0%	1
136	disulfide oxidoreductase activity	22 out of 5494 genes, 0.4%	43 out of 16069 genes, 0.3%	1
137	tropomyosin binding	12 out of 5494 genes, 0.2%	20 out of 16069 genes, 0.1%	1
138	hyaluronic acid binding	12 out of 5494 genes, 0.2%	20 out of 16069 genes, 0.1%	1
139	carboxylesterase activity	19 out of 5494 genes, 0.3%	36 out of 16069 genes, 0.2%	1
140	mannosyltransferase activity	11 out of 5494 genes, 0.2%	18 out of 16069 genes, 0.1%	1
141	14-3-3 protein binding	11 out of 5494 genes, 0.2%	18 out of 16069 genes, 0.1%	1
142	transaminase activity	15 out of 5494 genes, 0.3%	27 out of 16069 genes, 0.2%	1
143	protein binding, bridging	64 out of 5494 genes, 1.2%	150 out of 16069 genes, 0.9%	1
144	protein binding transcription factor activity	212 out of 5494 genes, 3.9%	552 out of 16069 genes, 3.4%	1
145	transmembrane receptor protein kinase activity	43 out of 5494 genes, 0.8%	96 out of 16069 genes, 0.6%	1
146	Y-form DNA binding	5 out of 5494 genes, 0.1%	6 out of 16069 genes, 0.0%	1
147	troponin T binding	5 out of 5494 genes, 0.1%	6 out of 16069 genes, 0.0%	1
148	DNA insertion or deletion binding	5 out of 5494 genes, 0.1%	6 out of 16069 genes, 0.0%	1
149	MutLalpha complex binding	5 out of 5494 genes, 0.1%	6 out of 16069 genes, 0.0%	1
150	xenobiotic transporter activity	5 out of 5494 genes, 0.1%	6 out of 16069 genes, 0.0%	1
151	nerve growth factor binding	5 out of 5494 genes, 0.1%	6 out of 16069 genes, 0.0%	1
152	muscle alpha-actinin binding	5 out of 5494 genes, 0.1%	6 out of 16069 genes, 0.0%	1
153	carboxypeptidase activity	20 out of 5494 genes, 0.4%	39 out of 16069 genes, 0.2%	1
154	G-protein beta/gamma-subunit complex binding	14 out of 5494 genes, 0.3%	25 out of 16069 genes, 0.2%	1
155	nucleic acid binding	1259 out of 5494 genes, 22.9%	3532 out of 16069 genes, 22.0%	1
156	nucleobase-containing compound kinase activity	27 out of 5494 genes, 0.5%	56 out of 16069 genes, 0.3%	1
157	racemase and epimerase activity	8 out of 5494 genes, 0.1%	12 out of 16069 genes, 0.1%	1
158	intramolecular oxidoreductase activity, transposing C=C bonds	8 out of 5494 genes, 0.1%	12 out of 16069 genes, 0.1%	1
159	protein tyrosine kinase activator activity	8 out of 5494 genes, 0.1%	12 out of 16069 genes, 0.1%	1
160	platelet-derived growth factor binding	8 out of 5494 genes, 0.1%	12 out of 16069 genes, 0.1%	1
161	transcription cofactor activity	198 out of 5494 genes, 3.6%	515 out of 16069 genes, 3.2%	1
162	type II transforming growth factor beta receptor binding	6 out of 5494 genes, 0.1%	8 out of 16069 genes, 0.0%	1
163	racemase and epimerase activity, acting on carbohydrates and derivatives	6 out of 5494 genes, 0.1%	8 out of 16069 genes, 0.0%	1
164	troponin C binding	6 out of 5494 genes, 0.1%	8 out of 16069 genes, 0.0%	1
165	histone threonine kinase activity	6 out of 5494 genes, 0.1%	8 out of 16069 genes, 0.0%	1
166	aldehyde dehydrogenase (NAD) activity	7 out of 5494 genes, 0.1%	10 out of 16069 genes, 0.1%	1
167	dolichyl-diphosphooligosaccharide-protein glycotransferase activity	7 out of 5494 genes, 0.1%	10 out of 16069 genes, 0.1%	1
168	transmembrane-ephrin receptor activity	7 out of 5494 genes, 0.1%	10 out of 16069 genes, 0.1%	1
169	GDP-dissociation inhibitor activity	7 out of 5494 genes, 0.1%	10 out of 16069 genes, 0.1%	1
170	protein kinase C activity	13 out of 5494 genes, 0.2%	23 out of 16069 genes, 0.1%	1
171	phosphatidylinositol-4,5-bisphosphate binding	16 out of 5494 genes, 0.3%	30 out of 16069 genes, 0.2%	1
172	ephrin receptor binding	16 out of 5494 genes, 0.3%	30 out of 16069 genes, 0.2%	1
173	protein tyrosine kinase activity	72 out of 5494 genes, 1.3%	173 out of 16069 genes, 1.1%	1
174	SH3 domain binding	53 out of 5494 genes, 1.0%	123 out of 16069 genes, 0.8%	1
175	protein serine/threonine kinase activity	183 out of 5494 genes, 3.3%	475 out of 16069 genes, 3.0%	1
176	deoxyribonuclease activity	23 out of 5494 genes, 0.4%	47 out of 16069 genes, 0.3%	1
177	aminopeptidase activity	18 out of 5494 genes, 0.3%	35 out of 16069 genes, 0.2%	1
178	chemokine activity	18 out of 5494 genes, 0.3%	35 out of 16069 genes, 0.2%	1
179	RNA binding	416 out of 5494 genes, 7.6%	1129 out of 16069 genes, 7.0%	1
180	transferase activity, transferring nitrogenous groups	20 out of 5494 genes, 0.4%	40 out of 16069 genes, 0.2%	1
181	histone kinase activity	11 out of 5494 genes, 0.2%	19 out of 16069 genes, 0.1%	1
182	Rac GTPase binding	11 out of 5494 genes, 0.2%	19 out of 16069 genes, 0.1%	1
183	metallopeptidase activity	79 out of 5494 genes, 1.4%	193 out of 16069 genes, 1.2%	1
184	regulatory region DNA binding	135 out of 5494 genes, 2.5%	345 out of 16069 genes, 2.1%	1
185	regulatory region nucleic acid binding	135 out of 5494 genes, 2.5%	345 out of 16069 genes, 2.1%	1
186	ligand-dependent nuclear receptor transcription coactivator activity	24 out of 5494 genes, 0.4%	50 out of 16069 genes, 0.3%	1
187	helicase activity	65 out of 5494 genes, 1.2%	156 out of 16069 genes, 1.0%	1
188	lipoprotein particle binding	14 out of 5494 genes, 0.3%	26 out of 16069 genes, 0.2%	1
189	protein-lipid complex binding	14 out of 5494 genes, 0.3%	26 out of 16069 genes, 0.2%	1
190	hydrolase activity	966 out of 5494 genes, 17.6%	2701 out of 16069 genes, 16.8%	1
191	histone binding	52 out of 5494 genes, 0.9%	122 out of 16069 genes, 0.8%	1
192	integrin binding	42 out of 5494 genes, 0.8%	96 out of 16069 genes, 0.6%	1
193	oxidoreductase activity, acting on the CH-NH group of donors, NAD or NADP as acceptor	10 out of 5494 genes, 0.2%	17 out of 16069 genes, 0.1%	1
194	transcription factor binding transcription factor activity	203 out of 5494 genes, 3.7%	534 out of 16069 genes, 3.3%	1
195	pseudouridine synthase activity	9 out of 5494 genes, 0.2%	15 out of 16069 genes, 0.1%	1
196	protein disulfide oxidoreductase activity	18 out of 5494 genes, 0.3%	36 out of 16069 genes, 0.2%	1
197	voltage-gated cation channel activity	67 out of 5494 genes, 1.2%	163 out of 16069 genes, 1.0%	1
198	unfolded protein binding	64 out of 5494 genes, 1.2%	155 out of 16069 genes, 1.0%	1
199	protein kinase C binding	24 out of 5494 genes, 0.4%	51 out of 16069 genes, 0.3%	1
200	deacetylase activity	15 out of 5494 genes, 0.3%	29 out of 16069 genes, 0.2%	1
201	L-ascorbic acid binding	12 out of 5494 genes, 0.2%	22 out of 16069 genes, 0.1%	1
202	ubiquitin protein ligase binding	56 out of 5494 genes, 1.0%	134 out of 16069 genes, 0.8%	1
203	small conjugating protein ligase binding	56 out of 5494 genes, 1.0%	134 out of 16069 genes, 0.8%	1
204	2'-5'-oligoadenylate synthetase activity	3 out of 5494 genes, 0.1%	3 out of 16069 genes, 0.0%	1
205	CTP binding	3 out of 5494 genes, 0.1%	3 out of 16069 genes, 0.0%	1
206	DNA topoisomerase (ATP-hydrolyzing) activity	3 out of 5494 genes, 0.1%	3 out of 16069 genes, 0.0%	1
207	myosin light chain kinase activity	3 out of 5494 genes, 0.1%	3 out of 16069 genes, 0.0%	1
208	succinate-CoA ligase (ADP-forming) activity	3 out of 5494 genes, 0.1%	3 out of 16069 genes, 0.0%	1
209	anaphylatoxin receptor activity	3 out of 5494 genes, 0.1%	3 out of 16069 genes, 0.0%	1
210	glycogen phosphorylase activity	3 out of 5494 genes, 0.1%	3 out of 16069 genes, 0.0%	1
211	procollagen-lysine 5-dioxygenase activity	3 out of 5494 genes, 0.1%	3 out of 16069 genes, 0.0%	1
212	adenine transmembrane transporter activity	3 out of 5494 genes, 0.1%	3 out of 16069 genes, 0.0%	1
213	glial cell-derived neurotrophic factor receptor activity	3 out of 5494 genes, 0.1%	3 out of 16069 genes, 0.0%	1
214	sulfonylurea receptor binding	3 out of 5494 genes, 0.1%	3 out of 16069 genes, 0.0%	1
215	procollagen-proline 3-dioxygenase activity	3 out of 5494 genes, 0.1%	3 out of 16069 genes, 0.0%	1
216	very-low-density lipoprotein particle receptor activity	3 out of 5494 genes, 0.1%	3 out of 16069 genes, 0.0%	1
217	peptidyl-proline 3-dioxygenase activity	3 out of 5494 genes, 0.1%	3 out of 16069 genes, 0.0%	1
218	opioid receptor binding	3 out of 5494 genes, 0.1%	3 out of 16069 genes, 0.0%	1
219	endothelin B receptor binding	3 out of 5494 genes, 0.1%	3 out of 16069 genes, 0.0%	1
220	mu-type opioid receptor binding	3 out of 5494 genes, 0.1%	3 out of 16069 genes, 0.0%	1
221	dinucleotide insertion or deletion binding	3 out of 5494 genes, 0.1%	3 out of 16069 genes, 0.0%	1
222	single guanine insertion binding	3 out of 5494 genes, 0.1%	3 out of 16069 genes, 0.0%	1
223	oxidized DNA binding	3 out of 5494 genes, 0.1%	3 out of 16069 genes, 0.0%	1
224	oxidized purine DNA binding	3 out of 5494 genes, 0.1%	3 out of 16069 genes, 0.0%	1
225	histone methyltransferase activity (H3-K27 specific)	3 out of 5494 genes, 0.1%	3 out of 16069 genes, 0.0%	1
226	tapasin binding	3 out of 5494 genes, 0.1%	3 out of 16069 genes, 0.0%	1
227	prostaglandin-E synthase activity	3 out of 5494 genes, 0.1%	3 out of 16069 genes, 0.0%	1
228	glucuronosyl-N-acetylglucosaminyl-proteoglycan 4-alpha-N-acetylglucosaminyltransferase activity	3 out of 5494 genes, 0.1%	3 out of 16069 genes, 0.0%	1
229	metalloaminopeptidase activity	3 out of 5494 genes, 0.1%	3 out of 16069 genes, 0.0%	1
230	lysophosphatidic acid receptor activity	3 out of 5494 genes, 0.1%	3 out of 16069 genes, 0.0%	1
231	chemokine binding	8 out of 5494 genes, 0.1%	13 out of 16069 genes, 0.1%	1
232	glycoprotein binding	31 out of 5494 genes, 0.6%	69 out of 16069 genes, 0.4%	1
233	guanyl-nucleotide exchange factor activity	70 out of 5494 genes, 1.3%	172 out of 16069 genes, 1.1%	1
234	oxidoreductase activity, acting on paired donors, with incorporation or reduction of molecular oxygen, 2-oxoglutarate as one donor, and incorporation of one atom each of oxygen into both donors	23 out of 5494 genes, 0.4%	49 out of 16069 genes, 0.3%	1
235	nitric-oxide synthase binding	7 out of 5494 genes, 0.1%	11 out of 16069 genes, 0.1%	1
236	drug transmembrane transporter activity	11 out of 5494 genes, 0.2%	20 out of 16069 genes, 0.1%	1
237	low-density lipoprotein particle binding	11 out of 5494 genes, 0.2%	20 out of 16069 genes, 0.1%	1
238	histone deacetylase binding	32 out of 5494 genes, 0.6%	72 out of 16069 genes, 0.4%	1
239	phospholipid binding	191 out of 5494 genes, 3.5%	505 out of 16069 genes, 3.1%	1
240	transcription regulatory region DNA binding	130 out of 5494 genes, 2.4%	336 out of 16069 genes, 2.1%	1
241	actin filament binding	37 out of 5494 genes, 0.7%	85 out of 16069 genes, 0.5%	1
242	sequence-specific DNA binding	247 out of 5494 genes, 4.5%	662 out of 16069 genes, 4.1%	1
243	mRNA 3'-UTR binding	16 out of 5494 genes, 0.3%	32 out of 16069 genes, 0.2%	1
244	DNA replication origin binding	6 out of 5494 genes, 0.1%	9 out of 16069 genes, 0.1%	1
245	NAD(P)+-protein-arginine ADP-ribosyltransferase activity	6 out of 5494 genes, 0.1%	9 out of 16069 genes, 0.1%	1
246	fatty acid synthase activity	6 out of 5494 genes, 0.1%	9 out of 16069 genes, 0.1%	1
247	exodeoxyribonuclease activity	6 out of 5494 genes, 0.1%	9 out of 16069 genes, 0.1%	1
248	kainate selective glutamate receptor activity	6 out of 5494 genes, 0.1%	9 out of 16069 genes, 0.1%	1
249	exodeoxyribonuclease activity, producing 5'-phosphomonoesters	6 out of 5494 genes, 0.1%	9 out of 16069 genes, 0.1%	1
250	nucleosome binding	6 out of 5494 genes, 0.1%	9 out of 16069 genes, 0.1%	1
251	myosin heavy chain binding	6 out of 5494 genes, 0.1%	9 out of 16069 genes, 0.1%	1
252	UDP-glucosyltransferase activity	6 out of 5494 genes, 0.1%	9 out of 16069 genes, 0.1%	1
253	neurotrophin binding	6 out of 5494 genes, 0.1%	9 out of 16069 genes, 0.1%	1
254	glycosphingolipid binding	6 out of 5494 genes, 0.1%	9 out of 16069 genes, 0.1%	1
255	RS domain binding	6 out of 5494 genes, 0.1%	9 out of 16069 genes, 0.1%	1
256	sodium channel activity	18 out of 5494 genes, 0.3%	37 out of 16069 genes, 0.2%	1
257	methylated histone residue binding	18 out of 5494 genes, 0.3%	37 out of 16069 genes, 0.2%	1
258	dioxygenase activity	38 out of 5494 genes, 0.7%	88 out of 16069 genes, 0.5%	1
259	UTP binding	4 out of 5494 genes, 0.1%	5 out of 16069 genes, 0.0%	1
260	phosphorylase kinase activity	4 out of 5494 genes, 0.1%	5 out of 16069 genes, 0.0%	1
261	GPI-linked ephrin receptor activity	4 out of 5494 genes, 0.1%	5 out of 16069 genes, 0.0%	1
262	xenobiotic-transporting ATPase activity	4 out of 5494 genes, 0.1%	5 out of 16069 genes, 0.0%	1
263	L-cystine transmembrane transporter activity	4 out of 5494 genes, 0.1%	5 out of 16069 genes, 0.0%	1
264	GKAP/Homer scaffold activity	4 out of 5494 genes, 0.1%	5 out of 16069 genes, 0.0%	1
265	MutSalpha complex binding	4 out of 5494 genes, 0.1%	5 out of 16069 genes, 0.0%	1
266	ATP-dependent 3'-5' DNA helicase activity	4 out of 5494 genes, 0.1%	5 out of 16069 genes, 0.0%	1
267	vascular endothelial growth factor receptor 2 binding	4 out of 5494 genes, 0.1%	5 out of 16069 genes, 0.0%	1
268	retinoic acid-responsive element binding	4 out of 5494 genes, 0.1%	5 out of 16069 genes, 0.0%	1
269	N-acetylgalactosaminyl-proteoglycan 3-beta-glucuronosyltransferase activity	4 out of 5494 genes, 0.1%	5 out of 16069 genes, 0.0%	1
270	vitamin D response element binding	4 out of 5494 genes, 0.1%	5 out of 16069 genes, 0.0%	1
271	UDP-N-acetylmuramate dehydrogenase activity	5 out of 5494 genes, 0.1%	7 out of 16069 genes, 0.0%	1
272	cyclosporin A binding	5 out of 5494 genes, 0.1%	7 out of 16069 genes, 0.0%	1
273	U6 snRNA binding	5 out of 5494 genes, 0.1%	7 out of 16069 genes, 0.0%	1
274	semaphorin receptor binding	5 out of 5494 genes, 0.1%	7 out of 16069 genes, 0.0%	1
275	G-protein coupled serotonin receptor binding	5 out of 5494 genes, 0.1%	7 out of 16069 genes, 0.0%	1
276	GPI anchor binding	5 out of 5494 genes, 0.1%	7 out of 16069 genes, 0.0%	1
277	antigen binding	13 out of 5494 genes, 0.2%	25 out of 16069 genes, 0.2%	1
278	glutathione transferase activity	13 out of 5494 genes, 0.2%	25 out of 16069 genes, 0.2%	1
279	cofactor transporter activity	10 out of 5494 genes, 0.2%	18 out of 16069 genes, 0.1%	1
280	transferase activity, transferring pentosyl groups	27 out of 5494 genes, 0.5%	60 out of 16069 genes, 0.4%	1
281	cargo receptor activity	32 out of 5494 genes, 0.6%	73 out of 16069 genes, 0.5%	1
282	calcium-dependent protein binding	23 out of 5494 genes, 0.4%	50 out of 16069 genes, 0.3%	1
283	cofactor binding	123 out of 5494 genes, 2.2%	319 out of 16069 genes, 2.0%	1
284	cytokine receptor activity	35 out of 5494 genes, 0.6%	81 out of 16069 genes, 0.5%	1
285	protein kinase regulator activity	52 out of 5494 genes, 0.9%	126 out of 16069 genes, 0.8%	1
286	laminin binding	12 out of 5494 genes, 0.2%	23 out of 16069 genes, 0.1%	1
287	ion channel binding	12 out of 5494 genes, 0.2%	23 out of 16069 genes, 0.1%	1
288	ephrin receptor activity	9 out of 5494 genes, 0.2%	16 out of 16069 genes, 0.1%	1
289	NAD+ ADP-ribosyltransferase activity	14 out of 5494 genes, 0.3%	28 out of 16069 genes, 0.2%	1
290	chromatin DNA binding	14 out of 5494 genes, 0.3%	28 out of 16069 genes, 0.2%	1
291	protein kinase activator activity	22 out of 5494 genes, 0.4%	48 out of 16069 genes, 0.3%	1
292	endodeoxyribonuclease activity	16 out of 5494 genes, 0.3%	33 out of 16069 genes, 0.2%	1
293	glutamate receptor binding	18 out of 5494 genes, 0.3%	38 out of 16069 genes, 0.2%	1
294	translation regulator activity	18 out of 5494 genes, 0.3%	38 out of 16069 genes, 0.2%	1
295	Rho guanyl-nucleotide exchange factor activity	32 out of 5494 genes, 0.6%	74 out of 16069 genes, 0.5%	1
296	phosphatidylserine binding	11 out of 5494 genes, 0.2%	21 out of 16069 genes, 0.1%	1
297	phosphotransferase activity, nitrogenous group as acceptor	11 out of 5494 genes, 0.2%	21 out of 16069 genes, 0.1%	1
298	ATP-dependent helicase activity	49 out of 5494 genes, 0.9%	119 out of 16069 genes, 0.7%	1
299	purine NTP-dependent helicase activity	49 out of 5494 genes, 0.9%	119 out of 16069 genes, 0.7%	1
300	DNA-(apurinic or apyrimidinic site) lyase activity	8 out of 5494 genes, 0.1%	14 out of 16069 genes, 0.1%	1
301	phosphotransferase activity, phosphate group as acceptor	21 out of 5494 genes, 0.4%	46 out of 16069 genes, 0.3%	1
302	NAD binding	28 out of 5494 genes, 0.5%	64 out of 16069 genes, 0.4%	1
303	3'-5' exonuclease activity	15 out of 5494 genes, 0.3%	31 out of 16069 genes, 0.2%	1
304	UDP-glycosyltransferase activity	55 out of 5494 genes, 1.0%	136 out of 16069 genes, 0.8%	1
305	lipid binding	289 out of 5494 genes, 5.3%	789 out of 16069 genes, 4.9%	1
306	ATPase activator activity	7 out of 5494 genes, 0.1%	12 out of 16069 genes, 0.1%	1
307	guanylate kinase activity	7 out of 5494 genes, 0.1%	12 out of 16069 genes, 0.1%	1
308	sugar:hydrogen symporter activity	7 out of 5494 genes, 0.1%	12 out of 16069 genes, 0.1%	1
309	cation:sugar symporter activity	7 out of 5494 genes, 0.1%	12 out of 16069 genes, 0.1%	1
310	nucleocytoplasmic transporter activity	7 out of 5494 genes, 0.1%	12 out of 16069 genes, 0.1%	1
311	poly-pyrimidine tract binding	7 out of 5494 genes, 0.1%	12 out of 16069 genes, 0.1%	1
312	mismatched DNA binding	7 out of 5494 genes, 0.1%	12 out of 16069 genes, 0.1%	1
313	alpha-actinin binding	7 out of 5494 genes, 0.1%	12 out of 16069 genes, 0.1%	1
314	modified amino acid transmembrane transporter activity	7 out of 5494 genes, 0.1%	12 out of 16069 genes, 0.1%	1
315	microfilament motor activity	10 out of 5494 genes, 0.2%	19 out of 16069 genes, 0.1%	1
316	oxidoreductase activity, acting on the CH-NH2 group of donors, oxygen as acceptor	10 out of 5494 genes, 0.2%	19 out of 16069 genes, 0.1%	1
317	glycolipid binding	10 out of 5494 genes, 0.2%	19 out of 16069 genes, 0.1%	1
318	channel regulator activity	37 out of 5494 genes, 0.7%	88 out of 16069 genes, 0.5%	1
319	receptor binding	454 out of 5494 genes, 8.3%	1259 out of 16069 genes, 7.8%	1
320	chemokine receptor binding	22 out of 5494 genes, 0.4%	49 out of 16069 genes, 0.3%	1
321	phosphatidylinositol binding	60 out of 5494 genes, 1.1%	150 out of 16069 genes, 0.9%	1
322	DNA secondary structure binding	12 out of 5494 genes, 0.2%	24 out of 16069 genes, 0.1%	1
323	cytokine binding	30 out of 5494 genes, 0.5%	70 out of 16069 genes, 0.4%	1
324	beta-amyloid binding	14 out of 5494 genes, 0.3%	29 out of 16069 genes, 0.2%	1
325	heparin binding	58 out of 5494 genes, 1.1%	145 out of 16069 genes, 0.9%	1
326	icosanoid receptor activity	6 out of 5494 genes, 0.1%	10 out of 16069 genes, 0.1%	1
327	prostanoid receptor activity	6 out of 5494 genes, 0.1%	10 out of 16069 genes, 0.1%	1
328	glucose binding	6 out of 5494 genes, 0.1%	10 out of 16069 genes, 0.1%	1
329	kinase regulator activity	59 out of 5494 genes, 1.1%	148 out of 16069 genes, 0.9%	1
330	platelet-derived growth factor receptor binding	9 out of 5494 genes, 0.2%	17 out of 16069 genes, 0.1%	1
331	MHC class I protein binding	9 out of 5494 genes, 0.2%	17 out of 16069 genes, 0.1%	1
332	cysteine-type endopeptidase regulator activity involved in apoptotic process	21 out of 5494 genes, 0.4%	47 out of 16069 genes, 0.3%	1
333	pyridoxal phosphate binding	26 out of 5494 genes, 0.5%	60 out of 16069 genes, 0.4%	1
334	vitamin B6 binding	26 out of 5494 genes, 0.5%	60 out of 16069 genes, 0.4%	1
335	drug binding	50 out of 5494 genes, 0.9%	124 out of 16069 genes, 0.8%	1
336	transition metal ion binding	729 out of 5494 genes, 13.3%	2052 out of 16069 genes, 12.8%	1
337	protein tyrosine phosphatase activity	47 out of 5494 genes, 0.9%	116 out of 16069 genes, 0.7%	1
338	transcription coactivator activity	115 out of 5494 genes, 2.1%	303 out of 16069 genes, 1.9%	1
339	exonuclease activity, active with either ribo- or deoxyribonucleic acids and producing 5'-phosphomonoesters	11 out of 5494 genes, 0.2%	22 out of 16069 genes, 0.1%	1
340	2 iron, 2 sulfur cluster binding	11 out of 5494 genes, 0.2%	22 out of 16069 genes, 0.1%	1
341	small GTPase regulator activity	102 out of 5494 genes, 1.9%	267 out of 16069 genes, 1.7%	1
342	nucleotide kinase activity	13 out of 5494 genes, 0.2%	27 out of 16069 genes, 0.2%	1
343	RNA polymerase II core promoter proximal region sequence-specific DNA binding transcription factor activity involved in positive regulation of transcription	27 out of 5494 genes, 0.5%	63 out of 16069 genes, 0.4%	1
344	RNA polymerase II transcription regulatory region sequence-specific DNA binding transcription factor activity involved in positive regulation of transcription	27 out of 5494 genes, 0.5%	63 out of 16069 genes, 0.4%	1
345	structural molecule activity	309 out of 5494 genes, 5.6%	851 out of 16069 genes, 5.3%	1
346	folic acid transporter activity	5 out of 5494 genes, 0.1%	8 out of 16069 genes, 0.0%	1
347	heme transporter activity	5 out of 5494 genes, 0.1%	8 out of 16069 genes, 0.0%	1
348	C-C chemokine binding	5 out of 5494 genes, 0.1%	8 out of 16069 genes, 0.0%	1
349	Rac guanyl-nucleotide exchange factor activity	5 out of 5494 genes, 0.1%	8 out of 16069 genes, 0.0%	1
350	phosphatidylinositol 3-kinase regulator activity	5 out of 5494 genes, 0.1%	8 out of 16069 genes, 0.0%	1
351	lipopolysaccharide binding	8 out of 5494 genes, 0.1%	15 out of 16069 genes, 0.1%	1
352	voltage-gated chloride channel activity	8 out of 5494 genes, 0.1%	15 out of 16069 genes, 0.1%	1
353	delayed rectifier potassium channel activity	8 out of 5494 genes, 0.1%	15 out of 16069 genes, 0.1%	1
354	potassium channel regulator activity	16 out of 5494 genes, 0.3%	35 out of 16069 genes, 0.2%	1
355	lipoprotein particle receptor activity	10 out of 5494 genes, 0.2%	20 out of 16069 genes, 0.1%	1
356	Ras guanyl-nucleotide exchange factor activity	38 out of 5494 genes, 0.7%	93 out of 16069 genes, 0.6%	1
357	oxidoreductase activity, acting on single donors with incorporation of molecular oxygen, incorporation of two atoms of oxygen	35 out of 5494 genes, 0.6%	85 out of 16069 genes, 0.5%	1
358	core promoter binding	21 out of 5494 genes, 0.4%	48 out of 16069 genes, 0.3%	1
359	ion gated channel activity	12 out of 5494 genes, 0.2%	25 out of 16069 genes, 0.2%	1
360	sulfur amino acid transmembrane transporter activity	4 out of 5494 genes, 0.1%	6 out of 16069 genes, 0.0%	1
361	bubble DNA binding	4 out of 5494 genes, 0.1%	6 out of 16069 genes, 0.0%	1
362	beta-N-acetylhexosaminidase activity	4 out of 5494 genes, 0.1%	6 out of 16069 genes, 0.0%	1
363	phospholipase D activity	4 out of 5494 genes, 0.1%	6 out of 16069 genes, 0.0%	1
364	phosphorylase activity	4 out of 5494 genes, 0.1%	6 out of 16069 genes, 0.0%	1
365	carnitine O-acyltransferase activity	4 out of 5494 genes, 0.1%	6 out of 16069 genes, 0.0%	1
366	malate dehydrogenase activity	4 out of 5494 genes, 0.1%	6 out of 16069 genes, 0.0%	1
367	troponin I binding	4 out of 5494 genes, 0.1%	6 out of 16069 genes, 0.0%	1
368	MHC class II receptor activity	4 out of 5494 genes, 0.1%	6 out of 16069 genes, 0.0%	1
369	pyrimidine ribonucleotide binding	4 out of 5494 genes, 0.1%	6 out of 16069 genes, 0.0%	1
370	cAMP response element binding	4 out of 5494 genes, 0.1%	6 out of 16069 genes, 0.0%	1
371	sphingosine-1-phosphate receptor activity	4 out of 5494 genes, 0.1%	6 out of 16069 genes, 0.0%	1
372	3'-5' DNA helicase activity	4 out of 5494 genes, 0.1%	6 out of 16069 genes, 0.0%	1
373	MRF binding	4 out of 5494 genes, 0.1%	6 out of 16069 genes, 0.0%	1
374	virion binding	4 out of 5494 genes, 0.1%	6 out of 16069 genes, 0.0%	1
375	1-acylglycerophosphocholine O-acyltransferase activity	4 out of 5494 genes, 0.1%	6 out of 16069 genes, 0.0%	1
376	sphingosine N-acyltransferase activity	4 out of 5494 genes, 0.1%	6 out of 16069 genes, 0.0%	1
377	MDM2 binding	4 out of 5494 genes, 0.1%	6 out of 16069 genes, 0.0%	1
378	scavenger receptor activity	22 out of 5494 genes, 0.4%	51 out of 16069 genes, 0.3%	1
379	phosphatidylinositol phospholipase C activity	17 out of 5494 genes, 0.3%	38 out of 16069 genes, 0.2%	1
380	fucosyltransferase activity	7 out of 5494 genes, 0.1%	13 out of 16069 genes, 0.1%	1
381	peptide transporter activity	7 out of 5494 genes, 0.1%	13 out of 16069 genes, 0.1%	1
382	outward rectifier potassium channel activity	7 out of 5494 genes, 0.1%	13 out of 16069 genes, 0.1%	1
383	DNA N-glycosylase activity	7 out of 5494 genes, 0.1%	13 out of 16069 genes, 0.1%	1
384	histone deacetylase activity (H3-K9 specific)	7 out of 5494 genes, 0.1%	13 out of 16069 genes, 0.1%	1
385	NAD-dependent histone deacetylase activity (H3-K9 specific)	7 out of 5494 genes, 0.1%	13 out of 16069 genes, 0.1%	1
386	gated channel activity	126 out of 5494 genes, 2.3%	337 out of 16069 genes, 2.1%	1
387	ribonuclease MRP activity	2 out of 5494 genes, 0.0%	2 out of 16069 genes, 0.0%	1
388	C-5 sterol desaturase activity	2 out of 5494 genes, 0.0%	2 out of 16069 genes, 0.0%	1
389	double-strand/single-strand DNA junction binding	2 out of 5494 genes, 0.0%	2 out of 16069 genes, 0.0%	1
390	oxidized base lesion DNA N-glycosylase activity	2 out of 5494 genes, 0.0%	2 out of 16069 genes, 0.0%	1
391	inositol-1,3,4,5,6-pentakisphosphate kinase activity	2 out of 5494 genes, 0.0%	2 out of 16069 genes, 0.0%	1
392	prostaglandin J receptor activity	2 out of 5494 genes, 0.0%	2 out of 16069 genes, 0.0%	1
393	DNA clamp loader activity	2 out of 5494 genes, 0.0%	2 out of 16069 genes, 0.0%	1
394	4-hydroxyphenylpyruvate dioxygenase activity	2 out of 5494 genes, 0.0%	2 out of 16069 genes, 0.0%	1
395	5-aminolevulinate synthase activity	2 out of 5494 genes, 0.0%	2 out of 16069 genes, 0.0%	1
396	ATP citrate synthase activity	2 out of 5494 genes, 0.0%	2 out of 16069 genes, 0.0%	1
397	CTP synthase activity	2 out of 5494 genes, 0.0%	2 out of 16069 genes, 0.0%	1
398	N-acetylgalactosamine-4-sulfatase activity	2 out of 5494 genes, 0.0%	2 out of 16069 genes, 0.0%	1
399	acetylcholinesterase activity	2 out of 5494 genes, 0.0%	2 out of 16069 genes, 0.0%	1
400	adenylosuccinate synthase activity	2 out of 5494 genes, 0.0%	2 out of 16069 genes, 0.0%	1
401	L-alanine:2-oxoglutarate aminotransferase activity	2 out of 5494 genes, 0.0%	2 out of 16069 genes, 0.0%	1
402	L-aspartate:2-oxoglutarate aminotransferase activity	2 out of 5494 genes, 0.0%	2 out of 16069 genes, 0.0%	1
403	3-oxoacyl-[acyl-carrier-protein] synthase activity	2 out of 5494 genes, 0.0%	2 out of 16069 genes, 0.0%	1
404	glucosamine-6-phosphate deaminase activity	2 out of 5494 genes, 0.0%	2 out of 16069 genes, 0.0%	1
405	malate dehydrogenase (oxaloacetate-decarboxylating) (NADP+) activity	2 out of 5494 genes, 0.0%	2 out of 16069 genes, 0.0%	1
406	mannose-1-phosphate guanylyltransferase activity	2 out of 5494 genes, 0.0%	2 out of 16069 genes, 0.0%	1
407	methylenetetrahydrofolate dehydrogenase (NAD+) activity	2 out of 5494 genes, 0.0%	2 out of 16069 genes, 0.0%	1
408	phosphatidylethanolamine N-methyltransferase activity	2 out of 5494 genes, 0.0%	2 out of 16069 genes, 0.0%	1
409	phosphatidylserine decarboxylase activity	2 out of 5494 genes, 0.0%	2 out of 16069 genes, 0.0%	1
410	phosphomannomutase activity	2 out of 5494 genes, 0.0%	2 out of 16069 genes, 0.0%	1
411	phosphoglycerate dehydrogenase activity	2 out of 5494 genes, 0.0%	2 out of 16069 genes, 0.0%	1
412	sterol esterase activity	2 out of 5494 genes, 0.0%	2 out of 16069 genes, 0.0%	1
413	thymidylate kinase activity	2 out of 5494 genes, 0.0%	2 out of 16069 genes, 0.0%	1
414	tryptophan-tRNA ligase activity	2 out of 5494 genes, 0.0%	2 out of 16069 genes, 0.0%	1
415	xanthine dehydrogenase activity	2 out of 5494 genes, 0.0%	2 out of 16069 genes, 0.0%	1
416	complement receptor activity	2 out of 5494 genes, 0.0%	2 out of 16069 genes, 0.0%	1
417	interleukin-2 receptor activity	2 out of 5494 genes, 0.0%	2 out of 16069 genes, 0.0%	1
418	interleukin-4 receptor activity	2 out of 5494 genes, 0.0%	2 out of 16069 genes, 0.0%	1
419	interleukin-7 receptor activity	2 out of 5494 genes, 0.0%	2 out of 16069 genes, 0.0%	1
420	C5a anaphylatoxin receptor activity	2 out of 5494 genes, 0.0%	2 out of 16069 genes, 0.0%	1
421	cholecystokinin receptor activity	2 out of 5494 genes, 0.0%	2 out of 16069 genes, 0.0%	1
422	prostaglandin D receptor activity	2 out of 5494 genes, 0.0%	2 out of 16069 genes, 0.0%	1
423	transferrin receptor activity	2 out of 5494 genes, 0.0%	2 out of 16069 genes, 0.0%	1
424	KDEL sequence binding	2 out of 5494 genes, 0.0%	2 out of 16069 genes, 0.0%	1
425	nerve growth factor receptor binding	2 out of 5494 genes, 0.0%	2 out of 16069 genes, 0.0%	1
426	hepatocyte growth factor receptor binding	2 out of 5494 genes, 0.0%	2 out of 16069 genes, 0.0%	1
427	UDP-N-acetylglucosamine transmembrane transporter activity	2 out of 5494 genes, 0.0%	2 out of 16069 genes, 0.0%	1
428	quercetin 2,3-dioxygenase activity	2 out of 5494 genes, 0.0%	2 out of 16069 genes, 0.0%	1
429	structural constituent of bone	2 out of 5494 genes, 0.0%	2 out of 16069 genes, 0.0%	1
430	tRNA (guanine-N7-)-methyltransferase activity	2 out of 5494 genes, 0.0%	2 out of 16069 genes, 0.0%	1
431	succinate dehydrogenase (ubiquinone) activity	2 out of 5494 genes, 0.0%	2 out of 16069 genes, 0.0%	1
432	JAK pathway signal transduction adaptor activity	2 out of 5494 genes, 0.0%	2 out of 16069 genes, 0.0%	1
433	single-stranded DNA specific exodeoxyribonuclease activity	2 out of 5494 genes, 0.0%	2 out of 16069 genes, 0.0%	1
434	double-stranded DNA specific exodeoxyribonuclease activity	2 out of 5494 genes, 0.0%	2 out of 16069 genes, 0.0%	1
435	protein-tyrosine sulfotransferase activity	2 out of 5494 genes, 0.0%	2 out of 16069 genes, 0.0%	1
436	UDP-galactose:glucosylceramide beta-1,4-galactosyltransferase activity	2 out of 5494 genes, 0.0%	2 out of 16069 genes, 0.0%	1
437	mannose-phosphate guanylyltransferase activity	2 out of 5494 genes, 0.0%	2 out of 16069 genes, 0.0%	1
438	four-way junction helicase activity	2 out of 5494 genes, 0.0%	2 out of 16069 genes, 0.0%	1
439	N-acylmannosamine kinase activity	2 out of 5494 genes, 0.0%	2 out of 16069 genes, 0.0%	1
440	nerve growth factor receptor activity	2 out of 5494 genes, 0.0%	2 out of 16069 genes, 0.0%	1
441	H3 histone acetyltransferase activity	2 out of 5494 genes, 0.0%	2 out of 16069 genes, 0.0%	1
442	acetyltransferase activator activity	2 out of 5494 genes, 0.0%	2 out of 16069 genes, 0.0%	1
443	aminophospholipid transporter activity	2 out of 5494 genes, 0.0%	2 out of 16069 genes, 0.0%	1
444	dimethylargininase activity	2 out of 5494 genes, 0.0%	2 out of 16069 genes, 0.0%	1
445	latrotoxin receptor activity	2 out of 5494 genes, 0.0%	2 out of 16069 genes, 0.0%	1
446	oxidoreductase activity, acting on CH or CH2 groups, NAD or NADP as acceptor	2 out of 5494 genes, 0.0%	2 out of 16069 genes, 0.0%	1
447	N-succinyltransferase activity	2 out of 5494 genes, 0.0%	2 out of 16069 genes, 0.0%	1
448	pantetheine hydrolase activity	2 out of 5494 genes, 0.0%	2 out of 16069 genes, 0.0%	1
449	cysteine dioxygenase activity	2 out of 5494 genes, 0.0%	2 out of 16069 genes, 0.0%	1
450	NEDD8-specific protease activity	2 out of 5494 genes, 0.0%	2 out of 16069 genes, 0.0%	1
451	SUMO activating enzyme activity	2 out of 5494 genes, 0.0%	2 out of 16069 genes, 0.0%	1
452	interleukin-7 binding	2 out of 5494 genes, 0.0%	2 out of 16069 genes, 0.0%	1
453	protein tag	2 out of 5494 genes, 0.0%	2 out of 16069 genes, 0.0%	1
454	nucleosomal DNA binding	2 out of 5494 genes, 0.0%	2 out of 16069 genes, 0.0%	1
455	prostanoid receptor binding	2 out of 5494 genes, 0.0%	2 out of 16069 genes, 0.0%	1
456	single thymine insertion binding	2 out of 5494 genes, 0.0%	2 out of 16069 genes, 0.0%	1
457	dinucleotide repeat insertion binding	2 out of 5494 genes, 0.0%	2 out of 16069 genes, 0.0%	1
458	protein-DNA loading ATPase activity	2 out of 5494 genes, 0.0%	2 out of 16069 genes, 0.0%	1
459	N-acetyl-beta-glucosaminyl-glycoprotein 4-beta-N-acetylgalactosaminyltransferase activity	2 out of 5494 genes, 0.0%	2 out of 16069 genes, 0.0%	1
460	diphosphoinositol-pentakisphosphate kinase activity	2 out of 5494 genes, 0.0%	2 out of 16069 genes, 0.0%	1
461	lipid-transporting ATPase activity	2 out of 5494 genes, 0.0%	2 out of 16069 genes, 0.0%	1
462	glycoprotein transporter activity	2 out of 5494 genes, 0.0%	2 out of 16069 genes, 0.0%	1
463	histone demethylase activity (H4-K20 specific)	2 out of 5494 genes, 0.0%	2 out of 16069 genes, 0.0%	1
464	dITP diphosphatase activity	2 out of 5494 genes, 0.0%	2 out of 16069 genes, 0.0%	1
465	fructose 1,6-bisphosphate 1-phosphatase activity	2 out of 5494 genes, 0.0%	2 out of 16069 genes, 0.0%	1
466	heparan sulfate N-acetylglucosaminyltransferase activity	2 out of 5494 genes, 0.0%	2 out of 16069 genes, 0.0%	1
467	CD8 receptor binding	2 out of 5494 genes, 0.0%	2 out of 16069 genes, 0.0%	1
468	peptide-O-fucosyltransferase activity	2 out of 5494 genes, 0.0%	2 out of 16069 genes, 0.0%	1
469	glucuronylgalactosylproteoglycan 4-beta-N-acetylgalactosaminyltransferase activity	2 out of 5494 genes, 0.0%	2 out of 16069 genes, 0.0%	1
470	alanine-oxo-acid transaminase activity	2 out of 5494 genes, 0.0%	2 out of 16069 genes, 0.0%	1
471	procollagen galactosyltransferase activity	2 out of 5494 genes, 0.0%	2 out of 16069 genes, 0.0%	1
472	ribosylnicotinamide kinase activity	2 out of 5494 genes, 0.0%	2 out of 16069 genes, 0.0%	1
473	N-acetylglucosaminyl-proteoglycan 4-beta-glucuronosyltransferase activity	2 out of 5494 genes, 0.0%	2 out of 16069 genes, 0.0%	1
474	FATZ binding	2 out of 5494 genes, 0.0%	2 out of 16069 genes, 0.0%	1
475	3 iron, 4 sulfur cluster binding	2 out of 5494 genes, 0.0%	2 out of 16069 genes, 0.0%	1
476	norspermine:oxygen oxidoreductase activity	2 out of 5494 genes, 0.0%	2 out of 16069 genes, 0.0%	1
477	N1-acetylspermine:oxygen oxidoreductase (N1-acetylspermidine-forming) activity	2 out of 5494 genes, 0.0%	2 out of 16069 genes, 0.0%	1
478	titin Z domain binding	2 out of 5494 genes, 0.0%	2 out of 16069 genes, 0.0%	1
479	sterol desaturase activity	2 out of 5494 genes, 0.0%	2 out of 16069 genes, 0.0%	1
480	connexin binding	2 out of 5494 genes, 0.0%	2 out of 16069 genes, 0.0%	1
481	histone demethylase activity (H3-K27 specific)	2 out of 5494 genes, 0.0%	2 out of 16069 genes, 0.0%	1
482	tyrosine binding	2 out of 5494 genes, 0.0%	2 out of 16069 genes, 0.0%	1
483	starch binding	2 out of 5494 genes, 0.0%	2 out of 16069 genes, 0.0%	1
484	cell adhesion molecule binding	31 out of 5494 genes, 0.6%	75 out of 16069 genes, 0.5%	1
485	N-acetylglucosamine 6-O-sulfotransferase activity	3 out of 5494 genes, 0.1%	4 out of 16069 genes, 0.0%	1
486	galactosylceramide sulfotransferase activity	3 out of 5494 genes, 0.1%	4 out of 16069 genes, 0.0%	1
487	lipopolysaccharide receptor activity	3 out of 5494 genes, 0.1%	4 out of 16069 genes, 0.0%	1
488	6-phosphofructo-2-kinase activity	3 out of 5494 genes, 0.1%	4 out of 16069 genes, 0.0%	1
489	AMP deaminase activity	3 out of 5494 genes, 0.1%	4 out of 16069 genes, 0.0%	1
490	DNA (cytosine-5-)-methyltransferase activity	3 out of 5494 genes, 0.1%	4 out of 16069 genes, 0.0%	1
491	DNA topoisomerase activity	3 out of 5494 genes, 0.1%	4 out of 16069 genes, 0.0%	1
492	carnitine O-palmitoyltransferase activity	3 out of 5494 genes, 0.1%	4 out of 16069 genes, 0.0%	1
493	creatine kinase activity	3 out of 5494 genes, 0.1%	4 out of 16069 genes, 0.0%	1
494	methylenetetrahydrofolate dehydrogenase (NADP+) activity	3 out of 5494 genes, 0.1%	4 out of 16069 genes, 0.0%	1
495	prostaglandin-endoperoxide synthase activity	3 out of 5494 genes, 0.1%	4 out of 16069 genes, 0.0%	1
496	succinate-CoA ligase activity	3 out of 5494 genes, 0.1%	4 out of 16069 genes, 0.0%	1
497	serine-tRNA ligase activity	3 out of 5494 genes, 0.1%	4 out of 16069 genes, 0.0%	1
498	alpha-amino-3-hydroxy-5-methyl-4-isoxazole propionate selective glutamate receptor activity	3 out of 5494 genes, 0.1%	4 out of 16069 genes, 0.0%	1
499	type 2 fibroblast growth factor receptor binding	3 out of 5494 genes, 0.1%	4 out of 16069 genes, 0.0%	1
500	DNA-methyltransferase activity	3 out of 5494 genes, 0.1%	4 out of 16069 genes, 0.0%	1
501	oligopeptide-transporting ATPase activity	3 out of 5494 genes, 0.1%	4 out of 16069 genes, 0.0%	1
502	O-palmitoyltransferase activity	3 out of 5494 genes, 0.1%	4 out of 16069 genes, 0.0%	1
503	S-acetyltransferase activity	3 out of 5494 genes, 0.1%	4 out of 16069 genes, 0.0%	1
504	deoxynucleoside kinase activity	3 out of 5494 genes, 0.1%	4 out of 16069 genes, 0.0%	1
505	IgE binding	3 out of 5494 genes, 0.1%	4 out of 16069 genes, 0.0%	1
506	extracellular matrix constituent conferring elasticity	3 out of 5494 genes, 0.1%	4 out of 16069 genes, 0.0%	1
507	transmembrane receptor protein tyrosine kinase activator activity	3 out of 5494 genes, 0.1%	4 out of 16069 genes, 0.0%	1
508	hemoglobin binding	3 out of 5494 genes, 0.1%	4 out of 16069 genes, 0.0%	1
509	acetylcholine receptor regulator activity	3 out of 5494 genes, 0.1%	4 out of 16069 genes, 0.0%	1
510	beta-2 adrenergic receptor binding	3 out of 5494 genes, 0.1%	4 out of 16069 genes, 0.0%	1
511	bombesin receptor binding	3 out of 5494 genes, 0.1%	4 out of 16069 genes, 0.0%	1
512	UDP-xylosyltransferase activity	3 out of 5494 genes, 0.1%	4 out of 16069 genes, 0.0%	1
513	xylosyltransferase activity	3 out of 5494 genes, 0.1%	4 out of 16069 genes, 0.0%	1
514	aspartic endopeptidase activity, intramembrane cleaving	3 out of 5494 genes, 0.1%	4 out of 16069 genes, 0.0%	1
515	PH domain binding	3 out of 5494 genes, 0.1%	4 out of 16069 genes, 0.0%	1
516	antibiotic transporter activity	3 out of 5494 genes, 0.1%	4 out of 16069 genes, 0.0%	1
517	ATP-dependent protein binding	3 out of 5494 genes, 0.1%	4 out of 16069 genes, 0.0%	1
518	TAP binding	3 out of 5494 genes, 0.1%	4 out of 16069 genes, 0.0%	1
519	TAP1 binding	3 out of 5494 genes, 0.1%	4 out of 16069 genes, 0.0%	1
520	TAP2 binding	3 out of 5494 genes, 0.1%	4 out of 16069 genes, 0.0%	1
521	Roundabout binding	3 out of 5494 genes, 0.1%	4 out of 16069 genes, 0.0%	1
522	galactose 3-O-sulfotransferase activity	3 out of 5494 genes, 0.1%	4 out of 16069 genes, 0.0%	1
523	thyroid hormone binding	3 out of 5494 genes, 0.1%	4 out of 16069 genes, 0.0%	1
524	peptidyl-lysine 5-dioxygenase activity	3 out of 5494 genes, 0.1%	4 out of 16069 genes, 0.0%	1
525	receptor signaling protein activity	45 out of 5494 genes, 0.8%	113 out of 16069 genes, 0.7%	1
526	4 iron, 4 sulfur cluster binding	13 out of 5494 genes, 0.2%	28 out of 16069 genes, 0.2%	1
527	cysteine-type endopeptidase activator activity involved in apoptotic process	9 out of 5494 genes, 0.2%	18 out of 16069 genes, 0.1%	1
528	CCR chemokine receptor binding	9 out of 5494 genes, 0.2%	18 out of 16069 genes, 0.1%	1
529	ATPase regulator activity	9 out of 5494 genes, 0.2%	18 out of 16069 genes, 0.1%	1
530	apoptotic protease activator activity	11 out of 5494 genes, 0.2%	23 out of 16069 genes, 0.1%	1
531	chaperone binding	26 out of 5494 genes, 0.5%	62 out of 16069 genes, 0.4%	1
532	galactosyltransferase activity	18 out of 5494 genes, 0.3%	41 out of 16069 genes, 0.3%	1
533	myosin binding	18 out of 5494 genes, 0.3%	41 out of 16069 genes, 0.3%	1
534	phosphoric ester hydrolase activity	152 out of 5494 genes, 2.8%	412 out of 16069 genes, 2.6%	1
535	transcription regulatory region sequence-specific DNA binding	52 out of 5494 genes, 0.9%	133 out of 16069 genes, 0.8%	1
536	phosphatidate phosphatase activity	6 out of 5494 genes, 0.1%	11 out of 16069 genes, 0.1%	1
537	omega peptidase activity	6 out of 5494 genes, 0.1%	11 out of 16069 genes, 0.1%	1
538	hydrolase activity, acting on carbon-nitrogen (but not peptide) bonds, in cyclic amides	6 out of 5494 genes, 0.1%	11 out of 16069 genes, 0.1%	1
539	GTP-Rho binding	6 out of 5494 genes, 0.1%	11 out of 16069 genes, 0.1%	1
540	pyrimidine nucleotide binding	6 out of 5494 genes, 0.1%	11 out of 16069 genes, 0.1%	1
541	carbohydrate phosphatase activity	6 out of 5494 genes, 0.1%	11 out of 16069 genes, 0.1%	1
542	nucleoside kinase activity	6 out of 5494 genes, 0.1%	11 out of 16069 genes, 0.1%	1
543	protein kinase A catalytic subunit binding	6 out of 5494 genes, 0.1%	11 out of 16069 genes, 0.1%	1
544	heparan sulfate sulfotransferase activity	6 out of 5494 genes, 0.1%	11 out of 16069 genes, 0.1%	1
545	sugar-phosphatase activity	6 out of 5494 genes, 0.1%	11 out of 16069 genes, 0.1%	1
546	protein homodimerization activity	273 out of 5494 genes, 5.0%	756 out of 16069 genes, 4.7%	1
547	DNA binding	820 out of 5494 genes, 14.9%	2329 out of 16069 genes, 14.5%	1
548	p53 binding	22 out of 5494 genes, 0.4%	52 out of 16069 genes, 0.3%	1
549	protein kinase A binding	12 out of 5494 genes, 0.2%	26 out of 16069 genes, 0.2%	1
550	transcription factor binding	170 out of 5494 genes, 3.1%	464 out of 16069 genes, 2.9%	1
551	oxidoreductase activity, acting on single donors with incorporation of molecular oxygen	35 out of 5494 genes, 0.6%	87 out of 16069 genes, 0.5%	1
552	histone deacetylase activity	8 out of 5494 genes, 0.1%	16 out of 16069 genes, 0.1%	1
553	acetylcholine-activated cation-selective channel activity	8 out of 5494 genes, 0.1%	16 out of 16069 genes, 0.1%	1
554	cyclin binding	8 out of 5494 genes, 0.1%	16 out of 16069 genes, 0.1%	1
555	SNAP receptor activity	10 out of 5494 genes, 0.2%	21 out of 16069 genes, 0.1%	1
556	gamma-tubulin binding	10 out of 5494 genes, 0.2%	21 out of 16069 genes, 0.1%	1
557	vitamin binding	59 out of 5494 genes, 1.1%	153 out of 16069 genes, 1.0%	1
558	RNA polymerase II core promoter proximal region sequence-specific DNA binding transcription factor activity	36 out of 5494 genes, 0.7%	90 out of 16069 genes, 0.6%	1
559	cyclic nucleotide binding	15 out of 5494 genes, 0.3%	34 out of 16069 genes, 0.2%	1
560	double-stranded DNA binding	66 out of 5494 genes, 1.2%	173 out of 16069 genes, 1.1%	1
561	peptidyl-prolyl cis-trans isomerase activity	21 out of 5494 genes, 0.4%	50 out of 16069 genes, 0.3%	1
562	enhancer binding	13 out of 5494 genes, 0.2%	29 out of 16069 genes, 0.2%	1
563	1-acylglycerol-3-phosphate O-acyltransferase activity	5 out of 5494 genes, 0.1%	9 out of 16069 genes, 0.1%	1
564	receptor signaling protein tyrosine kinase activity	5 out of 5494 genes, 0.1%	9 out of 16069 genes, 0.1%	1
565	prostaglandin receptor activity	5 out of 5494 genes, 0.1%	9 out of 16069 genes, 0.1%	1
566	vascular endothelial growth factor-activated receptor activity	5 out of 5494 genes, 0.1%	9 out of 16069 genes, 0.1%	1
567	nucleotide-sugar transmembrane transporter activity	5 out of 5494 genes, 0.1%	9 out of 16069 genes, 0.1%	1
568	primary amine oxidase activity	5 out of 5494 genes, 0.1%	9 out of 16069 genes, 0.1%	1
569	5'-3' exonuclease activity	5 out of 5494 genes, 0.1%	9 out of 16069 genes, 0.1%	1
570	intermediate filament binding	5 out of 5494 genes, 0.1%	9 out of 16069 genes, 0.1%	1
571	LIM domain binding	5 out of 5494 genes, 0.1%	9 out of 16069 genes, 0.1%	1
572	actin-dependent ATPase activity	5 out of 5494 genes, 0.1%	9 out of 16069 genes, 0.1%	1
573	protein kinase B binding	5 out of 5494 genes, 0.1%	9 out of 16069 genes, 0.1%	1
574	ligand-dependent nuclear receptor binding	11 out of 5494 genes, 0.2%	24 out of 16069 genes, 0.1%	1
575	transmembrane receptor protein tyrosine phosphatase activity	9 out of 5494 genes, 0.2%	19 out of 16069 genes, 0.1%	1
576	transmembrane receptor protein phosphatase activity	9 out of 5494 genes, 0.2%	19 out of 16069 genes, 0.1%	1
577	voltage-gated ion channel activity	80 out of 5494 genes, 1.5%	213 out of 16069 genes, 1.3%	1
578	voltage-gated channel activity	80 out of 5494 genes, 1.5%	213 out of 16069 genes, 1.3%	1
579	death receptor binding	7 out of 5494 genes, 0.1%	14 out of 16069 genes, 0.1%	1
580	endodeoxyribonuclease activity, producing 5'-phosphomonoesters	7 out of 5494 genes, 0.1%	14 out of 16069 genes, 0.1%	1
581	NAD-dependent histone deacetylase activity	7 out of 5494 genes, 0.1%	14 out of 16069 genes, 0.1%	1
582	adrenergic receptor binding	7 out of 5494 genes, 0.1%	14 out of 16069 genes, 0.1%	1
583	sphingolipid binding	7 out of 5494 genes, 0.1%	14 out of 16069 genes, 0.1%	1
584	small GTPase binding	57 out of 5494 genes, 1.0%	149 out of 16069 genes, 0.9%	1
585	iron-sulfur cluster binding	26 out of 5494 genes, 0.5%	64 out of 16069 genes, 0.4%	1
586	metal cluster binding	26 out of 5494 genes, 0.5%	64 out of 16069 genes, 0.4%	1
587	hydrolase activity, acting on carbon-nitrogen (but not peptide) bonds	41 out of 5494 genes, 0.7%	105 out of 16069 genes, 0.7%	1
588	phosphoric diester hydrolase activity	46 out of 5494 genes, 0.8%	119 out of 16069 genes, 0.7%	1
589	enhancer sequence-specific DNA binding	12 out of 5494 genes, 0.2%	27 out of 16069 genes, 0.2%	1
590	sequence-specific DNA binding RNA polymerase II transcription factor activity	90 out of 5494 genes, 1.6%	242 out of 16069 genes, 1.5%	1
591	cation channel activity	113 out of 5494 genes, 2.1%	307 out of 16069 genes, 1.9%	1
592	metalloendopeptidase activity	43 out of 5494 genes, 0.8%	111 out of 16069 genes, 0.7%	1
593	cytochrome-c oxidase activity	15 out of 5494 genes, 0.3%	35 out of 16069 genes, 0.2%	1
594	heme-copper terminal oxidase activity	15 out of 5494 genes, 0.3%	35 out of 16069 genes, 0.2%	1
595	oxidoreductase activity, acting on a heme group of donors, oxygen as acceptor	15 out of 5494 genes, 0.3%	35 out of 16069 genes, 0.2%	1
596	cAMP binding	10 out of 5494 genes, 0.2%	22 out of 16069 genes, 0.1%	1
597	retinoic acid receptor activity	4 out of 5494 genes, 0.1%	7 out of 16069 genes, 0.0%	1
598	fructose-2,6-bisphosphate 2-phosphatase activity	4 out of 5494 genes, 0.1%	7 out of 16069 genes, 0.0%	1
599	ribonuclease H activity	4 out of 5494 genes, 0.1%	7 out of 16069 genes, 0.0%	1
600	phosphofructokinase activity	4 out of 5494 genes, 0.1%	7 out of 16069 genes, 0.0%	1
601	polyol transmembrane transporter activity	4 out of 5494 genes, 0.1%	7 out of 16069 genes, 0.0%	1
602	glycerol transmembrane transporter activity	4 out of 5494 genes, 0.1%	7 out of 16069 genes, 0.0%	1
603	L-glutamine transmembrane transporter activity	4 out of 5494 genes, 0.1%	7 out of 16069 genes, 0.0%	1
604	store-operated calcium channel activity	4 out of 5494 genes, 0.1%	7 out of 16069 genes, 0.0%	1
605	oligopeptide transmembrane transporter activity	4 out of 5494 genes, 0.1%	7 out of 16069 genes, 0.0%	1
606	transferase activity, transferring acyl groups, acyl groups converted into alkyl on transfer	4 out of 5494 genes, 0.1%	7 out of 16069 genes, 0.0%	1
607	acylglycerol lipase activity	4 out of 5494 genes, 0.1%	7 out of 16069 genes, 0.0%	1
608	actin monomer binding	8 out of 5494 genes, 0.1%	17 out of 16069 genes, 0.1%	1
609	protein histidine kinase activity	8 out of 5494 genes, 0.1%	17 out of 16069 genes, 0.1%	1
610	protein deacetylase activity	8 out of 5494 genes, 0.1%	17 out of 16069 genes, 0.1%	1
611	receptor activator activity	13 out of 5494 genes, 0.2%	30 out of 16069 genes, 0.2%	1
612	UDP-galactosyltransferase activity	13 out of 5494 genes, 0.2%	30 out of 16069 genes, 0.2%	1
613	E-box binding	13 out of 5494 genes, 0.2%	30 out of 16069 genes, 0.2%	1
614	GTPase binding	65 out of 5494 genes, 1.2%	173 out of 16069 genes, 1.1%	1
615	intramolecular transferase activity	16 out of 5494 genes, 0.3%	38 out of 16069 genes, 0.2%	1
616	endonuclease activity, active with either ribo- or deoxyribonucleic acids and producing 5'-phosphomonoesters	16 out of 5494 genes, 0.3%	38 out of 16069 genes, 0.2%	1
617	small conjugating protein binding	26 out of 5494 genes, 0.5%	65 out of 16069 genes, 0.4%	1
618	neurotrophin receptor binding	6 out of 5494 genes, 0.1%	12 out of 16069 genes, 0.1%	1
619	apolipoprotein binding	6 out of 5494 genes, 0.1%	12 out of 16069 genes, 0.1%	1
620	peptide binding	61 out of 5494 genes, 1.1%	162 out of 16069 genes, 1.0%	1
621	phospholipase C activity	20 out of 5494 genes, 0.4%	49 out of 16069 genes, 0.3%	1
622	G-protein coupled chemoattractant receptor activity	11 out of 5494 genes, 0.2%	25 out of 16069 genes, 0.2%	1
623	chemokine receptor activity	11 out of 5494 genes, 0.2%	25 out of 16069 genes, 0.2%	1
624	calcium activated cation channel activity	11 out of 5494 genes, 0.2%	25 out of 16069 genes, 0.2%	1
625	carboxylic acid binding	79 out of 5494 genes, 1.4%	213 out of 16069 genes, 1.3%	1
626	voltage-gated calcium channel activity	14 out of 5494 genes, 0.3%	33 out of 16069 genes, 0.2%	1
627	cis-trans isomerase activity	21 out of 5494 genes, 0.4%	52 out of 16069 genes, 0.3%	1
628	substrate-specific channel activity	158 out of 5494 genes, 2.9%	438 out of 16069 genes, 2.7%	1
629	G-protein alpha-subunit binding	9 out of 5494 genes, 0.2%	20 out of 16069 genes, 0.1%	1
630	signal sequence binding	9 out of 5494 genes, 0.2%	20 out of 16069 genes, 0.1%	1
631	cyclin-dependent protein kinase regulator activity	9 out of 5494 genes, 0.2%	20 out of 16069 genes, 0.1%	1
632	carbohydrate kinase activity	9 out of 5494 genes, 0.2%	20 out of 16069 genes, 0.1%	1
633	oxidoreductase activity, acting on a heme group of donors	15 out of 5494 genes, 0.3%	36 out of 16069 genes, 0.2%	1
634	flavin adenine dinucleotide binding	34 out of 5494 genes, 0.6%	88 out of 16069 genes, 0.5%	1
635	kinase activator activity	22 out of 5494 genes, 0.4%	55 out of 16069 genes, 0.3%	1
636	ion channel activity	155 out of 5494 genes, 2.8%	430 out of 16069 genes, 2.7%	1
637	succinate dehydrogenase activity	3 out of 5494 genes, 0.1%	5 out of 16069 genes, 0.0%	1
638	adenylate cyclase inhibiting G-protein coupled glutamate receptor activity	3 out of 5494 genes, 0.1%	5 out of 16069 genes, 0.0%	1
639	N-acetyllactosamine synthase activity	3 out of 5494 genes, 0.1%	5 out of 16069 genes, 0.0%	1
640	farnesyltranstransferase activity	3 out of 5494 genes, 0.1%	5 out of 16069 genes, 0.0%	1
641	pyruvate dehydrogenase (acetyl-transferring) kinase activity	3 out of 5494 genes, 0.1%	5 out of 16069 genes, 0.0%	1
642	uracil DNA N-glycosylase activity	3 out of 5494 genes, 0.1%	5 out of 16069 genes, 0.0%	1
643	intracellular calcium activated chloride channel activity	3 out of 5494 genes, 0.1%	5 out of 16069 genes, 0.0%	1
644	purine base transmembrane transporter activity	3 out of 5494 genes, 0.1%	5 out of 16069 genes, 0.0%	1
645	G-protein coupled photoreceptor activity	3 out of 5494 genes, 0.1%	5 out of 16069 genes, 0.0%	1
646	adenylate cyclase binding	3 out of 5494 genes, 0.1%	5 out of 16069 genes, 0.0%	1
647	high voltage-gated calcium channel activity	3 out of 5494 genes, 0.1%	5 out of 16069 genes, 0.0%	1
648	palmitoyl-(protein) hydrolase activity	3 out of 5494 genes, 0.1%	5 out of 16069 genes, 0.0%	1
649	phosphoglycolate phosphatase activity	3 out of 5494 genes, 0.1%	5 out of 16069 genes, 0.0%	1
650	secondary active monocarboxylate transmembrane transporter activity	3 out of 5494 genes, 0.1%	5 out of 16069 genes, 0.0%	1
651	peptide-transporting ATPase activity	3 out of 5494 genes, 0.1%	5 out of 16069 genes, 0.0%	1
652	tRNA (guanine) methyltransferase activity	3 out of 5494 genes, 0.1%	5 out of 16069 genes, 0.0%	1
653	transforming growth factor beta receptor, pathway-specific cytoplasmic mediator activity	3 out of 5494 genes, 0.1%	5 out of 16069 genes, 0.0%	1
654	CCR1 chemokine receptor binding	3 out of 5494 genes, 0.1%	5 out of 16069 genes, 0.0%	1
655	CCR2 chemokine receptor binding	3 out of 5494 genes, 0.1%	5 out of 16069 genes, 0.0%	1
656	SUMO binding	3 out of 5494 genes, 0.1%	5 out of 16069 genes, 0.0%	1
657	histone demethylase activity (H3-K9 specific)	3 out of 5494 genes, 0.1%	5 out of 16069 genes, 0.0%	1
658	T cell receptor binding	3 out of 5494 genes, 0.1%	5 out of 16069 genes, 0.0%	1
659	ErbB-3 class receptor binding	3 out of 5494 genes, 0.1%	5 out of 16069 genes, 0.0%	1
660	single-stranded DNA-dependent ATPase activity	3 out of 5494 genes, 0.1%	5 out of 16069 genes, 0.0%	1
661	kinetochore binding	3 out of 5494 genes, 0.1%	5 out of 16069 genes, 0.0%	1
662	molybdopterin cofactor binding	3 out of 5494 genes, 0.1%	5 out of 16069 genes, 0.0%	1
663	3'-phosphoadenosine 5'-phosphosulfate binding	3 out of 5494 genes, 0.1%	5 out of 16069 genes, 0.0%	1
664	epinephrine binding	3 out of 5494 genes, 0.1%	5 out of 16069 genes, 0.0%	1
665	corticotropin-releasing hormone receptor 1 binding	3 out of 5494 genes, 0.1%	5 out of 16069 genes, 0.0%	1
666	NAPE-specific phospholipase D activity	3 out of 5494 genes, 0.1%	5 out of 16069 genes, 0.0%	1
667	hedgehog family protein binding	3 out of 5494 genes, 0.1%	5 out of 16069 genes, 0.0%	1
668	RNA polymerase II distal enhancer sequence-specific DNA binding	7 out of 5494 genes, 0.1%	15 out of 16069 genes, 0.1%	1
669	chloride transmembrane transporter activity	7 out of 5494 genes, 0.1%	15 out of 16069 genes, 0.1%	1
670	NAD-dependent protein deacetylase activity	7 out of 5494 genes, 0.1%	15 out of 16069 genes, 0.1%	1
671	HMG box domain binding	7 out of 5494 genes, 0.1%	15 out of 16069 genes, 0.1%	1
672	beta-catenin binding	27 out of 5494 genes, 0.5%	69 out of 16069 genes, 0.4%	1
673	protein self-association	16 out of 5494 genes, 0.3%	39 out of 16069 genes, 0.2%	1
674	RNA cap binding	5 out of 5494 genes, 0.1%	10 out of 16069 genes, 0.1%	1
675	3-hydroxyacyl-CoA dehydrogenase activity	5 out of 5494 genes, 0.1%	10 out of 16069 genes, 0.1%	1
676	arylsulfatase activity	5 out of 5494 genes, 0.1%	10 out of 16069 genes, 0.1%	1
677	non-membrane spanning protein tyrosine phosphatase activity	5 out of 5494 genes, 0.1%	10 out of 16069 genes, 0.1%	1
678	ubiquinol-cytochrome-c reductase activity	5 out of 5494 genes, 0.1%	10 out of 16069 genes, 0.1%	1
679	oligopeptide transporter activity	5 out of 5494 genes, 0.1%	10 out of 16069 genes, 0.1%	1
680	palmitoyl-CoA hydrolase activity	5 out of 5494 genes, 0.1%	10 out of 16069 genes, 0.1%	1
681	oxidoreductase activity, acting on diphenols and related substances as donors	5 out of 5494 genes, 0.1%	10 out of 16069 genes, 0.1%	1
682	oxidoreductase activity, acting on diphenols and related substances as donors, cytochrome as acceptor	5 out of 5494 genes, 0.1%	10 out of 16069 genes, 0.1%	1
683	oxidoreductase activity, acting on CH or CH2 groups	5 out of 5494 genes, 0.1%	10 out of 16069 genes, 0.1%	1
684	Tat protein binding	5 out of 5494 genes, 0.1%	10 out of 16069 genes, 0.1%	1
685	deoxyribonucleotide binding	5 out of 5494 genes, 0.1%	10 out of 16069 genes, 0.1%	1
686	protein serine/threonine kinase activator activity	5 out of 5494 genes, 0.1%	10 out of 16069 genes, 0.1%	1
687	nucleoside-triphosphate diphosphatase activity	5 out of 5494 genes, 0.1%	10 out of 16069 genes, 0.1%	1
688	misfolded protein binding	5 out of 5494 genes, 0.1%	10 out of 16069 genes, 0.1%	1
689	oxidoreductase activity, acting on the CH-NH2 group of donors	10 out of 5494 genes, 0.2%	23 out of 16069 genes, 0.1%	1
690	chemoattractant activity	10 out of 5494 genes, 0.2%	23 out of 16069 genes, 0.1%	1
691	MHC protein binding	10 out of 5494 genes, 0.2%	23 out of 16069 genes, 0.1%	1
692	WW domain binding	10 out of 5494 genes, 0.2%	23 out of 16069 genes, 0.1%	1
693	neuropeptide receptor binding	13 out of 5494 genes, 0.2%	31 out of 16069 genes, 0.2%	1
694	nucleotidyltransferase activity	47 out of 5494 genes, 0.9%	125 out of 16069 genes, 0.8%	1
695	RNA polymerase II regulatory region DNA binding	29 out of 5494 genes, 0.5%	75 out of 16069 genes, 0.5%	1
696	monosaccharide binding	25 out of 5494 genes, 0.5%	64 out of 16069 genes, 0.4%	1
697	purinergic nucleotide receptor activity	14 out of 5494 genes, 0.3%	34 out of 16069 genes, 0.2%	1
698	nucleotide receptor activity	14 out of 5494 genes, 0.3%	34 out of 16069 genes, 0.2%	1
699	calcium-activated potassium channel activity	8 out of 5494 genes, 0.1%	18 out of 16069 genes, 0.1%	1
700	acetylcholine receptor activity	8 out of 5494 genes, 0.1%	18 out of 16069 genes, 0.1%	1
701	quinone binding	8 out of 5494 genes, 0.1%	18 out of 16069 genes, 0.1%	1
702	hydrolase activity, hydrolyzing N-glycosyl compounds	11 out of 5494 genes, 0.2%	26 out of 16069 genes, 0.2%	1
703	steroid hormone receptor activity	22 out of 5494 genes, 0.4%	56 out of 16069 genes, 0.3%	1
704	voltage-gated potassium channel activity	41 out of 5494 genes, 0.7%	109 out of 16069 genes, 0.7%	1
705	RNA polymerase II regulatory region sequence-specific DNA binding	27 out of 5494 genes, 0.5%	70 out of 16069 genes, 0.4%	1
706	core promoter proximal region sequence-specific DNA binding	15 out of 5494 genes, 0.3%	37 out of 16069 genes, 0.2%	1
707	G-protein coupled receptor binding	76 out of 5494 genes, 1.4%	208 out of 16069 genes, 1.3%	1
708	channel activity	166 out of 5494 genes, 3.0%	465 out of 16069 genes, 2.9%	1
709	passive transmembrane transporter activity	166 out of 5494 genes, 3.0%	465 out of 16069 genes, 2.9%	1
710	single-stranded DNA binding	42 out of 5494 genes, 0.8%	112 out of 16069 genes, 0.7%	1
711	protein kinase inhibitor activity	19 out of 5494 genes, 0.3%	48 out of 16069 genes, 0.3%	1
712	protein tyrosine/serine/threonine phosphatase activity	19 out of 5494 genes, 0.3%	48 out of 16069 genes, 0.3%	1
713	acid phosphatase activity	6 out of 5494 genes, 0.1%	13 out of 16069 genes, 0.1%	1
714	adenylate cyclase activity	6 out of 5494 genes, 0.1%	13 out of 16069 genes, 0.1%	1
715	C-C chemokine receptor activity	6 out of 5494 genes, 0.1%	13 out of 16069 genes, 0.1%	1
716	nitric-oxide synthase regulator activity	6 out of 5494 genes, 0.1%	13 out of 16069 genes, 0.1%	1
717	acetylcholine binding	6 out of 5494 genes, 0.1%	13 out of 16069 genes, 0.1%	1
718	phosphatase activity	105 out of 5494 genes, 1.9%	291 out of 16069 genes, 1.8%	1
719	polypeptide N-acetylgalactosaminyltransferase activity	9 out of 5494 genes, 0.2%	21 out of 16069 genes, 0.1%	1
720	adenylyltransferase activity	9 out of 5494 genes, 0.2%	21 out of 16069 genes, 0.1%	1
721	sulfotransferase activity	20 out of 5494 genes, 0.4%	51 out of 16069 genes, 0.3%	1
722	core promoter proximal region DNA binding	16 out of 5494 genes, 0.3%	40 out of 16069 genes, 0.2%	1
723	lipid transporter activity	29 out of 5494 genes, 0.5%	76 out of 16069 genes, 0.5%	1
724	Ras GTPase binding	50 out of 5494 genes, 0.9%	135 out of 16069 genes, 0.8%	1
725	alpha-1,3-mannosyltransferase activity	2 out of 5494 genes, 0.0%	3 out of 16069 genes, 0.0%	1
726	C-8 sterol isomerase activity	2 out of 5494 genes, 0.0%	3 out of 16069 genes, 0.0%	1
727	3-keto sterol reductase activity	2 out of 5494 genes, 0.0%	3 out of 16069 genes, 0.0%	1
728	loop DNA binding	2 out of 5494 genes, 0.0%	3 out of 16069 genes, 0.0%	1
729	L-serine ammonia-lyase activity	2 out of 5494 genes, 0.0%	3 out of 16069 genes, 0.0%	1
730	acetyl-CoA carboxylase activity	2 out of 5494 genes, 0.0%	3 out of 16069 genes, 0.0%	1
731	adenylylsulfate kinase activity	2 out of 5494 genes, 0.0%	3 out of 16069 genes, 0.0%	1
732	arylamine N-acetyltransferase activity	2 out of 5494 genes, 0.0%	3 out of 16069 genes, 0.0%	1
733	branched-chain-amino-acid transaminase activity	2 out of 5494 genes, 0.0%	3 out of 16069 genes, 0.0%	1
734	cholinesterase activity	2 out of 5494 genes, 0.0%	3 out of 16069 genes, 0.0%	1
735	dephospho-CoA kinase activity	2 out of 5494 genes, 0.0%	3 out of 16069 genes, 0.0%	1
736	diacylglycerol cholinephosphotransferase activity	2 out of 5494 genes, 0.0%	3 out of 16069 genes, 0.0%	1
737	dimethylallyltranstransferase activity	2 out of 5494 genes, 0.0%	3 out of 16069 genes, 0.0%	1
738	dodecenoyl-CoA delta-isomerase activity	2 out of 5494 genes, 0.0%	3 out of 16069 genes, 0.0%	1
739	dopachrome isomerase activity	2 out of 5494 genes, 0.0%	3 out of 16069 genes, 0.0%	1
740	geranyltranstransferase activity	2 out of 5494 genes, 0.0%	3 out of 16069 genes, 0.0%	1
741	isocitrate dehydrogenase (NADP+) activity	2 out of 5494 genes, 0.0%	3 out of 16069 genes, 0.0%	1
742	methenyltetrahydrofolate cyclohydrolase activity	2 out of 5494 genes, 0.0%	3 out of 16069 genes, 0.0%	1
743	nicotinate-nucleotide diphosphorylase (carboxylating) activity	2 out of 5494 genes, 0.0%	3 out of 16069 genes, 0.0%	1
744	dolichyl-phosphate beta-D-mannosyltransferase activity	2 out of 5494 genes, 0.0%	3 out of 16069 genes, 0.0%	1
745	phosphoserine phosphatase activity	2 out of 5494 genes, 0.0%	3 out of 16069 genes, 0.0%	1
746	calcium-independent protein kinase C activity	2 out of 5494 genes, 0.0%	3 out of 16069 genes, 0.0%	1
747	protein-L-isoaspartate (D-aspartate) O-methyltransferase activity	2 out of 5494 genes, 0.0%	3 out of 16069 genes, 0.0%	1
748	pyruvate dehydrogenase activity	2 out of 5494 genes, 0.0%	3 out of 16069 genes, 0.0%	1
749	pyruvate dehydrogenase (acetyl-transferring) activity	2 out of 5494 genes, 0.0%	3 out of 16069 genes, 0.0%	1
750	dihydrolipoyllysine-residue acetyltransferase activity	2 out of 5494 genes, 0.0%	3 out of 16069 genes, 0.0%	1
751	ribonucleoside-diphosphate reductase activity, thioredoxin disulfide as acceptor	2 out of 5494 genes, 0.0%	3 out of 16069 genes, 0.0%	1
752	sulfate adenylyltransferase activity	2 out of 5494 genes, 0.0%	3 out of 16069 genes, 0.0%	1
753	sulfate adenylyltransferase (ATP) activity	2 out of 5494 genes, 0.0%	3 out of 16069 genes, 0.0%	1
754	glutamate-tRNA ligase activity	2 out of 5494 genes, 0.0%	3 out of 16069 genes, 0.0%	1
755	9-cis retinoic acid receptor activity	2 out of 5494 genes, 0.0%	3 out of 16069 genes, 0.0%	1
756	alpha2-adrenergic receptor activity	2 out of 5494 genes, 0.0%	3 out of 16069 genes, 0.0%	1
757	G-protein coupled GABA receptor activity	2 out of 5494 genes, 0.0%	3 out of 16069 genes, 0.0%	1
758	Rho GDP-dissociation inhibitor activity	2 out of 5494 genes, 0.0%	3 out of 16069 genes, 0.0%	1
759	neurotrophin p75 receptor binding	2 out of 5494 genes, 0.0%	3 out of 16069 genes, 0.0%	1
760	ATP:ADP antiporter activity	2 out of 5494 genes, 0.0%	3 out of 16069 genes, 0.0%	1
761	calcium-dependent protein kinase inhibitor activity	2 out of 5494 genes, 0.0%	3 out of 16069 genes, 0.0%	1
762	2'-phosphotransferase activity	2 out of 5494 genes, 0.0%	3 out of 16069 genes, 0.0%	1
763	exodeoxyribonuclease III activity	2 out of 5494 genes, 0.0%	3 out of 16069 genes, 0.0%	1
764	inositol monophosphate 1-phosphatase activity	2 out of 5494 genes, 0.0%	3 out of 16069 genes, 0.0%	1
765	telomerase inhibitor activity	2 out of 5494 genes, 0.0%	3 out of 16069 genes, 0.0%	1
766	galactosylgalactosylxylosylprotein 3-beta-glucuronosyltransferase activity	2 out of 5494 genes, 0.0%	3 out of 16069 genes, 0.0%	1
767	L-asparagine transmembrane transporter activity	2 out of 5494 genes, 0.0%	3 out of 16069 genes, 0.0%	1
768	carnitine transporter activity	2 out of 5494 genes, 0.0%	3 out of 16069 genes, 0.0%	1
769	glycerol channel activity	2 out of 5494 genes, 0.0%	3 out of 16069 genes, 0.0%	1
770	methotrexate transporter activity	2 out of 5494 genes, 0.0%	3 out of 16069 genes, 0.0%	1
771	superoxide-generating NADPH oxidase activator activity	2 out of 5494 genes, 0.0%	3 out of 16069 genes, 0.0%	1
772	beta-N-acetylglucosaminidase activity	2 out of 5494 genes, 0.0%	3 out of 16069 genes, 0.0%	1
773	malate dehydrogenase (oxaloacetate-decarboxylating) activity	2 out of 5494 genes, 0.0%	3 out of 16069 genes, 0.0%	1
774	oxidoreductase activity, acting on CH or CH2 groups, disulfide as acceptor	2 out of 5494 genes, 0.0%	3 out of 16069 genes, 0.0%	1
775	succinyltransferase activity	2 out of 5494 genes, 0.0%	3 out of 16069 genes, 0.0%	1
776	hydrolase activity, acting on acid carbon-carbon bonds	2 out of 5494 genes, 0.0%	3 out of 16069 genes, 0.0%	1
777	hydrolase activity, acting on acid carbon-carbon bonds, in ketonic substances	2 out of 5494 genes, 0.0%	3 out of 16069 genes, 0.0%	1
778	SUMO-specific protease activity	2 out of 5494 genes, 0.0%	3 out of 16069 genes, 0.0%	1
779	6-phosphogluconolactonase activity	2 out of 5494 genes, 0.0%	3 out of 16069 genes, 0.0%	1
780	oxygen sensor activity	2 out of 5494 genes, 0.0%	3 out of 16069 genes, 0.0%	1
781	lactose binding	2 out of 5494 genes, 0.0%	3 out of 16069 genes, 0.0%	1
782	dihydrolipoamide S-acyltransferase activity	2 out of 5494 genes, 0.0%	3 out of 16069 genes, 0.0%	1
783	calcium-dependent ATPase activity	2 out of 5494 genes, 0.0%	3 out of 16069 genes, 0.0%	1
784	phosphopantetheine binding	2 out of 5494 genes, 0.0%	3 out of 16069 genes, 0.0%	1
785	lipoic acid binding	2 out of 5494 genes, 0.0%	3 out of 16069 genes, 0.0%	1
786	CCR10 chemokine receptor binding	2 out of 5494 genes, 0.0%	3 out of 16069 genes, 0.0%	1
787	purine-rich negative regulatory element binding	2 out of 5494 genes, 0.0%	3 out of 16069 genes, 0.0%	1
788	progesterone receptor binding	2 out of 5494 genes, 0.0%	3 out of 16069 genes, 0.0%	1
789	O-fucosylpeptide 3-beta-N-acetylglucosaminyltransferase activity	2 out of 5494 genes, 0.0%	3 out of 16069 genes, 0.0%	1
790	apolipoprotein A-I binding	2 out of 5494 genes, 0.0%	3 out of 16069 genes, 0.0%	1
791	histone demethylase activity (H3-dimethyl-K4 specific)	2 out of 5494 genes, 0.0%	3 out of 16069 genes, 0.0%	1
792	chemokine (C-C motif) ligand 7 binding	2 out of 5494 genes, 0.0%	3 out of 16069 genes, 0.0%	1
793	vascular endothelial growth factor receptor 1 binding	2 out of 5494 genes, 0.0%	3 out of 16069 genes, 0.0%	1
794	HLH domain binding	2 out of 5494 genes, 0.0%	3 out of 16069 genes, 0.0%	1
795	inositol 1,3,4,5 tetrakisphosphate binding	2 out of 5494 genes, 0.0%	3 out of 16069 genes, 0.0%	1
796	TRAIL binding	2 out of 5494 genes, 0.0%	3 out of 16069 genes, 0.0%	1
797	polyamine oxidase activity	2 out of 5494 genes, 0.0%	3 out of 16069 genes, 0.0%	1
798	1-alkylglycerophosphocholine O-acetyltransferase activity	2 out of 5494 genes, 0.0%	3 out of 16069 genes, 0.0%	1
799	disaccharide binding	2 out of 5494 genes, 0.0%	3 out of 16069 genes, 0.0%	1
800	AF-2 domain binding	2 out of 5494 genes, 0.0%	3 out of 16069 genes, 0.0%	1
801	DBD domain binding	2 out of 5494 genes, 0.0%	3 out of 16069 genes, 0.0%	1
802	proteoglycan sulfotransferase activity	2 out of 5494 genes, 0.0%	3 out of 16069 genes, 0.0%	1
803	microtubule minus-end binding	2 out of 5494 genes, 0.0%	3 out of 16069 genes, 0.0%	1
804	5'-deoxyribose-5-phosphate lyase activity	2 out of 5494 genes, 0.0%	3 out of 16069 genes, 0.0%	1
805	G-quadruplex DNA binding	2 out of 5494 genes, 0.0%	3 out of 16069 genes, 0.0%	1
806	L-leucine transaminase activity	2 out of 5494 genes, 0.0%	3 out of 16069 genes, 0.0%	1
807	L-valine transaminase activity	2 out of 5494 genes, 0.0%	3 out of 16069 genes, 0.0%	1
808	L-isoleucine transaminase activity	2 out of 5494 genes, 0.0%	3 out of 16069 genes, 0.0%	1
809	inositol monophosphate 3-phosphatase activity	2 out of 5494 genes, 0.0%	3 out of 16069 genes, 0.0%	1
810	inositol monophosphate 4-phosphatase activity	2 out of 5494 genes, 0.0%	3 out of 16069 genes, 0.0%	1
811	inositol monophosphate phosphatase activity	2 out of 5494 genes, 0.0%	3 out of 16069 genes, 0.0%	1
812	spermine:oxygen oxidoreductase (spermidine-forming) activity	2 out of 5494 genes, 0.0%	3 out of 16069 genes, 0.0%	1
813	histone pre-mRNA stem-loop binding	2 out of 5494 genes, 0.0%	3 out of 16069 genes, 0.0%	1
814	ankyrin repeat binding	2 out of 5494 genes, 0.0%	3 out of 16069 genes, 0.0%	1
815	L-phenylalanine:2-oxoglutarate aminotransferase activity	2 out of 5494 genes, 0.0%	3 out of 16069 genes, 0.0%	1
816	L27 domain binding	2 out of 5494 genes, 0.0%	3 out of 16069 genes, 0.0%	1
817	potassium channel activity	51 out of 5494 genes, 0.9%	138 out of 16069 genes, 0.9%	1
818	magnesium ion binding	76 out of 5494 genes, 1.4%	209 out of 16069 genes, 1.3%	1
819	carbohydrate transmembrane transporter activity	13 out of 5494 genes, 0.2%	32 out of 16069 genes, 0.2%	1
820	protein-glutamine gamma-glutamyltransferase activity	4 out of 5494 genes, 0.1%	8 out of 16069 genes, 0.0%	1
821	transmembrane receptor protein tyrosine kinase adaptor activity	4 out of 5494 genes, 0.1%	8 out of 16069 genes, 0.0%	1
822	15-hydroxyprostaglandin dehydrogenase (NAD+) activity	4 out of 5494 genes, 0.1%	8 out of 16069 genes, 0.0%	1
823	CoA-ligase activity	4 out of 5494 genes, 0.1%	8 out of 16069 genes, 0.0%	1
824	dATP binding	4 out of 5494 genes, 0.1%	8 out of 16069 genes, 0.0%	1
825	protein kinase A regulatory subunit binding	4 out of 5494 genes, 0.1%	8 out of 16069 genes, 0.0%	1
826	inositol 1,4,5 trisphosphate binding	4 out of 5494 genes, 0.1%	8 out of 16069 genes, 0.0%	1
827	manganese ion binding	17 out of 5494 genes, 0.3%	43 out of 16069 genes, 0.3%	1
828	receptor regulator activity	17 out of 5494 genes, 0.3%	43 out of 16069 genes, 0.3%	1
829	epidermal growth factor receptor binding	10 out of 5494 genes, 0.2%	24 out of 16069 genes, 0.1%	1
830	inward rectifier potassium channel activity	10 out of 5494 genes, 0.2%	24 out of 16069 genes, 0.1%	1
831	1-phosphatidylinositol binding	10 out of 5494 genes, 0.2%	24 out of 16069 genes, 0.1%	1
832	cytoskeletal adaptor activity	10 out of 5494 genes, 0.2%	24 out of 16069 genes, 0.1%	1
833	nucleobase-containing compound transmembrane transporter activity	10 out of 5494 genes, 0.2%	24 out of 16069 genes, 0.1%	1
834	transcription corepressor activity	74 out of 5494 genes, 1.3%	204 out of 16069 genes, 1.3%	1
835	low-density lipoprotein receptor activity	7 out of 5494 genes, 0.1%	16 out of 16069 genes, 0.1%	1
836	fibroblast growth factor binding	7 out of 5494 genes, 0.1%	16 out of 16069 genes, 0.1%	1
837	SUMO ligase activity	7 out of 5494 genes, 0.1%	16 out of 16069 genes, 0.1%	1
838	ubiquitin binding	23 out of 5494 genes, 0.4%	60 out of 16069 genes, 0.4%	1
839	coenzyme binding	83 out of 5494 genes, 1.5%	230 out of 16069 genes, 1.4%	1
840	growth factor activity	63 out of 5494 genes, 1.1%	173 out of 16069 genes, 1.1%	1
841	androgen receptor binding	19 out of 5494 genes, 0.3%	49 out of 16069 genes, 0.3%	1
842	fatty-acyl-CoA binding	11 out of 5494 genes, 0.2%	27 out of 16069 genes, 0.2%	1
843	G-protein coupled nucleotide receptor activity	11 out of 5494 genes, 0.2%	27 out of 16069 genes, 0.2%	1
844	frizzled binding	11 out of 5494 genes, 0.2%	27 out of 16069 genes, 0.2%	1
845	cysteine-type endopeptidase inhibitor activity involved in apoptotic process	11 out of 5494 genes, 0.2%	27 out of 16069 genes, 0.2%	1
846	G-protein coupled purinergic nucleotide receptor activity	11 out of 5494 genes, 0.2%	27 out of 16069 genes, 0.2%	1
847	protein N-terminus binding	46 out of 5494 genes, 0.8%	125 out of 16069 genes, 0.8%	1
848	AMP binding	15 out of 5494 genes, 0.3%	38 out of 16069 genes, 0.2%	1
849	hydrolase activity, acting on acid anhydrides, catalyzing transmembrane movement of substances	47 out of 5494 genes, 0.9%	128 out of 16069 genes, 0.8%	1
850	ATPase activity, coupled to transmembrane movement of substances	47 out of 5494 genes, 0.9%	128 out of 16069 genes, 0.8%	1
851	SH3/SH2 adaptor activity	20 out of 5494 genes, 0.4%	52 out of 16069 genes, 0.3%	1
852	RNA polymerase II transcription cofactor activity	25 out of 5494 genes, 0.5%	66 out of 16069 genes, 0.4%	1
853	cysteine-type endopeptidase activity	25 out of 5494 genes, 0.5%	66 out of 16069 genes, 0.4%	1
854	signaling adaptor activity	25 out of 5494 genes, 0.5%	66 out of 16069 genes, 0.4%	1
855	phosphatidylinositol-3,4,5-trisphosphate binding	8 out of 5494 genes, 0.1%	19 out of 16069 genes, 0.1%	1
856	double-stranded RNA binding	16 out of 5494 genes, 0.3%	41 out of 16069 genes, 0.3%	1
857	transforming growth factor beta receptor, cytoplasmic mediator activity	5 out of 5494 genes, 0.1%	11 out of 16069 genes, 0.1%	1
858	vascular endothelial growth factor receptor binding	5 out of 5494 genes, 0.1%	11 out of 16069 genes, 0.1%	1
859	5S rRNA binding	5 out of 5494 genes, 0.1%	11 out of 16069 genes, 0.1%	1
860	dipeptidyl-peptidase activity	5 out of 5494 genes, 0.1%	11 out of 16069 genes, 0.1%	1
861	fatty acid transporter activity	5 out of 5494 genes, 0.1%	11 out of 16069 genes, 0.1%	1
862	nucleoside-diphosphatase activity	5 out of 5494 genes, 0.1%	11 out of 16069 genes, 0.1%	1
863	histone deacetylase activity (H3-K14 specific)	5 out of 5494 genes, 0.1%	11 out of 16069 genes, 0.1%	1
864	NAD-dependent histone deacetylase activity (H3-K14 specific)	5 out of 5494 genes, 0.1%	11 out of 16069 genes, 0.1%	1
865	histone deacetylase activity (H4-K16 specific)	5 out of 5494 genes, 0.1%	11 out of 16069 genes, 0.1%	1
866	phosphatidylinositol-4,5-bisphosphate 3-kinase activity	5 out of 5494 genes, 0.1%	11 out of 16069 genes, 0.1%	1
867	NAD-dependent histone deacetylase activity (H4-K16 specific)	5 out of 5494 genes, 0.1%	11 out of 16069 genes, 0.1%	1
868	phosphatidylinositol bisphosphate kinase activity	5 out of 5494 genes, 0.1%	11 out of 16069 genes, 0.1%	1
869	armadillo repeat domain binding	5 out of 5494 genes, 0.1%	11 out of 16069 genes, 0.1%	1
870	death domain binding	5 out of 5494 genes, 0.1%	11 out of 16069 genes, 0.1%	1
871	scaffold protein binding	5 out of 5494 genes, 0.1%	11 out of 16069 genes, 0.1%	1
872	ligand-activated sequence-specific DNA binding RNA polymerase II transcription factor activity	21 out of 5494 genes, 0.4%	55 out of 16069 genes, 0.3%	1
873	transferase activity, transferring alkyl or aryl (other than methyl) groups	21 out of 5494 genes, 0.4%	55 out of 16069 genes, 0.3%	1
874	core promoter sequence-specific DNA binding	12 out of 5494 genes, 0.2%	30 out of 16069 genes, 0.2%	1
875	DNA-directed DNA polymerase activity	12 out of 5494 genes, 0.2%	30 out of 16069 genes, 0.2%	1
876	receptor tyrosine kinase binding	17 out of 5494 genes, 0.3%	44 out of 16069 genes, 0.3%	1
877	ion channel inhibitor activity	9 out of 5494 genes, 0.2%	22 out of 16069 genes, 0.1%	1
878	kinesin binding	9 out of 5494 genes, 0.2%	22 out of 16069 genes, 0.1%	1
879	ATPase activity, coupled to movement of substances	47 out of 5494 genes, 0.9%	129 out of 16069 genes, 0.8%	1
880	DNA polymerase activity	14 out of 5494 genes, 0.3%	36 out of 16069 genes, 0.2%	1
881	hydrolase activity, acting on carbon-nitrogen (but not peptide) bonds, in linear amides	19 out of 5494 genes, 0.3%	50 out of 16069 genes, 0.3%	1
882	nucleoside diphosphate kinase activity	6 out of 5494 genes, 0.1%	14 out of 16069 genes, 0.1%	1
883	exoribonuclease activity, producing 5'-phosphomonoesters	6 out of 5494 genes, 0.1%	14 out of 16069 genes, 0.1%	1
884	MAP kinase phosphatase activity	6 out of 5494 genes, 0.1%	14 out of 16069 genes, 0.1%	1
885	single-stranded DNA specific endodeoxyribonuclease activity	3 out of 5494 genes, 0.1%	6 out of 16069 genes, 0.0%	1
886	3-chloroallyl aldehyde dehydrogenase activity	3 out of 5494 genes, 0.1%	6 out of 16069 genes, 0.0%	1
887	aminoacyl-tRNA hydrolase activity	3 out of 5494 genes, 0.1%	6 out of 16069 genes, 0.0%	1
888	electron-transferring-flavoprotein dehydrogenase activity	3 out of 5494 genes, 0.1%	6 out of 16069 genes, 0.0%	1
889	isocitrate dehydrogenase activity	3 out of 5494 genes, 0.1%	6 out of 16069 genes, 0.0%	1
890	neurotrophin receptor activity	3 out of 5494 genes, 0.1%	6 out of 16069 genes, 0.0%	1
891	Ran guanyl-nucleotide exchange factor activity	3 out of 5494 genes, 0.1%	6 out of 16069 genes, 0.0%	1
892	ciliary neurotrophic factor receptor binding	3 out of 5494 genes, 0.1%	6 out of 16069 genes, 0.0%	1
893	long-chain fatty acid transporter activity	3 out of 5494 genes, 0.1%	6 out of 16069 genes, 0.0%	1
894	7S RNA binding	3 out of 5494 genes, 0.1%	6 out of 16069 genes, 0.0%	1
895	[heparan sulfate]-glucosamine 3-sulfotransferase 1 activity	3 out of 5494 genes, 0.1%	6 out of 16069 genes, 0.0%	1
896	calcium-dependent protein kinase activity	3 out of 5494 genes, 0.1%	6 out of 16069 genes, 0.0%	1
897	pyrimidine nucleotide sugar transmembrane transporter activity	3 out of 5494 genes, 0.1%	6 out of 16069 genes, 0.0%	1
898	L-alanine transmembrane transporter activity	3 out of 5494 genes, 0.1%	6 out of 16069 genes, 0.0%	1
899	activin receptor activity, type II	3 out of 5494 genes, 0.1%	6 out of 16069 genes, 0.0%	1
900	O-acetyltransferase activity	3 out of 5494 genes, 0.1%	6 out of 16069 genes, 0.0%	1
901	oxidoreductase activity, acting on the CH-NH group of donors, quinone or similar compound as acceptor	3 out of 5494 genes, 0.1%	6 out of 16069 genes, 0.0%	1
902	oxidoreductase activity, acting on a sulfur group of donors, oxygen as acceptor	3 out of 5494 genes, 0.1%	6 out of 16069 genes, 0.0%	1
903	ADP-sugar diphosphatase activity	3 out of 5494 genes, 0.1%	6 out of 16069 genes, 0.0%	1
904	centromeric DNA binding	3 out of 5494 genes, 0.1%	6 out of 16069 genes, 0.0%	1
905	alanine transmembrane transporter activity	3 out of 5494 genes, 0.1%	6 out of 16069 genes, 0.0%	1
906	estrogen receptor activity	3 out of 5494 genes, 0.1%	6 out of 16069 genes, 0.0%	1
907	sodium ion binding	3 out of 5494 genes, 0.1%	6 out of 16069 genes, 0.0%	1
908	G-protein beta-subunit binding	3 out of 5494 genes, 0.1%	6 out of 16069 genes, 0.0%	1
909	CCR5 chemokine receptor binding	3 out of 5494 genes, 0.1%	6 out of 16069 genes, 0.0%	1
910	CD4 receptor binding	3 out of 5494 genes, 0.1%	6 out of 16069 genes, 0.0%	1
911	syndecan binding	3 out of 5494 genes, 0.1%	6 out of 16069 genes, 0.0%	1
912	alpha-(1->3)-fucosyltransferase activity	3 out of 5494 genes, 0.1%	6 out of 16069 genes, 0.0%	1
913	nucleic acid transmembrane transporter activity	3 out of 5494 genes, 0.1%	6 out of 16069 genes, 0.0%	1
914	RNA transmembrane transporter activity	3 out of 5494 genes, 0.1%	6 out of 16069 genes, 0.0%	1
915	thrombospondin receptor activity	3 out of 5494 genes, 0.1%	6 out of 16069 genes, 0.0%	1
916	guanylyltransferase activity	3 out of 5494 genes, 0.1%	6 out of 16069 genes, 0.0%	1
917	endoribonuclease activity, producing 5'-phosphomonoesters	10 out of 5494 genes, 0.2%	25 out of 16069 genes, 0.2%	1
918	alpha-tubulin binding	10 out of 5494 genes, 0.2%	25 out of 16069 genes, 0.2%	1
919	RNA polymerase II transcription factor binding transcription factor activity	33 out of 5494 genes, 0.6%	90 out of 16069 genes, 0.6%	1
920	excitatory extracellular ligand-gated ion channel activity	21 out of 5494 genes, 0.4%	56 out of 16069 genes, 0.3%	1
921	ligase activity, forming carbon-sulfur bonds	11 out of 5494 genes, 0.2%	28 out of 16069 genes, 0.2%	1
922	protease binding	22 out of 5494 genes, 0.4%	59 out of 16069 genes, 0.4%	1
923	fatty acid binding	22 out of 5494 genes, 0.4%	59 out of 16069 genes, 0.4%	1
924	phospholipid-translocating ATPase activity	7 out of 5494 genes, 0.1%	17 out of 16069 genes, 0.1%	1
925	exoribonuclease activity	7 out of 5494 genes, 0.1%	17 out of 16069 genes, 0.1%	1
926	cAMP-dependent protein kinase regulator activity	7 out of 5494 genes, 0.1%	17 out of 16069 genes, 0.1%	1
927	transferase activity, transferring amino-acyl groups	7 out of 5494 genes, 0.1%	17 out of 16069 genes, 0.1%	1
928	receptor signaling complex scaffold activity	7 out of 5494 genes, 0.1%	17 out of 16069 genes, 0.1%	1
929	protein complex scaffold	17 out of 5494 genes, 0.3%	45 out of 16069 genes, 0.3%	1
930	transferase activity, transferring sulfur-containing groups	23 out of 5494 genes, 0.4%	62 out of 16069 genes, 0.4%	1
931	non-membrane spanning protein tyrosine kinase activity	18 out of 5494 genes, 0.3%	48 out of 16069 genes, 0.3%	1
932	macrolide binding	8 out of 5494 genes, 0.1%	20 out of 16069 genes, 0.1%	1
933	FK506 binding	8 out of 5494 genes, 0.1%	20 out of 16069 genes, 0.1%	1
934	histone acetyltransferase binding	8 out of 5494 genes, 0.1%	20 out of 16069 genes, 0.1%	1
935	modified amino acid binding	8 out of 5494 genes, 0.1%	20 out of 16069 genes, 0.1%	1
936	RNA polymerase II core promoter sequence-specific DNA binding transcription factor activity	4 out of 5494 genes, 0.1%	9 out of 16069 genes, 0.1%	1
937	ryanodine-sensitive calcium-release channel activity	4 out of 5494 genes, 0.1%	9 out of 16069 genes, 0.1%	1
938	calcium-transporting ATPase activity	4 out of 5494 genes, 0.1%	9 out of 16069 genes, 0.1%	1
939	nuclear localization sequence binding	4 out of 5494 genes, 0.1%	9 out of 16069 genes, 0.1%	1
940	tRNA methyltransferase activity	4 out of 5494 genes, 0.1%	9 out of 16069 genes, 0.1%	1
941	poly(U) RNA binding	4 out of 5494 genes, 0.1%	9 out of 16069 genes, 0.1%	1
942	superoxide-generating NADPH oxidase activity	4 out of 5494 genes, 0.1%	9 out of 16069 genes, 0.1%	1
943	purine deoxyribonucleotide binding	4 out of 5494 genes, 0.1%	9 out of 16069 genes, 0.1%	1
944	adenyl deoxyribonucleotide binding	4 out of 5494 genes, 0.1%	9 out of 16069 genes, 0.1%	1
945	chloride channel activity	27 out of 5494 genes, 0.5%	74 out of 16069 genes, 0.5%	1
946	extracellular-glutamate-gated ion channel activity	9 out of 5494 genes, 0.2%	23 out of 16069 genes, 0.1%	1
947	channel inhibitor activity	9 out of 5494 genes, 0.2%	23 out of 16069 genes, 0.1%	1
948	telomeric DNA binding	9 out of 5494 genes, 0.2%	23 out of 16069 genes, 0.1%	1
949	phosphatidylinositol 3-kinase binding	9 out of 5494 genes, 0.2%	23 out of 16069 genes, 0.1%	1
950	purinergic receptor activity	15 out of 5494 genes, 0.3%	40 out of 16069 genes, 0.2%	1
951	cysteine-type peptidase activity	45 out of 5494 genes, 0.8%	126 out of 16069 genes, 0.8%	1
952	DNA-directed RNA polymerase activity	16 out of 5494 genes, 0.3%	43 out of 16069 genes, 0.3%	1
953	RNA polymerase activity	16 out of 5494 genes, 0.3%	43 out of 16069 genes, 0.3%	1
954	sodium:potassium-exchanging ATPase activity	5 out of 5494 genes, 0.1%	12 out of 16069 genes, 0.1%	1
955	1-phosphatidylinositol-3-kinase activity	5 out of 5494 genes, 0.1%	12 out of 16069 genes, 0.1%	1
956	hydrolase activity, acting on carbon-nitrogen (but not peptide) bonds, in linear amidines	5 out of 5494 genes, 0.1%	12 out of 16069 genes, 0.1%	1
957	translation repressor activity	5 out of 5494 genes, 0.1%	12 out of 16069 genes, 0.1%	1
958	GTP-dependent protein binding	5 out of 5494 genes, 0.1%	12 out of 16069 genes, 0.1%	1
959	pre-mRNA binding	5 out of 5494 genes, 0.1%	12 out of 16069 genes, 0.1%	1
960	microtubule plus-end binding	5 out of 5494 genes, 0.1%	12 out of 16069 genes, 0.1%	1
961	potassium ion transmembrane transporter activity	56 out of 5494 genes, 1.0%	158 out of 16069 genes, 1.0%	1
962	cyclic-nucleotide phosphodiesterase activity	11 out of 5494 genes, 0.2%	29 out of 16069 genes, 0.2%	1
963	bHLH transcription factor binding	11 out of 5494 genes, 0.2%	29 out of 16069 genes, 0.2%	1
964	ADP binding	11 out of 5494 genes, 0.2%	29 out of 16069 genes, 0.2%	1
965	primary active transmembrane transporter activity	51 out of 5494 genes, 0.9%	144 out of 16069 genes, 0.9%	1
966	P-P-bond-hydrolysis-driven transmembrane transporter activity	51 out of 5494 genes, 0.9%	144 out of 16069 genes, 0.9%	1
967	two-component sensor activity	6 out of 5494 genes, 0.1%	15 out of 16069 genes, 0.1%	1
968	four-way junction DNA binding	6 out of 5494 genes, 0.1%	15 out of 16069 genes, 0.1%	1
969	RNA polymerase II transcription corepressor activity	6 out of 5494 genes, 0.1%	15 out of 16069 genes, 0.1%	1
970	snoRNA binding	6 out of 5494 genes, 0.1%	15 out of 16069 genes, 0.1%	1
971	NAD+ binding	6 out of 5494 genes, 0.1%	15 out of 16069 genes, 0.1%	1
972	calcium channel regulator activity	12 out of 5494 genes, 0.2%	32 out of 16069 genes, 0.2%	1
973	RNA polymerase II transcription factor binding	20 out of 5494 genes, 0.4%	55 out of 16069 genes, 0.3%	1
974	RNA polymerase II distal enhancer sequence-specific DNA binding transcription factor activity	38 out of 5494 genes, 0.7%	107 out of 16069 genes, 0.7%	1
975	C-acyltransferase activity	7 out of 5494 genes, 0.1%	18 out of 16069 genes, 0.1%	1
976	acid-thiol ligase activity	7 out of 5494 genes, 0.1%	18 out of 16069 genes, 0.1%	1
977	phosphatidylinositol 3-kinase activity	7 out of 5494 genes, 0.1%	18 out of 16069 genes, 0.1%	1
978	L-ornithine transmembrane transporter activity	2 out of 5494 genes, 0.0%	4 out of 16069 genes, 0.0%	1
979	double-stranded telomeric DNA binding	2 out of 5494 genes, 0.0%	4 out of 16069 genes, 0.0%	1
980	telomerase activity	2 out of 5494 genes, 0.0%	4 out of 16069 genes, 0.0%	1
981	aminoacylase activity	2 out of 5494 genes, 0.0%	4 out of 16069 genes, 0.0%	1
982	arylesterase activity	2 out of 5494 genes, 0.0%	4 out of 16069 genes, 0.0%	1
983	cytidylate kinase activity	2 out of 5494 genes, 0.0%	4 out of 16069 genes, 0.0%	1
984	glycerol-3-phosphate dehydrogenase [NAD+] activity	2 out of 5494 genes, 0.0%	4 out of 16069 genes, 0.0%	1
985	lactose synthase activity	2 out of 5494 genes, 0.0%	4 out of 16069 genes, 0.0%	1
986	lipoprotein lipase activity	2 out of 5494 genes, 0.0%	4 out of 16069 genes, 0.0%	1
987	malic enzyme activity	2 out of 5494 genes, 0.0%	4 out of 16069 genes, 0.0%	1
988	nicotinate phosphoribosyltransferase activity	2 out of 5494 genes, 0.0%	4 out of 16069 genes, 0.0%	1
989	pantothenate kinase activity	2 out of 5494 genes, 0.0%	4 out of 16069 genes, 0.0%	1
990	phosphopyruvate hydratase activity	2 out of 5494 genes, 0.0%	4 out of 16069 genes, 0.0%	1
991	DNA-dependent protein kinase activity	2 out of 5494 genes, 0.0%	4 out of 16069 genes, 0.0%	1
992	eukaryotic translation initiation factor 2alpha kinase activity	2 out of 5494 genes, 0.0%	4 out of 16069 genes, 0.0%	1
993	protein-lysine 6-oxidase activity	2 out of 5494 genes, 0.0%	4 out of 16069 genes, 0.0%	1
994	prenylated protein tyrosine phosphatase activity	2 out of 5494 genes, 0.0%	4 out of 16069 genes, 0.0%	1
995	shikimate kinase activity	2 out of 5494 genes, 0.0%	4 out of 16069 genes, 0.0%	1
996	uridine kinase activity	2 out of 5494 genes, 0.0%	4 out of 16069 genes, 0.0%	1
997	ciliary neurotrophic factor receptor activity	2 out of 5494 genes, 0.0%	4 out of 16069 genes, 0.0%	1
998	calcitonin receptor activity	2 out of 5494 genes, 0.0%	4 out of 16069 genes, 0.0%	1
999	epidermal growth factor-activated receptor activity	2 out of 5494 genes, 0.0%	4 out of 16069 genes, 0.0%	1
1000	transforming growth factor beta receptor activity, type I	2 out of 5494 genes, 0.0%	4 out of 16069 genes, 0.0%	1
1001	stem cell factor receptor binding	2 out of 5494 genes, 0.0%	4 out of 16069 genes, 0.0%	1
1002	ErbB-2 class receptor binding	2 out of 5494 genes, 0.0%	4 out of 16069 genes, 0.0%	1
1003	inositol 1,4,5-trisphosphate-sensitive calcium-release channel activity	2 out of 5494 genes, 0.0%	4 out of 16069 genes, 0.0%	1
1004	L-histidine transmembrane transporter activity	2 out of 5494 genes, 0.0%	4 out of 16069 genes, 0.0%	1
1005	galactoside 2-alpha-L-fucosyltransferase activity	2 out of 5494 genes, 0.0%	4 out of 16069 genes, 0.0%	1
1006	3'-5'-exodeoxyribonuclease activity	2 out of 5494 genes, 0.0%	4 out of 16069 genes, 0.0%	1
1007	reduced folate carrier activity	2 out of 5494 genes, 0.0%	4 out of 16069 genes, 0.0%	1
1008	plus-end-directed microtubule motor activity	2 out of 5494 genes, 0.0%	4 out of 16069 genes, 0.0%	1
1009	anaphase-promoting complex binding	2 out of 5494 genes, 0.0%	4 out of 16069 genes, 0.0%	1
1010	[heparan sulfate]-glucosamine N-sulfotransferase activity	2 out of 5494 genes, 0.0%	4 out of 16069 genes, 0.0%	1
1011	uridine nucleotide receptor activity	2 out of 5494 genes, 0.0%	4 out of 16069 genes, 0.0%	1
1012	efflux transmembrane transporter activity	2 out of 5494 genes, 0.0%	4 out of 16069 genes, 0.0%	1
1013	long-chain-3-hydroxyacyl-CoA dehydrogenase activity	2 out of 5494 genes, 0.0%	4 out of 16069 genes, 0.0%	1
1014	oxidoreductase activity, acting on the CH-NH group of donors, oxygen as acceptor	2 out of 5494 genes, 0.0%	4 out of 16069 genes, 0.0%	1
1015	oxidoreductase activity, acting on a sulfur group of donors, quinone or similar compound as acceptor	2 out of 5494 genes, 0.0%	4 out of 16069 genes, 0.0%	1
1016	site-specific endodeoxyribonuclease activity, specific for altered base	2 out of 5494 genes, 0.0%	4 out of 16069 genes, 0.0%	1
1017	natriuretic peptide receptor activity	2 out of 5494 genes, 0.0%	4 out of 16069 genes, 0.0%	1
1018	glycolipid transporter activity	2 out of 5494 genes, 0.0%	4 out of 16069 genes, 0.0%	1
1019	aryl hydrocarbon receptor binding	2 out of 5494 genes, 0.0%	4 out of 16069 genes, 0.0%	1
1020	benzodiazepine receptor binding	2 out of 5494 genes, 0.0%	4 out of 16069 genes, 0.0%	1
1021	alpha-(1,2)-fucosyltransferase activity	2 out of 5494 genes, 0.0%	4 out of 16069 genes, 0.0%	1
1022	eukaryotic initiation factor 4G binding	2 out of 5494 genes, 0.0%	4 out of 16069 genes, 0.0%	1
1023	bradykinin receptor binding	2 out of 5494 genes, 0.0%	4 out of 16069 genes, 0.0%	1
1024	estrogen response element binding	2 out of 5494 genes, 0.0%	4 out of 16069 genes, 0.0%	1
1025	arginine binding	2 out of 5494 genes, 0.0%	4 out of 16069 genes, 0.0%	1
1026	protein binding involved in protein folding	2 out of 5494 genes, 0.0%	4 out of 16069 genes, 0.0%	1
1027	1-phosphatidylinositol-3-kinase regulator activity	2 out of 5494 genes, 0.0%	4 out of 16069 genes, 0.0%	1
1028	N-acetyllactosaminide 3-alpha-galactosyltransferase activity	2 out of 5494 genes, 0.0%	4 out of 16069 genes, 0.0%	1
1029	ubiquinone binding	2 out of 5494 genes, 0.0%	4 out of 16069 genes, 0.0%	1
1030	arachidonic acid binding	2 out of 5494 genes, 0.0%	4 out of 16069 genes, 0.0%	1
1031	LBD domain binding	2 out of 5494 genes, 0.0%	4 out of 16069 genes, 0.0%	1
1032	polynucleotide 5'-hydroxyl-kinase activity	2 out of 5494 genes, 0.0%	4 out of 16069 genes, 0.0%	1
1033	ubiquitin-protein ligase regulator activity	2 out of 5494 genes, 0.0%	4 out of 16069 genes, 0.0%	1
1034	phosphatidylcholine-sterol O-acyltransferase activator activity	2 out of 5494 genes, 0.0%	4 out of 16069 genes, 0.0%	1
1035	delta-catenin binding	2 out of 5494 genes, 0.0%	4 out of 16069 genes, 0.0%	1
1036	DNA polymerase binding	2 out of 5494 genes, 0.0%	4 out of 16069 genes, 0.0%	1
1037	K63-linked polyubiquitin binding	2 out of 5494 genes, 0.0%	4 out of 16069 genes, 0.0%	1
1038	protein-glycine ligase activity	2 out of 5494 genes, 0.0%	4 out of 16069 genes, 0.0%	1
1039	lipoteichoic acid binding	2 out of 5494 genes, 0.0%	4 out of 16069 genes, 0.0%	1
1040	G-protein coupled pyrimidinergic nucleotide receptor activity	2 out of 5494 genes, 0.0%	4 out of 16069 genes, 0.0%	1
1041	carboxy-lyase activity	14 out of 5494 genes, 0.3%	38 out of 16069 genes, 0.2%	1
1042	acetylglucosaminyltransferase activity	15 out of 5494 genes, 0.3%	41 out of 16069 genes, 0.3%	1
1043	RNA polymerase II transcription factor binding transcription factor activity involved in negative regulation of transcription	8 out of 5494 genes, 0.1%	21 out of 16069 genes, 0.1%	1
1044	solute:hydrogen symporter activity	8 out of 5494 genes, 0.1%	21 out of 16069 genes, 0.1%	1
1045	palmitoyltransferase activity	8 out of 5494 genes, 0.1%	21 out of 16069 genes, 0.1%	1
1046	phosphotransferase activity, for other substituted phosphate groups	8 out of 5494 genes, 0.1%	21 out of 16069 genes, 0.1%	1
1047	alcohol binding	16 out of 5494 genes, 0.3%	44 out of 16069 genes, 0.3%	1
1048	deaminase activity	9 out of 5494 genes, 0.2%	24 out of 16069 genes, 0.1%	1
1049	O-acyltransferase activity	18 out of 5494 genes, 0.3%	50 out of 16069 genes, 0.3%	1
1050	L-amino acid transmembrane transporter activity	18 out of 5494 genes, 0.3%	50 out of 16069 genes, 0.3%	1
1051	cyclase activity	10 out of 5494 genes, 0.2%	27 out of 16069 genes, 0.2%	1
1052	sugar transmembrane transporter activity	10 out of 5494 genes, 0.2%	27 out of 16069 genes, 0.2%	1
1053	translation repressor activity, nucleic acid binding	3 out of 5494 genes, 0.1%	7 out of 16069 genes, 0.0%	1
1054	cytochrome-b5 reductase activity	3 out of 5494 genes, 0.1%	7 out of 16069 genes, 0.0%	1
1055	protein serine/threonine phosphatase inhibitor activity	3 out of 5494 genes, 0.1%	7 out of 16069 genes, 0.0%	1
1056	extracellular ATP-gated cation channel activity	3 out of 5494 genes, 0.1%	7 out of 16069 genes, 0.0%	1
1057	alpha-adrenergic receptor activity	3 out of 5494 genes, 0.1%	7 out of 16069 genes, 0.0%	1
1058	phosphatidylethanolamine binding	3 out of 5494 genes, 0.1%	7 out of 16069 genes, 0.0%	1
1059	thyroid hormone receptor activator activity	3 out of 5494 genes, 0.1%	7 out of 16069 genes, 0.0%	1
1060	nucleobase transmembrane transporter activity	3 out of 5494 genes, 0.1%	7 out of 16069 genes, 0.0%	1
1061	C-acetyltransferase activity	3 out of 5494 genes, 0.1%	7 out of 16069 genes, 0.0%	1
1062	oxidoreductase activity, acting on NADH or NADPH, heme protein as acceptor	3 out of 5494 genes, 0.1%	7 out of 16069 genes, 0.0%	1
1063	ligase activity, forming carbon-carbon bonds	3 out of 5494 genes, 0.1%	7 out of 16069 genes, 0.0%	1
1064	potassium channel inhibitor activity	3 out of 5494 genes, 0.1%	7 out of 16069 genes, 0.0%	1
1065	TPR domain binding	3 out of 5494 genes, 0.1%	7 out of 16069 genes, 0.0%	1
1066	chloride ion binding	3 out of 5494 genes, 0.1%	7 out of 16069 genes, 0.0%	1
1067	insulin-like growth factor I binding	3 out of 5494 genes, 0.1%	7 out of 16069 genes, 0.0%	1
1068	siRNA binding	3 out of 5494 genes, 0.1%	7 out of 16069 genes, 0.0%	1
1069	ATP-gated ion channel activity	3 out of 5494 genes, 0.1%	7 out of 16069 genes, 0.0%	1
1070	RNA polymerase core enzyme binding	3 out of 5494 genes, 0.1%	7 out of 16069 genes, 0.0%	1
1071	laminin-1 binding	3 out of 5494 genes, 0.1%	7 out of 16069 genes, 0.0%	1
1072	flap endonuclease activity	3 out of 5494 genes, 0.1%	7 out of 16069 genes, 0.0%	1
1073	icosanoid binding	3 out of 5494 genes, 0.1%	7 out of 16069 genes, 0.0%	1
1074	icosatetraenoic acid binding	3 out of 5494 genes, 0.1%	7 out of 16069 genes, 0.0%	1
1075	corticotropin-releasing hormone receptor binding	3 out of 5494 genes, 0.1%	7 out of 16069 genes, 0.0%	1
1076	BH3 domain binding	3 out of 5494 genes, 0.1%	7 out of 16069 genes, 0.0%	1
1077	endopeptidase activator activity	3 out of 5494 genes, 0.1%	7 out of 16069 genes, 0.0%	1
1078	fructose binding	3 out of 5494 genes, 0.1%	7 out of 16069 genes, 0.0%	1
1079	cytidylyltransferase activity	3 out of 5494 genes, 0.1%	7 out of 16069 genes, 0.0%	1
1080	kinase inhibitor activity	19 out of 5494 genes, 0.3%	53 out of 16069 genes, 0.3%	1
1081	phosphatase binding	43 out of 5494 genes, 0.8%	123 out of 16069 genes, 0.8%	1
1082	cyclic nucleotide-dependent protein kinase activity	4 out of 5494 genes, 0.1%	10 out of 16069 genes, 0.1%	1
1083	sphingomyelin phosphodiesterase activity	4 out of 5494 genes, 0.1%	10 out of 16069 genes, 0.1%	1
1084	adrenergic receptor activity	4 out of 5494 genes, 0.1%	10 out of 16069 genes, 0.1%	1
1085	neuropeptide Y receptor activity	4 out of 5494 genes, 0.1%	10 out of 16069 genes, 0.1%	1
1086	patched binding	4 out of 5494 genes, 0.1%	10 out of 16069 genes, 0.1%	1
1087	nucleoside transmembrane transporter activity	4 out of 5494 genes, 0.1%	10 out of 16069 genes, 0.1%	1
1088	small protein activating enzyme activity	4 out of 5494 genes, 0.1%	10 out of 16069 genes, 0.1%	1
1089	basic amino acid transmembrane transporter activity	4 out of 5494 genes, 0.1%	10 out of 16069 genes, 0.1%	1
1090	water channel activity	4 out of 5494 genes, 0.1%	10 out of 16069 genes, 0.1%	1
1091	ether hydrolase activity	4 out of 5494 genes, 0.1%	10 out of 16069 genes, 0.1%	1
1092	carbon-nitrogen ligase activity, with glutamine as amido-N-donor	4 out of 5494 genes, 0.1%	10 out of 16069 genes, 0.1%	1
1093	semaphorin receptor activity	4 out of 5494 genes, 0.1%	10 out of 16069 genes, 0.1%	1
1094	thioesterase binding	4 out of 5494 genes, 0.1%	10 out of 16069 genes, 0.1%	1
1095	glutathione binding	4 out of 5494 genes, 0.1%	10 out of 16069 genes, 0.1%	1
1096	single-stranded RNA binding	23 out of 5494 genes, 0.4%	65 out of 16069 genes, 0.4%	1
1097	carbon-oxygen lyase activity	23 out of 5494 genes, 0.4%	65 out of 16069 genes, 0.4%	1
1098	cation-transporting ATPase activity	13 out of 5494 genes, 0.2%	36 out of 16069 genes, 0.2%	1
1099	protein phosphatase inhibitor activity	14 out of 5494 genes, 0.3%	39 out of 16069 genes, 0.2%	1
1100	3',5'-cyclic-AMP phosphodiesterase activity	5 out of 5494 genes, 0.1%	13 out of 16069 genes, 0.1%	1
1101	long-chain fatty acid-CoA ligase activity	5 out of 5494 genes, 0.1%	13 out of 16069 genes, 0.1%	1
1102	tubulin-tyrosine ligase activity	5 out of 5494 genes, 0.1%	13 out of 16069 genes, 0.1%	1
1103	retinal binding	5 out of 5494 genes, 0.1%	13 out of 16069 genes, 0.1%	1
1104	MAP kinase tyrosine/serine/threonine phosphatase activity	5 out of 5494 genes, 0.1%	13 out of 16069 genes, 0.1%	1
1105	TBP-class protein binding	5 out of 5494 genes, 0.1%	13 out of 16069 genes, 0.1%	1
1106	tau-protein kinase activity	5 out of 5494 genes, 0.1%	13 out of 16069 genes, 0.1%	1
1107	oxidoreductase activity, acting on the CH-OH group of donors, NAD or NADP as acceptor	50 out of 5494 genes, 0.9%	144 out of 16069 genes, 0.9%	1
1108	lysophospholipase activity	6 out of 5494 genes, 0.1%	16 out of 16069 genes, 0.1%	1
1109	insulin-like growth factor receptor binding	6 out of 5494 genes, 0.1%	16 out of 16069 genes, 0.1%	1
1110	sulfuric ester hydrolase activity	6 out of 5494 genes, 0.1%	16 out of 16069 genes, 0.1%	1
1111	Ran GTPase binding	6 out of 5494 genes, 0.1%	16 out of 16069 genes, 0.1%	1
1112	phosphate ion binding	6 out of 5494 genes, 0.1%	16 out of 16069 genes, 0.1%	1
1113	transforming growth factor beta binding	6 out of 5494 genes, 0.1%	16 out of 16069 genes, 0.1%	1
1114	phosphatidylinositol kinase activity	6 out of 5494 genes, 0.1%	16 out of 16069 genes, 0.1%	1
1115	sialyltransferase activity	7 out of 5494 genes, 0.1%	19 out of 16069 genes, 0.1%	1
1116	calcium-release channel activity	7 out of 5494 genes, 0.1%	19 out of 16069 genes, 0.1%	1
1117	snRNA binding	7 out of 5494 genes, 0.1%	19 out of 16069 genes, 0.1%	1
1118	poly-purine tract binding	7 out of 5494 genes, 0.1%	19 out of 16069 genes, 0.1%	1
1119	ionotropic glutamate receptor activity	8 out of 5494 genes, 0.1%	22 out of 16069 genes, 0.1%	1
1120	transforming growth factor beta-activated receptor activity	8 out of 5494 genes, 0.1%	22 out of 16069 genes, 0.1%	1
1121	protein phosphorylated amino acid binding	9 out of 5494 genes, 0.2%	25 out of 16069 genes, 0.2%	1
1122	vitamin transporter activity	9 out of 5494 genes, 0.2%	25 out of 16069 genes, 0.2%	1
1123	ATPase activity, coupled to transmembrane movement of ions, phosphorylative mechanism	23 out of 5494 genes, 0.4%	66 out of 16069 genes, 0.4%	1
1124	Ras GTPase activator activity	37 out of 5494 genes, 0.7%	107 out of 16069 genes, 0.7%	1
1125	RNA polymerase II transcription factor binding transcription factor activity involved in positive regulation of transcription	10 out of 5494 genes, 0.2%	28 out of 16069 genes, 0.2%	1
1126	3',5'-cyclic-nucleotide phosphodiesterase activity	10 out of 5494 genes, 0.2%	28 out of 16069 genes, 0.2%	1
1127	phosphorus-oxygen lyase activity	10 out of 5494 genes, 0.2%	28 out of 16069 genes, 0.2%	1
1128	RNA polymerase II core promoter proximal region sequence-specific DNA binding transcription factor activity involved in negative regulation of transcription	11 out of 5494 genes, 0.2%	31 out of 16069 genes, 0.2%	1
1129	RNA polymerase II transcription regulatory region sequence-specific DNA binding transcription factor activity involved in negative regulation of transcription	11 out of 5494 genes, 0.2%	31 out of 16069 genes, 0.2%	1
1130	phospholipid transporter activity	12 out of 5494 genes, 0.2%	34 out of 16069 genes, 0.2%	1
1131	steroid hormone receptor binding	28 out of 5494 genes, 0.5%	81 out of 16069 genes, 0.5%	1
1132	small conjugating protein-specific protease activity	16 out of 5494 genes, 0.3%	46 out of 16069 genes, 0.3%	1
1133	amino acid binding	34 out of 5494 genes, 0.6%	99 out of 16069 genes, 0.6%	1
1134	carbon-carbon lyase activity	18 out of 5494 genes, 0.3%	52 out of 16069 genes, 0.3%	1
1135	adenylate kinase activity	4 out of 5494 genes, 0.1%	11 out of 16069 genes, 0.1%	1
1136	tRNA-specific ribonuclease activity	4 out of 5494 genes, 0.1%	11 out of 16069 genes, 0.1%	1
1137	water transmembrane transporter activity	4 out of 5494 genes, 0.1%	11 out of 16069 genes, 0.1%	1
1138	5'-nucleotidase activity	4 out of 5494 genes, 0.1%	11 out of 16069 genes, 0.1%	1
1139	toxin binding	4 out of 5494 genes, 0.1%	11 out of 16069 genes, 0.1%	1
1140	alkali metal ion binding	4 out of 5494 genes, 0.1%	11 out of 16069 genes, 0.1%	1
1141	type I transforming growth factor beta receptor binding	4 out of 5494 genes, 0.1%	11 out of 16069 genes, 0.1%	1
1142	phosphatidylinositol-3,4-bisphosphate binding	4 out of 5494 genes, 0.1%	11 out of 16069 genes, 0.1%	1
1143	dynein binding	4 out of 5494 genes, 0.1%	11 out of 16069 genes, 0.1%	1
1144	serine-type exopeptidase activity	4 out of 5494 genes, 0.1%	11 out of 16069 genes, 0.1%	1
1145	intracellular ligand-gated calcium channel activity	5 out of 5494 genes, 0.1%	14 out of 16069 genes, 0.1%	1
1146	alcohol transmembrane transporter activity	5 out of 5494 genes, 0.1%	14 out of 16069 genes, 0.1%	1
1147	sodium channel regulator activity	5 out of 5494 genes, 0.1%	14 out of 16069 genes, 0.1%	1
1148	retinol binding	5 out of 5494 genes, 0.1%	14 out of 16069 genes, 0.1%	1
1149	acyl-CoA hydrolase activity	5 out of 5494 genes, 0.1%	14 out of 16069 genes, 0.1%	1
1150	oxidoreductase activity, acting on NADH or NADPH, oxygen as acceptor	5 out of 5494 genes, 0.1%	14 out of 16069 genes, 0.1%	1
1151	low-density lipoprotein particle receptor binding	5 out of 5494 genes, 0.1%	14 out of 16069 genes, 0.1%	1
1152	phosphotyrosine binding	6 out of 5494 genes, 0.1%	17 out of 16069 genes, 0.1%	1
1153	folic acid binding	6 out of 5494 genes, 0.1%	17 out of 16069 genes, 0.1%	1
1154	poly(A) RNA binding	6 out of 5494 genes, 0.1%	17 out of 16069 genes, 0.1%	1
1155	peptide hormone receptor binding	6 out of 5494 genes, 0.1%	17 out of 16069 genes, 0.1%	1
1156	inositol phosphate phosphatase activity	6 out of 5494 genes, 0.1%	17 out of 16069 genes, 0.1%	1
1157	transferase activity, transferring acyl groups	88 out of 5494 genes, 1.6%	259 out of 16069 genes, 1.6%	1
1158	AT DNA binding	3 out of 5494 genes, 0.1%	8 out of 16069 genes, 0.0%	1
1159	enoyl-CoA hydratase activity	3 out of 5494 genes, 0.1%	8 out of 16069 genes, 0.0%	1
1160	phosphatidylinositol-4,5-bisphosphate 5-phosphatase activity	3 out of 5494 genes, 0.1%	8 out of 16069 genes, 0.0%	1
1161	nucleotide diphosphatase activity	3 out of 5494 genes, 0.1%	8 out of 16069 genes, 0.0%	1
1162	cAMP-dependent protein kinase activity	3 out of 5494 genes, 0.1%	8 out of 16069 genes, 0.0%	1
1163	high-density lipoprotein particle binding	3 out of 5494 genes, 0.1%	8 out of 16069 genes, 0.0%	1
1164	methyl-CpG binding	3 out of 5494 genes, 0.1%	8 out of 16069 genes, 0.0%	1
1165	calcium-dependent protein kinase regulator activity	3 out of 5494 genes, 0.1%	8 out of 16069 genes, 0.0%	1
1166	cation:chloride symporter activity	3 out of 5494 genes, 0.1%	8 out of 16069 genes, 0.0%	1
1167	S-acyltransferase activity	3 out of 5494 genes, 0.1%	8 out of 16069 genes, 0.0%	1
1168	oxidoreductase activity, acting on the aldehyde or oxo group of donors, disulfide as acceptor	3 out of 5494 genes, 0.1%	8 out of 16069 genes, 0.0%	1
1169	aldehyde-lyase activity	3 out of 5494 genes, 0.1%	8 out of 16069 genes, 0.0%	1
1170	CDP-alcohol phosphatidyltransferase activity	3 out of 5494 genes, 0.1%	8 out of 16069 genes, 0.0%	1
1171	type 1 angiotensin receptor binding	3 out of 5494 genes, 0.1%	8 out of 16069 genes, 0.0%	1
1172	single-stranded telomeric DNA binding	3 out of 5494 genes, 0.1%	8 out of 16069 genes, 0.0%	1
1173	alpha-catenin binding	3 out of 5494 genes, 0.1%	8 out of 16069 genes, 0.0%	1
1174	histone acetyl-lysine binding	3 out of 5494 genes, 0.1%	8 out of 16069 genes, 0.0%	1
1175	RNA polymerase II core promoter sequence-specific DNA binding	7 out of 5494 genes, 0.1%	20 out of 16069 genes, 0.1%	1
1176	transmembrane receptor protein serine/threonine kinase activity	8 out of 5494 genes, 0.1%	23 out of 16069 genes, 0.1%	1
1177	acylglycerol O-acyltransferase activity	8 out of 5494 genes, 0.1%	23 out of 16069 genes, 0.1%	1
1178	mitogen-activated protein kinase kinase kinase binding	8 out of 5494 genes, 0.1%	23 out of 16069 genes, 0.1%	1
1179	neurotransmitter binding	8 out of 5494 genes, 0.1%	23 out of 16069 genes, 0.1%	1
1180	glucuronosyltransferase activity	9 out of 5494 genes, 0.2%	26 out of 16069 genes, 0.2%	1
1181	coreceptor activity	9 out of 5494 genes, 0.2%	26 out of 16069 genes, 0.2%	1
1182	anion binding	9 out of 5494 genes, 0.2%	26 out of 16069 genes, 0.2%	1
1183	acyl carrier activity	2 out of 5494 genes, 0.0%	5 out of 16069 genes, 0.0%	1
1184	ferric-chelate reductase activity	2 out of 5494 genes, 0.0%	5 out of 16069 genes, 0.0%	1
1185	inositol hexakisphosphate kinase activity	2 out of 5494 genes, 0.0%	5 out of 16069 genes, 0.0%	1
1186	inositol hexakisphosphate 5-kinase activity	2 out of 5494 genes, 0.0%	5 out of 16069 genes, 0.0%	1
1187	RNA polymerase II core binding	2 out of 5494 genes, 0.0%	5 out of 16069 genes, 0.0%	1
1188	N-acetylgalactosamine 4-O-sulfotransferase activity	2 out of 5494 genes, 0.0%	5 out of 16069 genes, 0.0%	1
1189	retinal dehydrogenase activity	2 out of 5494 genes, 0.0%	5 out of 16069 genes, 0.0%	1
1190	purine base binding	2 out of 5494 genes, 0.0%	5 out of 16069 genes, 0.0%	1
1191	alpha-N-acetylneuraminate alpha-2,8-sialyltransferase activity	2 out of 5494 genes, 0.0%	5 out of 16069 genes, 0.0%	1
1192	beta-N-acetylglucosaminylglycopeptide beta-1,4-galactosyltransferase activity	2 out of 5494 genes, 0.0%	5 out of 16069 genes, 0.0%	1
1193	1-alkyl-2-acetylglycerophosphocholine esterase activity	2 out of 5494 genes, 0.0%	5 out of 16069 genes, 0.0%	1
1194	3-beta-hydroxy-delta5-steroid dehydrogenase activity	2 out of 5494 genes, 0.0%	5 out of 16069 genes, 0.0%	1
1195	GPI-anchor transamidase activity	2 out of 5494 genes, 0.0%	5 out of 16069 genes, 0.0%	1
1196	carbonyl reductase (NADPH) activity	2 out of 5494 genes, 0.0%	5 out of 16069 genes, 0.0%	1
1197	diacylglycerol O-acyltransferase activity	2 out of 5494 genes, 0.0%	5 out of 16069 genes, 0.0%	1
1198	hexokinase activity	2 out of 5494 genes, 0.0%	5 out of 16069 genes, 0.0%	1
1199	protein-arginine deiminase activity	2 out of 5494 genes, 0.0%	5 out of 16069 genes, 0.0%	1
1200	calcium-dependent protein kinase C activity	2 out of 5494 genes, 0.0%	5 out of 16069 genes, 0.0%	1
1201	ribosomal protein S6 kinase activity	2 out of 5494 genes, 0.0%	5 out of 16069 genes, 0.0%	1
1202	serine C-palmitoyltransferase activity	2 out of 5494 genes, 0.0%	5 out of 16069 genes, 0.0%	1
1203	sterol O-acyltransferase activity	2 out of 5494 genes, 0.0%	5 out of 16069 genes, 0.0%	1
1204	superoxide dismutase activity	2 out of 5494 genes, 0.0%	5 out of 16069 genes, 0.0%	1
1205	thiosulfate sulfurtransferase activity	2 out of 5494 genes, 0.0%	5 out of 16069 genes, 0.0%	1
1206	prostaglandin E receptor activity	2 out of 5494 genes, 0.0%	5 out of 16069 genes, 0.0%	1
1207	type 1 fibroblast growth factor receptor binding	2 out of 5494 genes, 0.0%	5 out of 16069 genes, 0.0%	1
1208	interleukin-2 receptor binding	2 out of 5494 genes, 0.0%	5 out of 16069 genes, 0.0%	1
1209	protein tyrosine/threonine phosphatase activity	2 out of 5494 genes, 0.0%	5 out of 16069 genes, 0.0%	1
1210	microtubule-severing ATPase activity	2 out of 5494 genes, 0.0%	5 out of 16069 genes, 0.0%	1
1211	biotin binding	2 out of 5494 genes, 0.0%	5 out of 16069 genes, 0.0%	1
1212	calcium-dependent protein serine/threonine kinase activity	2 out of 5494 genes, 0.0%	5 out of 16069 genes, 0.0%	1
1213	L-aspartate transmembrane transporter activity	2 out of 5494 genes, 0.0%	5 out of 16069 genes, 0.0%	1
1214	choline transmembrane transporter activity	2 out of 5494 genes, 0.0%	5 out of 16069 genes, 0.0%	1
1215	hydrogen ion channel activity	2 out of 5494 genes, 0.0%	5 out of 16069 genes, 0.0%	1
1216	C-palmitoyltransferase activity	2 out of 5494 genes, 0.0%	5 out of 16069 genes, 0.0%	1
1217	long-chain-enoyl-CoA hydratase activity	2 out of 5494 genes, 0.0%	5 out of 16069 genes, 0.0%	1
1218	oxidoreductase activity, acting on the CH-CH group of donors, quinone or related compound as acceptor	2 out of 5494 genes, 0.0%	5 out of 16069 genes, 0.0%	1
1219	oxidoreductase activity, acting on superoxide radicals as acceptor	2 out of 5494 genes, 0.0%	5 out of 16069 genes, 0.0%	1
1220	ammonia-lyase activity	2 out of 5494 genes, 0.0%	5 out of 16069 genes, 0.0%	1
1221	oxidoreductase activity, acting on the CH-OH group of donors, quinone or similar compound as acceptor	2 out of 5494 genes, 0.0%	5 out of 16069 genes, 0.0%	1
1222	5'-flap endonuclease activity	2 out of 5494 genes, 0.0%	5 out of 16069 genes, 0.0%	1
1223	cyclohydrolase activity	2 out of 5494 genes, 0.0%	5 out of 16069 genes, 0.0%	1
1224	structural constituent of myelin sheath	2 out of 5494 genes, 0.0%	5 out of 16069 genes, 0.0%	1
1225	molybdenum ion binding	2 out of 5494 genes, 0.0%	5 out of 16069 genes, 0.0%	1
1226	alpha-2A adrenergic receptor binding	2 out of 5494 genes, 0.0%	5 out of 16069 genes, 0.0%	1
1227	N-terminal myristoylation domain binding	2 out of 5494 genes, 0.0%	5 out of 16069 genes, 0.0%	1
1228	histone demethylase activity (H3-K4 specific)	2 out of 5494 genes, 0.0%	5 out of 16069 genes, 0.0%	1
1229	ribonucleoside binding	2 out of 5494 genes, 0.0%	5 out of 16069 genes, 0.0%	1
1230	cholesterol O-acyltransferase activity	2 out of 5494 genes, 0.0%	5 out of 16069 genes, 0.0%	1
1231	ribosomal large subunit binding	2 out of 5494 genes, 0.0%	5 out of 16069 genes, 0.0%	1
1232	protein anchor	2 out of 5494 genes, 0.0%	5 out of 16069 genes, 0.0%	1
1233	S100 protein binding	2 out of 5494 genes, 0.0%	5 out of 16069 genes, 0.0%	1
1234	ADP-ribose diphosphatase activity	2 out of 5494 genes, 0.0%	5 out of 16069 genes, 0.0%	1
1235	tryptamine:oxygen oxidoreductase (deaminating) activity	2 out of 5494 genes, 0.0%	5 out of 16069 genes, 0.0%	1
1236	aminoacetone:oxygen oxidoreductase(deaminating) activity	2 out of 5494 genes, 0.0%	5 out of 16069 genes, 0.0%	1
1237	aliphatic-amine oxidase activity	2 out of 5494 genes, 0.0%	5 out of 16069 genes, 0.0%	1
1238	phenethylamine:oxygen oxidoreductase (deaminating) activity	2 out of 5494 genes, 0.0%	5 out of 16069 genes, 0.0%	1
1239	inositol hexakisphosphate 1-kinase activity	2 out of 5494 genes, 0.0%	5 out of 16069 genes, 0.0%	1
1240	inositol hexakisphosphate 3-kinase activity	2 out of 5494 genes, 0.0%	5 out of 16069 genes, 0.0%	1
1241	D-glucose transmembrane transporter activity	2 out of 5494 genes, 0.0%	5 out of 16069 genes, 0.0%	1
1242	ligase regulator activity	2 out of 5494 genes, 0.0%	5 out of 16069 genes, 0.0%	1
1243	fructose-6-phosphate binding	2 out of 5494 genes, 0.0%	5 out of 16069 genes, 0.0%	1
1244	L-phenylalanine aminotransferase activity	2 out of 5494 genes, 0.0%	5 out of 16069 genes, 0.0%	1
1245	glutamate receptor activity	10 out of 5494 genes, 0.2%	29 out of 16069 genes, 0.2%	1
1246	eukaryotic cell surface binding	11 out of 5494 genes, 0.2%	32 out of 16069 genes, 0.2%	1
1247	ubiquitin-specific protease activity	14 out of 5494 genes, 0.3%	41 out of 16069 genes, 0.3%	1
1248	neuropeptide receptor activity	14 out of 5494 genes, 0.3%	41 out of 16069 genes, 0.3%	1
1249	hydro-lyase activity	15 out of 5494 genes, 0.3%	44 out of 16069 genes, 0.3%	1
1250	carboxylic ester hydrolase activity	41 out of 5494 genes, 0.7%	121 out of 16069 genes, 0.8%	1
1251	lyase activity	63 out of 5494 genes, 1.1%	186 out of 16069 genes, 1.2%	1
1252	hormone binding	22 out of 5494 genes, 0.4%	65 out of 16069 genes, 0.4%	1
1253	cell surface binding	23 out of 5494 genes, 0.4%	68 out of 16069 genes, 0.4%	1
1254	monocarboxylic acid binding	28 out of 5494 genes, 0.5%	83 out of 16069 genes, 0.5%	1
1255	phospholipase activity	39 out of 5494 genes, 0.7%	116 out of 16069 genes, 0.7%	1
1256	electron carrier activity	67 out of 5494 genes, 1.2%	199 out of 16069 genes, 1.2%	1
1257	antioxidant activity	22 out of 5494 genes, 0.4%	66 out of 16069 genes, 0.4%	1
1258	Rho GTPase activator activity	13 out of 5494 genes, 0.2%	39 out of 16069 genes, 0.2%	1
1259	tumor necrosis factor receptor superfamily binding	13 out of 5494 genes, 0.2%	39 out of 16069 genes, 0.2%	1
1260	calcium channel activity	33 out of 5494 genes, 0.6%	99 out of 16069 genes, 0.6%	1
1261	RNA methyltransferase activity	9 out of 5494 genes, 0.2%	27 out of 16069 genes, 0.2%	1
1262	RNA polymerase II activating transcription factor binding	8 out of 5494 genes, 0.1%	24 out of 16069 genes, 0.1%	1
1263	protein serine/threonine kinase inhibitor activity	8 out of 5494 genes, 0.1%	24 out of 16069 genes, 0.1%	1
1264	RNA polymerase II transcription coactivator activity	7 out of 5494 genes, 0.1%	21 out of 16069 genes, 0.1%	1
1265	oxidoreductase activity, acting on the CH-CH group of donors, NAD or NADP as acceptor	7 out of 5494 genes, 0.1%	21 out of 16069 genes, 0.1%	1
1266	ligand-gated ion channel activity	49 out of 5494 genes, 0.9%	147 out of 16069 genes, 0.9%	1
1267	ligand-gated channel activity	49 out of 5494 genes, 0.9%	147 out of 16069 genes, 0.9%	1
1268	pattern recognition receptor activity	6 out of 5494 genes, 0.1%	18 out of 16069 genes, 0.1%	1
1269	hexosaminidase activity	6 out of 5494 genes, 0.1%	18 out of 16069 genes, 0.1%	1
1270	clathrin binding	6 out of 5494 genes, 0.1%	18 out of 16069 genes, 0.1%	1
1271	Hsp70 protein binding	6 out of 5494 genes, 0.1%	18 out of 16069 genes, 0.1%	1
1272	oxidoreductase activity, acting on CH-OH group of donors	53 out of 5494 genes, 1.0%	159 out of 16069 genes, 1.0%	1
1273	acyl-CoA dehydrogenase activity	5 out of 5494 genes, 0.1%	15 out of 16069 genes, 0.1%	1
1274	prenyltransferase activity	5 out of 5494 genes, 0.1%	15 out of 16069 genes, 0.1%	1
1275	MAP kinase activity	5 out of 5494 genes, 0.1%	15 out of 16069 genes, 0.1%	1
1276	potassium-transporting ATPase activity	5 out of 5494 genes, 0.1%	15 out of 16069 genes, 0.1%	1
1277	fatty acid ligase activity	5 out of 5494 genes, 0.1%	15 out of 16069 genes, 0.1%	1
1278	cholesterol transporter activity	5 out of 5494 genes, 0.1%	15 out of 16069 genes, 0.1%	1
1279	phosphoprotein phosphatase activity	65 out of 5494 genes, 1.2%	195 out of 16069 genes, 1.2%	1
1280	3'-5'-exoribonuclease activity	4 out of 5494 genes, 0.1%	12 out of 16069 genes, 0.1%	1
1281	GTPase inhibitor activity	4 out of 5494 genes, 0.1%	12 out of 16069 genes, 0.1%	1
1282	protein-hormone receptor activity	4 out of 5494 genes, 0.1%	12 out of 16069 genes, 0.1%	1
1283	spectrin binding	4 out of 5494 genes, 0.1%	12 out of 16069 genes, 0.1%	1
1284	glucocorticoid receptor binding	4 out of 5494 genes, 0.1%	12 out of 16069 genes, 0.1%	1
1285	dopamine receptor binding	4 out of 5494 genes, 0.1%	12 out of 16069 genes, 0.1%	1
1286	amino acid transmembrane transporter activity	30 out of 5494 genes, 0.5%	91 out of 16069 genes, 0.6%	1
1287	extracellular ligand-gated ion channel activity	25 out of 5494 genes, 0.5%	76 out of 16069 genes, 0.5%	1
1288	amine binding	51 out of 5494 genes, 0.9%	154 out of 16069 genes, 1.0%	1
1289	oxidoreductase activity, acting on the aldehyde or oxo group of donors	15 out of 5494 genes, 0.3%	46 out of 16069 genes, 0.3%	1
1290	activating transcription factor binding	15 out of 5494 genes, 0.3%	46 out of 16069 genes, 0.3%	1
1291	acetyl-CoA C-acyltransferase activity	3 out of 5494 genes, 0.1%	9 out of 16069 genes, 0.1%	1
1292	inositol-polyphosphate 5-phosphatase activity	3 out of 5494 genes, 0.1%	9 out of 16069 genes, 0.1%	1
1293	ribonuclease P activity	3 out of 5494 genes, 0.1%	9 out of 16069 genes, 0.1%	1
1294	C-X-C chemokine receptor activity	3 out of 5494 genes, 0.1%	9 out of 16069 genes, 0.1%	1
1295	oxidoreductase activity, acting on a sulfur group of donors, NAD or NADP as acceptor	3 out of 5494 genes, 0.1%	9 out of 16069 genes, 0.1%	1
1296	protein phosphatase 2B binding	3 out of 5494 genes, 0.1%	9 out of 16069 genes, 0.1%	1
1297	ankyrin binding	3 out of 5494 genes, 0.1%	9 out of 16069 genes, 0.1%	1
1298	angiotensin receptor binding	3 out of 5494 genes, 0.1%	9 out of 16069 genes, 0.1%	1
1299	inositol trisphosphate phosphatase activity	3 out of 5494 genes, 0.1%	9 out of 16069 genes, 0.1%	1
1300	cobalt ion binding	3 out of 5494 genes, 0.1%	9 out of 16069 genes, 0.1%	1
1301	Gram-negative bacterial cell surface binding	3 out of 5494 genes, 0.1%	9 out of 16069 genes, 0.1%	1
1302	NADPH binding	3 out of 5494 genes, 0.1%	9 out of 16069 genes, 0.1%	1
1303	co-SMAD binding	3 out of 5494 genes, 0.1%	9 out of 16069 genes, 0.1%	1
1304	proteasome binding	3 out of 5494 genes, 0.1%	9 out of 16069 genes, 0.1%	1
1305	phosphatase inhibitor activity	14 out of 5494 genes, 0.3%	43 out of 16069 genes, 0.3%	1
1306	oxygen binding	12 out of 5494 genes, 0.2%	37 out of 16069 genes, 0.2%	1
1307	calcium-dependent phospholipid binding	11 out of 5494 genes, 0.2%	34 out of 16069 genes, 0.2%	1
1308	oxidoreductase activity, acting on the aldehyde or oxo group of donors, NAD or NADP as acceptor	11 out of 5494 genes, 0.2%	34 out of 16069 genes, 0.2%	1
1309	neutral amino acid transmembrane transporter activity	10 out of 5494 genes, 0.2%	31 out of 16069 genes, 0.2%	1
1310	hydrolase activity, acting on carbon-nitrogen (but not peptide) bonds, in cyclic amidines	9 out of 5494 genes, 0.2%	28 out of 16069 genes, 0.2%	1
1311	peptide receptor activity	38 out of 5494 genes, 0.7%	116 out of 16069 genes, 0.7%	1
1312	RNA polymerase II core promoter proximal region sequence-specific DNA binding	8 out of 5494 genes, 0.1%	25 out of 16069 genes, 0.2%	1
1313	transforming growth factor beta receptor binding	8 out of 5494 genes, 0.1%	25 out of 16069 genes, 0.2%	1
1314	voltage-gated anion channel activity	8 out of 5494 genes, 0.1%	25 out of 16069 genes, 0.2%	1
1315	basal transcription machinery binding	2 out of 5494 genes, 0.0%	6 out of 16069 genes, 0.0%	1
1316	basal RNA polymerase II transcription machinery binding	2 out of 5494 genes, 0.0%	6 out of 16069 genes, 0.0%	1
1317	angiotensin receptor activity	2 out of 5494 genes, 0.0%	6 out of 16069 genes, 0.0%	1
1318	nucleobase binding	2 out of 5494 genes, 0.0%	6 out of 16069 genes, 0.0%	1
1319	NAD+ nucleosidase activity	2 out of 5494 genes, 0.0%	6 out of 16069 genes, 0.0%	1
1320	RNA-directed DNA polymerase activity	2 out of 5494 genes, 0.0%	6 out of 16069 genes, 0.0%	1
1321	acetyl-CoA C-acetyltransferase activity	2 out of 5494 genes, 0.0%	6 out of 16069 genes, 0.0%	1
1322	alditol:NADP+ 1-oxidoreductase activity	2 out of 5494 genes, 0.0%	6 out of 16069 genes, 0.0%	1
1323	biotin carboxylase activity	2 out of 5494 genes, 0.0%	6 out of 16069 genes, 0.0%	1
1324	ATP-dependent peptidase activity	2 out of 5494 genes, 0.0%	6 out of 16069 genes, 0.0%	1
1325	epoxide hydrolase activity	2 out of 5494 genes, 0.0%	6 out of 16069 genes, 0.0%	1
1326	phosphodiesterase I activity	2 out of 5494 genes, 0.0%	6 out of 16069 genes, 0.0%	1
1327	alpha-glucosidase activity	2 out of 5494 genes, 0.0%	6 out of 16069 genes, 0.0%	1
1328	polynucleotide adenylyltransferase activity	2 out of 5494 genes, 0.0%	6 out of 16069 genes, 0.0%	1
1329	NF-kappaB-inducing kinase activity	2 out of 5494 genes, 0.0%	6 out of 16069 genes, 0.0%	1
1330	angiotensin type II receptor activity	2 out of 5494 genes, 0.0%	6 out of 16069 genes, 0.0%	1
1331	histamine receptor activity	2 out of 5494 genes, 0.0%	6 out of 16069 genes, 0.0%	1
1332	prolactin receptor binding	2 out of 5494 genes, 0.0%	6 out of 16069 genes, 0.0%	1
1333	neurotrophin TRKA receptor binding	2 out of 5494 genes, 0.0%	6 out of 16069 genes, 0.0%	1
1334	peptide-methionine-(S)-S-oxide reductase activity	2 out of 5494 genes, 0.0%	6 out of 16069 genes, 0.0%	1
1335	protein phosphatase 1 binding	2 out of 5494 genes, 0.0%	6 out of 16069 genes, 0.0%	1
1336	calcium- and calmodulin-responsive adenylate cyclase activity	2 out of 5494 genes, 0.0%	6 out of 16069 genes, 0.0%	1
1337	CTD phosphatase activity	2 out of 5494 genes, 0.0%	6 out of 16069 genes, 0.0%	1
1338	carboxyl-O-methyltransferase activity	2 out of 5494 genes, 0.0%	6 out of 16069 genes, 0.0%	1
1339	magnesium ion transmembrane transporter activity	2 out of 5494 genes, 0.0%	6 out of 16069 genes, 0.0%	1
1340	acyl-CoA desaturase activity	2 out of 5494 genes, 0.0%	6 out of 16069 genes, 0.0%	1
1341	CoA carboxylase activity	2 out of 5494 genes, 0.0%	6 out of 16069 genes, 0.0%	1
1342	oxidoreductase activity, acting on paired donors, with incorporation or reduction of molecular oxygen, reduced pteridine as one donor, and incorporation of one atom of oxygen	2 out of 5494 genes, 0.0%	6 out of 16069 genes, 0.0%	1
1343	oxidoreductase activity, oxidizing metal ions, NAD or NADP as acceptor	2 out of 5494 genes, 0.0%	6 out of 16069 genes, 0.0%	1
1344	Rab guanyl-nucleotide exchange factor activity	2 out of 5494 genes, 0.0%	6 out of 16069 genes, 0.0%	1
1345	NEDD8 ligase activity	2 out of 5494 genes, 0.0%	6 out of 16069 genes, 0.0%	1
1346	calcium channel inhibitor activity	2 out of 5494 genes, 0.0%	6 out of 16069 genes, 0.0%	1
1347	ADP-ribosylation factor binding	2 out of 5494 genes, 0.0%	6 out of 16069 genes, 0.0%	1
1348	thyroid hormone receptor coactivator activity	2 out of 5494 genes, 0.0%	6 out of 16069 genes, 0.0%	1
1349	melanocortin receptor binding	2 out of 5494 genes, 0.0%	6 out of 16069 genes, 0.0%	1
1350	type 3 melanocortin receptor binding	2 out of 5494 genes, 0.0%	6 out of 16069 genes, 0.0%	1
1351	type 4 melanocortin receptor binding	2 out of 5494 genes, 0.0%	6 out of 16069 genes, 0.0%	1
1352	choline binding	2 out of 5494 genes, 0.0%	6 out of 16069 genes, 0.0%	1
1353	bisphosphoglycerate phosphatase activity	2 out of 5494 genes, 0.0%	6 out of 16069 genes, 0.0%	1
1354	protein-arginine omega-N asymmetric methyltransferase activity	2 out of 5494 genes, 0.0%	6 out of 16069 genes, 0.0%	1
1355	G-protein coupled glutamate receptor binding	2 out of 5494 genes, 0.0%	6 out of 16069 genes, 0.0%	1
1356	butyrate-CoA ligase activity	2 out of 5494 genes, 0.0%	6 out of 16069 genes, 0.0%	1
1357	ammonia transmembrane transporter activity	2 out of 5494 genes, 0.0%	6 out of 16069 genes, 0.0%	1
1358	protein carboxyl O-methyltransferase activity	2 out of 5494 genes, 0.0%	6 out of 16069 genes, 0.0%	1
1359	uridylyltransferase activity	2 out of 5494 genes, 0.0%	6 out of 16069 genes, 0.0%	1
1360	FAD binding	2 out of 5494 genes, 0.0%	6 out of 16069 genes, 0.0%	1
1361	nucleoside binding	6 out of 5494 genes, 0.1%	19 out of 16069 genes, 0.1%	1
1362	ARF guanyl-nucleotide exchange factor activity	5 out of 5494 genes, 0.1%	16 out of 16069 genes, 0.1%	1
1363	ferrous iron binding	5 out of 5494 genes, 0.1%	16 out of 16069 genes, 0.1%	1
1364	C2H2 zinc finger domain binding	5 out of 5494 genes, 0.1%	16 out of 16069 genes, 0.1%	1
1365	cyclin-dependent protein kinase activity	11 out of 5494 genes, 0.2%	35 out of 16069 genes, 0.2%	1
1366	L-glutamate transmembrane transporter activity	4 out of 5494 genes, 0.1%	13 out of 16069 genes, 0.1%	1
1367	nucleotidase activity	4 out of 5494 genes, 0.1%	13 out of 16069 genes, 0.1%	1
1368	photoreceptor activity	4 out of 5494 genes, 0.1%	13 out of 16069 genes, 0.1%	1
1369	hydrolase activity, acting on ether bonds	4 out of 5494 genes, 0.1%	13 out of 16069 genes, 0.1%	1
1370	RAGE receptor binding	4 out of 5494 genes, 0.1%	13 out of 16069 genes, 0.1%	1
1371	BH domain binding	4 out of 5494 genes, 0.1%	13 out of 16069 genes, 0.1%	1
1372	receptor signaling protein serine/threonine kinase activity	17 out of 5494 genes, 0.3%	54 out of 16069 genes, 0.3%	1
1373	histone-lysine N-methyltransferase activity	17 out of 5494 genes, 0.3%	54 out of 16069 genes, 0.3%	1
1374	protein transporter activity	33 out of 5494 genes, 0.6%	103 out of 16069 genes, 0.6%	1
1375	intracellular ligand-gated ion channel activity	8 out of 5494 genes, 0.1%	26 out of 16069 genes, 0.2%	1
1376	neurotransmitter:sodium symporter activity	7 out of 5494 genes, 0.1%	23 out of 16069 genes, 0.1%	1
1377	phospholipase binding	7 out of 5494 genes, 0.1%	23 out of 16069 genes, 0.1%	1
1378	hyalurononglucosaminidase activity	3 out of 5494 genes, 0.1%	10 out of 16069 genes, 0.1%	1
1379	Notch binding	3 out of 5494 genes, 0.1%	10 out of 16069 genes, 0.1%	1
1380	hedgehog receptor activity	3 out of 5494 genes, 0.1%	10 out of 16069 genes, 0.1%	1
1381	glucosidase activity	3 out of 5494 genes, 0.1%	10 out of 16069 genes, 0.1%	1
1382	oxidoreductase activity, acting on paired donors, with oxidation of a pair of donors resulting in the reduction of molecular oxygen to two molecules of water	3 out of 5494 genes, 0.1%	10 out of 16069 genes, 0.1%	1
1383	carbon-nitrogen lyase activity	3 out of 5494 genes, 0.1%	10 out of 16069 genes, 0.1%	1
1384	activin-activated receptor activity	3 out of 5494 genes, 0.1%	10 out of 16069 genes, 0.1%	1
1385	phosphatidylinositol phosphate 5-phosphatase activity	3 out of 5494 genes, 0.1%	10 out of 16069 genes, 0.1%	1
1386	leucine zipper domain binding	3 out of 5494 genes, 0.1%	10 out of 16069 genes, 0.1%	1
1387	phosphatidylinositol-3,5-bisphosphate binding	3 out of 5494 genes, 0.1%	10 out of 16069 genes, 0.1%	1
1388	endoribonuclease activity	13 out of 5494 genes, 0.2%	42 out of 16069 genes, 0.3%	1
1389	lipase activity	44 out of 5494 genes, 0.8%	137 out of 16069 genes, 0.9%	1
1390	neurotransmitter receptor activity	23 out of 5494 genes, 0.4%	73 out of 16069 genes, 0.5%	1
1391	insulin receptor binding	12 out of 5494 genes, 0.2%	39 out of 16069 genes, 0.2%	1
1392	copper ion binding	21 out of 5494 genes, 0.4%	67 out of 16069 genes, 0.4%	1
1393	demethylase activity	6 out of 5494 genes, 0.1%	20 out of 16069 genes, 0.1%	1
1394	lipoprotein particle receptor binding	6 out of 5494 genes, 0.1%	20 out of 16069 genes, 0.1%	1
1395	G-protein coupled peptide receptor activity	36 out of 5494 genes, 0.7%	113 out of 16069 genes, 0.7%	1
1396	ribonuclease activity	20 out of 5494 genes, 0.4%	64 out of 16069 genes, 0.4%	1
1397	phosphoprotein binding	20 out of 5494 genes, 0.4%	64 out of 16069 genes, 0.4%	1
1398	estrogen receptor binding	11 out of 5494 genes, 0.2%	36 out of 16069 genes, 0.2%	1
1399	hydrogen-exporting ATPase activity, phosphorylative mechanism	5 out of 5494 genes, 0.1%	17 out of 16069 genes, 0.1%	1
1400	sterol transporter activity	5 out of 5494 genes, 0.1%	17 out of 16069 genes, 0.1%	1
1401	AU-rich element binding	5 out of 5494 genes, 0.1%	17 out of 16069 genes, 0.1%	1
1402	Rac GTPase activator activity	5 out of 5494 genes, 0.1%	17 out of 16069 genes, 0.1%	1
1403	translation regulator activity, nucleic acid binding	5 out of 5494 genes, 0.1%	17 out of 16069 genes, 0.1%	1
1404	anion channel activity	27 out of 5494 genes, 0.5%	86 out of 16069 genes, 0.5%	1
1405	ATPase activity, coupled to transmembrane movement of ions	26 out of 5494 genes, 0.5%	83 out of 16069 genes, 0.5%	1
1406	viral receptor activity	2 out of 5494 genes, 0.0%	7 out of 16069 genes, 0.0%	1
1407	opsonin binding	2 out of 5494 genes, 0.0%	7 out of 16069 genes, 0.0%	1
1408	alcohol dehydrogenase (NAD) activity	2 out of 5494 genes, 0.0%	7 out of 16069 genes, 0.0%	1
1409	alkaline phosphatase activity	2 out of 5494 genes, 0.0%	7 out of 16069 genes, 0.0%	1
1410	chitinase activity	2 out of 5494 genes, 0.0%	7 out of 16069 genes, 0.0%	1
1411	AMP-activated protein kinase activity	2 out of 5494 genes, 0.0%	7 out of 16069 genes, 0.0%	1
1412	G-protein coupled receptor kinase activity	2 out of 5494 genes, 0.0%	7 out of 16069 genes, 0.0%	1
1413	frizzled-2 binding	2 out of 5494 genes, 0.0%	7 out of 16069 genes, 0.0%	1
1414	neurotrophin TRK receptor binding	2 out of 5494 genes, 0.0%	7 out of 16069 genes, 0.0%	1
1415	eukaryotic initiation factor 4E binding	2 out of 5494 genes, 0.0%	7 out of 16069 genes, 0.0%	1
1416	quaternary ammonium group transmembrane transporter activity	2 out of 5494 genes, 0.0%	7 out of 16069 genes, 0.0%	1
1417	lipoxygenase activity	2 out of 5494 genes, 0.0%	7 out of 16069 genes, 0.0%	1
1418	NAD(P)H oxidase activity	2 out of 5494 genes, 0.0%	7 out of 16069 genes, 0.0%	1
1419	1-aminocyclopropane-1-carboxylate synthase activity	2 out of 5494 genes, 0.0%	7 out of 16069 genes, 0.0%	1
1420	endodeoxyribonuclease activity, producing 3'-phosphomonoesters	2 out of 5494 genes, 0.0%	7 out of 16069 genes, 0.0%	1
1421	protein-disulfide reductase (glutathione) activity	2 out of 5494 genes, 0.0%	7 out of 16069 genes, 0.0%	1
1422	toxin transporter activity	2 out of 5494 genes, 0.0%	7 out of 16069 genes, 0.0%	1
1423	potassium ion binding	2 out of 5494 genes, 0.0%	7 out of 16069 genes, 0.0%	1
1424	thiamine pyrophosphate binding	2 out of 5494 genes, 0.0%	7 out of 16069 genes, 0.0%	1
1425	very long-chain fatty acid-CoA ligase activity	2 out of 5494 genes, 0.0%	7 out of 16069 genes, 0.0%	1
1426	heterotrimeric G-protein binding	2 out of 5494 genes, 0.0%	7 out of 16069 genes, 0.0%	1
1427	sialic acid binding	2 out of 5494 genes, 0.0%	7 out of 16069 genes, 0.0%	1
1428	cadmium ion binding	2 out of 5494 genes, 0.0%	7 out of 16069 genes, 0.0%	1
1429	histone demethylase activity (H3-K36 specific)	2 out of 5494 genes, 0.0%	7 out of 16069 genes, 0.0%	1
1430	BMP receptor binding	2 out of 5494 genes, 0.0%	7 out of 16069 genes, 0.0%	1
1431	neuropeptide hormone activity	8 out of 5494 genes, 0.1%	27 out of 16069 genes, 0.2%	1
1432	SMAD binding	20 out of 5494 genes, 0.4%	65 out of 16069 genes, 0.4%	1
1433	inorganic anion exchanger activity	4 out of 5494 genes, 0.1%	14 out of 16069 genes, 0.1%	1
1434	H4 histone acetyltransferase activity	4 out of 5494 genes, 0.1%	14 out of 16069 genes, 0.1%	1
1435	organic cation transmembrane transporter activity	4 out of 5494 genes, 0.1%	14 out of 16069 genes, 0.1%	1
1436	acidic amino acid transmembrane transporter activity	4 out of 5494 genes, 0.1%	14 out of 16069 genes, 0.1%	1
1437	cGMP binding	4 out of 5494 genes, 0.1%	14 out of 16069 genes, 0.1%	1
1438	phosphatidylinositol bisphosphate phosphatase activity	4 out of 5494 genes, 0.1%	14 out of 16069 genes, 0.1%	1
1439	insulin receptor substrate binding	4 out of 5494 genes, 0.1%	14 out of 16069 genes, 0.1%	1
1440	gamma-catenin binding	4 out of 5494 genes, 0.1%	14 out of 16069 genes, 0.1%	1
1441	prostaglandin-F synthase activity	4 out of 5494 genes, 0.1%	14 out of 16069 genes, 0.1%	1
1442	ARF GTPase activator activity	7 out of 5494 genes, 0.1%	24 out of 16069 genes, 0.1%	1
1443	tRNA binding	11 out of 5494 genes, 0.2%	37 out of 16069 genes, 0.2%	1
1444	ligase activity, forming carbon-nitrogen bonds	118 out of 5494 genes, 2.1%	363 out of 16069 genes, 2.3%	1
1445	lysine N-methyltransferase activity	17 out of 5494 genes, 0.3%	56 out of 16069 genes, 0.3%	1
1446	protein-lysine N-methyltransferase activity	17 out of 5494 genes, 0.3%	56 out of 16069 genes, 0.3%	1
1447	transporter activity	447 out of 5494 genes, 8.1%	1342 out of 16069 genes, 8.4%	1
1448	heat shock protein binding	36 out of 5494 genes, 0.7%	115 out of 16069 genes, 0.7%	1
1449	ribosome binding	10 out of 5494 genes, 0.2%	34 out of 16069 genes, 0.2%	1
1450	fibroblast growth factor receptor binding	6 out of 5494 genes, 0.1%	21 out of 16069 genes, 0.1%	1
1451	GABA receptor activity	6 out of 5494 genes, 0.1%	21 out of 16069 genes, 0.1%	1
1452	steroid dehydrogenase activity, acting on the CH-OH group of donors, NAD or NADP as acceptor	6 out of 5494 genes, 0.1%	21 out of 16069 genes, 0.1%	1
1453	peptidase regulator activity	71 out of 5494 genes, 1.3%	222 out of 16069 genes, 1.4%	1
1454	methyltransferase activity	70 out of 5494 genes, 1.3%	219 out of 16069 genes, 1.4%	1
1455	transferase activity, transferring acyl groups other than amino-acyl groups	66 out of 5494 genes, 1.2%	207 out of 16069 genes, 1.3%	1
1456	2-acylglycerol O-acyltransferase activity	3 out of 5494 genes, 0.1%	11 out of 16069 genes, 0.1%	1
1457	guanylate cyclase activity	3 out of 5494 genes, 0.1%	11 out of 16069 genes, 0.1%	1
1458	death receptor activity	3 out of 5494 genes, 0.1%	11 out of 16069 genes, 0.1%	1
1459	interleukin-6 receptor binding	3 out of 5494 genes, 0.1%	11 out of 16069 genes, 0.1%	1
1460	vitamin D binding	3 out of 5494 genes, 0.1%	11 out of 16069 genes, 0.1%	1
1461	lamin binding	3 out of 5494 genes, 0.1%	11 out of 16069 genes, 0.1%	1
1462	alcohol dehydrogenase (NADP+) activity	3 out of 5494 genes, 0.1%	11 out of 16069 genes, 0.1%	1
1463	protein phosphatase type 1 regulator activity	3 out of 5494 genes, 0.1%	11 out of 16069 genes, 0.1%	1
1464	intramolecular oxidoreductase activity, interconverting aldoses and ketoses	3 out of 5494 genes, 0.1%	11 out of 16069 genes, 0.1%	1
1465	phosphatidylinositol-3-phosphate binding	3 out of 5494 genes, 0.1%	11 out of 16069 genes, 0.1%	1
1466	peroxisome proliferator activated receptor binding	3 out of 5494 genes, 0.1%	11 out of 16069 genes, 0.1%	1
1467	RNA polymerase binding	3 out of 5494 genes, 0.1%	11 out of 16069 genes, 0.1%	1
1468	I-SMAD binding	3 out of 5494 genes, 0.1%	11 out of 16069 genes, 0.1%	1
1469	transmembrane receptor protein serine/threonine kinase binding	3 out of 5494 genes, 0.1%	11 out of 16069 genes, 0.1%	1
1470	gap junction channel activity	5 out of 5494 genes, 0.1%	18 out of 16069 genes, 0.1%	1
1471	oxygen transporter activity	5 out of 5494 genes, 0.1%	18 out of 16069 genes, 0.1%	1
1472	monosaccharide transmembrane transporter activity	5 out of 5494 genes, 0.1%	18 out of 16069 genes, 0.1%	1
1473	CoA hydrolase activity	5 out of 5494 genes, 0.1%	18 out of 16069 genes, 0.1%	1
1474	intramolecular transferase activity, phosphotransferases	5 out of 5494 genes, 0.1%	18 out of 16069 genes, 0.1%	1
1475	LRR domain binding	5 out of 5494 genes, 0.1%	18 out of 16069 genes, 0.1%	1
1476	peroxidase activity	12 out of 5494 genes, 0.2%	41 out of 16069 genes, 0.3%	1
1477	oxidoreductase activity, acting on peroxide as acceptor	12 out of 5494 genes, 0.2%	41 out of 16069 genes, 0.3%	1
1478	transmembrane transporter activity	351 out of 5494 genes, 6.4%	1062 out of 16069 genes, 6.6%	1
1479	substrate-specific transporter activity	369 out of 5494 genes, 6.7%	1116 out of 16069 genes, 6.9%	1
1480	steroid dehydrogenase activity	7 out of 5494 genes, 0.1%	25 out of 16069 genes, 0.2%	1
1481	RNA helicase activity	10 out of 5494 genes, 0.2%	35 out of 16069 genes, 0.2%	1
1482	S-adenosylmethionine-dependent methyltransferase activity	36 out of 5494 genes, 0.7%	117 out of 16069 genes, 0.7%	1
1483	interleukin-1 receptor binding	4 out of 5494 genes, 0.1%	15 out of 16069 genes, 0.1%	1
1484	glucose transmembrane transporter activity	4 out of 5494 genes, 0.1%	15 out of 16069 genes, 0.1%	1
1485	glycine binding	4 out of 5494 genes, 0.1%	15 out of 16069 genes, 0.1%	1
1486	oxidoreductase activity, acting on a sulfur group of donors, disulfide as acceptor	4 out of 5494 genes, 0.1%	15 out of 16069 genes, 0.1%	1
1487	GMP binding	4 out of 5494 genes, 0.1%	15 out of 16069 genes, 0.1%	1
1488	histone demethylase activity	4 out of 5494 genes, 0.1%	15 out of 16069 genes, 0.1%	1
1489	histone methyltransferase activity	19 out of 5494 genes, 0.3%	64 out of 16069 genes, 0.4%	1
1490	steroid binding	25 out of 5494 genes, 0.5%	83 out of 16069 genes, 0.5%	1
1491	protein methyltransferase activity	25 out of 5494 genes, 0.5%	83 out of 16069 genes, 0.5%	1
1492	cation transmembrane transporter activity	202 out of 5494 genes, 3.7%	620 out of 16069 genes, 3.9%	1
1493	ubiquitin thiolesterase activity	18 out of 5494 genes, 0.3%	61 out of 16069 genes, 0.4%	1
1494	transferase activity, transferring one-carbon groups	71 out of 5494 genes, 1.3%	225 out of 16069 genes, 1.4%	1
1495	G-protein coupled adenosine receptor activity	2 out of 5494 genes, 0.0%	8 out of 16069 genes, 0.0%	1
1496	complement binding	2 out of 5494 genes, 0.0%	8 out of 16069 genes, 0.0%	1
1497	satellite DNA binding	2 out of 5494 genes, 0.0%	8 out of 16069 genes, 0.0%	1
1498	aldehyde dehydrogenase [NAD(P)+] activity	2 out of 5494 genes, 0.0%	8 out of 16069 genes, 0.0%	1
1499	alpha-mannosidase activity	2 out of 5494 genes, 0.0%	8 out of 16069 genes, 0.0%	1
1500	rRNA methyltransferase activity	2 out of 5494 genes, 0.0%	8 out of 16069 genes, 0.0%	1
1501	L-serine transmembrane transporter activity	2 out of 5494 genes, 0.0%	8 out of 16069 genes, 0.0%	1
1502	diphosphotransferase activity	2 out of 5494 genes, 0.0%	8 out of 16069 genes, 0.0%	1
1503	serine transmembrane transporter activity	2 out of 5494 genes, 0.0%	8 out of 16069 genes, 0.0%	1
1504	phosphatidylinositol monophosphate phosphatase activity	2 out of 5494 genes, 0.0%	8 out of 16069 genes, 0.0%	1
1505	nuclear hormone receptor binding	40 out of 5494 genes, 0.7%	130 out of 16069 genes, 0.8%	1
1506	protein serine/threonine/tyrosine kinase activity	12 out of 5494 genes, 0.2%	42 out of 16069 genes, 0.3%	1
1507	repressing transcription factor binding	12 out of 5494 genes, 0.2%	42 out of 16069 genes, 0.3%	1
1508	ligase activity	164 out of 5494 genes, 3.0%	507 out of 16069 genes, 3.2%	1
1509	hormone receptor binding	47 out of 5494 genes, 0.9%	152 out of 16069 genes, 0.9%	1
1510	substrate-specific transmembrane transporter activity	314 out of 5494 genes, 5.7%	956 out of 16069 genes, 5.9%	1
1511	NADP binding	16 out of 5494 genes, 0.3%	55 out of 16069 genes, 0.3%	1
1512	cadherin binding	8 out of 5494 genes, 0.1%	29 out of 16069 genes, 0.2%	1
1513	R-SMAD binding	5 out of 5494 genes, 0.1%	19 out of 16069 genes, 0.1%	1
1514	cyclin-dependent protein kinase inhibitor activity	3 out of 5494 genes, 0.1%	12 out of 16069 genes, 0.1%	1
1515	selenium binding	3 out of 5494 genes, 0.1%	12 out of 16069 genes, 0.1%	1
1516	UDP-galactose:beta-N-acetylglucosamine beta-1,3-galactosyltransferase activity	3 out of 5494 genes, 0.1%	12 out of 16069 genes, 0.1%	1
1517	dipeptidase activity	3 out of 5494 genes, 0.1%	12 out of 16069 genes, 0.1%	1
1518	mitogen-activated protein kinase kinase binding	3 out of 5494 genes, 0.1%	12 out of 16069 genes, 0.1%	1
1519	receptor serine/threonine kinase binding	3 out of 5494 genes, 0.1%	12 out of 16069 genes, 0.1%	1
1520	monocarboxylic acid transmembrane transporter activity	7 out of 5494 genes, 0.1%	26 out of 16069 genes, 0.2%	1
1521	Rab GTPase activator activity	13 out of 5494 genes, 0.2%	46 out of 16069 genes, 0.3%	1
1522	oxidoreductase activity, acting on the CH-CH group of donors	16 out of 5494 genes, 0.3%	56 out of 16069 genes, 0.3%	1
1523	protein phosphatase binding	26 out of 5494 genes, 0.5%	88 out of 16069 genes, 0.5%	1
1524	amine transmembrane transporter activity	32 out of 5494 genes, 0.6%	107 out of 16069 genes, 0.7%	1
1525	protein phosphatase regulator activity	20 out of 5494 genes, 0.4%	69 out of 16069 genes, 0.4%	1
1526	carbonate dehydratase activity	4 out of 5494 genes, 0.1%	16 out of 16069 genes, 0.1%	1
1527	solute:hydrogen antiporter activity	4 out of 5494 genes, 0.1%	16 out of 16069 genes, 0.1%	1
1528	P-P-bond-hydrolysis-driven protein transmembrane transporter activity	4 out of 5494 genes, 0.1%	16 out of 16069 genes, 0.1%	1
1529	retinoid X receptor binding	4 out of 5494 genes, 0.1%	16 out of 16069 genes, 0.1%	1
1530	activin binding	4 out of 5494 genes, 0.1%	16 out of 16069 genes, 0.1%	1
1531	proline-rich region binding	4 out of 5494 genes, 0.1%	16 out of 16069 genes, 0.1%	1
1532	oxidoreductase activity	271 out of 5494 genes, 4.9%	832 out of 16069 genes, 5.2%	1
1533	hydrolase activity, acting on ester bonds	294 out of 5494 genes, 5.4%	901 out of 16069 genes, 5.6%	1
1534	NF-kappaB binding	8 out of 5494 genes, 0.1%	30 out of 16069 genes, 0.2%	1
1535	growth factor receptor binding	36 out of 5494 genes, 0.7%	120 out of 16069 genes, 0.7%	1
1536	N-methyltransferase activity	23 out of 5494 genes, 0.4%	79 out of 16069 genes, 0.5%	1
1537	acid-amino acid ligase activity	104 out of 5494 genes, 1.9%	330 out of 16069 genes, 2.1%	1
1538	mannose binding	5 out of 5494 genes, 0.1%	20 out of 16069 genes, 0.1%	1
1539	translation initiation factor binding	5 out of 5494 genes, 0.1%	20 out of 16069 genes, 0.1%	1
1540	bacterial cell surface binding	5 out of 5494 genes, 0.1%	20 out of 16069 genes, 0.1%	1
1541	RNA polymerase II repressing transcription factor binding	2 out of 5494 genes, 0.0%	9 out of 16069 genes, 0.1%	1
1542	intracellular cyclic nucleotide activated cation channel activity	2 out of 5494 genes, 0.0%	9 out of 16069 genes, 0.1%	1
1543	cAMP response element binding protein binding	2 out of 5494 genes, 0.0%	9 out of 16069 genes, 0.1%	1
1544	JUN kinase binding	2 out of 5494 genes, 0.0%	9 out of 16069 genes, 0.1%	1
1545	glycerophosphodiester phosphodiesterase activity	2 out of 5494 genes, 0.0%	9 out of 16069 genes, 0.1%	1
1546	sodium:hydrogen antiporter activity	2 out of 5494 genes, 0.0%	9 out of 16069 genes, 0.1%	1
1547	hydroxymethyl-, formyl- and related transferase activity	2 out of 5494 genes, 0.0%	9 out of 16069 genes, 0.1%	1
1548	ubiquitin conjugating enzyme binding	2 out of 5494 genes, 0.0%	9 out of 16069 genes, 0.1%	1
1549	dopamine binding	2 out of 5494 genes, 0.0%	9 out of 16069 genes, 0.1%	1
1550	cyclic nucleotide-gated ion channel activity	2 out of 5494 genes, 0.0%	9 out of 16069 genes, 0.1%	1
1551	small protein conjugating enzyme binding	2 out of 5494 genes, 0.0%	9 out of 16069 genes, 0.1%	1
1552	Gram-positive bacterial cell surface binding	2 out of 5494 genes, 0.0%	9 out of 16069 genes, 0.1%	1
1553	oxidoreductase activity, acting on NADH or NADPH	30 out of 5494 genes, 0.5%	102 out of 16069 genes, 0.6%	1
1554	miRNA binding	3 out of 5494 genes, 0.1%	13 out of 16069 genes, 0.1%	1
1555	receptor agonist activity	3 out of 5494 genes, 0.1%	13 out of 16069 genes, 0.1%	1
1556	beta-1,3-galactosyltransferase activity	3 out of 5494 genes, 0.1%	13 out of 16069 genes, 0.1%	1
1557	thiolester hydrolase activity	28 out of 5494 genes, 0.5%	96 out of 16069 genes, 0.6%	1
1558	ion transmembrane transporter activity	261 out of 5494 genes, 4.8%	807 out of 16069 genes, 5.0%	1
1559	protein transmembrane transporter activity	6 out of 5494 genes, 0.1%	24 out of 16069 genes, 0.1%	1
1560	macromolecule transmembrane transporter activity	6 out of 5494 genes, 0.1%	24 out of 16069 genes, 0.1%	1
1561	proton-transporting ATPase activity, rotational mechanism	6 out of 5494 genes, 0.1%	24 out of 16069 genes, 0.1%	1
1562	cholesterol binding	8 out of 5494 genes, 0.1%	31 out of 16069 genes, 0.2%	1
1563	serine-type endopeptidase activity	44 out of 5494 genes, 0.8%	147 out of 16069 genes, 0.9%	1
1564	glutathione peroxidase activity	4 out of 5494 genes, 0.1%	17 out of 16069 genes, 0.1%	1
1565	hexose transmembrane transporter activity	4 out of 5494 genes, 0.1%	17 out of 16069 genes, 0.1%	1
1566	quaternary ammonium group binding	4 out of 5494 genes, 0.1%	17 out of 16069 genes, 0.1%	1
1567	protein phosphatase 2A binding	4 out of 5494 genes, 0.1%	17 out of 16069 genes, 0.1%	1
1568	hormone activity	35 out of 5494 genes, 0.6%	119 out of 16069 genes, 0.7%	1
1569	sterol binding	10 out of 5494 genes, 0.2%	38 out of 16069 genes, 0.2%	1
1570	antiporter activity	18 out of 5494 genes, 0.3%	65 out of 16069 genes, 0.4%	1
1571	carboxylic acid transmembrane transporter activity	37 out of 5494 genes, 0.7%	126 out of 16069 genes, 0.8%	1
1572	MAP kinase kinase kinase activity	5 out of 5494 genes, 0.1%	21 out of 16069 genes, 0.1%	1
1573	calcium ion transmembrane transporter activity	5 out of 5494 genes, 0.1%	21 out of 16069 genes, 0.1%	1
1574	phosphatidylinositol phosphate phosphatase activity	5 out of 5494 genes, 0.1%	21 out of 16069 genes, 0.1%	1
1575	N-acyltransferase activity	30 out of 5494 genes, 0.5%	104 out of 16069 genes, 0.6%	1
1576	rRNA binding	24 out of 5494 genes, 0.4%	85 out of 16069 genes, 0.5%	1
1577	cysteine-type endopeptidase inhibitor activity	16 out of 5494 genes, 0.3%	59 out of 16069 genes, 0.4%	1
1578	thyroid hormone receptor activity	2 out of 5494 genes, 0.0%	10 out of 16069 genes, 0.1%	1
1579	monovalent cation:hydrogen antiporter activity	2 out of 5494 genes, 0.0%	10 out of 16069 genes, 0.1%	1
1580	translation activator activity	2 out of 5494 genes, 0.0%	10 out of 16069 genes, 0.1%	1
1581	glutathione disulfide oxidoreductase activity	2 out of 5494 genes, 0.0%	10 out of 16069 genes, 0.1%	1
1582	mannosyl-oligosaccharide mannosidase activity	2 out of 5494 genes, 0.0%	10 out of 16069 genes, 0.1%	1
1583	phospholipase activator activity	2 out of 5494 genes, 0.0%	10 out of 16069 genes, 0.1%	1
1584	arginine N-methyltransferase activity	2 out of 5494 genes, 0.0%	10 out of 16069 genes, 0.1%	1
1585	protein-arginine N-methyltransferase activity	2 out of 5494 genes, 0.0%	10 out of 16069 genes, 0.1%	1
1586	sulfurtransferase activity	2 out of 5494 genes, 0.0%	10 out of 16069 genes, 0.1%	1
1587	sodium:dicarboxylate symporter activity	2 out of 5494 genes, 0.0%	10 out of 16069 genes, 0.1%	1
1588	diacylglycerol binding	2 out of 5494 genes, 0.0%	10 out of 16069 genes, 0.1%	1
1589	histone acetyltransferase activity (H4-K5 specific)	2 out of 5494 genes, 0.0%	10 out of 16069 genes, 0.1%	1
1590	histone acetyltransferase activity (H4-K8 specific)	2 out of 5494 genes, 0.0%	10 out of 16069 genes, 0.1%	1
1591	histone acetyltransferase activity (H4-K16 specific)	2 out of 5494 genes, 0.0%	10 out of 16069 genes, 0.1%	1
1592	receptor antagonist activity	2 out of 5494 genes, 0.0%	10 out of 16069 genes, 0.1%	1
1593	CARD domain binding	2 out of 5494 genes, 0.0%	10 out of 16069 genes, 0.1%	1
1594	3',5'-cyclic-GMP phosphodiesterase activity	3 out of 5494 genes, 0.1%	14 out of 16069 genes, 0.1%	1
1595	translation initiation factor activity	22 out of 5494 genes, 0.4%	79 out of 16069 genes, 0.5%	1
1596	GABA-A receptor activity	4 out of 5494 genes, 0.1%	18 out of 16069 genes, 0.1%	1
1597	vitamin D receptor binding	4 out of 5494 genes, 0.1%	18 out of 16069 genes, 0.1%	1
1598	Hsp90 protein binding	4 out of 5494 genes, 0.1%	18 out of 16069 genes, 0.1%	1
1599	ATP-dependent RNA helicase activity	7 out of 5494 genes, 0.1%	29 out of 16069 genes, 0.2%	1
1600	ATPase binding	7 out of 5494 genes, 0.1%	29 out of 16069 genes, 0.2%	1
1601	histone acetyltransferase activity	16 out of 5494 genes, 0.3%	60 out of 16069 genes, 0.4%	1
1602	DNA binding, bending	16 out of 5494 genes, 0.3%	60 out of 16069 genes, 0.4%	1
1603	polyubiquitin binding	5 out of 5494 genes, 0.1%	22 out of 16069 genes, 0.1%	1
1604	Rab GTPase binding	13 out of 5494 genes, 0.2%	50 out of 16069 genes, 0.3%	1
1605	small conjugating protein ligase activity	92 out of 5494 genes, 1.7%	301 out of 16069 genes, 1.9%	1
1606	protein serine/threonine phosphatase activity	15 out of 5494 genes, 0.3%	57 out of 16069 genes, 0.4%	1
1607	neurotransmitter transporter activity	8 out of 5494 genes, 0.1%	33 out of 16069 genes, 0.2%	1
1608	wide pore channel activity	8 out of 5494 genes, 0.1%	33 out of 16069 genes, 0.2%	1
1609	thyroid hormone receptor binding	8 out of 5494 genes, 0.1%	33 out of 16069 genes, 0.2%	1
1610	divalent inorganic cation transmembrane transporter activity	10 out of 5494 genes, 0.2%	40 out of 16069 genes, 0.2%	1
1611	hydrolase activity, acting on glycosyl bonds	38 out of 5494 genes, 0.7%	132 out of 16069 genes, 0.8%	1
1612	aminoacyl-tRNA ligase activity	12 out of 5494 genes, 0.2%	47 out of 16069 genes, 0.3%	1
1613	ligase activity, forming carbon-oxygen bonds	12 out of 5494 genes, 0.2%	47 out of 16069 genes, 0.3%	1
1614	ligase activity, forming aminoacyl-tRNA and related compounds	12 out of 5494 genes, 0.2%	47 out of 16069 genes, 0.3%	1
1615	organic acid transmembrane transporter activity	37 out of 5494 genes, 0.7%	129 out of 16069 genes, 0.8%	1
1616	acetyltransferase activity	32 out of 5494 genes, 0.6%	113 out of 16069 genes, 0.7%	1
1617	ubiquitin-protein ligase activity	84 out of 5494 genes, 1.5%	277 out of 16069 genes, 1.7%	1
1618	RNA-dependent ATPase activity	7 out of 5494 genes, 0.1%	30 out of 16069 genes, 0.2%	1
1619	MAP kinase kinase activity	4 out of 5494 genes, 0.1%	19 out of 16069 genes, 0.1%	1
1620	cation:cation antiporter activity	4 out of 5494 genes, 0.1%	19 out of 16069 genes, 0.1%	1
1621	mitogen-activated protein kinase binding	4 out of 5494 genes, 0.1%	19 out of 16069 genes, 0.1%	1
1622	ribonucleoprotein complex binding	18 out of 5494 genes, 0.3%	68 out of 16069 genes, 0.4%	1
1623	phosphoglucomutase activity	2 out of 5494 genes, 0.0%	11 out of 16069 genes, 0.1%	1
1624	secondary active sulfate transmembrane transporter activity	2 out of 5494 genes, 0.0%	11 out of 16069 genes, 0.1%	1
1625	bile acid:sodium symporter activity	2 out of 5494 genes, 0.0%	11 out of 16069 genes, 0.1%	1
1626	peptide disulfide oxidoreductase activity	2 out of 5494 genes, 0.0%	11 out of 16069 genes, 0.1%	1
1627	receptor inhibitor activity	2 out of 5494 genes, 0.0%	11 out of 16069 genes, 0.1%	1
1628	phosphatidylcholine binding	2 out of 5494 genes, 0.0%	11 out of 16069 genes, 0.1%	1
1629	structural constituent of eye lens	5 out of 5494 genes, 0.1%	23 out of 16069 genes, 0.1%	1
1630	peptidase activity, acting on L-amino acid peptides	187 out of 5494 genes, 3.4%	596 out of 16069 genes, 3.7%	1
1631	peptide hormone binding	9 out of 5494 genes, 0.2%	38 out of 16069 genes, 0.2%	1
1632	cytokine activity	60 out of 5494 genes, 1.1%	205 out of 16069 genes, 1.3%	1
1633	monovalent inorganic cation transmembrane transporter activity	108 out of 5494 genes, 2.0%	356 out of 16069 genes, 2.2%	1
1634	active transmembrane transporter activity	126 out of 5494 genes, 2.3%	412 out of 16069 genes, 2.6%	1
1635	triglyceride lipase activity	4 out of 5494 genes, 0.1%	20 out of 16069 genes, 0.1%	1
1636	organic anion transmembrane transporter activity	4 out of 5494 genes, 0.1%	20 out of 16069 genes, 0.1%	1
1637	endonuclease activity, active with either ribo- or deoxyribonucleic acids and producing 3'-phosphomonoesters	4 out of 5494 genes, 0.1%	20 out of 16069 genes, 0.1%	1
1638	retinoic acid binding	3 out of 5494 genes, 0.1%	16 out of 16069 genes, 0.1%	1
1639	aldo-keto reductase (NADP) activity	3 out of 5494 genes, 0.1%	16 out of 16069 genes, 0.1%	1
1640	aminomethyltransferase activity	3 out of 5494 genes, 0.1%	16 out of 16069 genes, 0.1%	1
1641	dicarboxylic acid transmembrane transporter activity	3 out of 5494 genes, 0.1%	16 out of 16069 genes, 0.1%	1
1642	zinc ion transmembrane transporter activity	3 out of 5494 genes, 0.1%	16 out of 16069 genes, 0.1%	1
1643	O-methyltransferase activity	3 out of 5494 genes, 0.1%	16 out of 16069 genes, 0.1%	1
1644	RNA polymerase II carboxy-terminal domain kinase activity	3 out of 5494 genes, 0.1%	16 out of 16069 genes, 0.1%	1
1645	FMN binding	3 out of 5494 genes, 0.1%	16 out of 16069 genes, 0.1%	1
1646	mannosidase activity	3 out of 5494 genes, 0.1%	16 out of 16069 genes, 0.1%	1
1647	retinyl-palmitate esterase activity	3 out of 5494 genes, 0.1%	16 out of 16069 genes, 0.1%	1
1648	isoprenoid binding	8 out of 5494 genes, 0.1%	35 out of 16069 genes, 0.2%	1
1649	serine hydrolase activity	53 out of 5494 genes, 1.0%	184 out of 16069 genes, 1.1%	1
1650	phosphatase regulator activity	21 out of 5494 genes, 0.4%	80 out of 16069 genes, 0.5%	1
1651	solute:cation antiporter activity	5 out of 5494 genes, 0.1%	24 out of 16069 genes, 0.1%	1
1652	estradiol 17-beta-dehydrogenase activity	2 out of 5494 genes, 0.0%	12 out of 16069 genes, 0.1%	1
1653	calcium-dependent protein serine/threonine phosphatase activity	2 out of 5494 genes, 0.0%	12 out of 16069 genes, 0.1%	1
1654	peroxiredoxin activity	2 out of 5494 genes, 0.0%	12 out of 16069 genes, 0.1%	1
1655	lipase activator activity	2 out of 5494 genes, 0.0%	12 out of 16069 genes, 0.1%	1
1656	endopeptidase regulator activity	49 out of 5494 genes, 0.9%	172 out of 16069 genes, 1.1%	1
1657	retinoid binding	7 out of 5494 genes, 0.1%	32 out of 16069 genes, 0.2%	1
1658	anion:cation symporter activity	7 out of 5494 genes, 0.1%	32 out of 16069 genes, 0.2%	1
1659	peptidase activity	198 out of 5494 genes, 3.6%	637 out of 16069 genes, 4.0%	1
1660	anion:anion antiporter activity	4 out of 5494 genes, 0.1%	21 out of 16069 genes, 0.1%	1
1661	tumor necrosis factor receptor binding	5 out of 5494 genes, 0.1%	25 out of 16069 genes, 0.2%	1
1662	retinoic acid receptor binding	5 out of 5494 genes, 0.1%	25 out of 16069 genes, 0.2%	1
1663	hydrogen ion transmembrane transporter activity	34 out of 5494 genes, 0.6%	125 out of 16069 genes, 0.8%	1
1664	oxidoreductase activity, oxidizing metal ions	3 out of 5494 genes, 0.1%	17 out of 16069 genes, 0.1%	1
1665	carbon-sulfur lyase activity	3 out of 5494 genes, 0.1%	17 out of 16069 genes, 0.1%	1
1666	histone methyltransferase activity (H3-K4 specific)	3 out of 5494 genes, 0.1%	17 out of 16069 genes, 0.1%	1
1667	metal ion transmembrane transporter activity	87 out of 5494 genes, 1.6%	295 out of 16069 genes, 1.8%	1
1668	SNARE binding	12 out of 5494 genes, 0.2%	51 out of 16069 genes, 0.3%	1
1669	solute:solute antiporter activity	12 out of 5494 genes, 0.2%	51 out of 16069 genes, 0.3%	1
1670	structural constituent of ribosome	117 out of 5494 genes, 2.1%	389 out of 16069 genes, 2.4%	1
1671	oxidoreductase activity, acting on NADH or NADPH, quinone or similar compound as acceptor	16 out of 5494 genes, 0.3%	65 out of 16069 genes, 0.4%	1
1672	solute:cation symporter activity	26 out of 5494 genes, 0.5%	99 out of 16069 genes, 0.6%	1
1673	organic acid:sodium symporter activity	7 out of 5494 genes, 0.1%	33 out of 16069 genes, 0.2%	1
1674	serine-type peptidase activity	51 out of 5494 genes, 0.9%	181 out of 16069 genes, 1.1%	1
1675	endopeptidase inhibitor activity	46 out of 5494 genes, 0.8%	165 out of 16069 genes, 1.0%	1
1676	sodium:amino acid symporter activity	2 out of 5494 genes, 0.0%	13 out of 16069 genes, 0.1%	1
1677	monoamine transmembrane transporter activity	2 out of 5494 genes, 0.0%	13 out of 16069 genes, 0.1%	1
1678	glutamate binding	2 out of 5494 genes, 0.0%	13 out of 16069 genes, 0.1%	1
1679	oxidoreductase activity, acting on the CH-CH group of donors, oxygen as acceptor	2 out of 5494 genes, 0.0%	13 out of 16069 genes, 0.1%	1
1680	endoribonuclease activity, producing 3'-phosphomonoesters	2 out of 5494 genes, 0.0%	13 out of 16069 genes, 0.1%	1
1681	NADH dehydrogenase activity	13 out of 5494 genes, 0.2%	55 out of 16069 genes, 0.3%	1
1682	syntaxin binding	9 out of 5494 genes, 0.2%	41 out of 16069 genes, 0.3%	1
1683	N-acetyltransferase activity	22 out of 5494 genes, 0.4%	87 out of 16069 genes, 0.5%	1
1684	symporter activity	40 out of 5494 genes, 0.7%	147 out of 16069 genes, 0.9%	1
1685	oxidoreductase activity, acting on paired donors, with incorporation or reduction of molecular oxygen	51 out of 5494 genes, 0.9%	183 out of 16069 genes, 1.1%	1
1686	steroid hydroxylase activity	3 out of 5494 genes, 0.1%	18 out of 16069 genes, 0.1%	1
1687	hydrogen ion transporting ATP synthase activity, rotational mechanism	3 out of 5494 genes, 0.1%	18 out of 16069 genes, 0.1%	1
1688	NADH dehydrogenase (ubiquinone) activity	12 out of 5494 genes, 0.2%	53 out of 16069 genes, 0.3%	1
1689	NADH dehydrogenase (quinone) activity	12 out of 5494 genes, 0.2%	53 out of 16069 genes, 0.3%	1
1690	sulfate transmembrane transporter activity	2 out of 5494 genes, 0.0%	14 out of 16069 genes, 0.1%	1
1691	bile acid transmembrane transporter activity	2 out of 5494 genes, 0.0%	14 out of 16069 genes, 0.1%	1
1692	porin activity	2 out of 5494 genes, 0.0%	14 out of 16069 genes, 0.1%	1
1693	enzyme inhibitor activity	101 out of 5494 genes, 1.8%	344 out of 16069 genes, 2.1%	1
1694	peptidase inhibitor activity	50 out of 5494 genes, 0.9%	183 out of 16069 genes, 1.1%	1
1695	cytokine receptor binding	70 out of 5494 genes, 1.3%	248 out of 16069 genes, 1.5%	1
1696	inorganic cation transmembrane transporter activity	120 out of 5494 genes, 2.2%	407 out of 16069 genes, 2.5%	1
1697	nuclease activity	76 out of 5494 genes, 1.4%	268 out of 16069 genes, 1.7%	1
1698	beta-tubulin binding	5 out of 5494 genes, 0.1%	28 out of 16069 genes, 0.2%	1
1699	diacylglycerol kinase activity	2 out of 5494 genes, 0.0%	15 out of 16069 genes, 0.1%	1
1700	calcium-dependent cysteine-type endopeptidase activity	2 out of 5494 genes, 0.0%	15 out of 16069 genes, 0.1%	1
1701	protein phosphatase type 2A regulator activity	4 out of 5494 genes, 0.1%	24 out of 16069 genes, 0.1%	1
1702	aromatase activity	4 out of 5494 genes, 0.1%	24 out of 16069 genes, 0.1%	1
1703	hydrolase activity, hydrolyzing O-glycosyl compounds	25 out of 5494 genes, 0.5%	101 out of 16069 genes, 0.6%	1
1704	solute:sodium symporter activity	13 out of 5494 genes, 0.2%	59 out of 16069 genes, 0.4%	1
1705	inorganic anion transmembrane transporter activity	10 out of 5494 genes, 0.2%	48 out of 16069 genes, 0.3%	1
1706	anion transmembrane transporter activity	44 out of 5494 genes, 0.8%	166 out of 16069 genes, 1.0%	1
1707	endopeptidase activity	122 out of 5494 genes, 2.2%	417 out of 16069 genes, 2.6%	1
1708	translation factor activity, nucleic acid binding	37 out of 5494 genes, 0.7%	143 out of 16069 genes, 0.9%	1
1709	cation:amino acid symporter activity	2 out of 5494 genes, 0.0%	16 out of 16069 genes, 0.1%	1
1710	syntaxin-1 binding	2 out of 5494 genes, 0.0%	16 out of 16069 genes, 0.1%	1
1711	structure-specific DNA binding	109 out of 5494 genes, 2.0%	379 out of 16069 genes, 2.4%	1
1712	SH2 domain binding	12 out of 5494 genes, 0.2%	58 out of 16069 genes, 0.4%	1
1713	secondary active transmembrane transporter activity	58 out of 5494 genes, 1.1%	217 out of 16069 genes, 1.4%	1
1714	sodium ion transmembrane transporter activity	24 out of 5494 genes, 0.4%	102 out of 16069 genes, 0.6%	1
1715	serine-type endopeptidase inhibitor activity	22 out of 5494 genes, 0.4%	96 out of 16069 genes, 0.6%	1
1716	translation elongation factor activity	10 out of 5494 genes, 0.2%	54 out of 16069 genes, 0.3%	1
1717	oxidoreductase activity, acting on paired donors, with incorporation or reduction of molecular oxygen, NADH or NADPH as one donor, and incorporation of one atom of oxygen	7 out of 5494 genes, 0.1%	42 out of 16069 genes, 0.3%	1
1718	phospholipase A2 activity	5 out of 5494 genes, 0.1%	34 out of 16069 genes, 0.2%	1
1719	GDP binding	9 out of 5494 genes, 0.2%	51 out of 16069 genes, 0.3%	1
1720	transition metal ion transmembrane transporter activity	4 out of 5494 genes, 0.1%	30 out of 16069 genes, 0.2%	1
1721	oxidoreductase activity, acting on paired donors, with incorporation or reduction of molecular oxygen, reduced flavin or flavoprotein as one donor, and incorporation of one atom of oxygen	4 out of 5494 genes, 0.1%	32 out of 16069 genes, 0.2%	1
1722	ferric iron binding	3 out of 5494 genes, 0.1%	28 out of 16069 genes, 0.2%	1
1723	heme binding	36 out of 5494 genes, 0.7%	156 out of 16069 genes, 1.0%	1
1724	iron ion binding	71 out of 5494 genes, 1.3%	277 out of 16069 genes, 1.7%	1
1725	threonine-type endopeptidase activity	2 out of 5494 genes, 0.0%	24 out of 16069 genes, 0.1%	1
1726	threonine-type peptidase activity	2 out of 5494 genes, 0.0%	24 out of 16069 genes, 0.1%	1
1727	tetrapyrrole binding	37 out of 5494 genes, 0.7%	164 out of 16069 genes, 1.0%	1
1728	endonuclease activity	46 out of 5494 genes, 0.8%	199 out of 16069 genes, 1.2%	1
1729	G-protein coupled amine receptor activity	7 out of 5494 genes, 0.1%	54 out of 16069 genes, 0.3%	1
1730	monooxygenase activity	20 out of 5494 genes, 0.4%	112 out of 16069 genes, 0.7%	1
1731	aspartic-type endopeptidase activity	9 out of 5494 genes, 0.2%	68 out of 16069 genes, 0.4%	1
1732	aspartic-type peptidase activity	9 out of 5494 genes, 0.2%	68 out of 16069 genes, 0.4%	1
1733	receptor activity	545 out of 5494 genes, 9.9%	2291 out of 16069 genes, 14.3%	1
1734	signaling receptor activity	324 out of 5494 genes, 5.9%	1769 out of 16069 genes, 11.0%	1
1735	transmembrane signaling receptor activity	281 out of 5494 genes, 5.1%	1663 out of 16069 genes, 10.3%	1
1736	signal transducer activity	463 out of 5494 genes, 8.4%	2099 out of 16069 genes, 13.1%	1
1737	molecular transducer activity	463 out of 5494 genes, 8.4%	2099 out of 16069 genes, 13.1%	1
1738	transposase activity	2 out of 5494 genes, 0.0%	93 out of 16069 genes, 0.6%	1
1739	G-protein coupled receptor activity	126 out of 5494 genes, 2.3%	1215 out of 16069 genes, 7.6%	1

## Sheet: Biological process category
Table S6 Gene Ontology (GO) assignment of the bovine transcriptome for the biological process, molecular function and cellular component category.
C. Biological process category
		Terms from the Process Ontology with p-value as good or better than 1
Number	Gene Ontology term	Cluster frequency	Genome frequency of use	Corrected P-value
1	developmental process	1812 out of 5541 genes, 32.7%	4407 out of 15813 genes, 27.9%	1.88e-19
2	multicellular organismal development	1631 out of 5541 genes, 29.4%	3978 out of 15813 genes, 25.2%	6.09e-16
3	anatomical structure development	1586 out of 5541 genes, 28.6%	3863 out of 15813 genes, 24.4%	1.43e-15
4	system development	1397 out of 5541 genes, 25.2%	3373 out of 15813 genes, 21.3%	1.6e-14
5	M phase	270 out of 5541 genes, 4.9%	504 out of 15813 genes, 3.2%	2.79e-14
6	cell cycle phase	410 out of 5541 genes, 7.4%	833 out of 15813 genes, 5.3%	2.81e-14
7	mitotic cell cycle	357 out of 5541 genes, 6.4%	707 out of 15813 genes, 4.5%	3.22e-14
8	cell cycle	553 out of 5541 genes, 10.0%	1194 out of 15813 genes, 7.6%	3.02e-13
9	M phase of mitotic cell cycle	189 out of 5541 genes, 3.4%	329 out of 15813 genes, 2.1%	3.09e-13
10	cell cycle process	466 out of 5541 genes, 8.4%	983 out of 15813 genes, 6.2%	7.94e-13
11	nuclear division	182 out of 5541 genes, 3.3%	320 out of 15813 genes, 2.0%	4.59e-12
12	mitosis	182 out of 5541 genes, 3.3%	320 out of 15813 genes, 2.0%	4.59e-12
13	organelle fission	188 out of 5541 genes, 3.4%	334 out of 15813 genes, 2.1%	6.32e-12
14	cellular component organization	1622 out of 5541 genes, 29.3%	4036 out of 15813 genes, 25.5%	1.13e-11
15	biological adhesion	359 out of 5541 genes, 6.5%	739 out of 15813 genes, 4.7%	4.42e-11
16	cell adhesion	358 out of 5541 genes, 6.5%	738 out of 15813 genes, 4.7%	6.26e-11
17	regulation of developmental process	658 out of 5541 genes, 11.9%	1493 out of 15813 genes, 9.4%	1.43e-10
18	cellular component organization or biogenesis	1667 out of 5541 genes, 30.1%	4183 out of 15813 genes, 26.5%	1.52e-10
19	cellular component organization or biogenesis at cellular level	1421 out of 5541 genes, 25.6%	3526 out of 15813 genes, 22.3%	6.3e-10
20	cellular component organization at cellular level	1376 out of 5541 genes, 24.8%	3405 out of 15813 genes, 21.5%	6.98e-10
21	cell division	217 out of 5541 genes, 3.9%	419 out of 15813 genes, 2.6%	5.48e-09
22	anatomical structure morphogenesis	805 out of 5541 genes, 14.5%	1900 out of 15813 genes, 12.0%	6.78e-09
23	regulation of multicellular organismal development	509 out of 5541 genes, 9.2%	1147 out of 15813 genes, 7.3%	4.95e-08
24	organ development	982 out of 5541 genes, 17.7%	2389 out of 15813 genes, 15.1%	9.15e-08
25	cytoskeleton organization	321 out of 5541 genes, 5.8%	685 out of 15813 genes, 4.3%	3.27e-07
26	cellular component movement	403 out of 5541 genes, 7.3%	890 out of 15813 genes, 5.6%	3.71e-07
27	cellular developmental process	1054 out of 5541 genes, 19.0%	2599 out of 15813 genes, 16.4%	6.25e-07
28	microtubule-based process	188 out of 5541 genes, 3.4%	369 out of 15813 genes, 2.3%	1.12e-06
29	regulation of multicellular organismal process	771 out of 5541 genes, 13.9%	1852 out of 15813 genes, 11.7%	1.49e-06
30	mitotic prometaphase	64 out of 5541 genes, 1.2%	96 out of 15813 genes, 0.6%	1.67e-06
31	muscle system process	124 out of 5541 genes, 2.2%	224 out of 15813 genes, 1.4%	2.1e-06
32	skeletal system development	189 out of 5541 genes, 3.4%	374 out of 15813 genes, 2.4%	2.4e-06
33	nervous system development	775 out of 5541 genes, 14.0%	1871 out of 15813 genes, 11.8%	4.12e-06
34	cellular component morphogenesis	373 out of 5541 genes, 6.7%	828 out of 15813 genes, 5.2%	4.36e-06
35	muscle contraction	111 out of 5541 genes, 2.0%	197 out of 15813 genes, 1.2%	4.39e-06
36	cell differentiation	1010 out of 5541 genes, 18.2%	2509 out of 15813 genes, 15.9%	1.2e-05
37	anatomical structure formation involved in morphogenesis	315 out of 5541 genes, 5.7%	688 out of 15813 genes, 4.4%	1.22e-05
38	cell projection organization	357 out of 5541 genes, 6.4%	794 out of 15813 genes, 5.0%	1.35e-05
39	cell projection morphogenesis	284 out of 5541 genes, 5.1%	614 out of 15813 genes, 3.9%	2.27e-05
40	muscle structure development	196 out of 5541 genes, 3.5%	400 out of 15813 genes, 2.5%	2.91e-05
41	regulation of cell differentiation	456 out of 5541 genes, 8.2%	1052 out of 15813 genes, 6.7%	3.26e-05
42	cell morphogenesis	344 out of 5541 genes, 6.2%	767 out of 15813 genes, 4.9%	3.77e-05
43	microtubule cytoskeleton organization	135 out of 5541 genes, 2.4%	258 out of 15813 genes, 1.6%	4.93e-05
44	cell part morphogenesis	286 out of 5541 genes, 5.2%	624 out of 15813 genes, 3.9%	6.1e-05
45	DNA replication	115 out of 5541 genes, 2.1%	213 out of 15813 genes, 1.3%	6.37e-05
46	cardiovascular system development	309 out of 5541 genes, 5.6%	682 out of 15813 genes, 4.3%	6.63e-05
47	circulatory system development	309 out of 5541 genes, 5.6%	682 out of 15813 genes, 4.3%	6.63e-05
48	chromosome segregation	82 out of 5541 genes, 1.5%	142 out of 15813 genes, 0.9%	0.00016
49	centrosome organization	34 out of 5541 genes, 0.6%	45 out of 15813 genes, 0.3%	0.00021
50	interferon-gamma-mediated signaling pathway	32 out of 5541 genes, 0.6%	42 out of 15813 genes, 0.3%	0.00039
51	DNA-dependent DNA replication	56 out of 5541 genes, 1.0%	89 out of 15813 genes, 0.6%	0.00047
52	response to interferon-gamma	52 out of 5541 genes, 0.9%	81 out of 15813 genes, 0.5%	0.00053
53	locomotion	427 out of 5541 genes, 7.7%	997 out of 15813 genes, 6.3%	0.00057
54	regulation of cellular metabolic process	1792 out of 5541 genes, 32.3%	4707 out of 15813 genes, 29.8%	0.00079
55	regulation of anatomical structure morphogenesis	275 out of 5541 genes, 5.0%	611 out of 15813 genes, 3.9%	0.0009
56	cellular component assembly involved in morphogenesis	77 out of 5541 genes, 1.4%	136 out of 15813 genes, 0.9%	0.00133
57	cell development	540 out of 5541 genes, 9.7%	1301 out of 15813 genes, 8.2%	0.00171
58	cellular response to interferon-gamma	41 out of 5541 genes, 0.7%	61 out of 15813 genes, 0.4%	0.00197
59	neurogenesis	520 out of 5541 genes, 9.4%	1250 out of 15813 genes, 7.9%	0.00209
60	taxis	246 out of 5541 genes, 4.4%	543 out of 15813 genes, 3.4%	0.00217
61	ossification	92 out of 5541 genes, 1.7%	171 out of 15813 genes, 1.1%	0.00229
62	carbohydrate biosynthetic process	95 out of 5541 genes, 1.7%	178 out of 15813 genes, 1.1%	0.00243
63	myofibril assembly	32 out of 5541 genes, 0.6%	44 out of 15813 genes, 0.3%	0.00248
64	DNA-dependent DNA replication initiation	20 out of 5541 genes, 0.4%	23 out of 15813 genes, 0.1%	0.00263
65	response to organic substance	749 out of 5541 genes, 13.5%	1862 out of 15813 genes, 11.8%	0.00277
66	chemotaxis	245 out of 5541 genes, 4.4%	542 out of 15813 genes, 3.4%	0.00286
67	generation of neurons	488 out of 5541 genes, 8.8%	1169 out of 15813 genes, 7.4%	0.00305
68	positive regulation of biological process	1438 out of 5541 genes, 26.0%	3744 out of 15813 genes, 23.7%	0.00312
69	microtubule organizing center organization	35 out of 5541 genes, 0.6%	50 out of 15813 genes, 0.3%	0.00323
70	cell morphogenesis involved in differentiation	272 out of 5541 genes, 4.9%	611 out of 15813 genes, 3.9%	0.00334
71	spindle organization	58 out of 5541 genes, 1.0%	97 out of 15813 genes, 0.6%	0.00354
72	actomyosin structure organization	39 out of 5541 genes, 0.7%	58 out of 15813 genes, 0.4%	0.00377
73	heart development	188 out of 5541 genes, 3.4%	403 out of 15813 genes, 2.5%	0.00504
74	organ morphogenesis	347 out of 5541 genes, 6.3%	808 out of 15813 genes, 5.1%	0.00722
75	actin filament-based process	171 out of 5541 genes, 3.1%	364 out of 15813 genes, 2.3%	0.00917
76	skeletal system morphogenesis	94 out of 5541 genes, 1.7%	180 out of 15813 genes, 1.1%	0.01003
77	regulation of metabolic process	1976 out of 5541 genes, 35.7%	5261 out of 15813 genes, 33.3%	0.01047
78	immune system process	599 out of 5541 genes, 10.8%	1474 out of 15813 genes, 9.3%	0.0105
79	organelle organization	830 out of 5541 genes, 15.0%	2095 out of 15813 genes, 13.2%	0.01059
80	cilium morphogenesis	53 out of 5541 genes, 1.0%	89 out of 15813 genes, 0.6%	0.0129
81	regulation of biological quality	990 out of 5541 genes, 17.9%	2534 out of 15813 genes, 16.0%	0.01481
82	response to wounding	414 out of 5541 genes, 7.5%	988 out of 15813 genes, 6.2%	0.01514
83	muscle cell differentiation	118 out of 5541 genes, 2.1%	238 out of 15813 genes, 1.5%	0.01609
84	axonogenesis	219 out of 5541 genes, 4.0%	488 out of 15813 genes, 3.1%	0.02173
85	embryonic skeletal system development	61 out of 5541 genes, 1.1%	108 out of 15813 genes, 0.7%	0.02653
86	sister chromatid segregation	37 out of 5541 genes, 0.7%	57 out of 15813 genes, 0.4%	0.02666
87	cell-cell adhesion	153 out of 5541 genes, 2.8%	325 out of 15813 genes, 2.1%	0.02788
88	tissue development	471 out of 5541 genes, 8.5%	1144 out of 15813 genes, 7.2%	0.03031
89	connective tissue development	86 out of 5541 genes, 1.6%	165 out of 15813 genes, 1.0%	0.03041
90	regulation of primary metabolic process	1737 out of 5541 genes, 31.3%	4613 out of 15813 genes, 29.2%	0.03729
91	response to ionizing radiation	65 out of 5541 genes, 1.2%	118 out of 15813 genes, 0.7%	0.04105
92	cell migration	256 out of 5541 genes, 4.6%	586 out of 15813 genes, 3.7%	0.04207
93	chordate embryonic development	243 out of 5541 genes, 4.4%	553 out of 15813 genes, 3.5%	0.04337
94	response to stress	1132 out of 5541 genes, 20.4%	2938 out of 15813 genes, 18.6%	0.04497
95	positive regulation of developmental process	308 out of 5541 genes, 5.6%	721 out of 15813 genes, 4.6%	0.04957
96	mitotic sister chromatid segregation	35 out of 5541 genes, 0.6%	54 out of 15813 genes, 0.3%	0.05098
97	muscle tissue development	126 out of 5541 genes, 2.3%	262 out of 15813 genes, 1.7%	0.05289
98	regulation of cellular biosynthetic process	1314 out of 5541 genes, 23.7%	3443 out of 15813 genes, 21.8%	0.05497
99	hemopoiesis	183 out of 5541 genes, 3.3%	403 out of 15813 genes, 2.5%	0.05747
100	embryo development ending in birth or egg hatching	245 out of 5541 genes, 4.4%	560 out of 15813 genes, 3.5%	0.05833
101	innate immune response	141 out of 5541 genes, 2.5%	299 out of 15813 genes, 1.9%	0.05844
102	wound healing	268 out of 5541 genes, 4.8%	619 out of 15813 genes, 3.9%	0.05881
103	regulation of muscle system process	65 out of 5541 genes, 1.2%	119 out of 15813 genes, 0.8%	0.05971
104	regulation of system process	230 out of 5541 genes, 4.2%	522 out of 15813 genes, 3.3%	0.06071
105	regulation of biosynthetic process	1326 out of 5541 genes, 23.9%	3478 out of 15813 genes, 22.0%	0.06177
106	regulation of gene expression	1291 out of 5541 genes, 23.3%	3383 out of 15813 genes, 21.4%	0.0696
107	muscle organ development	132 out of 5541 genes, 2.4%	278 out of 15813 genes, 1.8%	0.07302
108	growth	158 out of 5541 genes, 2.9%	342 out of 15813 genes, 2.2%	0.07342
109	neuron projection development	258 out of 5541 genes, 4.7%	595 out of 15813 genes, 3.8%	0.07542
110	regulation of macromolecule metabolic process	1650 out of 5541 genes, 29.8%	4382 out of 15813 genes, 27.7%	0.07585
111	neuron projection morphogenesis	231 out of 5541 genes, 4.2%	526 out of 15813 genes, 3.3%	0.07648
112	actin cytoskeleton organization	149 out of 5541 genes, 2.7%	320 out of 15813 genes, 2.0%	0.07738
113	microtubule-based movement	76 out of 5541 genes, 1.4%	145 out of 15813 genes, 0.9%	0.08191
114	actin filament-based movement	37 out of 5541 genes, 0.7%	59 out of 15813 genes, 0.4%	0.08685
115	interphase of mitotic cell cycle	178 out of 5541 genes, 3.2%	393 out of 15813 genes, 2.5%	0.09132
116	cartilage development	71 out of 5541 genes, 1.3%	134 out of 15813 genes, 0.8%	0.09649
117	leukocyte migration	94 out of 5541 genes, 1.7%	188 out of 15813 genes, 1.2%	0.10613
118	embryo development	395 out of 5541 genes, 7.1%	955 out of 15813 genes, 6.0%	0.11199
119	cytokine-mediated signaling pathway	120 out of 5541 genes, 2.2%	251 out of 15813 genes, 1.6%	0.12117
120	cilium assembly	40 out of 5541 genes, 0.7%	66 out of 15813 genes, 0.4%	0.12777
121	positive regulation of cellular process	1307 out of 5541 genes, 23.6%	3437 out of 15813 genes, 21.7%	0.12943
122	protein complex assembly	272 out of 5541 genes, 4.9%	635 out of 15813 genes, 4.0%	0.13236
123	protein N-linked glycosylation	56 out of 5541 genes, 1.0%	101 out of 15813 genes, 0.6%	0.13626
124	cell motility	275 out of 5541 genes, 5.0%	643 out of 15813 genes, 4.1%	0.13687
125	localization of cell	275 out of 5541 genes, 5.0%	643 out of 15813 genes, 4.1%	0.13687
126	regulation of RNA metabolic process	1142 out of 5541 genes, 20.6%	2983 out of 15813 genes, 18.9%	0.14762
127	response to cytokine stimulus	197 out of 5541 genes, 3.6%	444 out of 15813 genes, 2.8%	0.15673
128	positive regulation of cell differentiation	233 out of 5541 genes, 4.2%	536 out of 15813 genes, 3.4%	0.16205
129	immune system development	209 out of 5541 genes, 3.8%	475 out of 15813 genes, 3.0%	0.17035
130	collagen fibril organization	25 out of 5541 genes, 0.5%	36 out of 15813 genes, 0.2%	0.17753
131	regulation of cellular macromolecule biosynthetic process	1214 out of 5541 genes, 21.9%	3185 out of 15813 genes, 20.1%	0.1815
132	striated muscle contraction	32 out of 5541 genes, 0.6%	50 out of 15813 genes, 0.3%	0.18265
133	regulation of macromolecule biosynthetic process	1237 out of 5541 genes, 22.3%	3249 out of 15813 genes, 20.5%	0.18603
134	G2/M transition of mitotic cell cycle	77 out of 5541 genes, 1.4%	150 out of 15813 genes, 0.9%	0.18861
135	actin-myosin filament sliding	28 out of 5541 genes, 0.5%	42 out of 15813 genes, 0.3%	0.1913
136	response to abiotic stimulus	282 out of 5541 genes, 5.1%	664 out of 15813 genes, 4.2%	0.20117
137	response to external stimulus	479 out of 5541 genes, 8.6%	1184 out of 15813 genes, 7.5%	0.21474
138	regulation of cytoskeleton organization	136 out of 5541 genes, 2.5%	293 out of 15813 genes, 1.9%	0.22035
139	vasculature development	185 out of 5541 genes, 3.3%	416 out of 15813 genes, 2.6%	0.23369
140	regulation of heart contraction	65 out of 5541 genes, 1.2%	123 out of 15813 genes, 0.8%	0.24269
141	regeneration	71 out of 5541 genes, 1.3%	137 out of 15813 genes, 0.9%	0.25396
142	protein complex biogenesis	272 out of 5541 genes, 4.9%	640 out of 15813 genes, 4.0%	0.26081
143	cardiac muscle tissue development	64 out of 5541 genes, 1.2%	121 out of 15813 genes, 0.8%	0.26781
144	cell morphogenesis involved in neuron differentiation	227 out of 5541 genes, 4.1%	524 out of 15813 genes, 3.3%	0.26823
145	regulation of RNA biosynthetic process	1113 out of 5541 genes, 20.1%	2913 out of 15813 genes, 18.4%	0.28256
146	regulation of nervous system development	212 out of 5541 genes, 3.8%	486 out of 15813 genes, 3.1%	0.28683
147	neuron development	302 out of 5541 genes, 5.5%	719 out of 15813 genes, 4.5%	0.29205
148	tube development	193 out of 5541 genes, 3.5%	438 out of 15813 genes, 2.8%	0.30883
149	glycoprotein biosynthetic process	110 out of 5541 genes, 2.0%	231 out of 15813 genes, 1.5%	0.32654
150	response to oxygen levels	123 out of 5541 genes, 2.2%	263 out of 15813 genes, 1.7%	0.33804
151	dolichol-linked oligosaccharide biosynthetic process	23 out of 5541 genes, 0.4%	33 out of 15813 genes, 0.2%	0.3423
152	actin-mediated cell contraction	29 out of 5541 genes, 0.5%	45 out of 15813 genes, 0.3%	0.35857
153	DNA strand elongation	28 out of 5541 genes, 0.5%	43 out of 15813 genes, 0.3%	0.36527
154	DNA strand elongation involved in DNA replication	27 out of 5541 genes, 0.5%	41 out of 15813 genes, 0.3%	0.36901
155	muscle filament sliding	27 out of 5541 genes, 0.5%	41 out of 15813 genes, 0.3%	0.36901
156	cellular response to cytokine stimulus	151 out of 5541 genes, 2.7%	333 out of 15813 genes, 2.1%	0.36984
157	regulation of phosphorylation	392 out of 5541 genes, 7.1%	958 out of 15813 genes, 6.1%	0.37098
158	cellular response to organic substance	453 out of 5541 genes, 8.2%	1121 out of 15813 genes, 7.1%	0.40074
159	interphase	180 out of 5541 genes, 3.2%	407 out of 15813 genes, 2.6%	0.42951
160	regulation of transcription, DNA-dependent	1101 out of 5541 genes, 19.9%	2888 out of 15813 genes, 18.3%	0.4725
161	positive regulation of kinase activity	206 out of 5541 genes, 3.7%	474 out of 15813 genes, 3.0%	0.47688
162	sarcomere organization	18 out of 5541 genes, 0.3%	24 out of 15813 genes, 0.2%	0.49831
163	DNA damage response, signal transduction by p53 class mediator resulting in transcription of p21 class mediator	11 out of 5541 genes, 0.2%	12 out of 15813 genes, 0.1%	0.5207
164	cardiac muscle fiber development	9 out of 5541 genes, 0.2%	9 out of 15813 genes, 0.1%	0.52146
165	aging	105 out of 5541 genes, 1.9%	221 out of 15813 genes, 1.4%	0.53578
166	regulation of phosphate metabolic process	426 out of 5541 genes, 7.7%	1052 out of 15813 genes, 6.7%	0.53799
167	regulation of phosphorus metabolic process	426 out of 5541 genes, 7.7%	1052 out of 15813 genes, 6.7%	0.53799
168	striated muscle tissue development	116 out of 5541 genes, 2.1%	248 out of 15813 genes, 1.6%	0.54072
169	cell cycle checkpoint	124 out of 5541 genes, 2.2%	268 out of 15813 genes, 1.7%	0.56939
170	oligosaccharide metabolic process	43 out of 5541 genes, 0.8%	76 out of 15813 genes, 0.5%	0.6415
171	immune response	284 out of 5541 genes, 5.1%	679 out of 15813 genes, 4.3%	0.6947
172	mitotic recombination	26 out of 5541 genes, 0.5%	40 out of 15813 genes, 0.3%	0.70369
173	peptidyl-asparagine modification	50 out of 5541 genes, 0.9%	92 out of 15813 genes, 0.6%	0.73643
174	regulation of cell development	228 out of 5541 genes, 4.1%	534 out of 15813 genes, 3.4%	0.7679
175	axon guidance	164 out of 5541 genes, 3.0%	370 out of 15813 genes, 2.3%	0.77525
176	glycoprotein metabolic process	131 out of 5541 genes, 2.4%	287 out of 15813 genes, 1.8%	0.7789
177	regulation of signaling	801 out of 5541 genes, 14.5%	2071 out of 15813 genes, 13.1%	0.78284
178	striated muscle cell development	53 out of 5541 genes, 1.0%	99 out of 15813 genes, 0.6%	0.78753
179	cellular carbohydrate biosynthetic process	59 out of 5541 genes, 1.1%	113 out of 15813 genes, 0.7%	0.84619
180	protein polymerization	33 out of 5541 genes, 0.6%	55 out of 15813 genes, 0.3%	0.88798
181	hemopoietic or lymphoid organ development	193 out of 5541 genes, 3.5%	445 out of 15813 genes, 2.8%	0.91003
182	regulation of cell morphogenesis	145 out of 5541 genes, 2.6%	323 out of 15813 genes, 2.0%	0.92016
183	negative chemotaxis	12 out of 5541 genes, 0.2%	14 out of 15813 genes, 0.1%	0.93371
184	regulation of ossification	80 out of 5541 genes, 1.4%	163 out of 15813 genes, 1.0%	0.97116
185	muscle organ morphogenesis	38 out of 5541 genes, 0.7%	66 out of 15813 genes, 0.4%	0.97554
186	neuron differentiation	353 out of 5541 genes, 6.4%	864 out of 15813 genes, 5.5%	0.99413
187	respiratory tube development	84 out of 5541 genes, 1.5%	173 out of 15813 genes, 1.1%	1
188	cellular component biogenesis	652 out of 5541 genes, 11.8%	1669 out of 15813 genes, 10.6%	1
189	antigen processing and presentation of peptide or polysaccharide antigen via MHC class II	17 out of 5541 genes, 0.3%	23 out of 15813 genes, 0.1%	1
190	regulation of kinase activity	289 out of 5541 genes, 5.2%	696 out of 15813 genes, 4.4%	1
191	polysaccharide biosynthetic process	36 out of 5541 genes, 0.6%	62 out of 15813 genes, 0.4%	1
192	regulation of protein phosphorylation	357 out of 5541 genes, 6.4%	876 out of 15813 genes, 5.5%	1
193	protein N-linked glycosylation via asparagine	49 out of 5541 genes, 0.9%	91 out of 15813 genes, 0.6%	1
194	regulation of cellular component organization	552 out of 5541 genes, 10.0%	1399 out of 15813 genes, 8.8%	1
195	regulation of nucleobase-containing compound metabolic process	1352 out of 5541 genes, 24.4%	3600 out of 15813 genes, 22.8%	1
196	centrosome cycle	18 out of 5541 genes, 0.3%	25 out of 15813 genes, 0.2%	1
197	embryonic organ development	155 out of 5541 genes, 2.8%	350 out of 15813 genes, 2.2%	1
198	respiratory system development	92 out of 5541 genes, 1.7%	193 out of 15813 genes, 1.2%	1
199	heart morphogenesis	87 out of 5541 genes, 1.6%	181 out of 15813 genes, 1.1%	1
200	muscle tissue morphogenesis	34 out of 5541 genes, 0.6%	58 out of 15813 genes, 0.4%	1
201	DNA replication checkpoint	10 out of 5541 genes, 0.2%	11 out of 15813 genes, 0.1%	1
202	regulation of protein autophosphorylation	21 out of 5541 genes, 0.4%	31 out of 15813 genes, 0.2%	1
203	type I interferon-mediated signaling pathway	23 out of 5541 genes, 0.4%	35 out of 15813 genes, 0.2%	1
204	cellular response to type I interferon	23 out of 5541 genes, 0.4%	35 out of 15813 genes, 0.2%	1
205	positive regulation of gene expression	461 out of 5541 genes, 8.3%	1156 out of 15813 genes, 7.3%	1
206	positive regulation of transferase activity	208 out of 5541 genes, 3.8%	487 out of 15813 genes, 3.1%	1
207	dendritic spine morphogenesis	8 out of 5541 genes, 0.1%	8 out of 15813 genes, 0.1%	1
208	regulation of immune system process	359 out of 5541 genes, 6.5%	884 out of 15813 genes, 5.6%	1
209	regulation of muscle contraction	53 out of 5541 genes, 1.0%	101 out of 15813 genes, 0.6%	1
210	response to hypoxia	113 out of 5541 genes, 2.0%	246 out of 15813 genes, 1.6%	1
211	developmental growth	97 out of 5541 genes, 1.8%	207 out of 15813 genes, 1.3%	1
212	embryonic skeletal system morphogenesis	44 out of 5541 genes, 0.8%	81 out of 15813 genes, 0.5%	1
213	oligosaccharide biosynthetic process	29 out of 5541 genes, 0.5%	48 out of 15813 genes, 0.3%	1
214	spindle assembly	29 out of 5541 genes, 0.5%	48 out of 15813 genes, 0.3%	1
215	recombinational repair	35 out of 5541 genes, 0.6%	61 out of 15813 genes, 0.4%	1
216	meiotic cell cycle	77 out of 5541 genes, 1.4%	159 out of 15813 genes, 1.0%	1
217	negative regulation of G2/M transition of mitotic cell cycle	11 out of 5541 genes, 0.2%	13 out of 15813 genes, 0.1%	1
218	DNA damage response, signal transduction resulting in transcription	11 out of 5541 genes, 0.2%	13 out of 15813 genes, 0.1%	1
219	cartilage condensation	16 out of 5541 genes, 0.3%	22 out of 15813 genes, 0.1%	1
220	multicellular organismal movement	16 out of 5541 genes, 0.3%	22 out of 15813 genes, 0.1%	1
221	musculoskeletal movement	16 out of 5541 genes, 0.3%	22 out of 15813 genes, 0.1%	1
222	lung development	81 out of 5541 genes, 1.5%	169 out of 15813 genes, 1.1%	1
223	tissue morphogenesis	197 out of 5541 genes, 3.6%	462 out of 15813 genes, 2.9%	1
224	embryonic organ morphogenesis	105 out of 5541 genes, 1.9%	228 out of 15813 genes, 1.4%	1
225	response to steroid hormone stimulus	178 out of 5541 genes, 3.2%	413 out of 15813 genes, 2.6%	1
226	immune effector process	107 out of 5541 genes, 1.9%	233 out of 15813 genes, 1.5%	1
227	leukocyte differentiation	109 out of 5541 genes, 2.0%	238 out of 15813 genes, 1.5%	1
228	cell projection assembly	71 out of 5541 genes, 1.3%	145 out of 15813 genes, 0.9%	1
229	regulation of DNA damage response, signal transduction by p53 class mediator	17 out of 5541 genes, 0.3%	24 out of 15813 genes, 0.2%	1
230	cellular component assembly	582 out of 5541 genes, 10.5%	1490 out of 15813 genes, 9.4%	1
231	response to type I interferon	23 out of 5541 genes, 0.4%	36 out of 15813 genes, 0.2%	1
232	homophilic cell adhesion	57 out of 5541 genes, 1.0%	112 out of 15813 genes, 0.7%	1
233	angiogenesis	106 out of 5541 genes, 1.9%	231 out of 15813 genes, 1.5%	1
234	protein folding	116 out of 5541 genes, 2.1%	256 out of 15813 genes, 1.6%	1
235	positive regulation of leukocyte activation	112 out of 5541 genes, 2.0%	246 out of 15813 genes, 1.6%	1
236	regulation of transferase activity	294 out of 5541 genes, 5.3%	717 out of 15813 genes, 4.5%	1
237	regulation of chromosome segregation	20 out of 5541 genes, 0.4%	30 out of 15813 genes, 0.2%	1
238	positive regulation of protein kinase activity	193 out of 5541 genes, 3.5%	453 out of 15813 genes, 2.9%	1
239	regulation of microtubule cytoskeleton organization	50 out of 5541 genes, 0.9%	96 out of 15813 genes, 0.6%	1
240	regulation of mitosis	53 out of 5541 genes, 1.0%	103 out of 15813 genes, 0.7%	1
241	regulation of nuclear division	53 out of 5541 genes, 1.0%	103 out of 15813 genes, 0.7%	1
242	G1/S transition of mitotic cell cycle	74 out of 5541 genes, 1.3%	153 out of 15813 genes, 1.0%	1
243	meiosis	74 out of 5541 genes, 1.3%	153 out of 15813 genes, 1.0%	1
244	M phase of meiotic cell cycle	74 out of 5541 genes, 1.3%	153 out of 15813 genes, 1.0%	1
245	positive regulation of organelle organization	94 out of 5541 genes, 1.7%	202 out of 15813 genes, 1.3%	1
246	palate development	39 out of 5541 genes, 0.7%	71 out of 15813 genes, 0.4%	1
247	positive regulation of immune system process	217 out of 5541 genes, 3.9%	516 out of 15813 genes, 3.3%	1
248	embryonic morphogenesis	215 out of 5541 genes, 3.9%	511 out of 15813 genes, 3.2%	1
249	double-strand break repair via homologous recombination	34 out of 5541 genes, 0.6%	60 out of 15813 genes, 0.4%	1
250	blood vessel development	165 out of 5541 genes, 3.0%	382 out of 15813 genes, 2.4%	1
251	cell activation	241 out of 5541 genes, 4.3%	580 out of 15813 genes, 3.7%	1
252	regulation of lipoprotein metabolic process	9 out of 5541 genes, 0.2%	10 out of 15813 genes, 0.1%	1
253	response to mechanical stimulus	72 out of 5541 genes, 1.3%	149 out of 15813 genes, 0.9%	1
254	striated muscle cell differentiation	83 out of 5541 genes, 1.5%	176 out of 15813 genes, 1.1%	1
255	positive regulation of cell activation	114 out of 5541 genes, 2.1%	253 out of 15813 genes, 1.6%	1
256	regulation of mitotic metaphase/anaphase transition	26 out of 5541 genes, 0.5%	43 out of 15813 genes, 0.3%	1
257	centrosome duplication	13 out of 5541 genes, 0.2%	17 out of 15813 genes, 0.1%	1
258	blood vessel morphogenesis	140 out of 5541 genes, 2.5%	319 out of 15813 genes, 2.0%	1
259	cellular response to chemical stimulus	581 out of 5541 genes, 10.5%	1494 out of 15813 genes, 9.4%	1
260	regulation of nitrogen compound metabolic process	1376 out of 5541 genes, 24.8%	3691 out of 15813 genes, 23.3%	1
261	regulation of mesoderm development	7 out of 5541 genes, 0.1%	7 out of 15813 genes, 0.0%	1
262	positive regulation of T cell activation	84 out of 5541 genes, 1.5%	179 out of 15813 genes, 1.1%	1
263	regulation of neurogenesis	186 out of 5541 genes, 3.4%	438 out of 15813 genes, 2.8%	1
264	regulation of microtubule-based process	57 out of 5541 genes, 1.0%	114 out of 15813 genes, 0.7%	1
265	positive regulation of lymphocyte activation	102 out of 5541 genes, 1.8%	224 out of 15813 genes, 1.4%	1
266	muscle cell development	62 out of 5541 genes, 1.1%	126 out of 15813 genes, 0.8%	1
267	regulation of actin filament-based process	89 out of 5541 genes, 1.6%	192 out of 15813 genes, 1.2%	1
268	cellular polysaccharide biosynthetic process	21 out of 5541 genes, 0.4%	33 out of 15813 genes, 0.2%	1
269	blood vessel remodeling	20 out of 5541 genes, 0.4%	31 out of 15813 genes, 0.2%	1
270	response to cold	18 out of 5541 genes, 0.3%	27 out of 15813 genes, 0.2%	1
271	cellular carbohydrate metabolic process	217 out of 5541 genes, 3.9%	521 out of 15813 genes, 3.3%	1
272	regulation of nucleotide catabolic process	141 out of 5541 genes, 2.5%	324 out of 15813 genes, 2.0%	1
273	regulation of purine nucleotide catabolic process	141 out of 5541 genes, 2.5%	324 out of 15813 genes, 2.0%	1
274	positive regulation of locomotion	117 out of 5541 genes, 2.1%	263 out of 15813 genes, 1.7%	1
275	meiosis I	46 out of 5541 genes, 0.8%	89 out of 15813 genes, 0.6%	1
276	regulation of cell proliferation	497 out of 5541 genes, 9.0%	1271 out of 15813 genes, 8.0%	1
277	regulation of protein kinase activity	269 out of 5541 genes, 4.9%	659 out of 15813 genes, 4.2%	1
278	adaptive immune response	54 out of 5541 genes, 1.0%	108 out of 15813 genes, 0.7%	1
279	Ras protein signal transduction	64 out of 5541 genes, 1.2%	132 out of 15813 genes, 0.8%	1
280	positive regulation of hydrolase activity	253 out of 5541 genes, 4.6%	617 out of 15813 genes, 3.9%	1
281	bone development	48 out of 5541 genes, 0.9%	94 out of 15813 genes, 0.6%	1
282	energy reserve metabolic process	68 out of 5541 genes, 1.2%	142 out of 15813 genes, 0.9%	1
283	cardiac muscle tissue morphogenesis	30 out of 5541 genes, 0.5%	53 out of 15813 genes, 0.3%	1
284	lymphocyte differentiation	83 out of 5541 genes, 1.5%	179 out of 15813 genes, 1.1%	1
285	extracellular matrix organization	72 out of 5541 genes, 1.3%	152 out of 15813 genes, 1.0%	1
286	extracellular structure organization	72 out of 5541 genes, 1.3%	152 out of 15813 genes, 1.0%	1
287	skeletal muscle contraction	11 out of 5541 genes, 0.2%	14 out of 15813 genes, 0.1%	1
288	regulation of mammary gland epithelial cell proliferation	11 out of 5541 genes, 0.2%	14 out of 15813 genes, 0.1%	1
289	cellular protein complex assembly	95 out of 5541 genes, 1.7%	209 out of 15813 genes, 1.3%	1
290	localization	1597 out of 5541 genes, 28.8%	4323 out of 15813 genes, 27.3%	1
291	cell-substrate adhesion	67 out of 5541 genes, 1.2%	140 out of 15813 genes, 0.9%	1
292	head development	29 out of 5541 genes, 0.5%	51 out of 15813 genes, 0.3%	1
293	positive regulation of cellular component organization	211 out of 5541 genes, 3.8%	508 out of 15813 genes, 3.2%	1
294	tissue remodeling	43 out of 5541 genes, 0.8%	83 out of 15813 genes, 0.5%	1
295	negative regulation of developmental process	231 out of 5541 genes, 4.2%	561 out of 15813 genes, 3.5%	1
296	regulation of striated muscle contraction	22 out of 5541 genes, 0.4%	36 out of 15813 genes, 0.2%	1
297	reciprocal meiotic recombination	22 out of 5541 genes, 0.4%	36 out of 15813 genes, 0.2%	1
298	regulation of G2/M transition of mitotic cell cycle	22 out of 5541 genes, 0.4%	36 out of 15813 genes, 0.2%	1
299	reciprocal DNA recombination	22 out of 5541 genes, 0.4%	36 out of 15813 genes, 0.2%	1
300	regulation of signal transduction	680 out of 5541 genes, 12.3%	1775 out of 15813 genes, 11.2%	1
301	positive regulation of protein autophosphorylation	12 out of 5541 genes, 0.2%	16 out of 15813 genes, 0.1%	1
302	telomere maintenance via recombination	21 out of 5541 genes, 0.4%	34 out of 15813 genes, 0.2%	1
303	positive regulation of cellular component movement	116 out of 5541 genes, 2.1%	263 out of 15813 genes, 1.7%	1
304	cardiac chamber morphogenesis	45 out of 5541 genes, 0.8%	88 out of 15813 genes, 0.6%	1
305	regulation of peptidyl-tyrosine phosphorylation	63 out of 5541 genes, 1.1%	131 out of 15813 genes, 0.8%	1
306	cellular response to ionizing radiation	20 out of 5541 genes, 0.4%	32 out of 15813 genes, 0.2%	1
307	stem cell differentiation	58 out of 5541 genes, 1.0%	119 out of 15813 genes, 0.8%	1
308	dendritic spine development	8 out of 5541 genes, 0.1%	9 out of 15813 genes, 0.1%	1
309	response to unfolded protein	65 out of 5541 genes, 1.2%	136 out of 15813 genes, 0.9%	1
310	nucleotide-sugar metabolic process	19 out of 5541 genes, 0.3%	30 out of 15813 genes, 0.2%	1
311	proteoglycan biosynthetic process	19 out of 5541 genes, 0.3%	30 out of 15813 genes, 0.2%	1
312	regulation of response to stimulus	905 out of 5541 genes, 16.3%	2398 out of 15813 genes, 15.2%	1
313	cardiac myofibril assembly	14 out of 5541 genes, 0.3%	20 out of 15813 genes, 0.1%	1
314	glucosamine metabolic process	17 out of 5541 genes, 0.3%	26 out of 15813 genes, 0.2%	1
315	N-acetylglucosamine metabolic process	17 out of 5541 genes, 0.3%	26 out of 15813 genes, 0.2%	1
316	positive regulation of fat cell differentiation	16 out of 5541 genes, 0.3%	24 out of 15813 genes, 0.2%	1
317	adaptive immune response based on somatic recombination of immune receptors built from immunoglobulin superfamily domains	49 out of 5541 genes, 0.9%	98 out of 15813 genes, 0.6%	1
318	response to hormone stimulus	337 out of 5541 genes, 6.1%	846 out of 15813 genes, 5.4%	1
319	organelle localization	83 out of 5541 genes, 1.5%	181 out of 15813 genes, 1.1%	1
320	cellular localization	737 out of 5541 genes, 13.3%	1936 out of 15813 genes, 12.2%	1
321	'de novo' protein folding	37 out of 5541 genes, 0.7%	70 out of 15813 genes, 0.4%	1
322	positive regulation of cell migration	110 out of 5541 genes, 2.0%	249 out of 15813 genes, 1.6%	1
323	leukocyte mediated immunity	61 out of 5541 genes, 1.1%	127 out of 15813 genes, 0.8%	1
324	response to drug	182 out of 5541 genes, 3.3%	435 out of 15813 genes, 2.8%	1
325	cellular polysaccharide metabolic process	33 out of 5541 genes, 0.6%	61 out of 15813 genes, 0.4%	1
326	regulation of neuron differentiation	155 out of 5541 genes, 2.8%	365 out of 15813 genes, 2.3%	1
327	positive regulation of phosphatidylinositol 3-kinase cascade	24 out of 5541 genes, 0.4%	41 out of 15813 genes, 0.3%	1
328	protein autophosphorylation	82 out of 5541 genes, 1.5%	179 out of 15813 genes, 1.1%	1
329	negative regulation of receptor biosynthetic process	6 out of 5541 genes, 0.1%	6 out of 15813 genes, 0.0%	1
330	tonic smooth muscle contraction	6 out of 5541 genes, 0.1%	6 out of 15813 genes, 0.0%	1
331	protein complex subunit organization	378 out of 5541 genes, 6.8%	958 out of 15813 genes, 6.1%	1
332	'de novo' posttranslational protein folding	32 out of 5541 genes, 0.6%	59 out of 15813 genes, 0.4%	1
333	positive regulation of protein phosphorylation	119 out of 5541 genes, 2.1%	273 out of 15813 genes, 1.7%	1
334	negative regulation of DNA recombination	9 out of 5541 genes, 0.2%	11 out of 15813 genes, 0.1%	1
335	regulation of establishment of planar polarity involved in neural tube closure	9 out of 5541 genes, 0.2%	11 out of 15813 genes, 0.1%	1
336	planar cell polarity pathway involved in neural tube closure	9 out of 5541 genes, 0.2%	11 out of 15813 genes, 0.1%	1
337	regulation of MAPK cascade	148 out of 5541 genes, 2.7%	348 out of 15813 genes, 2.2%	1
338	nucleoside phosphate metabolic process	308 out of 5541 genes, 5.6%	771 out of 15813 genes, 4.9%	1
339	nucleotide metabolic process	308 out of 5541 genes, 5.6%	771 out of 15813 genes, 4.9%	1
340	tissue regeneration	27 out of 5541 genes, 0.5%	48 out of 15813 genes, 0.3%	1
341	small GTPase mediated signal transduction	127 out of 5541 genes, 2.3%	294 out of 15813 genes, 1.9%	1
342	anatomical structure homeostasis	90 out of 5541 genes, 1.6%	200 out of 15813 genes, 1.3%	1
343	regulation of ERK1 and ERK2 cascade	56 out of 5541 genes, 1.0%	116 out of 15813 genes, 0.7%	1
344	negative regulation of DNA binding	21 out of 5541 genes, 0.4%	35 out of 15813 genes, 0.2%	1
345	carbohydrate metabolic process	277 out of 5541 genes, 5.0%	689 out of 15813 genes, 4.4%	1
346	regulation of molecular function	832 out of 5541 genes, 15.0%	2204 out of 15813 genes, 13.9%	1
347	positive regulation of nuclease activity	37 out of 5541 genes, 0.7%	71 out of 15813 genes, 0.4%	1
348	chondrocyte differentiation	26 out of 5541 genes, 0.5%	46 out of 15813 genes, 0.3%	1
349	G2/M transition DNA damage checkpoint	20 out of 5541 genes, 0.4%	33 out of 15813 genes, 0.2%	1
350	regulation of neuron projection development	104 out of 5541 genes, 1.9%	236 out of 15813 genes, 1.5%	1
351	leukocyte activation	151 out of 5541 genes, 2.7%	357 out of 15813 genes, 2.3%	1
352	negative regulation of macromolecule metabolic process	514 out of 5541 genes, 9.3%	1331 out of 15813 genes, 8.4%	1
353	positive regulation of cytoskeleton organization	50 out of 5541 genes, 0.9%	102 out of 15813 genes, 0.6%	1
354	positive regulation of cell proliferation	299 out of 5541 genes, 5.4%	749 out of 15813 genes, 4.7%	1
355	response to interleukin-4	10 out of 5541 genes, 0.2%	13 out of 15813 genes, 0.1%	1
356	response to radiation	142 out of 5541 genes, 2.6%	334 out of 15813 genes, 2.1%	1
357	positive regulation of molecular function	523 out of 5541 genes, 9.4%	1356 out of 15813 genes, 8.6%	1
358	negative regulation of biological process	1236 out of 5541 genes, 22.3%	3330 out of 15813 genes, 21.1%	1
359	regulation of localization	573 out of 5541 genes, 10.3%	1493 out of 15813 genes, 9.4%	1
360	regulation of actin cytoskeleton organization	84 out of 5541 genes, 1.5%	186 out of 15813 genes, 1.2%	1
361	regulation of small GTPase mediated signal transduction	163 out of 5541 genes, 2.9%	389 out of 15813 genes, 2.5%	1
362	regulation of homeostatic process	110 out of 5541 genes, 2.0%	252 out of 15813 genes, 1.6%	1
363	positive regulation of cell motility	110 out of 5541 genes, 2.0%	252 out of 15813 genes, 1.6%	1
364	regulation of body fluid levels	241 out of 5541 genes, 4.3%	595 out of 15813 genes, 3.8%	1
365	endochondral bone morphogenesis	24 out of 5541 genes, 0.4%	42 out of 15813 genes, 0.3%	1
366	sensory organ development	196 out of 5541 genes, 3.5%	476 out of 15813 genes, 3.0%	1
367	hemostasis	202 out of 5541 genes, 3.6%	492 out of 15813 genes, 3.1%	1
368	neuron projection regeneration	17 out of 5541 genes, 0.3%	27 out of 15813 genes, 0.2%	1
369	regulation of phosphatidylinositol 3-kinase cascade	28 out of 5541 genes, 0.5%	51 out of 15813 genes, 0.3%	1
370	regulation of cell cycle cytokinesis	11 out of 5541 genes, 0.2%	15 out of 15813 genes, 0.1%	1
371	positive regulation of cell cycle cytokinesis	11 out of 5541 genes, 0.2%	15 out of 15813 genes, 0.1%	1
372	negative regulation of response to DNA damage stimulus	11 out of 5541 genes, 0.2%	15 out of 15813 genes, 0.1%	1
373	lymphocyte mediated immunity	46 out of 5541 genes, 0.8%	93 out of 15813 genes, 0.6%	1
374	blood coagulation	200 out of 5541 genes, 3.6%	487 out of 15813 genes, 3.1%	1
375	coagulation	200 out of 5541 genes, 3.6%	487 out of 15813 genes, 3.1%	1
376	receptor clustering	16 out of 5541 genes, 0.3%	25 out of 15813 genes, 0.2%	1
377	DNA damage response, signal transduction resulting in induction of apoptosis	23 out of 5541 genes, 0.4%	40 out of 15813 genes, 0.3%	1
378	response to gamma radiation	23 out of 5541 genes, 0.4%	40 out of 15813 genes, 0.3%	1
379	Wnt receptor signaling pathway, planar cell polarity pathway	12 out of 5541 genes, 0.2%	17 out of 15813 genes, 0.1%	1
380	regulation of establishment of planar polarity	12 out of 5541 genes, 0.2%	17 out of 15813 genes, 0.1%	1
381	regulation of transcription involved in G1/S phase of mitotic cell cycle	15 out of 5541 genes, 0.3%	23 out of 15813 genes, 0.1%	1
382	response to X-ray	15 out of 5541 genes, 0.3%	23 out of 15813 genes, 0.1%	1
383	regulation of myeloid leukocyte differentiation	40 out of 5541 genes, 0.7%	79 out of 15813 genes, 0.5%	1
384	regulation of cell shape	55 out of 5541 genes, 1.0%	115 out of 15813 genes, 0.7%	1
385	protein glycosylation	88 out of 5541 genes, 1.6%	197 out of 15813 genes, 1.2%	1
386	macromolecule glycosylation	88 out of 5541 genes, 1.6%	197 out of 15813 genes, 1.2%	1
387	regulation of dendritic spine development	14 out of 5541 genes, 0.3%	21 out of 15813 genes, 0.1%	1
388	regulation of catalytic activity	682 out of 5541 genes, 12.3%	1796 out of 15813 genes, 11.4%	1
389	response to corticosteroid stimulus	80 out of 5541 genes, 1.4%	177 out of 15813 genes, 1.1%	1
390	regulation of catabolic process	232 out of 5541 genes, 4.2%	573 out of 15813 genes, 3.6%	1
391	regulation of cellular catabolic process	209 out of 5541 genes, 3.8%	512 out of 15813 genes, 3.2%	1
392	cytokinesis	39 out of 5541 genes, 0.7%	77 out of 15813 genes, 0.5%	1
393	positive regulation of osteoblast differentiation	26 out of 5541 genes, 0.5%	47 out of 15813 genes, 0.3%	1
394	regulation of immune response	196 out of 5541 genes, 3.5%	478 out of 15813 genes, 3.0%	1
395	regulation of protein modification process	423 out of 5541 genes, 7.6%	1088 out of 15813 genes, 6.9%	1
396	cell chemotaxis	49 out of 5541 genes, 0.9%	101 out of 15813 genes, 0.6%	1
397	muscle cell fate commitment	7 out of 5541 genes, 0.1%	8 out of 15813 genes, 0.1%	1
398	negative regulation of lipoprotein metabolic process	7 out of 5541 genes, 0.1%	8 out of 15813 genes, 0.1%	1
399	regulation of non-canonical Wnt receptor signaling pathway	7 out of 5541 genes, 0.1%	8 out of 15813 genes, 0.1%	1
400	regulation of Wnt receptor signaling pathway, planar cell polarity pathway	7 out of 5541 genes, 0.1%	8 out of 15813 genes, 0.1%	1
401	regulation of hydrolase activity	376 out of 5541 genes, 6.8%	961 out of 15813 genes, 6.1%	1
402	positive regulation of catalytic activity	440 out of 5541 genes, 7.9%	1135 out of 15813 genes, 7.2%	1
403	establishment of organelle localization	60 out of 5541 genes, 1.1%	128 out of 15813 genes, 0.8%	1
404	regulation of nuclease activity	41 out of 5541 genes, 0.7%	82 out of 15813 genes, 0.5%	1
405	activation of signaling protein activity involved in unfolded protein response	35 out of 5541 genes, 0.6%	68 out of 15813 genes, 0.4%	1
406	establishment of cell polarity	35 out of 5541 genes, 0.6%	68 out of 15813 genes, 0.4%	1
407	amino sugar metabolic process	20 out of 5541 genes, 0.4%	34 out of 15813 genes, 0.2%	1
408	negative regulation of mitotic metaphase/anaphase transition	20 out of 5541 genes, 0.4%	34 out of 15813 genes, 0.2%	1
409	glycosylation	89 out of 5541 genes, 1.6%	201 out of 15813 genes, 1.3%	1
410	establishment of localization in cell	643 out of 5541 genes, 11.6%	1693 out of 15813 genes, 10.7%	1
411	regulation of phosphatidylinositol 3-kinase activity	19 out of 5541 genes, 0.3%	32 out of 15813 genes, 0.2%	1
412	negative regulation of cell differentiation	182 out of 5541 genes, 3.3%	443 out of 15813 genes, 2.8%	1
413	establishment or maintenance of cell polarity	54 out of 5541 genes, 1.0%	114 out of 15813 genes, 0.7%	1
414	regulation of cellular localization	262 out of 5541 genes, 4.7%	656 out of 15813 genes, 4.1%	1
415	alcohol metabolic process	214 out of 5541 genes, 3.9%	528 out of 15813 genes, 3.3%	1
416	camera-type eye development	111 out of 5541 genes, 2.0%	258 out of 15813 genes, 1.6%	1
417	T cell differentiation	58 out of 5541 genes, 1.0%	124 out of 15813 genes, 0.8%	1
418	purine nucleotide catabolic process	209 out of 5541 genes, 3.8%	515 out of 15813 genes, 3.3%	1
419	telomere maintenance via semi-conservative replication	18 out of 5541 genes, 0.3%	30 out of 15813 genes, 0.2%	1
420	proteoglycan metabolic process	27 out of 5541 genes, 0.5%	50 out of 15813 genes, 0.3%	1
421	telomere maintenance via telomere lengthening	23 out of 5541 genes, 0.4%	41 out of 15813 genes, 0.3%	1
422	response to topologically incorrect protein	66 out of 5541 genes, 1.2%	144 out of 15813 genes, 0.9%	1
423	cardiac ventricle morphogenesis	30 out of 5541 genes, 0.5%	57 out of 15813 genes, 0.4%	1
424	epithelial structure maintenance	8 out of 5541 genes, 0.1%	10 out of 15813 genes, 0.1%	1
425	intronless viral mRNA export from host nucleus	8 out of 5541 genes, 0.1%	10 out of 15813 genes, 0.1%	1
426	dendritic spine organization	8 out of 5541 genes, 0.1%	10 out of 15813 genes, 0.1%	1
427	regulation of muscle adaptation	17 out of 5541 genes, 0.3%	28 out of 15813 genes, 0.2%	1
428	purine-containing compound metabolic process	273 out of 5541 genes, 4.9%	687 out of 15813 genes, 4.3%	1
429	cell activation involved in immune response	43 out of 5541 genes, 0.8%	88 out of 15813 genes, 0.6%	1
430	leukocyte activation involved in immune response	43 out of 5541 genes, 0.8%	88 out of 15813 genes, 0.6%	1
431	cytoskeleton-dependent intracellular transport	29 out of 5541 genes, 0.5%	55 out of 15813 genes, 0.3%	1
432	membranous septum morphogenesis	5 out of 5541 genes, 0.1%	5 out of 15813 genes, 0.0%	1
433	DNA replication, synthesis of RNA primer	5 out of 5541 genes, 0.1%	5 out of 15813 genes, 0.0%	1
434	L-serine biosynthetic process	5 out of 5541 genes, 0.1%	5 out of 15813 genes, 0.0%	1
435	artery smooth muscle contraction	5 out of 5541 genes, 0.1%	5 out of 15813 genes, 0.0%	1
436	osteoblast proliferation	5 out of 5541 genes, 0.1%	5 out of 15813 genes, 0.0%	1
437	skeletal muscle tissue growth	5 out of 5541 genes, 0.1%	5 out of 15813 genes, 0.0%	1
438	regulation of chemokine-mediated signaling pathway	5 out of 5541 genes, 0.1%	5 out of 15813 genes, 0.0%	1
439	regulation of tight junction assembly	5 out of 5541 genes, 0.1%	5 out of 15813 genes, 0.0%	1
440	regulation of cellular protein metabolic process	526 out of 5541 genes, 9.5%	1376 out of 15813 genes, 8.7%	1
441	pattern specification process	174 out of 5541 genes, 3.1%	424 out of 15813 genes, 2.7%	1
442	negative regulation of developmental growth	15 out of 5541 genes, 0.3%	24 out of 15813 genes, 0.2%	1
443	smoothened signaling pathway	25 out of 5541 genes, 0.5%	46 out of 15813 genes, 0.3%	1
444	betaine transport	9 out of 5541 genes, 0.2%	12 out of 15813 genes, 0.1%	1
445	carnitine transport	9 out of 5541 genes, 0.2%	12 out of 15813 genes, 0.1%	1
446	regulation of interferon-alpha production	9 out of 5541 genes, 0.2%	12 out of 15813 genes, 0.1%	1
447	nucleobase-containing small molecule metabolic process	325 out of 5541 genes, 5.9%	829 out of 15813 genes, 5.2%	1
448	regulation of cell communication	586 out of 5541 genes, 10.6%	1542 out of 15813 genes, 9.8%	1
449	endochondral ossification	14 out of 5541 genes, 0.3%	22 out of 15813 genes, 0.1%	1
450	replacement ossification	14 out of 5541 genes, 0.3%	22 out of 15813 genes, 0.1%	1
451	in utero embryonic development	141 out of 5541 genes, 2.5%	338 out of 15813 genes, 2.1%	1
452	regulation of muscle hypertrophy	13 out of 5541 genes, 0.2%	20 out of 15813 genes, 0.1%	1
453	positive regulation of multicellular organismal process	200 out of 5541 genes, 3.6%	494 out of 15813 genes, 3.1%	1
454	mitotic chromosome condensation	10 out of 5541 genes, 0.2%	14 out of 15813 genes, 0.1%	1
455	regulation of dendritic spine morphogenesis	10 out of 5541 genes, 0.2%	14 out of 15813 genes, 0.1%	1
456	acetyl-CoA metabolic process	24 out of 5541 genes, 0.4%	44 out of 15813 genes, 0.3%	1
457	response to activity	24 out of 5541 genes, 0.4%	44 out of 15813 genes, 0.3%	1
458	G2/M transition checkpoint	24 out of 5541 genes, 0.4%	44 out of 15813 genes, 0.3%	1
459	negative regulation of metabolic process	555 out of 5541 genes, 10.0%	1458 out of 15813 genes, 9.2%	1
460	regulation of organ morphogenesis	59 out of 5541 genes, 1.1%	128 out of 15813 genes, 0.8%	1
461	positive regulation of membrane potential	11 out of 5541 genes, 0.2%	16 out of 15813 genes, 0.1%	1
462	protein phosphorylation	272 out of 5541 genes, 4.9%	687 out of 15813 genes, 4.3%	1
463	peptidyl-amino acid modification	207 out of 5541 genes, 3.7%	513 out of 15813 genes, 3.2%	1
464	positive regulation of transcription, DNA-dependent	411 out of 5541 genes, 7.4%	1064 out of 15813 genes, 6.7%	1
465	cardiac cell differentiation	41 out of 5541 genes, 0.7%	84 out of 15813 genes, 0.5%	1
466	purine nucleotide metabolic process	254 out of 5541 genes, 4.6%	639 out of 15813 genes, 4.0%	1
467	cell proliferation	226 out of 5541 genes, 4.1%	564 out of 15813 genes, 3.6%	1
468	B cell differentiation	33 out of 5541 genes, 0.6%	65 out of 15813 genes, 0.4%	1
469	bone morphogenesis	33 out of 5541 genes, 0.6%	65 out of 15813 genes, 0.4%	1
470	cellular divalent inorganic cation homeostasis	103 out of 5541 genes, 1.9%	240 out of 15813 genes, 1.5%	1
471	central nervous system development	304 out of 5541 genes, 5.5%	774 out of 15813 genes, 4.9%	1
472	regulation of cell division	43 out of 5541 genes, 0.8%	89 out of 15813 genes, 0.6%	1
473	negative regulation of cellular metabolic process	513 out of 5541 genes, 9.3%	1344 out of 15813 genes, 8.5%	1
474	regulation of cell morphogenesis involved in differentiation	85 out of 5541 genes, 1.5%	194 out of 15813 genes, 1.2%	1
475	negative regulation of mitosis	23 out of 5541 genes, 0.4%	42 out of 15813 genes, 0.3%	1
476	negative regulation of nuclear division	23 out of 5541 genes, 0.4%	42 out of 15813 genes, 0.3%	1
477	regulation of GTP catabolic process	121 out of 5541 genes, 2.2%	287 out of 15813 genes, 1.8%	1
478	purine-containing compound catabolic process	210 out of 5541 genes, 3.8%	522 out of 15813 genes, 3.3%	1
479	integrin-mediated signaling pathway	40 out of 5541 genes, 0.7%	82 out of 15813 genes, 0.5%	1
480	divalent inorganic cation homeostasis	107 out of 5541 genes, 1.9%	251 out of 15813 genes, 1.6%	1
481	cardiac muscle cell differentiation	32 out of 5541 genes, 0.6%	63 out of 15813 genes, 0.4%	1
482	glycosaminoglycan biosynthetic process	18 out of 5541 genes, 0.3%	31 out of 15813 genes, 0.2%	1
483	regulation of nuclear mRNA splicing, via spliceosome	18 out of 5541 genes, 0.3%	31 out of 15813 genes, 0.2%	1
484	ventricular cardiac muscle tissue development	22 out of 5541 genes, 0.4%	40 out of 15813 genes, 0.3%	1
485	regulation of cellular component movement	189 out of 5541 genes, 3.4%	467 out of 15813 genes, 3.0%	1
486	negative regulation of nucleobase-containing compound metabolic process	392 out of 5541 genes, 7.1%	1015 out of 15813 genes, 6.4%	1
487	monosaccharide metabolic process	111 out of 5541 genes, 2.0%	262 out of 15813 genes, 1.7%	1
488	response to glucocorticoid stimulus	74 out of 5541 genes, 1.3%	167 out of 15813 genes, 1.1%	1
489	vesicle-mediated transport	344 out of 5541 genes, 6.2%	885 out of 15813 genes, 5.6%	1
490	nucleotide catabolic process	215 out of 5541 genes, 3.9%	537 out of 15813 genes, 3.4%	1
491	ribonucleoside triphosphate metabolic process	212 out of 5541 genes, 3.8%	529 out of 15813 genes, 3.3%	1
492	Wnt receptor signaling pathway	70 out of 5541 genes, 1.3%	157 out of 15813 genes, 1.0%	1
493	post-translational protein modification	79 out of 5541 genes, 1.4%	180 out of 15813 genes, 1.1%	1
494	epidermis morphogenesis	21 out of 5541 genes, 0.4%	38 out of 15813 genes, 0.2%	1
495	regulation of transport	431 out of 5541 genes, 7.8%	1123 out of 15813 genes, 7.1%	1
496	lymphocyte activation	120 out of 5541 genes, 2.2%	286 out of 15813 genes, 1.8%	1
497	purine nucleoside triphosphate metabolic process	214 out of 5541 genes, 3.9%	535 out of 15813 genes, 3.4%	1
498	cardiac muscle contraction	16 out of 5541 genes, 0.3%	27 out of 15813 genes, 0.2%	1
499	cytokine production	38 out of 5541 genes, 0.7%	78 out of 15813 genes, 0.5%	1
500	developmental growth involved in morphogenesis	38 out of 5541 genes, 0.7%	78 out of 15813 genes, 0.5%	1
501	nucleoside triphosphate metabolic process	218 out of 5541 genes, 3.9%	546 out of 15813 genes, 3.5%	1
502	cardiac chamber development	47 out of 5541 genes, 0.8%	100 out of 15813 genes, 0.6%	1
503	body morphogenesis	24 out of 5541 genes, 0.4%	45 out of 15813 genes, 0.3%	1
504	brain development	231 out of 5541 genes, 4.2%	581 out of 15813 genes, 3.7%	1
505	T cell activation	80 out of 5541 genes, 1.4%	183 out of 15813 genes, 1.2%	1
506	regulation of lymphocyte differentiation	49 out of 5541 genes, 0.9%	105 out of 15813 genes, 0.7%	1
507	negative regulation of cellular macromolecule biosynthetic process	375 out of 5541 genes, 6.8%	971 out of 15813 genes, 6.1%	1
508	mitotic metaphase	6 out of 5541 genes, 0.1%	7 out of 15813 genes, 0.0%	1
509	intramembranous ossification	6 out of 5541 genes, 0.1%	7 out of 15813 genes, 0.0%	1
510	DNA damage induced protein phosphorylation	6 out of 5541 genes, 0.1%	7 out of 15813 genes, 0.0%	1
511	corpus callosum development	6 out of 5541 genes, 0.1%	7 out of 15813 genes, 0.0%	1
512	skeletal muscle thin filament assembly	6 out of 5541 genes, 0.1%	7 out of 15813 genes, 0.0%	1
513	intra-S DNA damage checkpoint	6 out of 5541 genes, 0.1%	7 out of 15813 genes, 0.0%	1
514	direct ossification	6 out of 5541 genes, 0.1%	7 out of 15813 genes, 0.0%	1
515	spindle midzone assembly	6 out of 5541 genes, 0.1%	7 out of 15813 genes, 0.0%	1
516	histone H3-K9 methylation	6 out of 5541 genes, 0.1%	7 out of 15813 genes, 0.0%	1
517	cellular response to interleukin-4	6 out of 5541 genes, 0.1%	7 out of 15813 genes, 0.0%	1
518	protein K6-linked ubiquitination	6 out of 5541 genes, 0.1%	7 out of 15813 genes, 0.0%	1
519	positive regulation of phosphorylation	124 out of 5541 genes, 2.2%	297 out of 15813 genes, 1.9%	1
520	regulation of embryonic development	35 out of 5541 genes, 0.6%	71 out of 15813 genes, 0.4%	1
521	regulation of fibroblast proliferation	35 out of 5541 genes, 0.6%	71 out of 15813 genes, 0.4%	1
522	cerebellar cortex development	20 out of 5541 genes, 0.4%	36 out of 15813 genes, 0.2%	1
523	regulation of mitotic cell cycle	146 out of 5541 genes, 2.6%	355 out of 15813 genes, 2.2%	1
524	positive regulation of phosphatidylinositol 3-kinase activity	15 out of 5541 genes, 0.3%	25 out of 15813 genes, 0.2%	1
525	positive regulation of protein serine/threonine kinase activity	97 out of 5541 genes, 1.8%	227 out of 15813 genes, 1.4%	1
526	regulation of cell projection organization	117 out of 5541 genes, 2.1%	279 out of 15813 genes, 1.8%	1
527	regulation of neuron apoptotic process	81 out of 5541 genes, 1.5%	186 out of 15813 genes, 1.2%	1
528	immunoglobulin mediated immune response	32 out of 5541 genes, 0.6%	64 out of 15813 genes, 0.4%	1
529	negative regulation of DNA metabolic process	32 out of 5541 genes, 0.6%	64 out of 15813 genes, 0.4%	1
530	cellular response to oxygen levels	32 out of 5541 genes, 0.6%	64 out of 15813 genes, 0.4%	1
531	cellular response to radiation	32 out of 5541 genes, 0.6%	64 out of 15813 genes, 0.4%	1
532	negative regulation of biosynthetic process	424 out of 5541 genes, 7.7%	1106 out of 15813 genes, 7.0%	1
533	positive regulation of macromolecule biosynthetic process	471 out of 5541 genes, 8.5%	1235 out of 15813 genes, 7.8%	1
534	positive regulation of peptidyl-tyrosine phosphorylation	48 out of 5541 genes, 0.9%	103 out of 15813 genes, 0.7%	1
535	small molecule metabolic process	873 out of 5541 genes, 15.8%	2348 out of 15813 genes, 14.8%	1
536	appendage morphogenesis	62 out of 5541 genes, 1.1%	138 out of 15813 genes, 0.9%	1
537	limb morphogenesis	62 out of 5541 genes, 1.1%	138 out of 15813 genes, 0.9%	1
538	determination of left/right symmetry	39 out of 5541 genes, 0.7%	81 out of 15813 genes, 0.5%	1
539	epithelial cell morphogenesis	14 out of 5541 genes, 0.3%	23 out of 15813 genes, 0.1%	1
540	somatic recombination of immunoglobulin gene segments	14 out of 5541 genes, 0.3%	23 out of 15813 genes, 0.1%	1
541	axon regeneration	14 out of 5541 genes, 0.3%	23 out of 15813 genes, 0.1%	1
542	aminoglycan biosynthetic process	19 out of 5541 genes, 0.3%	34 out of 15813 genes, 0.2%	1
543	negative regulation of cellular process	1132 out of 5541 genes, 20.4%	3072 out of 15813 genes, 19.4%	1
544	regulation of GTPase activity	119 out of 5541 genes, 2.1%	285 out of 15813 genes, 1.8%	1
545	negative regulation of macromolecule biosynthetic process	387 out of 5541 genes, 7.0%	1006 out of 15813 genes, 6.4%	1
546	regulation of intracellular protein kinase cascade	234 out of 5541 genes, 4.2%	591 out of 15813 genes, 3.7%	1
547	eye development	125 out of 5541 genes, 2.3%	301 out of 15813 genes, 1.9%	1
548	cerebellum development	36 out of 5541 genes, 0.6%	74 out of 15813 genes, 0.5%	1
549	purine ribonucleoside triphosphate metabolic process	210 out of 5541 genes, 3.8%	527 out of 15813 genes, 3.3%	1
550	cell-matrix adhesion	49 out of 5541 genes, 0.9%	106 out of 15813 genes, 0.7%	1
551	symbiosis, encompassing mutualism through parasitism	49 out of 5541 genes, 0.9%	106 out of 15813 genes, 0.7%	1
552	positive regulation of leukocyte proliferation	51 out of 5541 genes, 0.9%	111 out of 15813 genes, 0.7%	1
553	natural killer cell differentiation	7 out of 5541 genes, 0.1%	9 out of 15813 genes, 0.1%	1
554	DNA unwinding involved in replication	7 out of 5541 genes, 0.1%	9 out of 15813 genes, 0.1%	1
555	L-serine metabolic process	7 out of 5541 genes, 0.1%	9 out of 15813 genes, 0.1%	1
556	skeletal myofibril assembly	7 out of 5541 genes, 0.1%	9 out of 15813 genes, 0.1%	1
557	tangential migration from the subventricular zone to the olfactory bulb	7 out of 5541 genes, 0.1%	9 out of 15813 genes, 0.1%	1
558	positive regulation of interferon-alpha production	7 out of 5541 genes, 0.1%	9 out of 15813 genes, 0.1%	1
559	positive regulation of dendritic spine development	7 out of 5541 genes, 0.1%	9 out of 15813 genes, 0.1%	1
560	regulation of developmental growth	53 out of 5541 genes, 1.0%	116 out of 15813 genes, 0.7%	1
561	base-excision repair	25 out of 5541 genes, 0.5%	48 out of 15813 genes, 0.3%	1
562	smooth muscle contraction	25 out of 5541 genes, 0.5%	48 out of 15813 genes, 0.3%	1
563	photoreceptor cell differentiation	25 out of 5541 genes, 0.5%	48 out of 15813 genes, 0.3%	1
564	regulation of intracellular transport	86 out of 5541 genes, 1.6%	200 out of 15813 genes, 1.3%	1
565	regulation of cardiac muscle hypertrophy	12 out of 5541 genes, 0.2%	19 out of 15813 genes, 0.1%	1
566	positive regulation of chemotaxis	40 out of 5541 genes, 0.7%	84 out of 15813 genes, 0.5%	1
567	purine nucleoside triphosphate catabolic process	190 out of 5541 genes, 3.4%	474 out of 15813 genes, 3.0%	1
568	regionalization	124 out of 5541 genes, 2.2%	299 out of 15813 genes, 1.9%	1
569	hexose metabolic process	91 out of 5541 genes, 1.6%	213 out of 15813 genes, 1.3%	1
570	regulation of leukocyte migration	42 out of 5541 genes, 0.8%	89 out of 15813 genes, 0.6%	1
571	regulation of adaptive immune response	42 out of 5541 genes, 0.8%	89 out of 15813 genes, 0.6%	1
572	regulation of cellular component biogenesis	141 out of 5541 genes, 2.5%	344 out of 15813 genes, 2.2%	1
573	negative regulation of nitrogen compound metabolic process	395 out of 5541 genes, 7.1%	1030 out of 15813 genes, 6.5%	1
574	regulation of alternative nuclear mRNA splicing, via spliceosome	11 out of 5541 genes, 0.2%	17 out of 15813 genes, 0.1%	1
575	axonal fasciculation	11 out of 5541 genes, 0.2%	17 out of 15813 genes, 0.1%	1
576	negative regulation of axon extension	11 out of 5541 genes, 0.2%	17 out of 15813 genes, 0.1%	1
577	positive regulation of cytokinesis	11 out of 5541 genes, 0.2%	17 out of 15813 genes, 0.1%	1
578	negative regulation of biomineral tissue development	11 out of 5541 genes, 0.2%	17 out of 15813 genes, 0.1%	1
579	response to nutrient	117 out of 5541 genes, 2.1%	281 out of 15813 genes, 1.8%	1
580	regulation of heart rate	21 out of 5541 genes, 0.4%	39 out of 15813 genes, 0.2%	1
581	somatic diversification of immune receptors via germline recombination within a single locus	21 out of 5541 genes, 0.4%	39 out of 15813 genes, 0.2%	1
582	heart process	21 out of 5541 genes, 0.4%	39 out of 15813 genes, 0.2%	1
583	somatic cell DNA recombination	21 out of 5541 genes, 0.4%	39 out of 15813 genes, 0.2%	1
584	DNA duplex unwinding	21 out of 5541 genes, 0.4%	39 out of 15813 genes, 0.2%	1
585	endocardial cushion formation	8 out of 5541 genes, 0.1%	11 out of 15813 genes, 0.1%	1
586	positive regulation of DNA damage response, signal transduction by p53 class mediator	8 out of 5541 genes, 0.1%	11 out of 15813 genes, 0.1%	1
587	negative regulation of DNA damage response, signal transduction by p53 class mediator	8 out of 5541 genes, 0.1%	11 out of 15813 genes, 0.1%	1
588	regulation of lipid metabolic process	92 out of 5541 genes, 1.7%	216 out of 15813 genes, 1.4%	1
589	positive regulation of mononuclear cell proliferation	50 out of 5541 genes, 0.9%	109 out of 15813 genes, 0.7%	1
590	digestive tract morphogenesis	27 out of 5541 genes, 0.5%	53 out of 15813 genes, 0.3%	1
591	cellular response to monosaccharide stimulus	17 out of 5541 genes, 0.3%	30 out of 15813 genes, 0.2%	1
592	cellular response to hexose stimulus	17 out of 5541 genes, 0.3%	30 out of 15813 genes, 0.2%	1
593	cellular response to glucose stimulus	17 out of 5541 genes, 0.3%	30 out of 15813 genes, 0.2%	1
594	positive regulation of cell death	274 out of 5541 genes, 4.9%	701 out of 15813 genes, 4.4%	1
595	fat cell differentiation	37 out of 5541 genes, 0.7%	77 out of 15813 genes, 0.5%	1
596	endocardial cushion morphogenesis	10 out of 5541 genes, 0.2%	15 out of 15813 genes, 0.1%	1
597	glycogen biosynthetic process	10 out of 5541 genes, 0.2%	15 out of 15813 genes, 0.1%	1
598	glucan biosynthetic process	10 out of 5541 genes, 0.2%	15 out of 15813 genes, 0.1%	1
599	skeletal muscle tissue regeneration	10 out of 5541 genes, 0.2%	15 out of 15813 genes, 0.1%	1
600	regulation of RNA stability	24 out of 5541 genes, 0.4%	46 out of 15813 genes, 0.3%	1
601	G-protein signaling, coupled to cGMP nucleotide second messenger	9 out of 5541 genes, 0.2%	13 out of 15813 genes, 0.1%	1
602	regulation of granulocyte differentiation	9 out of 5541 genes, 0.2%	13 out of 15813 genes, 0.1%	1
603	chaperone mediated protein folding requiring cofactor	9 out of 5541 genes, 0.2%	13 out of 15813 genes, 0.1%	1
604	metaphase	9 out of 5541 genes, 0.2%	13 out of 15813 genes, 0.1%	1
605	anatomical structure regression	9 out of 5541 genes, 0.2%	13 out of 15813 genes, 0.1%	1
606	response to nitric oxide	9 out of 5541 genes, 0.2%	13 out of 15813 genes, 0.1%	1
607	cardiac ventricle development	39 out of 5541 genes, 0.7%	82 out of 15813 genes, 0.5%	1
608	nucleoside triphosphate catabolic process	191 out of 5541 genes, 3.4%	478 out of 15813 genes, 3.0%	1
609	ribonucleoside triphosphate catabolic process	188 out of 5541 genes, 3.4%	470 out of 15813 genes, 3.0%	1
610	purine ribonucleoside triphosphate catabolic process	188 out of 5541 genes, 3.4%	470 out of 15813 genes, 3.0%	1
611	regulation of cell motility	176 out of 5541 genes, 3.2%	438 out of 15813 genes, 2.8%	1
612	organic acid biosynthetic process	111 out of 5541 genes, 2.0%	266 out of 15813 genes, 1.7%	1
613	carboxylic acid biosynthetic process	111 out of 5541 genes, 2.0%	266 out of 15813 genes, 1.7%	1
614	regulation of lymphocyte activation	130 out of 5541 genes, 2.3%	316 out of 15813 genes, 2.0%	1
615	tissue homeostasis	43 out of 5541 genes, 0.8%	92 out of 15813 genes, 0.6%	1
616	polysaccharide metabolic process	59 out of 5541 genes, 1.1%	132 out of 15813 genes, 0.8%	1
617	regulation of osteoblast differentiation	45 out of 5541 genes, 0.8%	97 out of 15813 genes, 0.6%	1
618	sterol biosynthetic process	20 out of 5541 genes, 0.4%	37 out of 15813 genes, 0.2%	1
619	regulation of ATPase activity	20 out of 5541 genes, 0.4%	37 out of 15813 genes, 0.2%	1
620	regulation of lipid kinase activity	20 out of 5541 genes, 0.4%	37 out of 15813 genes, 0.2%	1
621	ventricular cardiac muscle tissue morphogenesis	20 out of 5541 genes, 0.4%	37 out of 15813 genes, 0.2%	1
622	regulation of chemotaxis	51 out of 5541 genes, 0.9%	112 out of 15813 genes, 0.7%	1
623	tricarboxylic acid cycle	16 out of 5541 genes, 0.3%	28 out of 15813 genes, 0.2%	1
624	regulation of cytokinesis	16 out of 5541 genes, 0.3%	28 out of 15813 genes, 0.2%	1
625	non-canonical Wnt receptor signaling pathway	16 out of 5541 genes, 0.3%	28 out of 15813 genes, 0.2%	1
626	negative regulation of cellular biosynthetic process	415 out of 5541 genes, 7.5%	1087 out of 15813 genes, 6.9%	1
627	regulation of locomotion	190 out of 5541 genes, 3.4%	476 out of 15813 genes, 3.0%	1
628	regulation of mRNA stability	23 out of 5541 genes, 0.4%	44 out of 15813 genes, 0.3%	1
629	regulation of leukocyte chemotaxis	31 out of 5541 genes, 0.6%	63 out of 15813 genes, 0.4%	1
630	protein localization in membrane	31 out of 5541 genes, 0.6%	63 out of 15813 genes, 0.4%	1
631	small molecule biosynthetic process	158 out of 5541 genes, 2.9%	391 out of 15813 genes, 2.5%	1
632	response to vitamin	78 out of 5541 genes, 1.4%	181 out of 15813 genes, 1.1%	1
633	regulation of transcription from RNA polymerase II promoter	479 out of 5541 genes, 8.6%	1264 out of 15813 genes, 8.0%	1
634	positive regulation of lymphocyte differentiation	33 out of 5541 genes, 0.6%	68 out of 15813 genes, 0.4%	1
635	hexose biosynthetic process	28 out of 5541 genes, 0.5%	56 out of 15813 genes, 0.4%	1
636	regulation of cell migration	168 out of 5541 genes, 3.0%	418 out of 15813 genes, 2.6%	1
637	regulation of mitotic recombination	4 out of 5541 genes, 0.1%	4 out of 15813 genes, 0.0%	1
638	DNA strand renaturation	4 out of 5541 genes, 0.1%	4 out of 15813 genes, 0.0%	1
639	sphingosine-1-phosphate signaling pathway	4 out of 5541 genes, 0.1%	4 out of 15813 genes, 0.0%	1
640	satellite cell differentiation	4 out of 5541 genes, 0.1%	4 out of 15813 genes, 0.0%	1
641	heparan sulfate proteoglycan biosynthetic process, polysaccharide chain biosynthetic process	4 out of 5541 genes, 0.1%	4 out of 15813 genes, 0.0%	1
642	L-cystine transport	4 out of 5541 genes, 0.1%	4 out of 15813 genes, 0.0%	1
643	peptidyl-proline hydroxylation	4 out of 5541 genes, 0.1%	4 out of 15813 genes, 0.0%	1
644	heparin metabolic process	4 out of 5541 genes, 0.1%	4 out of 15813 genes, 0.0%	1
645	regulation of muscle filament sliding	4 out of 5541 genes, 0.1%	4 out of 15813 genes, 0.0%	1
646	negative regulation of toll-like receptor 4 signaling pathway	4 out of 5541 genes, 0.1%	4 out of 15813 genes, 0.0%	1
647	regulation of lipoprotein oxidation	4 out of 5541 genes, 0.1%	4 out of 15813 genes, 0.0%	1
648	negative regulation of lipoprotein oxidation	4 out of 5541 genes, 0.1%	4 out of 15813 genes, 0.0%	1
649	histone H3-T11 phosphorylation	4 out of 5541 genes, 0.1%	4 out of 15813 genes, 0.0%	1
650	regulation of mesodermal cell fate specification	4 out of 5541 genes, 0.1%	4 out of 15813 genes, 0.0%	1
651	regulation of mitotic centrosome separation	4 out of 5541 genes, 0.1%	4 out of 15813 genes, 0.0%	1
652	microtubule polymerization	4 out of 5541 genes, 0.1%	4 out of 15813 genes, 0.0%	1
653	positive regulation of synapse structural plasticity	4 out of 5541 genes, 0.1%	4 out of 15813 genes, 0.0%	1
654	neuron homeostasis	4 out of 5541 genes, 0.1%	4 out of 15813 genes, 0.0%	1
655	negative regulation of chemokine-mediated signaling pathway	4 out of 5541 genes, 0.1%	4 out of 15813 genes, 0.0%	1
656	negative regulation of phospholipid biosynthetic process	4 out of 5541 genes, 0.1%	4 out of 15813 genes, 0.0%	1
657	cellular response to X-ray	4 out of 5541 genes, 0.1%	4 out of 15813 genes, 0.0%	1
658	positive regulation of non-canonical Wnt receptor signaling pathway	4 out of 5541 genes, 0.1%	4 out of 15813 genes, 0.0%	1
659	sister chromatid cohesion	15 out of 5541 genes, 0.3%	26 out of 15813 genes, 0.2%	1
660	positive regulation of lipid kinase activity	15 out of 5541 genes, 0.3%	26 out of 15813 genes, 0.2%	1
661	regulation of chondrocyte differentiation	19 out of 5541 genes, 0.3%	35 out of 15813 genes, 0.2%	1
662	nucleobase-containing compound catabolic process	222 out of 5541 genes, 4.0%	563 out of 15813 genes, 3.6%	1
663	appendage development	65 out of 5541 genes, 1.2%	148 out of 15813 genes, 0.9%	1
664	limb development	65 out of 5541 genes, 1.2%	148 out of 15813 genes, 0.9%	1
665	positive regulation of RNA metabolic process	426 out of 5541 genes, 7.7%	1119 out of 15813 genes, 7.1%	1
666	regulation of protein serine/threonine kinase activity	151 out of 5541 genes, 2.7%	373 out of 15813 genes, 2.4%	1
667	positive regulation of fibroblast proliferation	22 out of 5541 genes, 0.4%	42 out of 15813 genes, 0.3%	1
668	negative regulation of signal transduction	241 out of 5541 genes, 4.3%	615 out of 15813 genes, 3.9%	1
669	macromolecule modification	790 out of 5541 genes, 14.3%	2128 out of 15813 genes, 13.5%	1
670	positive regulation of protein tyrosine kinase activity	14 out of 5541 genes, 0.3%	24 out of 15813 genes, 0.2%	1
671	B cell mediated immunity	32 out of 5541 genes, 0.6%	66 out of 15813 genes, 0.4%	1
672	negative regulation of neuron apoptotic process	49 out of 5541 genes, 0.9%	108 out of 15813 genes, 0.7%	1
673	positive regulation of lymphocyte proliferation	49 out of 5541 genes, 0.9%	108 out of 15813 genes, 0.7%	1
674	regulation of epithelial cell proliferation	90 out of 5541 genes, 1.6%	213 out of 15813 genes, 1.3%	1
675	sterol metabolic process	47 out of 5541 genes, 0.8%	103 out of 15813 genes, 0.7%	1
676	regulation of mononuclear cell proliferation	64 out of 5541 genes, 1.2%	146 out of 15813 genes, 0.9%	1
677	elevation of cytosolic calcium ion concentration	62 out of 5541 genes, 1.1%	141 out of 15813 genes, 0.9%	1
678	epithelial to mesenchymal transition	24 out of 5541 genes, 0.4%	47 out of 15813 genes, 0.3%	1
679	aerobic respiration	24 out of 5541 genes, 0.4%	47 out of 15813 genes, 0.3%	1
680	response to glucagon stimulus	24 out of 5541 genes, 0.4%	47 out of 15813 genes, 0.3%	1
681	cellular glucose homeostasis	21 out of 5541 genes, 0.4%	40 out of 15813 genes, 0.3%	1
682	glycogen metabolic process	21 out of 5541 genes, 0.4%	40 out of 15813 genes, 0.3%	1
683	complement activation	21 out of 5541 genes, 0.4%	40 out of 15813 genes, 0.3%	1
684	cellular calcium ion homeostasis	96 out of 5541 genes, 1.7%	229 out of 15813 genes, 1.4%	1
685	secretion by cell	167 out of 5541 genes, 3.0%	417 out of 15813 genes, 2.6%	1
686	regulation of leukocyte activation	146 out of 5541 genes, 2.6%	361 out of 15813 genes, 2.3%	1
687	positive regulation of T cell differentiation	29 out of 5541 genes, 0.5%	59 out of 15813 genes, 0.4%	1
688	neural precursor cell proliferation	29 out of 5541 genes, 0.5%	59 out of 15813 genes, 0.4%	1
689	cytosolic calcium ion homeostasis	67 out of 5541 genes, 1.2%	154 out of 15813 genes, 1.0%	1
690	response to organic cyclic compound	115 out of 5541 genes, 2.1%	279 out of 15813 genes, 1.8%	1
691	ear morphogenesis	54 out of 5541 genes, 1.0%	121 out of 15813 genes, 0.8%	1
692	cerebellar cortex morphogenesis	13 out of 5541 genes, 0.2%	22 out of 15813 genes, 0.1%	1
693	smooth muscle tissue development	13 out of 5541 genes, 0.2%	22 out of 15813 genes, 0.1%	1
694	response to endogenous stimulus	398 out of 5541 genes, 7.2%	1045 out of 15813 genes, 6.6%	1
695	determination of bilateral symmetry	40 out of 5541 genes, 0.7%	86 out of 15813 genes, 0.5%	1
696	virus-host interaction	31 out of 5541 genes, 0.6%	64 out of 15813 genes, 0.4%	1
697	negative regulation of lipid biosynthetic process	17 out of 5541 genes, 0.3%	31 out of 15813 genes, 0.2%	1
698	positive regulation of neural precursor cell proliferation	17 out of 5541 genes, 0.3%	31 out of 15813 genes, 0.2%	1
699	calcium ion homeostasis	100 out of 5541 genes, 1.8%	240 out of 15813 genes, 1.5%	1
700	homeostatic process	461 out of 5541 genes, 8.3%	1219 out of 15813 genes, 7.7%	1
701	regulation of leukocyte apoptotic process	23 out of 5541 genes, 0.4%	45 out of 15813 genes, 0.3%	1
702	histone phosphorylation	12 out of 5541 genes, 0.2%	20 out of 15813 genes, 0.1%	1
703	cortical cytoskeleton organization	12 out of 5541 genes, 0.2%	20 out of 15813 genes, 0.1%	1
704	cartilage development involved in endochondral bone morphogenesis	12 out of 5541 genes, 0.2%	20 out of 15813 genes, 0.1%	1
705	ventricular septum morphogenesis	12 out of 5541 genes, 0.2%	20 out of 15813 genes, 0.1%	1
706	cochlea morphogenesis	12 out of 5541 genes, 0.2%	20 out of 15813 genes, 0.1%	1
707	DNA integrity checkpoint	64 out of 5541 genes, 1.2%	147 out of 15813 genes, 0.9%	1
708	positive regulation of phosphorus metabolic process	126 out of 5541 genes, 2.3%	309 out of 15813 genes, 2.0%	1
709	positive regulation of phosphate metabolic process	126 out of 5541 genes, 2.3%	309 out of 15813 genes, 2.0%	1
710	positive regulation of programmed cell death	265 out of 5541 genes, 4.8%	683 out of 15813 genes, 4.3%	1
711	regulation of T cell differentiation	39 out of 5541 genes, 0.7%	84 out of 15813 genes, 0.5%	1
712	purine ribonucleotide catabolic process	191 out of 5541 genes, 3.4%	483 out of 15813 genes, 3.1%	1
713	biosynthetic process	916 out of 5541 genes, 16.5%	2485 out of 15813 genes, 15.7%	1
714	negative regulation of gene expression	367 out of 5541 genes, 6.6%	962 out of 15813 genes, 6.1%	1
715	skin development	30 out of 5541 genes, 0.5%	62 out of 15813 genes, 0.4%	1
716	ear development	84 out of 5541 genes, 1.5%	199 out of 15813 genes, 1.3%	1
717	mitotic cell cycle spindle assembly checkpoint	16 out of 5541 genes, 0.3%	29 out of 15813 genes, 0.2%	1
718	T cell selection	16 out of 5541 genes, 0.3%	29 out of 15813 genes, 0.2%	1
719	acetyl-CoA catabolic process	16 out of 5541 genes, 0.3%	29 out of 15813 genes, 0.2%	1
720	spindle localization	16 out of 5541 genes, 0.3%	29 out of 15813 genes, 0.2%	1
721	spindle assembly checkpoint	16 out of 5541 genes, 0.3%	29 out of 15813 genes, 0.2%	1
722	regulation of cell activation	154 out of 5541 genes, 2.8%	384 out of 15813 genes, 2.4%	1
723	ribonucleotide catabolic process	192 out of 5541 genes, 3.5%	486 out of 15813 genes, 3.1%	1
724	regulation of leukocyte proliferation	65 out of 5541 genes, 1.2%	150 out of 15813 genes, 0.9%	1
725	mismatch repair	11 out of 5541 genes, 0.2%	18 out of 15813 genes, 0.1%	1
726	response to purine-containing compound	11 out of 5541 genes, 0.2%	18 out of 15813 genes, 0.1%	1
727	cortical actin cytoskeleton organization	11 out of 5541 genes, 0.2%	18 out of 15813 genes, 0.1%	1
728	retinal ganglion cell axon guidance	11 out of 5541 genes, 0.2%	18 out of 15813 genes, 0.1%	1
729	cell cycle cytokinesis	11 out of 5541 genes, 0.2%	18 out of 15813 genes, 0.1%	1
730	regulation of DNA-dependent DNA replication	11 out of 5541 genes, 0.2%	18 out of 15813 genes, 0.1%	1
731	regulation of lymphocyte proliferation	63 out of 5541 genes, 1.1%	145 out of 15813 genes, 0.9%	1
732	tube morphogenesis	117 out of 5541 genes, 2.1%	286 out of 15813 genes, 1.8%	1
733	negative regulation of proteolysis	19 out of 5541 genes, 0.3%	36 out of 15813 genes, 0.2%	1
734	regulation of neurotransmitter secretion	19 out of 5541 genes, 0.3%	36 out of 15813 genes, 0.2%	1
735	ribonucleotide metabolic process	227 out of 5541 genes, 4.1%	581 out of 15813 genes, 3.7%	1
736	negative regulation of binding	34 out of 5541 genes, 0.6%	72 out of 15813 genes, 0.5%	1
737	response to molecule of bacterial origin	98 out of 5541 genes, 1.8%	236 out of 15813 genes, 1.5%	1
738	positive regulation of MAPK cascade	80 out of 5541 genes, 1.4%	189 out of 15813 genes, 1.2%	1
739	positive regulation of leukocyte chemotaxis	27 out of 5541 genes, 0.5%	55 out of 15813 genes, 0.3%	1
740	cellular response to organic cyclic compound	27 out of 5541 genes, 0.5%	55 out of 15813 genes, 0.3%	1
741	mRNA export from nucleus	36 out of 5541 genes, 0.6%	77 out of 15813 genes, 0.5%	1
742	neutrophil activation involved in immune response	5 out of 5541 genes, 0.1%	6 out of 15813 genes, 0.0%	1
743	positive regulation of hypersensitivity	5 out of 5541 genes, 0.1%	6 out of 15813 genes, 0.0%	1
744	negative regulation of anti-apoptosis	5 out of 5541 genes, 0.1%	6 out of 15813 genes, 0.0%	1
745	optic nerve morphogenesis	5 out of 5541 genes, 0.1%	6 out of 15813 genes, 0.0%	1
746	negative regulation of granulocyte differentiation	5 out of 5541 genes, 0.1%	6 out of 15813 genes, 0.0%	1
747	myosin filament organization	5 out of 5541 genes, 0.1%	6 out of 15813 genes, 0.0%	1
748	myosin filament assembly	5 out of 5541 genes, 0.1%	6 out of 15813 genes, 0.0%	1
749	DNA methylation on cytosine	5 out of 5541 genes, 0.1%	6 out of 15813 genes, 0.0%	1
750	hemoglobin biosynthetic process	5 out of 5541 genes, 0.1%	6 out of 15813 genes, 0.0%	1
751	maintenance of DNA repeat elements	5 out of 5541 genes, 0.1%	6 out of 15813 genes, 0.0%	1
752	regulation of follicle-stimulating hormone secretion	5 out of 5541 genes, 0.1%	6 out of 15813 genes, 0.0%	1
753	spindle midzone assembly involved in mitosis	5 out of 5541 genes, 0.1%	6 out of 15813 genes, 0.0%	1
754	hard palate development	5 out of 5541 genes, 0.1%	6 out of 15813 genes, 0.0%	1
755	regulation of sarcomere organization	5 out of 5541 genes, 0.1%	6 out of 15813 genes, 0.0%	1
756	regulation of mesenchymal stem cell differentiation	5 out of 5541 genes, 0.1%	6 out of 15813 genes, 0.0%	1
757	placenta development	59 out of 5541 genes, 1.1%	135 out of 15813 genes, 0.9%	1
758	negative regulation of cell adhesion	40 out of 5541 genes, 0.7%	87 out of 15813 genes, 0.6%	1
759	specification of symmetry	40 out of 5541 genes, 0.7%	87 out of 15813 genes, 0.6%	1
760	positive regulation of ERK1 and ERK2 cascade	40 out of 5541 genes, 0.7%	87 out of 15813 genes, 0.6%	1
761	regulation of myeloid cell differentiation	66 out of 5541 genes, 1.2%	153 out of 15813 genes, 1.0%	1
762	cerebellar cortex formation	10 out of 5541 genes, 0.2%	16 out of 15813 genes, 0.1%	1
763	central nervous system projection neuron axonogenesis	10 out of 5541 genes, 0.2%	16 out of 15813 genes, 0.1%	1
764	macrophage activation	10 out of 5541 genes, 0.2%	16 out of 15813 genes, 0.1%	1
765	regulation of myeloid leukocyte mediated immunity	15 out of 5541 genes, 0.3%	27 out of 15813 genes, 0.2%	1
766	positive regulation of chemokine production	15 out of 5541 genes, 0.3%	27 out of 15813 genes, 0.2%	1
767	regulation of bone resorption	15 out of 5541 genes, 0.3%	27 out of 15813 genes, 0.2%	1
768	axon extension	15 out of 5541 genes, 0.3%	27 out of 15813 genes, 0.2%	1
769	positive regulation of calcium-mediated signaling	15 out of 5541 genes, 0.3%	27 out of 15813 genes, 0.2%	1
770	regulation of cellular response to growth factor stimulus	15 out of 5541 genes, 0.3%	27 out of 15813 genes, 0.2%	1
771	cellular nitrogen compound catabolic process	230 out of 5541 genes, 4.2%	590 out of 15813 genes, 3.7%	1
772	myeloid cell differentiation	69 out of 5541 genes, 1.2%	161 out of 15813 genes, 1.0%	1
773	female pregnancy	62 out of 5541 genes, 1.1%	143 out of 15813 genes, 0.9%	1
774	regulation of alpha-beta T cell activation	31 out of 5541 genes, 0.6%	65 out of 15813 genes, 0.4%	1
775	positive regulation of cell division	31 out of 5541 genes, 0.6%	65 out of 15813 genes, 0.4%	1
776	inner ear development	74 out of 5541 genes, 1.3%	174 out of 15813 genes, 1.1%	1
777	regulation of protein metabolic process	574 out of 5541 genes, 10.4%	1536 out of 15813 genes, 9.7%	1
778	regulation of protein polymerization	51 out of 5541 genes, 0.9%	115 out of 15813 genes, 0.7%	1
779	patterning of blood vessels	21 out of 5541 genes, 0.4%	41 out of 15813 genes, 0.3%	1
780	cellular glucan metabolic process	21 out of 5541 genes, 0.4%	41 out of 15813 genes, 0.3%	1
781	glucan metabolic process	21 out of 5541 genes, 0.4%	41 out of 15813 genes, 0.3%	1
782	negative regulation of axonogenesis	21 out of 5541 genes, 0.4%	41 out of 15813 genes, 0.3%	1
783	humoral immune response mediated by circulating immunoglobulin	18 out of 5541 genes, 0.3%	34 out of 15813 genes, 0.2%	1
784	mitotic cell cycle spindle checkpoint	18 out of 5541 genes, 0.3%	34 out of 15813 genes, 0.2%	1
785	neuron cell-cell adhesion	9 out of 5541 genes, 0.2%	14 out of 15813 genes, 0.1%	1
786	regulation of triglyceride biosynthetic process	9 out of 5541 genes, 0.2%	14 out of 15813 genes, 0.1%	1
787	tissue migration	9 out of 5541 genes, 0.2%	14 out of 15813 genes, 0.1%	1
788	establishment of epithelial cell polarity	9 out of 5541 genes, 0.2%	14 out of 15813 genes, 0.1%	1
789	actin filament organization	47 out of 5541 genes, 0.8%	105 out of 15813 genes, 0.7%	1
790	ER-nucleus signaling pathway	45 out of 5541 genes, 0.8%	100 out of 15813 genes, 0.6%	1
791	erythrocyte differentiation	37 out of 5541 genes, 0.7%	80 out of 15813 genes, 0.5%	1
792	cell growth	41 out of 5541 genes, 0.7%	90 out of 15813 genes, 0.6%	1
793	protein modification process	748 out of 5541 genes, 13.5%	2021 out of 15813 genes, 12.8%	1
794	negative regulation of RNA metabolic process	345 out of 5541 genes, 6.2%	905 out of 15813 genes, 5.7%	1
795	somatic diversification of immune receptors via somatic mutation	6 out of 5541 genes, 0.1%	8 out of 15813 genes, 0.1%	1
796	regulation of hypersensitivity	6 out of 5541 genes, 0.1%	8 out of 15813 genes, 0.1%	1
797	carnitine shuttle	6 out of 5541 genes, 0.1%	8 out of 15813 genes, 0.1%	1
798	centriole replication	6 out of 5541 genes, 0.1%	8 out of 15813 genes, 0.1%	1
799	somatic hypermutation of immunoglobulin genes	6 out of 5541 genes, 0.1%	8 out of 15813 genes, 0.1%	1
800	antigen processing and presentation of exogenous peptide antigen via MHC class II	6 out of 5541 genes, 0.1%	8 out of 15813 genes, 0.1%	1
801	replication fork processing	6 out of 5541 genes, 0.1%	8 out of 15813 genes, 0.1%	1
802	histone-threonine phosphorylation	6 out of 5541 genes, 0.1%	8 out of 15813 genes, 0.1%	1
803	barbed-end actin filament capping	6 out of 5541 genes, 0.1%	8 out of 15813 genes, 0.1%	1
804	regulation of helicase activity	6 out of 5541 genes, 0.1%	8 out of 15813 genes, 0.1%	1
805	limb bud formation	6 out of 5541 genes, 0.1%	8 out of 15813 genes, 0.1%	1
806	mesenchymal-epithelial cell signaling	6 out of 5541 genes, 0.1%	8 out of 15813 genes, 0.1%	1
807	multicellular organismal homeostasis	54 out of 5541 genes, 1.0%	123 out of 15813 genes, 0.8%	1
808	response to vitamin D	14 out of 5541 genes, 0.3%	25 out of 15813 genes, 0.2%	1
809	regulation of B cell differentiation	14 out of 5541 genes, 0.3%	25 out of 15813 genes, 0.2%	1
810	chromosome localization	14 out of 5541 genes, 0.3%	25 out of 15813 genes, 0.2%	1
811	establishment of spindle localization	14 out of 5541 genes, 0.3%	25 out of 15813 genes, 0.2%	1
812	establishment of chromosome localization	14 out of 5541 genes, 0.3%	25 out of 15813 genes, 0.2%	1
813	regulation of systemic arterial blood pressure by circulatory renin-angiotensin	8 out of 5541 genes, 0.1%	12 out of 15813 genes, 0.1%	1
814	double-strand break repair via nonhomologous end joining	8 out of 5541 genes, 0.1%	12 out of 15813 genes, 0.1%	1
815	negative regulation of macrophage derived foam cell differentiation	8 out of 5541 genes, 0.1%	12 out of 15813 genes, 0.1%	1
816	negative regulation of lipid storage	8 out of 5541 genes, 0.1%	12 out of 15813 genes, 0.1%	1
817	microtubule polymerization or depolymerization	8 out of 5541 genes, 0.1%	12 out of 15813 genes, 0.1%	1
818	peptide catabolic process	8 out of 5541 genes, 0.1%	12 out of 15813 genes, 0.1%	1
819	maintenance of fidelity involved in DNA-dependent DNA replication	8 out of 5541 genes, 0.1%	12 out of 15813 genes, 0.1%	1
820	regulation of attachment of spindle microtubules to kinetochore	8 out of 5541 genes, 0.1%	12 out of 15813 genes, 0.1%	1
821	DNA synthesis involved in DNA repair	7 out of 5541 genes, 0.1%	10 out of 15813 genes, 0.1%	1
822	cytokine production involved in immune response	7 out of 5541 genes, 0.1%	10 out of 15813 genes, 0.1%	1
823	respiratory system process	7 out of 5541 genes, 0.1%	10 out of 15813 genes, 0.1%	1
824	growth plate cartilage development	7 out of 5541 genes, 0.1%	10 out of 15813 genes, 0.1%	1
825	attachment of spindle microtubules to kinetochore	7 out of 5541 genes, 0.1%	10 out of 15813 genes, 0.1%	1
826	peripheral nervous system axon regeneration	7 out of 5541 genes, 0.1%	10 out of 15813 genes, 0.1%	1
827	heparan sulfate proteoglycan biosynthetic process	7 out of 5541 genes, 0.1%	10 out of 15813 genes, 0.1%	1
828	maturation of SSU-rRNA	7 out of 5541 genes, 0.1%	10 out of 15813 genes, 0.1%	1
829	membrane raft organization	7 out of 5541 genes, 0.1%	10 out of 15813 genes, 0.1%	1
830	negative regulation of protein autophosphorylation	7 out of 5541 genes, 0.1%	10 out of 15813 genes, 0.1%	1
831	skin morphogenesis	7 out of 5541 genes, 0.1%	10 out of 15813 genes, 0.1%	1
832	negative regulation of epidermis development	7 out of 5541 genes, 0.1%	10 out of 15813 genes, 0.1%	1
833	positive regulation of striated muscle contraction	7 out of 5541 genes, 0.1%	10 out of 15813 genes, 0.1%	1
834	cellular response to abiotic stimulus	59 out of 5541 genes, 1.1%	136 out of 15813 genes, 0.9%	1
835	regulation of organ growth	30 out of 5541 genes, 0.5%	63 out of 15813 genes, 0.4%	1
836	regulation of muscle organ development	48 out of 5541 genes, 0.9%	108 out of 15813 genes, 0.7%	1
837	leukocyte cell-cell adhesion	20 out of 5541 genes, 0.4%	39 out of 15813 genes, 0.2%	1
838	negative regulation of transcription, DNA-dependent	330 out of 5541 genes, 6.0%	865 out of 15813 genes, 5.5%	1
839	B cell activation	46 out of 5541 genes, 0.8%	103 out of 15813 genes, 0.7%	1
840	response to lipopolysaccharide	92 out of 5541 genes, 1.7%	222 out of 15813 genes, 1.4%	1
841	cellular component assembly at cellular level	414 out of 5541 genes, 7.5%	1096 out of 15813 genes, 6.9%	1
842	negative regulation of myeloid leukocyte differentiation	17 out of 5541 genes, 0.3%	32 out of 15813 genes, 0.2%	1
843	heterophilic cell-cell adhesion	17 out of 5541 genes, 0.3%	32 out of 15813 genes, 0.2%	1
844	negative regulation of ossification	17 out of 5541 genes, 0.3%	32 out of 15813 genes, 0.2%	1
845	RNA stabilization	17 out of 5541 genes, 0.3%	32 out of 15813 genes, 0.2%	1
846	regulation of erythrocyte differentiation	17 out of 5541 genes, 0.3%	32 out of 15813 genes, 0.2%	1
847	mRNA stabilization	17 out of 5541 genes, 0.3%	32 out of 15813 genes, 0.2%	1
848	positive regulation of behavior	44 out of 5541 genes, 0.8%	98 out of 15813 genes, 0.6%	1
849	monosaccharide biosynthetic process	34 out of 5541 genes, 0.6%	73 out of 15813 genes, 0.5%	1
850	negative regulation of cell cycle	106 out of 5541 genes, 1.9%	259 out of 15813 genes, 1.6%	1
851	positive regulation of GTPase activity	95 out of 5541 genes, 1.7%	230 out of 15813 genes, 1.5%	1
852	positive regulation of protein polymerization	25 out of 5541 genes, 0.5%	51 out of 15813 genes, 0.3%	1
853	cellular component disassembly involved in apoptotic process	40 out of 5541 genes, 0.7%	88 out of 15813 genes, 0.6%	1
854	regulation of adaptive immune response based on somatic recombination of immune receptors built from immunoglobulin superfamily domains	38 out of 5541 genes, 0.7%	83 out of 15813 genes, 0.5%	1
855	heterocycle catabolic process	228 out of 5541 genes, 4.1%	587 out of 15813 genes, 3.7%	1
856	regulation of secretion	187 out of 5541 genes, 3.4%	476 out of 15813 genes, 3.0%	1
857	positive regulation of apoptotic process	261 out of 5541 genes, 4.7%	677 out of 15813 genes, 4.3%	1
858	cell-cell signaling	337 out of 5541 genes, 6.1%	885 out of 15813 genes, 5.6%	1
859	GTP metabolic process	107 out of 5541 genes, 1.9%	262 out of 15813 genes, 1.7%	1
860	cellular response to stress	439 out of 5541 genes, 7.9%	1166 out of 15813 genes, 7.4%	1
861	regulation of cell adhesion	116 out of 5541 genes, 2.1%	286 out of 15813 genes, 1.8%	1
862	Rho protein signal transduction	22 out of 5541 genes, 0.4%	44 out of 15813 genes, 0.3%	1
863	DNA geometric change	22 out of 5541 genes, 0.4%	44 out of 15813 genes, 0.3%	1
864	skeletal muscle organ development	63 out of 5541 genes, 1.1%	147 out of 15813 genes, 0.9%	1
865	regulation of striated muscle tissue development	47 out of 5541 genes, 0.8%	106 out of 15813 genes, 0.7%	1
866	regulation of fat cell differentiation	29 out of 5541 genes, 0.5%	61 out of 15813 genes, 0.4%	1
867	cell aging	31 out of 5541 genes, 0.6%	66 out of 15813 genes, 0.4%	1
868	spindle checkpoint	19 out of 5541 genes, 0.3%	37 out of 15813 genes, 0.2%	1
869	developmental cell growth	19 out of 5541 genes, 0.3%	37 out of 15813 genes, 0.2%	1
870	heart contraction	19 out of 5541 genes, 0.3%	37 out of 15813 genes, 0.2%	1
871	cellular response to carbohydrate stimulus	19 out of 5541 genes, 0.3%	37 out of 15813 genes, 0.2%	1
872	cellular response to glucagon stimulus	19 out of 5541 genes, 0.3%	37 out of 15813 genes, 0.2%	1
873	regulation of S phase	16 out of 5541 genes, 0.3%	30 out of 15813 genes, 0.2%	1
874	regulation of bone remodeling	16 out of 5541 genes, 0.3%	30 out of 15813 genes, 0.2%	1
875	ephrin receptor signaling pathway	16 out of 5541 genes, 0.3%	30 out of 15813 genes, 0.2%	1
876	leukocyte chemotaxis	33 out of 5541 genes, 0.6%	71 out of 15813 genes, 0.4%	1
877	regulation of intracellular protein transport	66 out of 5541 genes, 1.2%	155 out of 15813 genes, 1.0%	1
878	regulation of JUN kinase activity	35 out of 5541 genes, 0.6%	76 out of 15813 genes, 0.5%	1
879	anterior/posterior pattern specification	84 out of 5541 genes, 1.5%	202 out of 15813 genes, 1.3%	1
880	negative regulation of response to stimulus	292 out of 5541 genes, 5.3%	763 out of 15813 genes, 4.8%	1
881	positive regulation of biosynthetic process	528 out of 5541 genes, 9.5%	1414 out of 15813 genes, 8.9%	1
882	cellular biosynthetic process	877 out of 5541 genes, 15.8%	2387 out of 15813 genes, 15.1%	1
883	glycogen catabolic process	12 out of 5541 genes, 0.2%	21 out of 15813 genes, 0.1%	1
884	cellular extravasation	12 out of 5541 genes, 0.2%	21 out of 15813 genes, 0.1%	1
885	convergent extension	12 out of 5541 genes, 0.2%	21 out of 15813 genes, 0.1%	1
886	regulation of neutrophil chemotaxis	12 out of 5541 genes, 0.2%	21 out of 15813 genes, 0.1%	1
887	purine ribonucleotide metabolic process	220 out of 5541 genes, 4.0%	567 out of 15813 genes, 3.6%	1
888	regulation of phagocytosis	26 out of 5541 genes, 0.5%	54 out of 15813 genes, 0.3%	1
889	negative regulation of signaling	253 out of 5541 genes, 4.6%	657 out of 15813 genes, 4.2%	1
890	regulation of binding	85 out of 5541 genes, 1.5%	205 out of 15813 genes, 1.3%	1
891	alcohol biosynthetic process	46 out of 5541 genes, 0.8%	104 out of 15813 genes, 0.7%	1
892	somatic diversification of immune receptors	21 out of 5541 genes, 0.4%	42 out of 15813 genes, 0.3%	1
893	regulation of tissue remodeling	21 out of 5541 genes, 0.4%	42 out of 15813 genes, 0.3%	1
894	lymphocyte activation involved in immune response	28 out of 5541 genes, 0.5%	59 out of 15813 genes, 0.4%	1
895	regulation of bone mineralization	28 out of 5541 genes, 0.5%	59 out of 15813 genes, 0.4%	1
896	cellular response to hypoxia	28 out of 5541 genes, 0.5%	59 out of 15813 genes, 0.4%	1
897	sulfur compound metabolic process	70 out of 5541 genes, 1.3%	166 out of 15813 genes, 1.0%	1
898	erythrocyte homeostasis	40 out of 5541 genes, 0.7%	89 out of 15813 genes, 0.6%	1
899	myeloid cell activation involved in immune response	15 out of 5541 genes, 0.3%	28 out of 15813 genes, 0.2%	1
900	complement activation, classical pathway	15 out of 5541 genes, 0.3%	28 out of 15813 genes, 0.2%	1
901	regulation of T cell activation	103 out of 5541 genes, 1.9%	253 out of 15813 genes, 1.6%	1
902	negative regulation of canonical Wnt receptor signaling pathway	36 out of 5541 genes, 0.6%	79 out of 15813 genes, 0.5%	1
903	interaction with host	34 out of 5541 genes, 0.6%	74 out of 15813 genes, 0.5%	1
904	positive regulation of protein metabolic process	242 out of 5541 genes, 4.4%	628 out of 15813 genes, 4.0%	1
905	regulation of cartilage development	23 out of 5541 genes, 0.4%	47 out of 15813 genes, 0.3%	1
906	positive regulation of transport	196 out of 5541 genes, 3.5%	503 out of 15813 genes, 3.2%	1
907	glial cell migration	11 out of 5541 genes, 0.2%	19 out of 15813 genes, 0.1%	1
908	positive regulation of type I interferon production	11 out of 5541 genes, 0.2%	19 out of 15813 genes, 0.1%	1
909	positive regulation of cyclin-dependent protein kinase activity	11 out of 5541 genes, 0.2%	19 out of 15813 genes, 0.1%	1
910	negative regulation of peptidyl-tyrosine phosphorylation	11 out of 5541 genes, 0.2%	19 out of 15813 genes, 0.1%	1
911	positive regulation of cardiac muscle cell proliferation	11 out of 5541 genes, 0.2%	19 out of 15813 genes, 0.1%	1
912	negative regulation of lymphocyte apoptotic process	11 out of 5541 genes, 0.2%	19 out of 15813 genes, 0.1%	1
913	gliogenesis	61 out of 5541 genes, 1.1%	143 out of 15813 genes, 0.9%	1
914	immune response-regulating cell surface receptor signaling pathway	47 out of 5541 genes, 0.8%	107 out of 15813 genes, 0.7%	1
915	GTP catabolic process	101 out of 5541 genes, 1.8%	248 out of 15813 genes, 1.6%	1
916	positive regulation of lipid metabolic process	45 out of 5541 genes, 0.8%	102 out of 15813 genes, 0.6%	1
917	response to nutrient levels	161 out of 5541 genes, 2.9%	409 out of 15813 genes, 2.6%	1
918	photoreceptor cell development	20 out of 5541 genes, 0.4%	40 out of 15813 genes, 0.3%	1
919	negative regulation of cell communication	253 out of 5541 genes, 4.6%	659 out of 15813 genes, 4.2%	1
920	regulation of insulin secretion	62 out of 5541 genes, 1.1%	146 out of 15813 genes, 0.9%	1
921	stem cell development	39 out of 5541 genes, 0.7%	87 out of 15813 genes, 0.6%	1
922	osteoblast differentiation	29 out of 5541 genes, 0.5%	62 out of 15813 genes, 0.4%	1
923	regulation of anti-apoptosis	29 out of 5541 genes, 0.5%	62 out of 15813 genes, 0.4%	1
924	inflammatory response	136 out of 5541 genes, 2.5%	342 out of 15813 genes, 2.2%	1
925	phagocytosis	31 out of 5541 genes, 0.6%	67 out of 15813 genes, 0.4%	1
926	regulation of immune effector process	86 out of 5541 genes, 1.6%	209 out of 15813 genes, 1.3%	1
927	transmembrane receptor protein tyrosine kinase signaling pathway	211 out of 5541 genes, 3.8%	545 out of 15813 genes, 3.4%	1
928	negative regulation of leukocyte apoptotic process	14 out of 5541 genes, 0.3%	26 out of 15813 genes, 0.2%	1
929	positive regulation of muscle contraction	17 out of 5541 genes, 0.3%	33 out of 15813 genes, 0.2%	1
930	regulation of lymphocyte apoptotic process	17 out of 5541 genes, 0.3%	33 out of 15813 genes, 0.2%	1
931	antigen processing and presentation	65 out of 5541 genes, 1.2%	154 out of 15813 genes, 1.0%	1
932	regulation of nucleocytoplasmic transport	65 out of 5541 genes, 1.2%	154 out of 15813 genes, 1.0%	1
933	macromolecule biosynthetic process	580 out of 5541 genes, 10.5%	1563 out of 15813 genes, 9.9%	1
934	positive regulation of cellular biosynthetic process	517 out of 5541 genes, 9.3%	1388 out of 15813 genes, 8.8%	1
935	heart looping	22 out of 5541 genes, 0.4%	45 out of 15813 genes, 0.3%	1
936	mitotic spindle organization	22 out of 5541 genes, 0.4%	45 out of 15813 genes, 0.3%	1
937	negative regulation of leukocyte migration	10 out of 5541 genes, 0.2%	17 out of 15813 genes, 0.1%	1
938	regulation of acetyl-CoA biosynthetic process from pyruvate	10 out of 5541 genes, 0.2%	17 out of 15813 genes, 0.1%	1
939	regulation of receptor biosynthetic process	10 out of 5541 genes, 0.2%	17 out of 15813 genes, 0.1%	1
940	regulation of interleukin-4 production	10 out of 5541 genes, 0.2%	17 out of 15813 genes, 0.1%	1
941	positive chemotaxis	10 out of 5541 genes, 0.2%	17 out of 15813 genes, 0.1%	1
942	response to lipoprotein stimulus	10 out of 5541 genes, 0.2%	17 out of 15813 genes, 0.1%	1
943	positive regulation of neutrophil chemotaxis	10 out of 5541 genes, 0.2%	17 out of 15813 genes, 0.1%	1
944	response to temperature stimulus	53 out of 5541 genes, 1.0%	123 out of 15813 genes, 0.8%	1
945	response to starvation	44 out of 5541 genes, 0.8%	100 out of 15813 genes, 0.6%	1
946	heterocycle metabolic process	364 out of 5541 genes, 6.6%	965 out of 15813 genes, 6.1%	1
947	negative regulation of sequence-specific DNA binding transcription factor activity	51 out of 5541 genes, 0.9%	118 out of 15813 genes, 0.7%	1
948	retina development in camera-type eye	51 out of 5541 genes, 0.9%	118 out of 15813 genes, 0.7%	1
949	regulation of angiogenesis	71 out of 5541 genes, 1.3%	170 out of 15813 genes, 1.1%	1
950	homeostasis of number of cells	71 out of 5541 genes, 1.3%	170 out of 15813 genes, 1.1%	1
951	positive regulation of adaptive immune response	24 out of 5541 genes, 0.4%	50 out of 15813 genes, 0.3%	1
952	embryonic heart tube morphogenesis	24 out of 5541 genes, 0.4%	50 out of 15813 genes, 0.3%	1
953	response to axon injury	24 out of 5541 genes, 0.4%	50 out of 15813 genes, 0.3%	1
954	regulation of peptide hormone secretion	66 out of 5541 genes, 1.2%	157 out of 15813 genes, 1.0%	1
955	metencephalon development	38 out of 5541 genes, 0.7%	85 out of 15813 genes, 0.5%	1
956	cardiac muscle cell development	19 out of 5541 genes, 0.3%	38 out of 15813 genes, 0.2%	1
957	glucose metabolic process	69 out of 5541 genes, 1.2%	165 out of 15813 genes, 1.0%	1
958	response to cAMP	36 out of 5541 genes, 0.6%	80 out of 15813 genes, 0.5%	1
959	activation of immune response	91 out of 5541 genes, 1.6%	223 out of 15813 genes, 1.4%	1
960	negative regulation of neuron differentiation	28 out of 5541 genes, 0.5%	60 out of 15813 genes, 0.4%	1
961	positive regulation of immune response	121 out of 5541 genes, 2.2%	303 out of 15813 genes, 1.9%	1
962	myeloid leukocyte differentiation	30 out of 5541 genes, 0.5%	65 out of 15813 genes, 0.4%	1
963	T cell differentiation in thymus	30 out of 5541 genes, 0.5%	65 out of 15813 genes, 0.4%	1
964	secretion	198 out of 5541 genes, 3.6%	511 out of 15813 genes, 3.2%	1
965	RNA splicing	137 out of 5541 genes, 2.5%	346 out of 15813 genes, 2.2%	1
966	inner ear morphogenesis	45 out of 5541 genes, 0.8%	103 out of 15813 genes, 0.7%	1
967	regulation of peptide secretion	67 out of 5541 genes, 1.2%	160 out of 15813 genes, 1.0%	1
968	regulation of peptide transport	67 out of 5541 genes, 1.2%	160 out of 15813 genes, 1.0%	1
969	non-recombinational repair	9 out of 5541 genes, 0.2%	15 out of 15813 genes, 0.1%	1
970	serine family amino acid biosynthetic process	9 out of 5541 genes, 0.2%	15 out of 15813 genes, 0.1%	1
971	negative regulation of bone mineralization	9 out of 5541 genes, 0.2%	15 out of 15813 genes, 0.1%	1
972	positive regulation of microtubule polymerization or depolymerization	9 out of 5541 genes, 0.2%	15 out of 15813 genes, 0.1%	1
973	positive regulation of striated muscle tissue development	9 out of 5541 genes, 0.2%	15 out of 15813 genes, 0.1%	1
974	pyrimidine nucleoside biosynthetic process	9 out of 5541 genes, 0.2%	15 out of 15813 genes, 0.1%	1
975	regulation of mitochondrial membrane permeability	9 out of 5541 genes, 0.2%	15 out of 15813 genes, 0.1%	1
976	positive regulation of muscle organ development	9 out of 5541 genes, 0.2%	15 out of 15813 genes, 0.1%	1
977	regulation of axon regeneration	9 out of 5541 genes, 0.2%	15 out of 15813 genes, 0.1%	1
978	regulation of neuron projection regeneration	9 out of 5541 genes, 0.2%	15 out of 15813 genes, 0.1%	1
979	neutrophil chemotaxis	13 out of 5541 genes, 0.2%	24 out of 15813 genes, 0.2%	1
980	blood vessel endothelial cell migration	13 out of 5541 genes, 0.2%	24 out of 15813 genes, 0.2%	1
981	myoblast differentiation	13 out of 5541 genes, 0.2%	24 out of 15813 genes, 0.2%	1
982	energy derivation by oxidation of organic compounds	128 out of 5541 genes, 2.3%	322 out of 15813 genes, 2.0%	1
983	regulation of macrophage derived foam cell differentiation	16 out of 5541 genes, 0.3%	31 out of 15813 genes, 0.2%	1
984	positive regulation of histone modification	16 out of 5541 genes, 0.3%	31 out of 15813 genes, 0.2%	1
985	chronological cell aging	3 out of 5541 genes, 0.1%	3 out of 15813 genes, 0.0%	1
986	regulation of type IIa hypersensitivity	3 out of 5541 genes, 0.1%	3 out of 15813 genes, 0.0%	1
987	positive regulation of type IIa hypersensitivity	3 out of 5541 genes, 0.1%	3 out of 15813 genes, 0.0%	1
988	diaphragm contraction	3 out of 5541 genes, 0.1%	3 out of 15813 genes, 0.0%	1
989	regulation of T cell mediated immune response to tumor cell	3 out of 5541 genes, 0.1%	3 out of 15813 genes, 0.0%	1
990	positive regulation of T cell mediated immune response to tumor cell	3 out of 5541 genes, 0.1%	3 out of 15813 genes, 0.0%	1
991	positive regulation of myeloid leukocyte mediated immunity	3 out of 5541 genes, 0.1%	3 out of 15813 genes, 0.0%	1
992	regulation of type II hypersensitivity	3 out of 5541 genes, 0.1%	3 out of 15813 genes, 0.0%	1
993	positive regulation of type II hypersensitivity	3 out of 5541 genes, 0.1%	3 out of 15813 genes, 0.0%	1
994	involuntary skeletal muscle contraction	3 out of 5541 genes, 0.1%	3 out of 15813 genes, 0.0%	1
995	muscular septum morphogenesis	3 out of 5541 genes, 0.1%	3 out of 15813 genes, 0.0%	1
996	DNA replication-dependent nucleosome assembly	3 out of 5541 genes, 0.1%	3 out of 15813 genes, 0.0%	1
997	phosphocreatine metabolic process	3 out of 5541 genes, 0.1%	3 out of 15813 genes, 0.0%	1
998	neural plate elongation	3 out of 5541 genes, 0.1%	3 out of 15813 genes, 0.0%	1
999	aminophospholipid transport	3 out of 5541 genes, 0.1%	3 out of 15813 genes, 0.0%	1
1000	cytoplasmic transport	3 out of 5541 genes, 0.1%	3 out of 15813 genes, 0.0%	1
1001	peptidyl-proline hydroxylation to 4-hydroxy-L-proline	3 out of 5541 genes, 0.1%	3 out of 15813 genes, 0.0%	1
1002	4-hydroxyproline metabolic process	3 out of 5541 genes, 0.1%	3 out of 15813 genes, 0.0%	1
1003	striatal medium spiny neuron differentiation	3 out of 5541 genes, 0.1%	3 out of 15813 genes, 0.0%	1
1004	cerebral cortex tangential migration using cell-cell interactions	3 out of 5541 genes, 0.1%	3 out of 15813 genes, 0.0%	1
1005	substrate-dependent cerebral cortex tangential migration	3 out of 5541 genes, 0.1%	3 out of 15813 genes, 0.0%	1
1006	postnatal olfactory bulb interneuron migration	3 out of 5541 genes, 0.1%	3 out of 15813 genes, 0.0%	1
1007	chemorepulsion involved in embryonic olfactory bulb interneuron migration	3 out of 5541 genes, 0.1%	3 out of 15813 genes, 0.0%	1
1008	smoothened signaling pathway involved in ventral spinal cord patterning	3 out of 5541 genes, 0.1%	3 out of 15813 genes, 0.0%	1
1009	convergent extension involved in neural plate elongation	3 out of 5541 genes, 0.1%	3 out of 15813 genes, 0.0%	1
1010	heparin biosynthetic process	3 out of 5541 genes, 0.1%	3 out of 15813 genes, 0.0%	1
1011	positive regulation of synaptic transmission, dopaminergic	3 out of 5541 genes, 0.1%	3 out of 15813 genes, 0.0%	1
1012	negative regulation of aldosterone metabolic process	3 out of 5541 genes, 0.1%	3 out of 15813 genes, 0.0%	1
1013	negative regulation of aldosterone biosynthetic process	3 out of 5541 genes, 0.1%	3 out of 15813 genes, 0.0%	1
1014	glycoprotein transport	3 out of 5541 genes, 0.1%	3 out of 15813 genes, 0.0%	1
1015	regulation of plasma lipoprotein particle oxidation	3 out of 5541 genes, 0.1%	3 out of 15813 genes, 0.0%	1
1016	negative regulation of plasma lipoprotein particle oxidation	3 out of 5541 genes, 0.1%	3 out of 15813 genes, 0.0%	1
1017	cellular triglyceride homeostasis	3 out of 5541 genes, 0.1%	3 out of 15813 genes, 0.0%	1
1018	sterol import	3 out of 5541 genes, 0.1%	3 out of 15813 genes, 0.0%	1
1019	sterol transmembrane transport	3 out of 5541 genes, 0.1%	3 out of 15813 genes, 0.0%	1
1020	Roundabout signaling pathway	3 out of 5541 genes, 0.1%	3 out of 15813 genes, 0.0%	1
1021	intraflagellar transport	3 out of 5541 genes, 0.1%	3 out of 15813 genes, 0.0%	1
1022	positive regulation of MHC class I biosynthetic process	3 out of 5541 genes, 0.1%	3 out of 15813 genes, 0.0%	1
1023	negative regulation of low-density lipoprotein particle receptor biosynthetic process	3 out of 5541 genes, 0.1%	3 out of 15813 genes, 0.0%	1
1024	positive regulation of centrosome cycle	3 out of 5541 genes, 0.1%	3 out of 15813 genes, 0.0%	1
1025	positive regulation of follicle-stimulating hormone secretion	3 out of 5541 genes, 0.1%	3 out of 15813 genes, 0.0%	1
1026	mesendoderm development	3 out of 5541 genes, 0.1%	3 out of 15813 genes, 0.0%	1
1027	calcium ion-dependent exocytosis of neurotransmitter	3 out of 5541 genes, 0.1%	3 out of 15813 genes, 0.0%	1
1028	stem cell fate commitment	3 out of 5541 genes, 0.1%	3 out of 15813 genes, 0.0%	1
1029	negative regulation of defense response to virus by host	3 out of 5541 genes, 0.1%	3 out of 15813 genes, 0.0%	1
1030	negative regulation of helicase activity	3 out of 5541 genes, 0.1%	3 out of 15813 genes, 0.0%	1
1031	negative regulation of meiotic cell cycle	3 out of 5541 genes, 0.1%	3 out of 15813 genes, 0.0%	1
1032	negative regulation of hair follicle development	3 out of 5541 genes, 0.1%	3 out of 15813 genes, 0.0%	1
1033	dichotomous subdivision of terminal units involved in lung branching	3 out of 5541 genes, 0.1%	3 out of 15813 genes, 0.0%	1
1034	Type I pneumocyte differentiation	3 out of 5541 genes, 0.1%	3 out of 15813 genes, 0.0%	1
1035	intestinal epithelial cell maturation	3 out of 5541 genes, 0.1%	3 out of 15813 genes, 0.0%	1
1036	fat pad development	3 out of 5541 genes, 0.1%	3 out of 15813 genes, 0.0%	1
1037	smoothened signaling pathway involved in dorsal/ventral neural tube patterning	3 out of 5541 genes, 0.1%	3 out of 15813 genes, 0.0%	1
1038	positive regulation of dendritic spine morphogenesis	3 out of 5541 genes, 0.1%	3 out of 15813 genes, 0.0%	1
1039	regulation of fat cell proliferation	3 out of 5541 genes, 0.1%	3 out of 15813 genes, 0.0%	1
1040	detection of hypoxia	3 out of 5541 genes, 0.1%	3 out of 15813 genes, 0.0%	1
1041	cholesterol import	3 out of 5541 genes, 0.1%	3 out of 15813 genes, 0.0%	1
1042	histone H3-K27 methylation	3 out of 5541 genes, 0.1%	3 out of 15813 genes, 0.0%	1
1043	left/right axis specification	3 out of 5541 genes, 0.1%	3 out of 15813 genes, 0.0%	1
1044	cellular response to histamine	3 out of 5541 genes, 0.1%	3 out of 15813 genes, 0.0%	1
1045	regulation of cell proliferation in bone marrow	3 out of 5541 genes, 0.1%	3 out of 15813 genes, 0.0%	1
1046	positive regulation of cell proliferation in bone marrow	3 out of 5541 genes, 0.1%	3 out of 15813 genes, 0.0%	1
1047	regulation of planar cell polarity pathway involved in axis elongation	3 out of 5541 genes, 0.1%	3 out of 15813 genes, 0.0%	1
1048	negative regulation of planar cell polarity pathway involved in axis elongation	3 out of 5541 genes, 0.1%	3 out of 15813 genes, 0.0%	1
1049	negative regulation of cortisol biosynthetic process	3 out of 5541 genes, 0.1%	3 out of 15813 genes, 0.0%	1
1050	positive regulation of Wnt receptor signaling pathway, planar cell polarity pathway	3 out of 5541 genes, 0.1%	3 out of 15813 genes, 0.0%	1
1051	regulation of exocytosis	43 out of 5541 genes, 0.8%	98 out of 15813 genes, 0.6%	1
1052	lung alveolus development	21 out of 5541 genes, 0.4%	43 out of 15813 genes, 0.3%	1
1053	regulation of mRNA processing	21 out of 5541 genes, 0.4%	43 out of 15813 genes, 0.3%	1
1054	interspecies interaction between organisms	158 out of 5541 genes, 2.9%	403 out of 15813 genes, 2.5%	1
1055	regulation of axonogenesis	50 out of 5541 genes, 0.9%	116 out of 15813 genes, 0.7%	1
1056	regulation of morphogenesis of a branching structure	23 out of 5541 genes, 0.4%	48 out of 15813 genes, 0.3%	1
1057	regulation of MAP kinase activity	102 out of 5541 genes, 1.8%	253 out of 15813 genes, 1.6%	1
1058	skeletal muscle tissue development	58 out of 5541 genes, 1.0%	137 out of 15813 genes, 0.9%	1
1059	protein oligomerization	127 out of 5541 genes, 2.3%	320 out of 15813 genes, 2.0%	1
1060	induction of apoptosis by intracellular signals	46 out of 5541 genes, 0.8%	106 out of 15813 genes, 0.7%	1
1061	vesicle organization	46 out of 5541 genes, 0.8%	106 out of 15813 genes, 0.7%	1
1062	regulation of reactive oxygen species metabolic process	25 out of 5541 genes, 0.5%	53 out of 15813 genes, 0.3%	1
1063	positive regulation of phagocytosis	18 out of 5541 genes, 0.3%	36 out of 15813 genes, 0.2%	1
1064	regulation of calcium-mediated signaling	18 out of 5541 genes, 0.3%	36 out of 15813 genes, 0.2%	1
1065	glycerol ether metabolic process	51 out of 5541 genes, 0.9%	119 out of 15813 genes, 0.8%	1
1066	nucleic acid phosphodiester bond hydrolysis	61 out of 5541 genes, 1.1%	145 out of 15813 genes, 0.9%	1
1067	positive regulation of leukocyte migration	31 out of 5541 genes, 0.6%	68 out of 15813 genes, 0.4%	1
1068	regulation of T cell proliferation	44 out of 5541 genes, 0.8%	101 out of 15813 genes, 0.6%	1
1069	embryonic heart tube development	29 out of 5541 genes, 0.5%	63 out of 15813 genes, 0.4%	1
1070	response to gravity	8 out of 5541 genes, 0.1%	13 out of 15813 genes, 0.1%	1
1071	heparan sulfate proteoglycan metabolic process	8 out of 5541 genes, 0.1%	13 out of 15813 genes, 0.1%	1
1072	chondroitin sulfate proteoglycan biosynthetic process	8 out of 5541 genes, 0.1%	13 out of 15813 genes, 0.1%	1
1073	camera-type eye photoreceptor cell differentiation	8 out of 5541 genes, 0.1%	13 out of 15813 genes, 0.1%	1
1074	B cell activation involved in immune response	12 out of 5541 genes, 0.2%	22 out of 15813 genes, 0.1%	1
1075	endocardial cushion development	12 out of 5541 genes, 0.2%	22 out of 15813 genes, 0.1%	1
1076	glutamine metabolic process	12 out of 5541 genes, 0.2%	22 out of 15813 genes, 0.1%	1
1077	female meiosis	12 out of 5541 genes, 0.2%	22 out of 15813 genes, 0.1%	1
1078	glucan catabolic process	12 out of 5541 genes, 0.2%	22 out of 15813 genes, 0.1%	1
1079	cellular polysaccharide catabolic process	12 out of 5541 genes, 0.2%	22 out of 15813 genes, 0.1%	1
1080	negative regulation of smoothened signaling pathway	12 out of 5541 genes, 0.2%	22 out of 15813 genes, 0.1%	1
1081	vascular endothelial growth factor receptor signaling pathway	12 out of 5541 genes, 0.2%	22 out of 15813 genes, 0.1%	1
1082	cellular response to drug	15 out of 5541 genes, 0.3%	29 out of 15813 genes, 0.2%	1
1083	actin filament capping	15 out of 5541 genes, 0.3%	29 out of 15813 genes, 0.2%	1
1084	negative regulation of response to cytokine stimulus	15 out of 5541 genes, 0.3%	29 out of 15813 genes, 0.2%	1
1085	nuclear transport	107 out of 5541 genes, 1.9%	267 out of 15813 genes, 1.7%	1
1086	eye photoreceptor cell differentiation	20 out of 5541 genes, 0.4%	41 out of 15813 genes, 0.3%	1
1087	eye morphogenesis	57 out of 5541 genes, 1.0%	135 out of 15813 genes, 0.9%	1
1088	positive regulation of intracellular protein kinase cascade	150 out of 5541 genes, 2.7%	383 out of 15813 genes, 2.4%	1
1089	nucleocytoplasmic transport	105 out of 5541 genes, 1.9%	262 out of 15813 genes, 1.7%	1
1090	mesenchymal cell differentiation	45 out of 5541 genes, 0.8%	104 out of 15813 genes, 0.7%	1
1091	positive regulation of response to external stimulus	65 out of 5541 genes, 1.2%	156 out of 15813 genes, 1.0%	1
1092	stem cell maintenance	36 out of 5541 genes, 0.6%	81 out of 15813 genes, 0.5%	1
1093	regulation of cell growth	124 out of 5541 genes, 2.2%	313 out of 15813 genes, 2.0%	1
1094	regulation of sister chromatid cohesion	7 out of 5541 genes, 0.1%	11 out of 15813 genes, 0.1%	1
1095	hemoglobin metabolic process	7 out of 5541 genes, 0.1%	11 out of 15813 genes, 0.1%	1
1096	positive regulation of interleukin-4 production	7 out of 5541 genes, 0.1%	11 out of 15813 genes, 0.1%	1
1097	positive regulation of mast cell activation involved in immune response	7 out of 5541 genes, 0.1%	11 out of 15813 genes, 0.1%	1
1098	positive regulation of mast cell degranulation	7 out of 5541 genes, 0.1%	11 out of 15813 genes, 0.1%	1
1099	negative regulation of JUN kinase activity	7 out of 5541 genes, 0.1%	11 out of 15813 genes, 0.1%	1
1100	white fat cell differentiation	7 out of 5541 genes, 0.1%	11 out of 15813 genes, 0.1%	1
1101	attachment of spindle microtubules to chromosome	7 out of 5541 genes, 0.1%	11 out of 15813 genes, 0.1%	1
1102	prostate glandular acinus development	7 out of 5541 genes, 0.1%	11 out of 15813 genes, 0.1%	1
1103	regulation of stem cell proliferation	7 out of 5541 genes, 0.1%	11 out of 15813 genes, 0.1%	1
1104	replicative senescence	7 out of 5541 genes, 0.1%	11 out of 15813 genes, 0.1%	1
1105	negative regulation of DNA-dependent DNA replication	7 out of 5541 genes, 0.1%	11 out of 15813 genes, 0.1%	1
1106	cellular response to nutrient levels	60 out of 5541 genes, 1.1%	143 out of 15813 genes, 0.9%	1
1107	positive regulation of T cell proliferation	34 out of 5541 genes, 0.6%	76 out of 15813 genes, 0.5%	1
1108	camera-type eye morphogenesis	43 out of 5541 genes, 0.8%	99 out of 15813 genes, 0.6%	1
1109	regulation of DNA recombination	24 out of 5541 genes, 0.4%	51 out of 15813 genes, 0.3%	1
1110	positive regulation of alpha-beta T cell activation	24 out of 5541 genes, 0.4%	51 out of 15813 genes, 0.3%	1
1111	cellular response to mechanical stimulus	24 out of 5541 genes, 0.4%	51 out of 15813 genes, 0.3%	1
1112	carbohydrate transport	32 out of 5541 genes, 0.6%	71 out of 15813 genes, 0.4%	1
1113	positive regulation of protein binding	26 out of 5541 genes, 0.5%	56 out of 15813 genes, 0.4%	1
1114	regulation of RNA splicing	30 out of 5541 genes, 0.5%	66 out of 15813 genes, 0.4%	1
1115	regulation of biomineral tissue development	30 out of 5541 genes, 0.5%	66 out of 15813 genes, 0.4%	1
1116	termination of RNA polymerase II transcription	28 out of 5541 genes, 0.5%	61 out of 15813 genes, 0.4%	1
1117	coenzyme catabolic process	17 out of 5541 genes, 0.3%	34 out of 15813 genes, 0.2%	1
1118	2'-deoxyribonucleotide metabolic process	17 out of 5541 genes, 0.3%	34 out of 15813 genes, 0.2%	1
1119	regulation of lipid storage	17 out of 5541 genes, 0.3%	34 out of 15813 genes, 0.2%	1
1120	negative regulation of cell growth	58 out of 5541 genes, 1.0%	138 out of 15813 genes, 0.9%	1
1121	mesenchymal cell development	41 out of 5541 genes, 0.7%	94 out of 15813 genes, 0.6%	1
1122	lipoprotein metabolic process	39 out of 5541 genes, 0.7%	89 out of 15813 genes, 0.6%	1
1123	fructose metabolic process	11 out of 5541 genes, 0.2%	20 out of 15813 genes, 0.1%	1
1124	regulation of mast cell degranulation	11 out of 5541 genes, 0.2%	20 out of 15813 genes, 0.1%	1
1125	adipose tissue development	11 out of 5541 genes, 0.2%	20 out of 15813 genes, 0.1%	1
1126	mesenchyme morphogenesis	11 out of 5541 genes, 0.2%	20 out of 15813 genes, 0.1%	1
1127	embryonic limb morphogenesis	51 out of 5541 genes, 0.9%	120 out of 15813 genes, 0.8%	1
1128	embryonic appendage morphogenesis	51 out of 5541 genes, 0.9%	120 out of 15813 genes, 0.8%	1
1129	protein retention in ER lumen	6 out of 5541 genes, 0.1%	9 out of 15813 genes, 0.1%	1
1130	epithelial cell migration	6 out of 5541 genes, 0.1%	9 out of 15813 genes, 0.1%	1
1131	regulation of alkaline phosphatase activity	6 out of 5541 genes, 0.1%	9 out of 15813 genes, 0.1%	1
1132	regulation of extracellular matrix disassembly	6 out of 5541 genes, 0.1%	9 out of 15813 genes, 0.1%	1
1133	vascular smooth muscle contraction	6 out of 5541 genes, 0.1%	9 out of 15813 genes, 0.1%	1
1134	striated muscle adaptation	6 out of 5541 genes, 0.1%	9 out of 15813 genes, 0.1%	1
1135	GDP-mannose metabolic process	6 out of 5541 genes, 0.1%	9 out of 15813 genes, 0.1%	1
1136	cerebellar granular layer development	6 out of 5541 genes, 0.1%	9 out of 15813 genes, 0.1%	1
1137	positive regulation of cerebellar granule cell precursor proliferation	6 out of 5541 genes, 0.1%	9 out of 15813 genes, 0.1%	1
1138	post-embryonic camera-type eye development	6 out of 5541 genes, 0.1%	9 out of 15813 genes, 0.1%	1
1139	regulation of interleukin-13 production	6 out of 5541 genes, 0.1%	9 out of 15813 genes, 0.1%	1
1140	SREBP-mediated signaling pathway	6 out of 5541 genes, 0.1%	9 out of 15813 genes, 0.1%	1
1141	positive regulation of T cell differentiation in thymus	6 out of 5541 genes, 0.1%	9 out of 15813 genes, 0.1%	1
1142	maintenance of protein localization in endoplasmic reticulum	6 out of 5541 genes, 0.1%	9 out of 15813 genes, 0.1%	1
1143	positive regulation of mitotic metaphase/anaphase transition	6 out of 5541 genes, 0.1%	9 out of 15813 genes, 0.1%	1
1144	regulation of nerve growth factor receptor signaling pathway	6 out of 5541 genes, 0.1%	9 out of 15813 genes, 0.1%	1
1145	regulation of synapse structural plasticity	6 out of 5541 genes, 0.1%	9 out of 15813 genes, 0.1%	1
1146	Sertoli cell development	6 out of 5541 genes, 0.1%	9 out of 15813 genes, 0.1%	1
1147	bone trabecula formation	6 out of 5541 genes, 0.1%	9 out of 15813 genes, 0.1%	1
1148	bone trabecula morphogenesis	6 out of 5541 genes, 0.1%	9 out of 15813 genes, 0.1%	1
1149	epithelium migration	6 out of 5541 genes, 0.1%	9 out of 15813 genes, 0.1%	1
1150	regulation of spindle organization	6 out of 5541 genes, 0.1%	9 out of 15813 genes, 0.1%	1
1151	somatic diversification of immunoglobulins	14 out of 5541 genes, 0.3%	27 out of 15813 genes, 0.2%	1
1152	microtubule anchoring	14 out of 5541 genes, 0.3%	27 out of 15813 genes, 0.2%	1
1153	regulation of activated T cell proliferation	14 out of 5541 genes, 0.3%	27 out of 15813 genes, 0.2%	1
1154	regulation of behavior	64 out of 5541 genes, 1.2%	154 out of 15813 genes, 1.0%	1
1155	sulfur amino acid transport	4 out of 5541 genes, 0.1%	5 out of 15813 genes, 0.0%	1
1156	meiotic spindle organization	4 out of 5541 genes, 0.1%	5 out of 15813 genes, 0.0%	1
1157	negative regulation of type 2 immune response	4 out of 5541 genes, 0.1%	5 out of 15813 genes, 0.0%	1
1158	endocardium morphogenesis	4 out of 5541 genes, 0.1%	5 out of 15813 genes, 0.0%	1
1159	chondrocyte differentiation involved in endochondral bone morphogenesis	4 out of 5541 genes, 0.1%	5 out of 15813 genes, 0.0%	1
1160	fructose 2,6-bisphosphate metabolic process	4 out of 5541 genes, 0.1%	5 out of 15813 genes, 0.0%	1
1161	lagging strand elongation	4 out of 5541 genes, 0.1%	5 out of 15813 genes, 0.0%	1
1162	aspartate metabolic process	4 out of 5541 genes, 0.1%	5 out of 15813 genes, 0.0%	1
1163	deoxyribonucleoside diphosphate biosynthetic process	4 out of 5541 genes, 0.1%	5 out of 15813 genes, 0.0%	1
1164	GDP-mannose biosynthetic process	4 out of 5541 genes, 0.1%	5 out of 15813 genes, 0.0%	1
1165	regulation of skeletal muscle contraction	4 out of 5541 genes, 0.1%	5 out of 15813 genes, 0.0%	1
1166	peptidyl-lysine dimethylation	4 out of 5541 genes, 0.1%	5 out of 15813 genes, 0.0%	1
1167	mannose biosynthetic process	4 out of 5541 genes, 0.1%	5 out of 15813 genes, 0.0%	1
1168	sulfide oxidation	4 out of 5541 genes, 0.1%	5 out of 15813 genes, 0.0%	1
1169	glossopharyngeal nerve morphogenesis	4 out of 5541 genes, 0.1%	5 out of 15813 genes, 0.0%	1
1170	maintenance of gastrointestinal epithelium	4 out of 5541 genes, 0.1%	5 out of 15813 genes, 0.0%	1
1171	activation of phospholipase D activity	4 out of 5541 genes, 0.1%	5 out of 15813 genes, 0.0%	1
1172	regulation of aldosterone biosynthetic process	4 out of 5541 genes, 0.1%	5 out of 15813 genes, 0.0%	1
1173	collagen biosynthetic process	4 out of 5541 genes, 0.1%	5 out of 15813 genes, 0.0%	1
1174	positive regulation of glucokinase activity	4 out of 5541 genes, 0.1%	5 out of 15813 genes, 0.0%	1
1175	adiponectin-mediated signaling pathway	4 out of 5541 genes, 0.1%	5 out of 15813 genes, 0.0%	1
1176	negative regulation of mammary gland epithelial cell proliferation	4 out of 5541 genes, 0.1%	5 out of 15813 genes, 0.0%	1
1177	fatty acid elongation, monounsaturated fatty acid	4 out of 5541 genes, 0.1%	5 out of 15813 genes, 0.0%	1
1178	maintenance of apical/basal cell polarity	4 out of 5541 genes, 0.1%	5 out of 15813 genes, 0.0%	1
1179	glial cell-derived neurotrophic factor receptor signaling pathway	4 out of 5541 genes, 0.1%	5 out of 15813 genes, 0.0%	1
1180	skeletal muscle adaptation	4 out of 5541 genes, 0.1%	5 out of 15813 genes, 0.0%	1
1181	negative regulation of macrophage differentiation	4 out of 5541 genes, 0.1%	5 out of 15813 genes, 0.0%	1
1182	negative regulation of glycolysis	4 out of 5541 genes, 0.1%	5 out of 15813 genes, 0.0%	1
1183	regulation of transcription during mitosis	4 out of 5541 genes, 0.1%	5 out of 15813 genes, 0.0%	1
1184	positive regulation of transcription during mitosis	4 out of 5541 genes, 0.1%	5 out of 15813 genes, 0.0%	1
1185	regulation of transcription from RNA polymerase II promoter, mitotic	4 out of 5541 genes, 0.1%	5 out of 15813 genes, 0.0%	1
1186	positive regulation of transcription from RNA polymerase II promoter during mitosis	4 out of 5541 genes, 0.1%	5 out of 15813 genes, 0.0%	1
1187	negative regulation of follicle-stimulating hormone secretion	4 out of 5541 genes, 0.1%	5 out of 15813 genes, 0.0%	1
1188	dermatan sulfate proteoglycan biosynthetic process	4 out of 5541 genes, 0.1%	5 out of 15813 genes, 0.0%	1
1189	dermatan sulfate proteoglycan metabolic process	4 out of 5541 genes, 0.1%	5 out of 15813 genes, 0.0%	1
1190	chromosome movement towards spindle pole	4 out of 5541 genes, 0.1%	5 out of 15813 genes, 0.0%	1
1191	negative regulation of nerve growth factor receptor signaling pathway	4 out of 5541 genes, 0.1%	5 out of 15813 genes, 0.0%	1
1192	negative regulation of histone H3-K9 methylation	4 out of 5541 genes, 0.1%	5 out of 15813 genes, 0.0%	1
1193	maintenance of organelle location	4 out of 5541 genes, 0.1%	5 out of 15813 genes, 0.0%	1
1194	adhesion to other organism involved in symbiotic interaction	4 out of 5541 genes, 0.1%	5 out of 15813 genes, 0.0%	1
1195	adhesion to symbiont	4 out of 5541 genes, 0.1%	5 out of 15813 genes, 0.0%	1
1196	convergent extension involved in organogenesis	4 out of 5541 genes, 0.1%	5 out of 15813 genes, 0.0%	1
1197	cardiac conduction	4 out of 5541 genes, 0.1%	5 out of 15813 genes, 0.0%	1
1198	sulfide oxidation, using sulfide:quinone oxidoreductase	4 out of 5541 genes, 0.1%	5 out of 15813 genes, 0.0%	1
1199	regulation of phospholipid biosynthetic process	4 out of 5541 genes, 0.1%	5 out of 15813 genes, 0.0%	1
1200	cellular response to purine-containing compound	4 out of 5541 genes, 0.1%	5 out of 15813 genes, 0.0%	1
1201	cellular response to heparin	4 out of 5541 genes, 0.1%	5 out of 15813 genes, 0.0%	1
1202	mesangial cell development	4 out of 5541 genes, 0.1%	5 out of 15813 genes, 0.0%	1
1203	positive regulation of sodium ion transport via voltage-gated sodium channel activity	4 out of 5541 genes, 0.1%	5 out of 15813 genes, 0.0%	1
1204	cardiac cell development	19 out of 5541 genes, 0.3%	39 out of 15813 genes, 0.2%	1
1205	face development	19 out of 5541 genes, 0.3%	39 out of 15813 genes, 0.2%	1
1206	phosphorus metabolic process	436 out of 5541 genes, 7.9%	1171 out of 15813 genes, 7.4%	1
1207	phosphate-containing compound metabolic process	436 out of 5541 genes, 7.9%	1171 out of 15813 genes, 7.4%	1
1208	endothelial cell morphogenesis	5 out of 5541 genes, 0.1%	7 out of 15813 genes, 0.0%	1
1209	tolerance induction	5 out of 5541 genes, 0.1%	7 out of 15813 genes, 0.0%	1
1210	positive regulation of acute inflammatory response to antigenic stimulus	5 out of 5541 genes, 0.1%	7 out of 15813 genes, 0.0%	1
1211	epithelial to mesenchymal transition involved in endocardial cushion formation	5 out of 5541 genes, 0.1%	7 out of 15813 genes, 0.0%	1
1212	atrial cardiac muscle tissue development	5 out of 5541 genes, 0.1%	7 out of 15813 genes, 0.0%	1
1213	pinocytosis	5 out of 5541 genes, 0.1%	7 out of 15813 genes, 0.0%	1
1214	deoxyribonucleoside diphosphate metabolic process	5 out of 5541 genes, 0.1%	7 out of 15813 genes, 0.0%	1
1215	oxygen homeostasis	5 out of 5541 genes, 0.1%	7 out of 15813 genes, 0.0%	1
1216	cytokinesis after meiosis	5 out of 5541 genes, 0.1%	7 out of 15813 genes, 0.0%	1
1217	protein localization to kinetochore	5 out of 5541 genes, 0.1%	7 out of 15813 genes, 0.0%	1
1218	cellular response to interferon-alpha	5 out of 5541 genes, 0.1%	7 out of 15813 genes, 0.0%	1
1219	negative regulation of renal sodium excretion	5 out of 5541 genes, 0.1%	7 out of 15813 genes, 0.0%	1
1220	regulation of monocyte differentiation	5 out of 5541 genes, 0.1%	7 out of 15813 genes, 0.0%	1
1221	axial mesoderm morphogenesis	5 out of 5541 genes, 0.1%	7 out of 15813 genes, 0.0%	1
1222	myoblast cell fate commitment	5 out of 5541 genes, 0.1%	7 out of 15813 genes, 0.0%	1
1223	regulation of B cell receptor signaling pathway	5 out of 5541 genes, 0.1%	7 out of 15813 genes, 0.0%	1
1224	atrial cardiac muscle tissue morphogenesis	5 out of 5541 genes, 0.1%	7 out of 15813 genes, 0.0%	1
1225	positive regulation of cardiac muscle contraction	5 out of 5541 genes, 0.1%	7 out of 15813 genes, 0.0%	1
1226	renal water absorption	5 out of 5541 genes, 0.1%	7 out of 15813 genes, 0.0%	1
1227	response to parathyroid hormone stimulus	5 out of 5541 genes, 0.1%	7 out of 15813 genes, 0.0%	1
1228	cellular response to vitamin D	5 out of 5541 genes, 0.1%	7 out of 15813 genes, 0.0%	1
1229	commissural neuron axon guidance	5 out of 5541 genes, 0.1%	7 out of 15813 genes, 0.0%	1
1230	positive regulation of cell migration involved in sprouting angiogenesis	5 out of 5541 genes, 0.1%	7 out of 15813 genes, 0.0%	1
1231	regulation of epithelial cell proliferation involved in lung morphogenesis	5 out of 5541 genes, 0.1%	7 out of 15813 genes, 0.0%	1
1232	cholesterol metabolic process	42 out of 5541 genes, 0.8%	97 out of 15813 genes, 0.6%	1
1233	gluconeogenesis	21 out of 5541 genes, 0.4%	44 out of 15813 genes, 0.3%	1
1234	microtubule-based transport	21 out of 5541 genes, 0.4%	44 out of 15813 genes, 0.3%	1
1235	somatic stem cell maintenance	21 out of 5541 genes, 0.4%	44 out of 15813 genes, 0.3%	1
1236	pyrimidine-containing compound biosynthetic process	21 out of 5541 genes, 0.4%	44 out of 15813 genes, 0.3%	1
1237	cellular homeostasis	277 out of 5541 genes, 5.0%	732 out of 15813 genes, 4.6%	1
1238	pyrimidine nucleotide metabolic process	23 out of 5541 genes, 0.4%	49 out of 15813 genes, 0.3%	1
1239	peptidyl-proline modification	23 out of 5541 genes, 0.4%	49 out of 15813 genes, 0.3%	1
1240	regulation of alpha-beta T cell differentiation	23 out of 5541 genes, 0.4%	49 out of 15813 genes, 0.3%	1
1241	platelet activation	88 out of 5541 genes, 1.6%	218 out of 15813 genes, 1.4%	1
1242	regulation of actin filament polymerization	40 out of 5541 genes, 0.7%	92 out of 15813 genes, 0.6%	1
1243	T cell costimulation	27 out of 5541 genes, 0.5%	59 out of 15813 genes, 0.4%	1
1244	negative regulation of protein complex disassembly	27 out of 5541 genes, 0.5%	59 out of 15813 genes, 0.4%	1
1245	cholesterol biosynthetic process	16 out of 5541 genes, 0.3%	32 out of 15813 genes, 0.2%	1
1246	bone mineralization	16 out of 5541 genes, 0.3%	32 out of 15813 genes, 0.2%	1
1247	endothelial cell differentiation	16 out of 5541 genes, 0.3%	32 out of 15813 genes, 0.2%	1
1248	negative regulation of small GTPase mediated signal transduction	16 out of 5541 genes, 0.3%	32 out of 15813 genes, 0.2%	1
1249	positive regulation of epithelial cell proliferation	55 out of 5541 genes, 1.0%	131 out of 15813 genes, 0.8%	1
1250	regulation of glucose metabolic process	38 out of 5541 genes, 0.7%	87 out of 15813 genes, 0.6%	1
1251	endoplasmic reticulum unfolded protein response	38 out of 5541 genes, 0.7%	87 out of 15813 genes, 0.6%	1
1252	cellular response to unfolded protein	38 out of 5541 genes, 0.7%	87 out of 15813 genes, 0.6%	1
1253	enzyme linked receptor protein signaling pathway	263 out of 5541 genes, 4.7%	694 out of 15813 genes, 4.4%	1
1254	positive regulation of signal transduction	284 out of 5541 genes, 5.1%	752 out of 15813 genes, 4.8%	1
1255	cellular chemical homeostasis	240 out of 5541 genes, 4.3%	631 out of 15813 genes, 4.0%	1
1256	regulation of DNA binding	36 out of 5541 genes, 0.6%	82 out of 15813 genes, 0.5%	1
1257	pseudouridine synthesis	10 out of 5541 genes, 0.2%	18 out of 15813 genes, 0.1%	1
1258	regulation of B cell apoptotic process	10 out of 5541 genes, 0.2%	18 out of 15813 genes, 0.1%	1
1259	purine deoxyribonucleotide metabolic process	10 out of 5541 genes, 0.2%	18 out of 15813 genes, 0.1%	1
1260	protein sumoylation	10 out of 5541 genes, 0.2%	18 out of 15813 genes, 0.1%	1
1261	DNA damage response, signal transduction by p53 class mediator resulting in induction of apoptosis	10 out of 5541 genes, 0.2%	18 out of 15813 genes, 0.1%	1
1262	spindle assembly involved in mitosis	10 out of 5541 genes, 0.2%	18 out of 15813 genes, 0.1%	1
1263	mesenchyme development	53 out of 5541 genes, 1.0%	126 out of 15813 genes, 0.8%	1
1264	negative regulation of Wnt receptor signaling pathway	48 out of 5541 genes, 0.9%	113 out of 15813 genes, 0.7%	1
1265	negative regulation of cytokine-mediated signaling pathway	13 out of 5541 genes, 0.2%	25 out of 15813 genes, 0.2%	1
1266	regulation of the force of heart contraction	13 out of 5541 genes, 0.2%	25 out of 15813 genes, 0.2%	1
1267	neuroblast proliferation	13 out of 5541 genes, 0.2%	25 out of 15813 genes, 0.2%	1
1268	response to salt stress	13 out of 5541 genes, 0.2%	25 out of 15813 genes, 0.2%	1
1269	regulation of vascular endothelial growth factor receptor signaling pathway	13 out of 5541 genes, 0.2%	25 out of 15813 genes, 0.2%	1
1270	positive regulation of ATPase activity	13 out of 5541 genes, 0.2%	25 out of 15813 genes, 0.2%	1
1271	regulation of leukocyte degranulation	13 out of 5541 genes, 0.2%	25 out of 15813 genes, 0.2%	1
1272	regulation of centrosome cycle	13 out of 5541 genes, 0.2%	25 out of 15813 genes, 0.2%	1
1273	pyrimidine base metabolic process	18 out of 5541 genes, 0.3%	37 out of 15813 genes, 0.2%	1
1274	nucleoside diphosphate metabolic process	18 out of 5541 genes, 0.3%	37 out of 15813 genes, 0.2%	1
1275	regulation of CD4-positive, alpha-beta T cell activation	18 out of 5541 genes, 0.3%	37 out of 15813 genes, 0.2%	1
1276	cellular response to nutrient	32 out of 5541 genes, 0.6%	72 out of 15813 genes, 0.5%	1
1277	regulation of cell cycle process	216 out of 5541 genes, 3.9%	566 out of 15813 genes, 3.6%	1
1278	deoxyribonucleotide metabolic process	20 out of 5541 genes, 0.4%	42 out of 15813 genes, 0.3%	1
1279	fluid transport	20 out of 5541 genes, 0.4%	42 out of 15813 genes, 0.3%	1
1280	positive regulation of neuron projection development	30 out of 5541 genes, 0.5%	67 out of 15813 genes, 0.4%	1
1281	negative regulation of MAP kinase activity	30 out of 5541 genes, 0.5%	67 out of 15813 genes, 0.4%	1
1282	regulation of cell death	519 out of 5541 genes, 9.4%	1405 out of 15813 genes, 8.9%	1
1283	positive regulation of adaptive immune response based on somatic recombination of immune receptors built from immunoglobulin superfamily domains	22 out of 5541 genes, 0.4%	47 out of 15813 genes, 0.3%	1
1284	regulation of protein tyrosine kinase activity	22 out of 5541 genes, 0.4%	47 out of 15813 genes, 0.3%	1
1285	amino acid transmembrane transport	26 out of 5541 genes, 0.5%	57 out of 15813 genes, 0.4%	1
1286	negative regulation of cell proliferation	207 out of 5541 genes, 3.7%	542 out of 15813 genes, 3.4%	1
1287	cerebellum morphogenesis	15 out of 5541 genes, 0.3%	30 out of 15813 genes, 0.2%	1
1288	response to cadmium ion	15 out of 5541 genes, 0.3%	30 out of 15813 genes, 0.2%	1
1289	regulation of protein binding	47 out of 5541 genes, 0.8%	111 out of 15813 genes, 0.7%	1
1290	positive regulation of protein modification process	174 out of 5541 genes, 3.1%	452 out of 15813 genes, 2.9%	1
1291	positive regulation of signaling	305 out of 5541 genes, 5.5%	812 out of 15813 genes, 5.1%	1
1292	regulation of growth	212 out of 5541 genes, 3.8%	556 out of 15813 genes, 3.5%	1
1293	organelle assembly	55 out of 5541 genes, 1.0%	132 out of 15813 genes, 0.8%	1
1294	apoptotic process	236 out of 5541 genes, 4.3%	622 out of 15813 genes, 3.9%	1
1295	regulation of apoptotic process	498 out of 5541 genes, 9.0%	1348 out of 15813 genes, 8.5%	1
1296	cellular macromolecule biosynthetic process	565 out of 5541 genes, 10.2%	1535 out of 15813 genes, 9.7%	1
1297	oocyte maturation	9 out of 5541 genes, 0.2%	16 out of 15813 genes, 0.1%	1
1298	adult heart development	9 out of 5541 genes, 0.2%	16 out of 15813 genes, 0.1%	1
1299	purine nucleoside diphosphate metabolic process	9 out of 5541 genes, 0.2%	16 out of 15813 genes, 0.1%	1
1300	purine ribonucleoside diphosphate metabolic process	9 out of 5541 genes, 0.2%	16 out of 15813 genes, 0.1%	1
1301	regulation of cholesterol storage	9 out of 5541 genes, 0.2%	16 out of 15813 genes, 0.1%	1
1302	peptidyl-lysine methylation	9 out of 5541 genes, 0.2%	16 out of 15813 genes, 0.1%	1
1303	regulation of Rac GTPase activity	9 out of 5541 genes, 0.2%	16 out of 15813 genes, 0.1%	1
1304	activation of protein kinase A activity	9 out of 5541 genes, 0.2%	16 out of 15813 genes, 0.1%	1
1305	muscle adaptation	9 out of 5541 genes, 0.2%	16 out of 15813 genes, 0.1%	1
1306	paraxial mesoderm development	9 out of 5541 genes, 0.2%	16 out of 15813 genes, 0.1%	1
1307	semaphorin-plexin signaling pathway	9 out of 5541 genes, 0.2%	16 out of 15813 genes, 0.1%	1
1308	positive regulation of leukocyte apoptotic process	9 out of 5541 genes, 0.2%	16 out of 15813 genes, 0.1%	1
1309	regulation of cell cycle	345 out of 5541 genes, 6.2%	923 out of 15813 genes, 5.8%	1
1310	DNA damage checkpoint	58 out of 5541 genes, 1.0%	140 out of 15813 genes, 0.9%	1
1311	epithelial cell development	31 out of 5541 genes, 0.6%	70 out of 15813 genes, 0.4%	1
1312	cellular response to starvation	31 out of 5541 genes, 0.6%	70 out of 15813 genes, 0.4%	1
1313	organ regeneration	31 out of 5541 genes, 0.6%	70 out of 15813 genes, 0.4%	1
1314	sprouting angiogenesis	17 out of 5541 genes, 0.3%	35 out of 15813 genes, 0.2%	1
1315	pyrimidine nucleotide biosynthetic process	17 out of 5541 genes, 0.3%	35 out of 15813 genes, 0.2%	1
1316	chromosome condensation	17 out of 5541 genes, 0.3%	35 out of 15813 genes, 0.2%	1
1317	interaction with symbiont	17 out of 5541 genes, 0.3%	35 out of 15813 genes, 0.2%	1
1318	regulation of heart growth	17 out of 5541 genes, 0.3%	35 out of 15813 genes, 0.2%	1
1319	regulation of type 2 immune response	12 out of 5541 genes, 0.2%	23 out of 15813 genes, 0.1%	1
1320	urogenital system development	97 out of 5541 genes, 1.8%	244 out of 15813 genes, 1.5%	1
1321	regulation of dendrite development	29 out of 5541 genes, 0.5%	65 out of 15813 genes, 0.4%	1
1322	induction of programmed cell death	166 out of 5541 genes, 3.0%	431 out of 15813 genes, 2.7%	1
1323	transforming growth factor beta receptor signaling pathway	27 out of 5541 genes, 0.5%	60 out of 15813 genes, 0.4%	1
1324	lymphocyte costimulation	27 out of 5541 genes, 0.5%	60 out of 15813 genes, 0.4%	1
1325	mRNA 3'-end processing	36 out of 5541 genes, 0.6%	83 out of 15813 genes, 0.5%	1
1326	dicarboxylic acid metabolic process	25 out of 5541 genes, 0.5%	55 out of 15813 genes, 0.3%	1
1327	positive regulation of neuron apoptotic process	21 out of 5541 genes, 0.4%	45 out of 15813 genes, 0.3%	1
1328	regulation of dendrite morphogenesis	21 out of 5541 genes, 0.4%	45 out of 15813 genes, 0.3%	1
1329	adherens junction organization	23 out of 5541 genes, 0.4%	50 out of 15813 genes, 0.3%	1
1330	regulation of programmed cell death	502 out of 5541 genes, 9.1%	1361 out of 15813 genes, 8.6%	1
1331	regulation of protein transport	105 out of 5541 genes, 1.9%	266 out of 15813 genes, 1.7%	1
1332	vasculogenesis	34 out of 5541 genes, 0.6%	78 out of 15813 genes, 0.5%	1
1333	vesicle localization	34 out of 5541 genes, 0.6%	78 out of 15813 genes, 0.5%	1
1334	phospholipid biosynthetic process	57 out of 5541 genes, 1.0%	138 out of 15813 genes, 0.9%	1
1335	regulation of smooth muscle cell proliferation	39 out of 5541 genes, 0.7%	91 out of 15813 genes, 0.6%	1
1336	protein tetramerization	39 out of 5541 genes, 0.7%	91 out of 15813 genes, 0.6%	1
1337	olfactory bulb development	14 out of 5541 genes, 0.3%	28 out of 15813 genes, 0.2%	1
1338	regulation of epithelial cell differentiation	32 out of 5541 genes, 0.6%	73 out of 15813 genes, 0.5%	1
1339	organic ether metabolic process	52 out of 5541 genes, 0.9%	125 out of 15813 genes, 0.8%	1
1340	dosage compensation	8 out of 5541 genes, 0.1%	14 out of 15813 genes, 0.1%	1
1341	positive regulation of mast cell activation	8 out of 5541 genes, 0.1%	14 out of 15813 genes, 0.1%	1
1342	negative regulation by host of viral transcription	8 out of 5541 genes, 0.1%	14 out of 15813 genes, 0.1%	1
1343	regulation of endothelial cell differentiation	8 out of 5541 genes, 0.1%	14 out of 15813 genes, 0.1%	1
1344	negative regulation of innate immune response	8 out of 5541 genes, 0.1%	14 out of 15813 genes, 0.1%	1
1345	dopaminergic neuron differentiation	8 out of 5541 genes, 0.1%	14 out of 15813 genes, 0.1%	1
1346	positive regulation of release of cytochrome c from mitochondria	8 out of 5541 genes, 0.1%	14 out of 15813 genes, 0.1%	1
1347	positive regulation of cell adhesion	55 out of 5541 genes, 1.0%	133 out of 15813 genes, 0.8%	1
1348	regulation of ion homeostasis	55 out of 5541 genes, 1.0%	133 out of 15813 genes, 0.8%	1
1349	telomere maintenance	37 out of 5541 genes, 0.7%	86 out of 15813 genes, 0.5%	1
1350	regulation of B cell activation	37 out of 5541 genes, 0.7%	86 out of 15813 genes, 0.5%	1
1351	negative regulation of cytoskeleton organization	42 out of 5541 genes, 0.8%	99 out of 15813 genes, 0.6%	1
1352	establishment of localization	1317 out of 5541 genes, 23.8%	3654 out of 15813 genes, 23.1%	1
1353	negative regulation of actin filament depolymerization	16 out of 5541 genes, 0.3%	33 out of 15813 genes, 0.2%	1
1354	cardiac septum morphogenesis	16 out of 5541 genes, 0.3%	33 out of 15813 genes, 0.2%	1
1355	quaternary ammonium group transport	11 out of 5541 genes, 0.2%	21 out of 15813 genes, 0.1%	1
1356	regulation of mast cell activation involved in immune response	11 out of 5541 genes, 0.2%	21 out of 15813 genes, 0.1%	1
1357	cellular response to vascular endothelial growth factor stimulus	11 out of 5541 genes, 0.2%	21 out of 15813 genes, 0.1%	1
1358	establishment of mitotic spindle localization	11 out of 5541 genes, 0.2%	21 out of 15813 genes, 0.1%	1
1359	regulation of cofactor metabolic process	11 out of 5541 genes, 0.2%	21 out of 15813 genes, 0.1%	1
1360	regulation of coenzyme metabolic process	11 out of 5541 genes, 0.2%	21 out of 15813 genes, 0.1%	1
1361	response to hyperoxia	11 out of 5541 genes, 0.2%	21 out of 15813 genes, 0.1%	1
1362	regulation of cardiac muscle contraction	11 out of 5541 genes, 0.2%	21 out of 15813 genes, 0.1%	1
1363	negative regulation of ERK1 and ERK2 cascade	11 out of 5541 genes, 0.2%	21 out of 15813 genes, 0.1%	1
1364	regulation of nucleotide metabolic process	183 out of 5541 genes, 3.3%	479 out of 15813 genes, 3.0%	1
1365	positive regulation of smooth muscle cell proliferation	26 out of 5541 genes, 0.5%	58 out of 15813 genes, 0.4%	1
1366	cellular response to vitamin	26 out of 5541 genes, 0.5%	58 out of 15813 genes, 0.4%	1
1367	cellular macromolecule metabolic process	1724 out of 5541 genes, 31.1%	4807 out of 15813 genes, 30.4%	1
1368	response to estrogen stimulus	76 out of 5541 genes, 1.4%	189 out of 15813 genes, 1.2%	1
1369	positive regulation of cell communication	302 out of 5541 genes, 5.5%	807 out of 15813 genes, 5.1%	1
1370	water transport	18 out of 5541 genes, 0.3%	38 out of 15813 genes, 0.2%	1
1371	response to testosterone stimulus	18 out of 5541 genes, 0.3%	38 out of 15813 genes, 0.2%	1
1372	regulation of osteoclast differentiation	20 out of 5541 genes, 0.4%	43 out of 15813 genes, 0.3%	1
1373	endocrine process	20 out of 5541 genes, 0.4%	43 out of 15813 genes, 0.3%	1
1374	regulation of smoothened signaling pathway	22 out of 5541 genes, 0.4%	48 out of 15813 genes, 0.3%	1
1375	determination of heart left/right asymmetry	22 out of 5541 genes, 0.4%	48 out of 15813 genes, 0.3%	1
1376	regulation of neural precursor cell proliferation	22 out of 5541 genes, 0.4%	48 out of 15813 genes, 0.3%	1
1377	myeloid leukocyte activation	33 out of 5541 genes, 0.6%	76 out of 15813 genes, 0.5%	1
1378	positive regulation of endocytosis	33 out of 5541 genes, 0.6%	76 out of 15813 genes, 0.5%	1
1379	response to metal ion	109 out of 5541 genes, 2.0%	278 out of 15813 genes, 1.8%	1
1380	regulation of cellular carbohydrate metabolic process	43 out of 5541 genes, 0.8%	102 out of 15813 genes, 0.6%	1
1381	response to endoplasmic reticulum stress	43 out of 5541 genes, 0.8%	102 out of 15813 genes, 0.6%	1
1382	odontogenesis	38 out of 5541 genes, 0.7%	89 out of 15813 genes, 0.6%	1
1383	reproductive process	548 out of 5541 genes, 9.9%	1493 out of 15813 genes, 9.4%	1
1384	induction of apoptosis	164 out of 5541 genes, 3.0%	428 out of 15813 genes, 2.7%	1
1385	pyrimidine ribonucleotide biosynthetic process	13 out of 5541 genes, 0.2%	26 out of 15813 genes, 0.2%	1
1386	negative regulation of B cell activation	13 out of 5541 genes, 0.2%	26 out of 15813 genes, 0.2%	1
1387	unsaturated fatty acid biosynthetic process	29 out of 5541 genes, 0.5%	66 out of 15813 genes, 0.4%	1
1388	negative regulation of phosphatase activity	29 out of 5541 genes, 0.5%	66 out of 15813 genes, 0.4%	1
1389	regulation of muscle cell differentiation	49 out of 5541 genes, 0.9%	118 out of 15813 genes, 0.7%	1
1390	cell junction organization	72 out of 5541 genes, 1.3%	179 out of 15813 genes, 1.1%	1
1391	establishment of planar polarity	7 out of 5541 genes, 0.1%	12 out of 15813 genes, 0.1%	1
1392	histamine secretion	7 out of 5541 genes, 0.1%	12 out of 15813 genes, 0.1%	1
1393	positive regulation of cardiac muscle hypertrophy	7 out of 5541 genes, 0.1%	12 out of 15813 genes, 0.1%	1
1394	regulation of macrophage chemotaxis	7 out of 5541 genes, 0.1%	12 out of 15813 genes, 0.1%	1
1395	positive regulation of muscle hypertrophy	7 out of 5541 genes, 0.1%	12 out of 15813 genes, 0.1%	1
1396	coenzyme A metabolic process	7 out of 5541 genes, 0.1%	12 out of 15813 genes, 0.1%	1
1397	olfactory bulb interneuron differentiation	7 out of 5541 genes, 0.1%	12 out of 15813 genes, 0.1%	1
1398	exocrine pancreas development	7 out of 5541 genes, 0.1%	12 out of 15813 genes, 0.1%	1
1399	positive regulation of microtubule polymerization	7 out of 5541 genes, 0.1%	12 out of 15813 genes, 0.1%	1
1400	negative regulation of toll-like receptor signaling pathway	7 out of 5541 genes, 0.1%	12 out of 15813 genes, 0.1%	1
1401	negative regulation of fibroblast growth factor receptor signaling pathway	7 out of 5541 genes, 0.1%	12 out of 15813 genes, 0.1%	1
1402	positive regulation of leukocyte degranulation	7 out of 5541 genes, 0.1%	12 out of 15813 genes, 0.1%	1
1403	positive regulation of B cell differentiation	7 out of 5541 genes, 0.1%	12 out of 15813 genes, 0.1%	1
1404	negative regulation of nuclear mRNA splicing, via spliceosome	7 out of 5541 genes, 0.1%	12 out of 15813 genes, 0.1%	1
1405	regulation of histone H3-K4 methylation	7 out of 5541 genes, 0.1%	12 out of 15813 genes, 0.1%	1
1406	response to low-density lipoprotein particle stimulus	7 out of 5541 genes, 0.1%	12 out of 15813 genes, 0.1%	1
1407	sulfur compound biosynthetic process	27 out of 5541 genes, 0.5%	61 out of 15813 genes, 0.4%	1
1408	icosanoid biosynthetic process	27 out of 5541 genes, 0.5%	61 out of 15813 genes, 0.4%	1
1409	establishment of vesicle localization	27 out of 5541 genes, 0.5%	61 out of 15813 genes, 0.4%	1
1410	ureteric bud development	34 out of 5541 genes, 0.6%	79 out of 15813 genes, 0.5%	1
1411	antigen receptor-mediated signaling pathway	39 out of 5541 genes, 0.7%	92 out of 15813 genes, 0.6%	1
1412	regulation of hormone secretion	79 out of 5541 genes, 1.4%	198 out of 15813 genes, 1.3%	1
1413	immune response-regulating signaling pathway	76 out of 5541 genes, 1.4%	190 out of 15813 genes, 1.2%	1
1414	DNA repair	186 out of 5541 genes, 3.4%	489 out of 15813 genes, 3.1%	1
1415	positive regulation of cell projection organization	61 out of 5541 genes, 1.1%	150 out of 15813 genes, 0.9%	1
1416	negative regulation of Ras protein signal transduction	15 out of 5541 genes, 0.3%	31 out of 15813 genes, 0.2%	1
1417	negative regulation of transcription from RNA polymerase II promoter	206 out of 5541 genes, 3.7%	544 out of 15813 genes, 3.4%	1
1418	gland development	109 out of 5541 genes, 2.0%	279 out of 15813 genes, 1.8%	1
1419	substrate-dependent cell migration	10 out of 5541 genes, 0.2%	19 out of 15813 genes, 0.1%	1
1420	glycolipid biosynthetic process	10 out of 5541 genes, 0.2%	19 out of 15813 genes, 0.1%	1
1421	peptidyl-glutamic acid modification	10 out of 5541 genes, 0.2%	19 out of 15813 genes, 0.1%	1
1422	cell differentiation in hindbrain	10 out of 5541 genes, 0.2%	19 out of 15813 genes, 0.1%	1
1423	positive regulation of vascular endothelial growth factor receptor signaling pathway	10 out of 5541 genes, 0.2%	19 out of 15813 genes, 0.1%	1
1424	DNA biosynthetic process	10 out of 5541 genes, 0.2%	19 out of 15813 genes, 0.1%	1
1425	ER to Golgi vesicle-mediated transport	23 out of 5541 genes, 0.4%	51 out of 15813 genes, 0.3%	1
1426	protein secretion	23 out of 5541 genes, 0.4%	51 out of 15813 genes, 0.3%	1
1427	peptidyl-tyrosine modification	23 out of 5541 genes, 0.4%	51 out of 15813 genes, 0.3%	1
1428	multicellular organism growth	23 out of 5541 genes, 0.4%	51 out of 15813 genes, 0.3%	1
1429	immune response-activating cell surface receptor signaling pathway	42 out of 5541 genes, 0.8%	100 out of 15813 genes, 0.6%	1
1430	head morphogenesis	17 out of 5541 genes, 0.3%	36 out of 15813 genes, 0.2%	1
1431	regulation of vesicle-mediated transport	96 out of 5541 genes, 1.7%	244 out of 15813 genes, 1.5%	1
1432	production of molecular mediator of immune response	21 out of 5541 genes, 0.4%	46 out of 15813 genes, 0.3%	1
1433	regulation of neurotransmitter transport	21 out of 5541 genes, 0.4%	46 out of 15813 genes, 0.3%	1
1434	cellular response to hormone stimulus	172 out of 5541 genes, 3.1%	451 out of 15813 genes, 2.9%	1
1435	negative regulation of mitotic cell cycle	19 out of 5541 genes, 0.3%	41 out of 15813 genes, 0.3%	1
1436	cofactor catabolic process	19 out of 5541 genes, 0.3%	41 out of 15813 genes, 0.3%	1
1437	retina morphogenesis in camera-type eye	19 out of 5541 genes, 0.3%	41 out of 15813 genes, 0.3%	1
1438	regulation of cellular component size	77 out of 5541 genes, 1.4%	193 out of 15813 genes, 1.2%	1
1439	reproduction	549 out of 5541 genes, 9.9%	1498 out of 15813 genes, 9.5%	1
1440	T cell receptor signaling pathway	30 out of 5541 genes, 0.5%	69 out of 15813 genes, 0.4%	1
1441	response to extracellular stimulus	169 out of 5541 genes, 3.0%	443 out of 15813 genes, 2.8%	1
1442	embryonic placenta development	35 out of 5541 genes, 0.6%	82 out of 15813 genes, 0.5%	1
1443	regulation of endothelial cell proliferation	35 out of 5541 genes, 0.6%	82 out of 15813 genes, 0.5%	1
1444	negative regulation of cell projection organization	35 out of 5541 genes, 0.6%	82 out of 15813 genes, 0.5%	1
1445	intracellular transport	474 out of 5541 genes, 8.6%	1289 out of 15813 genes, 8.2%	1
1446	biological regulation	3493 out of 5541 genes, 63.0%	9857 out of 15813 genes, 62.3%	1
1447	positive regulation of JUN kinase activity	28 out of 5541 genes, 0.5%	64 out of 15813 genes, 0.4%	1
1448	generation of a signal involved in cell-cell signaling	66 out of 5541 genes, 1.2%	164 out of 15813 genes, 1.0%	1
1449	signal release	66 out of 5541 genes, 1.2%	164 out of 15813 genes, 1.0%	1
1450	positive regulation of angiogenesis	38 out of 5541 genes, 0.7%	90 out of 15813 genes, 0.6%	1
1451	regulation of protein complex disassembly	33 out of 5541 genes, 0.6%	77 out of 15813 genes, 0.5%	1
1452	cellular response to lipopolysaccharide	33 out of 5541 genes, 0.6%	77 out of 15813 genes, 0.5%	1
1453	mesoderm development	46 out of 5541 genes, 0.8%	111 out of 15813 genes, 0.7%	1
1454	regulation of gastrulation	12 out of 5541 genes, 0.2%	24 out of 15813 genes, 0.2%	1
1455	hair follicle morphogenesis	12 out of 5541 genes, 0.2%	24 out of 15813 genes, 0.2%	1
1456	regulation of interferon-beta production	12 out of 5541 genes, 0.2%	24 out of 15813 genes, 0.2%	1
1457	signal transduction by p53 class mediator resulting in induction of apoptosis	12 out of 5541 genes, 0.2%	24 out of 15813 genes, 0.2%	1
1458	regulation of release of cytochrome c from mitochondria	12 out of 5541 genes, 0.2%	24 out of 15813 genes, 0.2%	1
1459	positive regulation of transcription from RNA polymerase II promoter	271 out of 5541 genes, 4.9%	725 out of 15813 genes, 4.6%	1
1460	antigen processing and presentation of peptide antigen via MHC class II	6 out of 5541 genes, 0.1%	10 out of 15813 genes, 0.1%	1
1461	negative regulation of B cell apoptotic process	6 out of 5541 genes, 0.1%	10 out of 15813 genes, 0.1%	1
1462	oxaloacetate metabolic process	6 out of 5541 genes, 0.1%	10 out of 15813 genes, 0.1%	1
1463	response to selenium ion	6 out of 5541 genes, 0.1%	10 out of 15813 genes, 0.1%	1
1464	positive regulation of triglyceride biosynthetic process	6 out of 5541 genes, 0.1%	10 out of 15813 genes, 0.1%	1
1465	regulation of sequestering of triglyceride	6 out of 5541 genes, 0.1%	10 out of 15813 genes, 0.1%	1
1466	polyol transport	6 out of 5541 genes, 0.1%	10 out of 15813 genes, 0.1%	1
1467	endocytic recycling	6 out of 5541 genes, 0.1%	10 out of 15813 genes, 0.1%	1
1468	response to vitamin E	6 out of 5541 genes, 0.1%	10 out of 15813 genes, 0.1%	1
1469	gas homeostasis	6 out of 5541 genes, 0.1%	10 out of 15813 genes, 0.1%	1
1470	response to laminar fluid shear stress	6 out of 5541 genes, 0.1%	10 out of 15813 genes, 0.1%	1
1471	vascular endothelial growth factor signaling pathway	6 out of 5541 genes, 0.1%	10 out of 15813 genes, 0.1%	1
1472	positive regulation of tumor necrosis factor biosynthetic process	6 out of 5541 genes, 0.1%	10 out of 15813 genes, 0.1%	1
1473	regulation of transcription from RNA polymerase II promoter in response to oxidative stress	6 out of 5541 genes, 0.1%	10 out of 15813 genes, 0.1%	1
1474	positive regulation of skeletal muscle tissue development	6 out of 5541 genes, 0.1%	10 out of 15813 genes, 0.1%	1
1475	hemopoietic stem cell differentiation	6 out of 5541 genes, 0.1%	10 out of 15813 genes, 0.1%	1
1476	apoptosis in response to endoplasmic reticulum stress	6 out of 5541 genes, 0.1%	10 out of 15813 genes, 0.1%	1
1477	protein heterotrimerization	6 out of 5541 genes, 0.1%	10 out of 15813 genes, 0.1%	1
1478	bone maturation	6 out of 5541 genes, 0.1%	10 out of 15813 genes, 0.1%	1
1479	extracellular matrix assembly	6 out of 5541 genes, 0.1%	10 out of 15813 genes, 0.1%	1
1480	regulation of cellular senescence	6 out of 5541 genes, 0.1%	10 out of 15813 genes, 0.1%	1
1481	platelet degranulation	41 out of 5541 genes, 0.7%	98 out of 15813 genes, 0.6%	1
1482	amino acid transport	52 out of 5541 genes, 0.9%	127 out of 15813 genes, 0.8%	1
1483	lipid biosynthetic process	177 out of 5541 genes, 3.2%	466 out of 15813 genes, 2.9%	1
1484	ribosome biogenesis	86 out of 5541 genes, 1.6%	218 out of 15813 genes, 1.4%	1
1485	branching morphogenesis of a tube	58 out of 5541 genes, 1.0%	143 out of 15813 genes, 0.9%	1
1486	regulation of carbohydrate metabolic process	44 out of 5541 genes, 0.8%	106 out of 15813 genes, 0.7%	1
1487	olfactory lobe development	14 out of 5541 genes, 0.3%	29 out of 15813 genes, 0.2%	1
1488	regulation of epidermal cell differentiation	14 out of 5541 genes, 0.3%	29 out of 15813 genes, 0.2%	1
1489	vesicle targeting, to, from or within Golgi	14 out of 5541 genes, 0.3%	29 out of 15813 genes, 0.2%	1
1490	regulation of B cell proliferation	22 out of 5541 genes, 0.4%	49 out of 15813 genes, 0.3%	1
1491	response to DNA damage stimulus	257 out of 5541 genes, 4.6%	687 out of 15813 genes, 4.3%	1
1492	membrane budding	20 out of 5541 genes, 0.4%	44 out of 15813 genes, 0.3%	1
1493	lactation	20 out of 5541 genes, 0.4%	44 out of 15813 genes, 0.3%	1
1494	negative regulation of actin filament polymerization	20 out of 5541 genes, 0.4%	44 out of 15813 genes, 0.3%	1
1495	humoral immune response	39 out of 5541 genes, 0.7%	93 out of 15813 genes, 0.6%	1
1496	B cell homeostasis	9 out of 5541 genes, 0.2%	17 out of 15813 genes, 0.1%	1
1497	T cell mediated immunity	9 out of 5541 genes, 0.2%	17 out of 15813 genes, 0.1%	1
1498	glycosphingolipid biosynthetic process	9 out of 5541 genes, 0.2%	17 out of 15813 genes, 0.1%	1
1499	cyclic nucleotide catabolic process	9 out of 5541 genes, 0.2%	17 out of 15813 genes, 0.1%	1
[truncated: 5,076 more rows]
