# Supplementary material for: Characterization of Transcriptional Complexity during Longissimus Muscle Development in Bovines Using High-Throughput Sequencing
Source: PLoS One. 2013 Jun 7;8(6):e64356. doi: 10.1371/journal.pone.0064356 (PMC3676445; doi:10.1371/journal.pone.0064356)
Supplement: Table S7 — List of KEGG pathway categories. (XLS) [file pone.0064356.s008.xls]

## Sheet: List of KEGG pathway categories
Table S7 List of KEGG pathway categories.
		Emb135-VS-30M
#	Pathway		Sample2 (18340)	Pvalue	Qvalue	Pathway ID
1	Axon guidance	146	308	1.04519e-07	2.65478e-05	ko04360
2	Phagosome	154	349	9.31062e-06	0.00118245	ko04145
3	Cell cycle	102	220	2.63516e-05	0.0022311	ko04110
4	Hypertrophic cardiomyopathy (HCM)	145	337	7.63505e-05	0.00484826	ko05410
5	Dilated cardiomyopathy	149	351	0.00013395	0.00680467	ko05414
6	Pathways in cancer	242	607	0.000212894	0.00901252	ko05200
7	Amyotrophic lateral sclerosis (ALS)	77	168	0.000374937	0.012689	ko05014
8	DNA replication	29	51	0.000399655	0.012689	ko03030
9	N-Glycan biosynthesis	34	63	0.000496305	0.0140068	ko00510
10	Regulation of actin cytoskeleton	261	674	0.000977585	0.0226321	ko04810
11	Hematopoietic cell lineage	71	157	0.00098013	0.0226321	ko04640
12	Leishmaniasis	57	122	0.00116074	0.0238844	ko05140
13	Base excision repair	30	56	0.00122243	0.0238844	ko03410
14	Amino sugar and nucleotide sugar metabolism	39	78	0.00143096	0.0259616	ko00520
15	Cardiac muscle contraction	114	275	0.0020855	0.0353144	ko04260
16	Citrate cycle (TCA cycle)	27	52	0.00378506	0.0600878	ko00020
17	Terpenoid backbone biosynthesis	15	25	0.00513862	0.0725116	ko00900
18	Glycosaminoglycan biosynthesis - chondroitin sulfate	15	25	0.00513862	0.0725116	ko00532
19	Protein processing in endoplasmic reticulum	123	307	0.00570579	0.0759117	ko04141
20	Progesterone-mediated oocyte maturation	61	140	0.0059773	0.0759117	ko04914
21	Mismatch repair	20	37	0.00677008	0.0818857	ko03430
22	Glycosaminoglycan biosynthesis - heparan sulfate	16	28	0.00747521	0.0863047	ko00534
23	Tight junction	165	429	0.0101	0.111539	ko04530
24	Leukocyte transendothelial migration	108	272	0.0122557	0.129707	ko04670
25	Vitamin digestion and absorption	27	57	0.0173342	0.174109	ko04977
26	Arrhythmogenic right ventricular cardiomyopathy (ARVC)	59	141	0.0178222	0.174109	ko05412
27	Basal cell carcinoma	35	78	0.019628	0.184649	ko05217
28	MAPK signaling pathway	164	435	0.0224356	0.203523	ko04010
29	Adipocytokine signaling pathway	52	124	0.023837	0.204596	ko04920
30	Osteoclast differentiation	79	198	0.0253922	0.204596	ko04380
31	p53 signaling pathway	57	138	0.0258408	0.204596	ko04115
32	Glutathione metabolism	31	69	0.0264911	0.204596	ko00480
33	Homologous recombination	20	41	0.0265814	0.204596	ko03440
34	Toxoplasmosis	86	218	0.0274919	0.205381	ko05145
35	Protein export	15	29	0.0289869	0.210362	ko03060
36	Ribosome biogenesis in eukaryotes	59	145	0.0324658	0.225277	ko03008
37	Pyruvate metabolism	31	70	0.0328159	0.225277	ko00620
38	Vasopressin-regulated water reabsorption	30	68	0.0373106	0.247579	ko04962
39	Cocaine addiction	33	76	0.0380963	0.247579	ko05030
40	Renin-angiotensin system	13	25	0.0389889	0.247579	ko04614
41	SNARE interactions in vesicular transport	19	40	0.0407477	0.252437	ko04130
42	Gastric acid secretion	80	205	0.0418596	0.253151	ko04971
43	Oocyte meiosis	77	197	0.0435818	0.257436	ko04114
44	Primary immunodeficiency	37	88	0.0485461	0.27673	ko05340
45	Salmonella infection	135	362	0.0490522	0.27673	ko05132
46	Prostate cancer	60	151	0.0501164	0.27673	ko05215
47	Melanogenesis	61	154	0.0516088	0.277533	ko04916
48	Complement and coagulation cascades	66	168	0.0524471	0.277533	ko04610
49	Steroid biosynthesis	13	26	0.0549116	0.284644	ko00100
50	Colorectal cancer	40	98	0.0654026	0.323535	ko05210
51	Gap junction	48	120	0.0659287	0.323535	ko04540
52	Fanconi anemia pathway	30	71	0.0662355	0.323535	ko03460
53	Alanine, aspartate and glutamate metabolism	19	42	0.0675833	0.32389	ko00250
54	Wnt signaling pathway	97	258	0.0696838	0.327772	ko04310
55	Nucleotide excision repair	32	77	0.0734905	0.339392	ko03420
56	Cholinergic synapse	58	149	0.0768864	0.345383	ko04725
57	Pertussis	50	127	0.0795843	0.345383	ko05133
58	ABC transporters	27	64	0.0798901	0.345383	ko02010
59	Pyrimidine metabolism	65	169	0.0802268	0.345383	ko00240
60	Chemokine signaling pathway	125	340	0.0817152	0.345928	ko04062
61	Focal adhesion	380	1086	0.0895544	0.368498	ko04510
62	Type II diabetes mellitus	33	81	0.0899483	0.368498	ko04930
63	Endocytosis	156	432	0.0969016	0.390683	ko04144
64	Apoptosis	49	126	0.0986521	0.391526	ko04210
65	Fructose and mannose metabolism	29	71	0.10387	0.40589	ko00051
66	HTLV-I infection	186	521	0.107553	0.413916	ko05166
67	Amphetamine addiction	51	133	0.1153	0.437109	ko05031
68	Pantothenate and CoA biosynthesis	10	21	0.119484	0.44631	ko00770
69	African trypanosomiasis	28	70	0.135002	0.496965	ko05143
70	Glycine, serine and threonine metabolism	25	62	0.140738	0.510678	ko00260
71	Insulin signaling pathway	96	265	0.15145	0.541809	ko04910
72	Vascular smooth muscle contraction	154	435	0.161053	0.568159	ko04270
73	Metabolic pathways	571	1671	0.166858	0.580574	ko01100
74	Valine, leucine and isoleucine biosynthesis	4	7	0.169396	0.581439	ko00290
75	Fatty acid elongation	16	39	0.186885	0.621231	ko00062
76	Prion diseases	43	115	0.187126	0.621231	ko05020
77	Legionellosis	51	138	0.18867	0.621231	ko05134
78	Small cell lung cancer	71	196	0.193169	0.621231	ko05222
79	Arginine and proline metabolism	32	84	0.193217	0.621231	ko00330
80	Purine metabolism	99	279	0.2124	0.67437	ko00230
81	Pentose phosphate pathway	16	40	0.22053	0.691538	ko00030
82	RNA degradation	44	120	0.228121	0.706619	ko03018
83	PPAR signaling pathway	50	138	0.240735	0.736707	ko03320
84	Pancreatic cancer	42	115	0.244159	0.73829	ko05212
85	Fc gamma R-mediated phagocytosis	94	267	0.247685	0.74014	ko04666
86	GABAergic synapse	47	131	0.275505	0.800293	ko04727
87	Retrograde endocannabinoid signaling	49	137	0.27893	0.800293	ko04723
88	Thyroid cancer	20	53	0.279064	0.800293	ko05216
89	VEGF signaling pathway	50	140	0.28056	0.800293	ko04370
90	One carbon pool by folate	9	22	0.284091	0.800293	ko00670
91	Glycolysis / Gluconeogenesis	31	85	0.288102	0.800293	ko00010
92	Glycerophospholipid metabolism	44	123	0.291913	0.800293	ko00564
93	Melanoma	34	94	0.295659	0.800293	ko05218
94	Glutamatergic synapse	64	182	0.298882	0.800293	ko04724
95	ECM-receptor interaction	281	827	0.299322	0.800293	ko04512
96	Non-homologous end-joining	6	14	0.302857	0.801308	ko03450
97	Renal cell carcinoma	39	109	0.306108	0.801562	ko05211
98	Morphine addiction	44	124	0.31456	0.815289	ko05032
99	Circadian rhythm - mammal	14	37	0.324222	0.831843	ko04710
100	Polyketide sugar unit biosynthesis	1	1	0.330807	0.84025	ko00523
101	Nicotinate and nicotinamide metabolism	17	46	0.338426	0.84507	ko00760
102	Glycerolipid metabolism	29	81	0.339359	0.84507	ko00561
103	RNA transport	169	497	0.344758	0.85018	ko03013
104	Glycosylphosphatidylinositol(GPI)-anchor biosynthesis	11	29	0.353174	0.857106	ko00563
105	NOD-like receptor signaling pathway	43	123	0.3604	0.857106	ko04621
106	Synthesis and degradation of ketone bodies	5	12	0.361237	0.857106	ko00072
107	Histidine metabolism	13	35	0.363581	0.857106	ko00340
108	Adherens junction	88	257	0.367723	0.857106	ko04520
109	Primary bile acid biosynthesis	14	38	0.367813	0.857106	ko00120
110	Taurine and hypotaurine metabolism	6	15	0.373491	0.862424	ko00430
111	Spliceosome	115	339	0.389603	0.891523	ko03040
112	Lysosome	66	193	0.396556	0.899333	ko04142
113	Biosynthesis of unsaturated fatty acids	15	42	0.41431	0.923112	ko01040
114	Glyoxylate and dicarboxylate metabolism	15	42	0.41431	0.923112	ko00630
115	Tryptophan metabolism	23	66	0.425113	0.934447	ko00380
116	Phototransduction - fly	25	72	0.426755	0.934447	ko04745
117	Circadian rhythm - fly	6	16	0.444398	0.949523	ko04711
118	Bacterial invasion of epithelial cells	75	223	0.455289	0.949523	ko05100
119	MAPK signaling pathway - fly	13	37	0.45601	0.949523	ko04013
120	Dopaminergic synapse	69	205	0.456082	0.949523	ko04728
121	Herpes simplex infection	156	467	0.457711	0.949523	ko05168
122	Phototransduction	26	76	0.459711	0.949523	ko04744
123	Notch signaling pathway	29	85	0.459808	0.949523	ko04330
124	Endocrine and other factor-regulated calcium reabsorption	24	71	0.493039	1	ko04961
125	Fatty acid metabolism	22	65	0.494313	1	ko00071
126	Mucin type O-Glycan biosynthesis	12	35	0.503023	1	ko00512
127	Phenylalanine metabolism	12	35	0.503023	1	ko00360
128	Glycosaminoglycan biosynthesis - keratan sulfate	7	20	0.511007	1	ko00533
129	Fatty acid biosynthesis	6	17	0.513422	1	ko00061
130	GnRH signaling pathway	55	166	0.523682	1	ko04912
131	Cell adhesion molecules (CAMs)	112	339	0.527371	1	ko04514
132	Ether lipid metabolism	22	66	0.528913	1	ko00565
133	Butanoate metabolism	20	60	0.531965	1	ko00650
134	Caffeine metabolism	2	5	0.534112	1	ko00232
135	Butirosin and neomycin biosynthesis	2	5	0.534112	1	ko00524
136	Proximal tubule bicarbonate reclamation	15	45	0.541629	1	ko04964
137	Biotin metabolism	1	2	0.552193	1	ko00780
138	Sphingolipid metabolism	22	67	0.562872	1	ko00600
139	Glioma	39	119	0.56298	1	ko05214
140	Tyrosine metabolism	19	58	0.570022	1	ko00350
141	Propanoate metabolism	18	55	0.572738	1	ko00640
142	Chronic myeloid leukemia	44	135	0.580376	1	ko05220
143	Influenza A	121	370	0.581643	1	ko05164
144	B cell receptor signaling pathway	55	169	0.587935	1	ko04662
145	Bladder cancer	23	71	0.593215	1	ko05219
146	Other types of O-glycan biosynthesis	22	68	0.595972	1	ko00514
147	Long-term potentiation	43	133	0.605356	1	ko04720
148	Phenylalanine, tyrosine and tryptophan biosynthesis	3	9	0.616632	1	ko00400
149	beta-Alanine metabolism	16	50	0.616829	1	ko00410
150	Viral myocarditis	154	474	0.62622	1	ko05416
151	Parkinson's disease	61	190	0.639512	1	ko05012
152	Epithelial cell signaling in Helicobacter pylori infection	31	98	0.656439	1	ko05120
153	Galactose metabolism	13	42	0.670757	1	ko00052
154	TGF-beta signaling pathway	50	158	0.678101	1	ko04350
155	Selenocompound metabolism	7	23	0.680974	1	ko00450
156	Glycosphingolipid biosynthesis - lacto and neolacto series	11	36	0.685577	1	ko00601
157	D-Arginine and D-ornithine metabolism	3	10	0.694974	1	ko00472
158	Ubiquinone and other terpenoid-quinone biosynthesis	3	10	0.694974	1	ko00130
159	Pathogenic Escherichia coli infection	87	274	0.702134	1	ko05130
160	Valine, leucine and isoleucine degradation	24	78	0.707302	1	ko00280
161	Ribosome	105	330	0.707586	1	ko03010
162	ErbB signaling pathway	43	138	0.714047	1	ko04012
163	Vibrio cholerae infection	103	325	0.723057	1	ko05110
164	Synaptic vesicle cycle	39	126	0.724912	1	ko04721
165	Hedgehog signaling pathway	25	83	0.753058	1	ko04340
166	Non-small cell lung cancer	25	84	0.775903	1	ko05223
167	Endometrial cancer	25	84	0.775903	1	ko05213
168	Carbohydrate digestion and absorption	20	68	0.778487	1	ko04973
169	Phosphatidylinositol signaling system	46	151	0.779096	1	ko04070
170	Bile secretion	39	129	0.782198	1	ko04976
171	Starch and sucrose metabolism	19	65	0.784362	1	ko00500
172	Riboflavin metabolism	4	15	0.784903	1	ko00740
173	Neurotrophin signaling pathway	94	303	0.795884	1	ko04722
174	Tuberculosis	128	409	0.795938	1	ko05152
175	Cyanoamino acid metabolism	2	8	0.800796	1	ko00460
176	Vitamin B6 metabolism	2	8	0.800796	1	ko00750
177	Shigellosis	64	210	0.810219	1	ko05131
178	Aldosterone-regulated sodium reabsorption	18	63	0.814075	1	ko04960
179	RNA polymerase	21	73	0.817799	1	ko03020
180	Alzheimer's disease	83	271	0.823527	1	ko05010
181	Sulfur relay system	4	16	0.828858	1	ko04122
182	Acute myeloid leukemia	29	100	0.835415	1	ko05221
183	Glycosphingolipid biosynthesis - ganglio series	5	20	0.843034	1	ko00604
184	Folate biosynthesis	5	20	0.843034	1	ko00790
185	Fc epsilon RI signaling pathway	44	149	0.844396	1	ko04664
186	Dorso-ventral axis formation	26	91	0.848306	1	ko04320
187	Peroxisome	42	143	0.850081	1	ko04146
188	Natural killer cell mediated cytotoxicity	79	261	0.850738	1	ko04650
189	D-Glutamine and D-glutamate metabolism	1	5	0.865835	1	ko00471
190	Thiamine metabolism	1	5	0.865835	1	ko00730
191	Other glycan degradation	7	28	0.868115	1	ko00511
192	Nicotine addiction	15	56	0.875158	1	ko05033
193	Fat digestion and absorption	22	80	0.882705	1	ko04975
194	Glycosphingolipid biosynthesis - globo series	4	18	0.894467	1	ko00603
195	Huntington's disease	123	406	0.896732	1	ko05016
196	Aminoacyl-tRNA biosynthesis	19	71	0.89804	1	ko00970
197	mRNA surveillance pathway	109	363	0.904863	1	ko03015
198	Glycosaminoglycan degradation	6	26	0.905721	1	ko00531
199	Inositol phosphate metabolism	28	102	0.907823	1	ko00562
200	mTOR signaling pathway	25	92	0.908088	1	ko04150
201	Long-term depression	30	109	0.91142	1	ko04730
202	Sulfur metabolism	3	15	0.917731	1	ko00920
203	Drug metabolism - cytochrome P450	21	80	0.924604	1	ko00982
204	Cytokine-cytokine receptor interaction	95	323	0.930825	1	ko04060
205	Cysteine and methionine metabolism	14	57	0.937682	1	ko00270
206	Transcriptional misregulation in cancer	149	498	0.942539	1	ko05202
207	Amoebiasis	320	1037	0.945818	1	ko05146
208	Hepatitis C	60	213	0.947396	1	ko05160
209	Collecting duct acid secretion	13	55	0.952431	1	ko04966
210	Toll-like receptor signaling pathway	45	165	0.954977	1	ko04620
211	Ubiquitin mediated proteolysis	73	258	0.958008	1	ko04120
212	Lipoic acid metabolism	1	9	0.973113	1	ko00785
213	Serotonergic synapse	53	197	0.974728	1	ko04726
214	Metabolism of xenobiotics by cytochrome P450	24	98	0.974999	1	ko00980
215	Taste transduction	12	56	0.980425	1	ko04742
216	Cytosolic DNA-sensing pathway	29	119	0.98504	1	ko04623
217	Antigen processing and presentation	73	269	0.985452	1	ko04612
218	Protein digestion and absorption	243	823	0.988481	1	ko04974
219	Drug metabolism - other enzymes	10	51	0.988905	1	ko00983
220	Pancreatic secretion	41	164	0.990365	1	ko04972
221	Basal transcription factors	43	172	0.991656	1	ko03022
222	Calcium signaling pathway	124	446	0.993434	1	ko04020
223	Salivary secretion	108	396	0.994968	1	ko04970
224	Ascorbate and aldarate metabolism	4	29	0.995172	1	ko00053
225	Maturity onset diabetes of the young	4	29	0.995172	1	ko04950
226	Oxidative phosphorylation	45	183	0.995202	1	ko00190
227	Neuroactive ligand-receptor interaction	89	340	0.997741	1	ko04080
228	alpha-Linolenic acid metabolism	6	41	0.997929	1	ko00592
229	Steroid hormone biosynthesis	13	71	0.998215	1	ko00140
230	Staphylococcus aureus infection	65	261	0.998455	1	ko05150
231	Pentose and glucuronate interconversions	4	33	0.998601	1	ko00040
232	Mineral absorption	23	113	0.999047	1	ko04978
233	Lysine degradation	59	244	0.999094	1	ko00310
234	Arachidonic acid metabolism	24	118	0.999244	1	ko00590
235	Measles	99	385	0.999364	1	ko05162
236	RIG-I-like receptor signaling pathway	23	117	0.999571	1	ko04622
237	Jak-STAT signaling pathway	54	235	0.999753	1	ko04630
238	Proteasome	6	50	0.999853	1	ko03050
239	Linoleic acid metabolism	7	60	0.999969	1	ko00591
240	Malaria	41	200	0.999973	1	ko05144
241	Porphyrin and chlorophyll metabolism	10	75	0.999976	1	ko00860
242	Chagas disease (American trypanosomiasis)	57	269	0.999995	1	ko05142
243	Type I diabetes mellitus	35	187	0.999996	1	ko04940
244	Regulation of autophagy	7	68	0.999997	1	ko04140
245	T cell receptor signaling pathway	62	293	0.999998	1	ko04660
246	Allograft rejection	35	192	0.999999	1	ko05330
247	Retinol metabolism	9	82	0.999999	1	ko00830
248	Systemic lupus erythematosus	68	396	1	1	ko05322
249	Autoimmune thyroid disease	37	232	1	1	ko05320
250	Asthma	26	183	1	1	ko05310
251	Graft-versus-host disease	31	195	1	1	ko05332
252	Intestinal immune network for IgA production	29	194	1	1	ko04672
253	Rheumatoid arthritis	45	249	1	1	ko05323
254	Olfactory transduction	24	1143	1	1	ko04740
