# Supplementary material for: Characterization of Transcriptional Complexity during Longissimus Muscle Development in Bovines Using High-Throughput Sequencing
Source: PLoS One. 2013 Jun 7;8(6):e64356. doi: 10.1371/journal.pone.0064356 (PMC3676445; doi:10.1371/journal.pone.0064356)
Supplement: Table S8 — Detection of putative SNPs. (XLS) [file pone.0064356.s009.xls]

## Sheet: Emb135.snp
Table S8 Detection of putative SNPs.
A. SNPs of Emb135 sample
Chromosome name	Coordinate	Reference nucleotide	Consensus nucleotide	Consensus quality	Best nucleotide covering the position	Average quality score of best nucleotide	Number of best nucleotide	Number of best nucleotide	Second best nucleotide covering the position	Average quality score of second best nucleotide	Number of second best nucleotide	Number of second best nucleotide	Total depth	Rank sum test statistic	Estimate copy number of the site	dbSNP tag	Distance from last candidated SNP
GJ059509.1	2002	T	C	81	C	36	59	59	T	0	0	0	59	1	1	0	65
GJ059509.1	1937	C	S	99	G	36	69	69	C	35	51	51	120	0.425258	1	0	65
GJ060032.1	7624	G	R	99	G	36	96	96	A	33	71	71	168	0.00240415	1	0	55
GJ060032.1	7693	C	S	99	C	36	28	28	G	35	19	19	47	0.209999	1	0	69
chr26	10251674	A	G	51	G	37	19	39	A	0	0	0	39	1	1.92308	0	69
chr26	45845516	T	Y	79	T	35	19	19	C	35	9	9	29	0.480765	1	0	49
chr26	23984393	T	Y	99	T	35	31	31	C	36	17	17	48	0.57604	1	0	79
chr26	43119954	A	G	20	G	35	8	8	A	0	0	0	8	1	1	0	45
chr26	17715039	T	W	99	T	38	23	23	A	39	13	13	36	0.32454	1	0	711
chr26	45847602	G	R	99	A	37	17	17	G	37	13	13	30	0.450812	1	0	23
chr26	20923433	A	R	99	A	37	17	17	G	35	14	14	31	0.561382	1	0	104
chr26	712050	C	Y	99	C	36	150	162	T	36	65	74	236	0.248154	1.11441	0	9
chr26	22919922	G	R	99	G	33	212	212	A	33	42	42	325	0.197493	1	0	74
chr26	11812681	T	C	82	C	38	36	36	T	0	0	0	36	1	1	0	14
chr26	14686692	A	R	66	A	37	37	37	G	36	10	10	47	0.616193	1	0	104
chr26	22650868	T	Y	99	C	34	108	108	T	35	59	59	167	0.115013	1	0	162
chr26	16966041	T	G	38	G	34	15	15	T	0	0	0	15	1	1	0	2599
chr26	21141471	C	M	99	C	38	67	67	A	36	12	12	79	0.0995812	1	0	73
chr26	21010901	T	Y	69	T	39	13	13	C	37	6	6	19	0.140904	1	0	47
chr26	10989285	G	S	85	G	39	45	45	C	39	8	8	53	0.352733	1	0	47
chr26	711660	A	T	99	T	37	179	179	A	0	0	0	179	1	1	0	51
chr26	47855504	G	R	99	G	36	20	20	A	35	17	17	37	0.364561	1	0	42
chr26	45778676	A	G	92	G	34	44	44	A	0	0	0	44	1	1	0	24
chr26	33943975	G	R	57	G	38	96	96	A	40	12	12	108	0.126361	1	0	222
chr26	21138218	A	R	99	A	38	66	66	G	38	34	34	100	0.127401	1	0	36
chr26	45676891	C	Y	99	T	35	28	28	C	36	24	24	52	0.577788	1	0	9
chr26	23687131	C	Y	59	T	35	7	7	C	35	5	5	12	0.377525	1	0	20
chr26	47857441	T	K	99	T	36	29	30	G	36	15	15	45	0.660441	1.02222	0	50
chr26	49442879	C	Y	99	T	36	16	16	C	37	7	7	23	0.692291	1	0	6129
chr26	47856904	T	Y	56	T	36	29	29	C	36	8	8	37	0.625586	1	0	208
chr26	45780015	C	T	88	T	37	39	39	C	0	0	0	39	1	1	0	24
chr26	20922392	A	R	99	G	37	18	18	A	39	17	17	35	0.601189	1	0	177
chr26	711564	C	T	54	T	35	22	30	C	0	0	0	30	1	1.26667	0	45
chr26	19198259	C	Y	54	C	38	12	12	T	35	5	5	17	0.520443	1	0	73
chr26	45674076	C	Y	74	C	37	7	7	T	36	5	5	12	0.319444	1	0	13
chr26	25950952	G	R	82	A	39	6	6	G	33	6	6	12	0.598485	1	0	10
chr26	25858322	C	Y	99	C	31	26	26	T	38	15	15	41	0.00330009	1	0	99
chr26	24673536	C	S	99	C	33	16	16	G	31	11	11	27	0.644134	1	0	15
chr26	39646097	T	Y	99	T	38	32	32	C	38	13	13	45	0.388079	1	0	71
chr26	25865284	A	R	99	G	34	33	33	A	35	29	29	62	0.316892	1	0	109
chr26	30957651	G	R	84	G	38	35	35	A	39	9	9	44	0.627473	1	0	18
chr26	18740077	C	Y	99	C	36	211	211	T	37	28	28	239	0.235311	1	0	146
chr26	15704892	A	R	41	A	35	14	14	G	39	6	6	20	0.0128225	1	0	124
chr26	51126127	C	M	42	C	34	21	21	A	33	7	7	28	0.688937	1	0	5
chr26	3794106	C	G	99	G	39	60	64	C	0	0	0	64	1	1.0625	0	43
chr26	18734589	C	M	99	C	36	235	235	A	36	19	19	257	0.23355	1	0	142
chr26	22229129	G	R	60	G	36	44	44	A	36	10	10	54	0.342442	1	0	75
chr26	45844937	C	Y	99	C	34	63	63	T	35	17	17	80	0.188863	1	0	110
chr26	37941870	A	R	99	A	39	13	13	G	38	11	11	24	0.520532	1	0	69
chr26	18753656	C	Y	89	C	36	9	9	T	34	6	6	15	0.693906	1	0	16
chr26	711609	G	A	99	A	37	137	145	G	0	0	0	145	1	1.05517	0	45
chr26	11141324	A	G	34	G	33	15	15	A	0	0	0	15	1	1	0	226
chr26	47856267	G	R	99	G	37	31	31	A	37	15	15	46	0.273266	1	0	25
chr26	45844407	G	R	54	A	36	15	15	G	38	5	5	20	0.367712	1	0	5
chr26	24410775	G	R	99	G	36	46	46	A	36	24	24	70	0.378537	1	0	383
chr26	35194034	G	R	99	G	35	42	42	A	36	18	18	60	0.307231	1	0	252
chr26	44046047	T	C	46	C	35	17	17	T	0	0	0	17	1	1	0	55
chr26	38918668	C	Y	99	C	39	27	27	T	37	16	16	43	0.103491	1	0	307
chr26	24404486	C	Y	23	C	35	43	43	T	33	6	6	49	0.470387	1	0	30
chr26	22390619	A	W	81	A	39	5	5	T	38	5	5	10	0.27381	1	0	30
chr26	24700381	C	Y	98	T	38	10	10	C	39	6	6	16	0.356394	1	0	425
chr26	34341465	C	Y	99	C	34	83	83	T	34	22	22	105	0.234412	1	0	125
chr26	44050358	T	Y	99	C	35	12	12	T	36	6	6	18	0.0898513	1	0	35
chr26	13975655	A	G	20	G	37	8	8	A	0	0	0	8	1	1	0	5204
chr26	42446972	G	C	29	C	36	11	11	G	0	0	0	11	1	1	0	50
chr26	47856414	T	Y	99	T	37	43	43	C	37	17	17	61	0.318687	1	0	15
chr26	45847625	T	Y	99	C	38	22	22	T	38	10	10	32	0.753984	1	0	23
chr26	25937677	C	Y	99	C	34	21	21	T	36	11	11	32	0.533309	1	0	114
chr26	42716686	G	R	99	G	35	198	198	A	35	57	57	1311	0.122689	1	0	67
chr26	5718094	A	C	40	C	34	15	15	A	0	0	0	15	1	1	0	38
chr26	10674717	C	Y	99	C	37	208	208	T	37	47	47	512	0.065825	1	0	43
chr26	49762633	G	R	99	G	38	57	57	A	39	33	33	90	0.237032	1	0	26
chr26	29342293	T	C	99	C	38	125	127	T	0	0	0	127	1	1.01575	0	51
chr26	15622131	T	Y	67	T	35	25	25	C	38	7	7	32	0.640408	1	0	8296
chr26	24403682	T	Y	76	T	36	29	29	C	38	9	9	38	0.208303	1	0	804
chr26	47859637	T	Y	99	T	35	24	24	C	36	11	11	35	0.69154	1	0	38
chr26	33238938	G	R	99	G	38	17	17	A	37	12	12	29	0.456642	1	0	13
chr26	30972134	G	S	99	G	34	63	63	C	34	50	50	114	0.494235	1	0	12
chr26	45845589	C	Y	72	C	34	13	13	T	34	6	6	19	0.140904	1	0	73
chr26	16954330	A	R	40	A	36	74	74	G	36	11	11	85	0.45829	1	0	38
chr26	22664051	T	K	67	G	38	9	9	T	31	5	5	14	0.0034965	1	0	692
chr26	40385809	G	R	99	G	38	56	56	A	38	39	39	95	0.102543	1	0	171
chr26	34357969	C	Y	99	T	32	9	9	C	33	6	6	15	0.387812	1	0	20
chr26	21283477	A	R	99	A	37	87	87	G	37	56	56	143	0.338079	1	0	2507
chr26	5717415	G	A	99	A	34	120	120	G	0	0	0	120	1	1	0	17
chr26	30690537	T	Y	99	T	36	66	66	C	36	13	13	79	0.217664	1	0	73
chr26	47858736	T	K	99	T	37	30	30	G	38	9	9	39	0.600483	1	0	30
chr26	45778577	A	G	99	G	38	183	186	A	0	0	0	186	1	1.01613	0	8
chr26	34363679	C	Y	63	C	36	59	59	T	34	11	11	70	0.0825938	1	0	72
chr26	45779968	T	C	77	C	35	45	45	T	0	0	0	45	1	1	0	47
chr26	18520428	C	Y	59	C	38	58	58	T	35	10	10	68	0.00287309	1	0	435
chr26	42447089	T	C	55	C	36	20	20	T	0	0	0	20	1	1	0	117
chr26	25955068	A	W	99	A	34	12	12	T	34	11	11	23	0.303762	1	0	6
chr26	24673639	T	K	73	T	36	23	23	G	36	7	7	30	0.666499	1	0	10
chr26	31133943	T	Y	99	T	39	42	42	C	38	13	13	55	0.664889	1	0	82
chr26	20695179	C	Y	76	C	37	5	5	T	37	5	5	10	0.710317	1	0	99
chr26	37935742	A	R	89	G	36	12	12	A	36	6	6	18	0.340983	1	0	257
chr26	47852389	A	R	99	A	30	39	39	G	37	28	28	67	2.51521e-06	1	0	38
chr26	44378391	G	R	81	G	36	90	90	A	36	12	12	102	0.471021	1	0	111
chr26	24386427	T	Y	92	T	30	16	16	C	35	10	10	26	0.00434265	1	0	213
chr26	23523082	C	Y	61	C	31	8	8	T	27	6	6	14	0.331002	1	0	18
chr26	45844564	C	Y	26	C	36	26	26	T	38	6	6	32	0.086656	1	0	63
chr26	47295103	C	Y	99	T	36	13	13	C	36	10	10	23	0.512114	1	0	48
chr26	25950747	G	R	83	A	35	13	13	G	37	7	7	20	0.378651	1	0	26
chr26	16989774	T	C	99	C	37	255	663	T	0	0	0	846	1	1.48936	0	7
chr26	760729	A	W	99	A	34	61	61	T	37	39	39	100	0.0693662	1	0	75
chr26	5717681	G	R	99	G	38	89	93	A	37	42	42	136	0.110195	1.02941	0	108
chr26	47855858	C	S	51	C	34	31	31	G	32	7	7	38	0.0792262	1	0	20
chr26	21707125	G	R	99	A	34	18	18	G	35	14	14	32	0.579718	1	0	186
chr26	10671718	A	R	99	A	34	165	165	G	33	90	90	503	0.393901	1	0	26
chr26	47854481	A	R	99	A	37	28	28	G	35	16	16	44	0.611604	1	0	126
chr26	35282717	G	S	33	G	25	33	33	C	33	6	6	39	0.00992606	1	0	5170
chr26	38919217	G	C	28	C	35	12	12	G	0	0	0	12	1	1	0	27
chr26	24250671	C	Y	66	C	34	6	6	T	37	5	5	11	0.0627706	1	0	22
chr26	37941444	C	Y	81	T	36	13	13	C	33	6	6	19	0.517876	1	0	375
chr26	30707822	T	Y	99	T	37	32	32	C	39	14	14	46	0.507863	1	0	73
chr26	51126122	C	Y	82	C	35	20	20	T	35	7	7	27	0.661397	1	0	5
chr26	45676546	T	C	99	C	36	106	106	T	0	0	0	106	1	1	0	39
chr26	30970892	A	R	99	G	38	35	36	A	38	18	18	54	0.539396	1.01852	0	331
chr26	24414851	C	Y	99	C	38	16	16	T	38	9	9	25	0.488936	1	0	131
chr26	43288691	T	Y	99	T	36	25	25	C	35	11	11	36	0.528794	1	0	55
chr26	24408351	C	S	36	C	35	29	29	G	32	7	7	36	0.0581946	1	0	141
chr26	10211028	A	R	73	A	34	25	25	G	39	8	8	33	0.500094	1	0	17
chr26	47854776	T	Y	21	T	36	38	38	C	34	7	7	45	0.52881	1	0	46
chr26	40384621	T	Y	62	T	34	30	30	C	36	10	10	40	0.622072	1	0	561
chr26	45847873	G	S	99	C	35	26	26	G	38	7	7	33	0.164762	1	0	49
chr26	34465621	C	S	87	C	36	15	15	G	31	7	7	22	0.149123	1	0	28
chr26	9401363	C	Y	99	C	34	9	9	T	36	7	7	16	0.709266	1	0	635
chr26	13409776	T	Y	65	T	36	41	41	C	37	9	9	50	0.646136	1	0	86
chr26	30961836	T	Y	99	T	37	18	18	C	35	11	11	29	0.543314	1	0	93
chr26	34374101	C	Y	99	C	35	25	25	T	36	16	16	41	0.293902	1	0	33
chr26	21140374	G	R	47	G	37	31	31	A	37	7	7	38	0.398298	1	0	84
chr26	45845047	G	R	99	G	36	38	38	A	35	28	28	66	0.148144	1	0	110
chr26	15704611	C	Y	47	C	35	18	18	T	37	5	5	23	0.672784	1	0	80
chr26	34460912	T	Y	99	T	37	13	13	C	39	10	10	23	0.0287282	1	0	640
chr26	33254303	G	K	62	G	37	21	21	T	38	6	6	27	0.355951	1	0	18
chr26	45959387	C	Y	56	C	36	20	20	T	38	6	6	26	0.147713	1	0	58
chr26	34374068	A	R	99	A	34	18	18	G	35	17	17	35	0.231278	1	0	33
chr26	25811310	G	R	70	G	35	8	8	A	35	6	6	14	0.425907	1	0	40
chr26	16954483	A	R	79	G	39	16	16	A	36	6	6	22	0.203503	1	0	66
chr26	13447379	T	Y	99	T	37	37	37	C	38	18	18	55	0.572203	1	0	30
chr26	20923537	G	R	83	G	35	9	9	A	35	7	7	16	0.75	1	0	104
chr26	10679819	C	Y	66	C	37	10	10	T	37	5	5	15	0.383949	1	0	16
chr26	47850314	C	Y	99	C	33	34	34	T	32	11	11	45	0.228582	1	0	16
chr26	45673326	C	T	94	T	34	88	88	C	25	1	1	89	1	1	0	12
chr26	10662545	T	Y	99	T	37	215	215	C	36	39	39	1176	0.247531	1	0	6
chr26	18734349	G	S	99	G	37	136	136	C	38	23	23	159	0.178638	1	0	240
chr26	10211011	C	Y	92	C	35	20	20	T	39	7	7	27	0.511949	1	0	17
chr26	45847456	G	R	99	G	35	27	27	A	38	21	21	48	0.0368495	1	0	67
chr26	42041967	T	K	69	T	37	23	23	G	39	6	6	29	0.575585	1	0	37
chr26	30690367	T	Y	99	C	37	42	42	T	36	25	25	69	0.101957	1	0	64
chr26	10665294	C	Y	99	C	36	204	204	T	36	51	51	735	0.0982464	1	0	31
chr26	5718056	A	C	93	C	34	67	67	A	0	0	0	67	1	1	0	38
chr26	22443751	A	M	94	A	37	13	13	C	35	7	7	20	0.120679	1	0	814
chr26	31744556	A	R	99	A	38	22	22	G	39	13	13	35	0.151129	1	0	369
chr26	21139752	A	M	99	A	35	18	18	C	36	10	10	33	0.726578	1	0	82
chr26	37283713	A	G	20	G	37	8	8	A	0	0	0	8	1	1	0	65
chr26	33248427	A	R	23	A	37	19	19	G	34	6	6	25	0.609173	1	0	1594
chr26	37283099	T	W	99	T	38	13	13	A	36	11	11	24	0.0669417	1	0	140
chr26	44564564	C	Y	80	C	37	33	33	T	32	13	13	46	4.15995e-05	1	0	80
chr26	47859270	C	Y	99	C	38	33	33	T	37	15	15	48	0.45623	1	0	18
chr26	37283648	G	S	99	G	35	35	35	C	38	12	12	47	0.542572	1	0	65
chr26	6905228	G	R	91	G	39	8	8	A	39	7	7	15	0.198446	1	0	525
chr26	47858602	G	R	81	G	38	26	26	A	38	9	9	35	0.390507	1	0	104
chr26	24673618	C	T	65	T	33	28	28	C	0	0	0	28	1	1	0	11
chr26	21763072	A	T	55	T	30	21	21	A	0	0	0	21	1	1	0	323
chr26	21291125	G	S	99	G	30	11	11	C	34	7	7	18	0.582076	1	0	461
chr26	20583123	G	K	75	G	36	30	30	T	38	7	7	37	0.0925988	1	0	19
chr26	44558227	G	R	65	G	34	31	31	A	32	8	8	39	0.012547	1	0	93
chr26	21138870	G	R	99	G	35	83	83	A	37	18	18	101	0.0290739	1	0	230
chr26	35194316	C	Y	99	C	36	22	22	T	38	12	12	34	0.436542	1	0	30
chr26	44378685	T	Y	99	T	38	63	63	C	37	15	15	78	0.474727	1	0	74
chr26	23684362	G	R	72	A	34	18	19	G	35	7	7	26	0.653735	1.03846	0	61
chr26	11813064	A	G	61	G	36	28	29	A	0	0	0	29	1	1.03448	0	72
chr26	11279731	T	Y	45	T	38	39	39	C	39	7	7	46	0.696936	1	0	6
chr26	21141398	C	S	56	C	37	36	36	G	35	8	8	44	0.172308	1	0	73
chr26	18519625	C	Y	42	C	34	83	91	T	35	8	9	100	0.292323	1.11	0	803
chr26	5717190	T	C	99	C	38	67	68	T	0	0	0	68	1	1.01471	0	13
chr26	25814754	C	Y	58	T	30	9	9	C	28	5	5	14	0.724525	1	0	143
chr26	19361695	C	Y	53	C	34	18	18	T	36	6	6	24	0.125435	1	0	40
chr26	10662629	C	Y	99	C	35	214	214	T	36	41	41	374	0.0881623	1	0	37
chr26	9399733	G	R	64	A	37	9	9	G	36	5	5	14	0.148851	1	0	1630
chr26	44046506	C	Y	76	T	37	9	9	C	35	5	5	14	0.590909	1	0	140
chr26	20466681	A	G	43	G	35	16	16	A	0	0	0	16	1	1	0	76
chr26	39650124	A	W	99	A	38	28	28	T	38	14	14	42	0.726406	1	0	161
chr26	31422624	G	R	99	G	39	28	28	A	38	18	18	46	0.139055	1	0	394
chr26	25949856	C	Y	75	C	34	25	25	T	36	7	7	32	0.75	1	0	54
chr26	37285013	T	C	83	C	38	34	36	T	0	0	0	36	1	1.05556	0	54
chr26	47855121	T	Y	76	T	35	69	69	C	35	11	11	80	0.157229	1	0	87
chr26	47866592	G	R	32	G	34	17	17	A	38	5	5	22	0.562201	1	0	76
chr26	45847523	T	W	99	A	37	23	23	T	37	12	12	35	0.692742	1	0	67
chr26	34341340	C	S	99	C	34	47	47	G	36	10	10	59	0.653103	1	0	125
chr26	9601486	C	Y	50	C	39	11	11	T	38	5	5	16	0.0581502	1	0	1312
chr26	34465649	C	Y	95	C	32	10	10	T	30	7	7	17	0.740565	1	0	28
chr26	21140458	T	Y	99	T	37	17	17	C	37	9	9	26	0.437039	1	0	84
chr26	35051035	C	M	88	A	38	51	51	C	32	12	12	63	0.000423042	1	0	202
chr26	10662551	G	R	99	G	35	202	202	A	34	53	53	1238	0.0175088	1	0	6
chr26	47850193	T	Y	99	T	33	73	73	C	34	45	45	118	0.048799	1	0	15
chr26	43184287	T	C	99	C	37	65	65	T	0	0	0	65	1	1	0	64
chr26	712059	C	T	99	T	36	208	221	C	0	0	0	221	1	1.06787	0	9
chr26	14668056	A	R	56	A	36	146	146	G	37	12	12	158	0.407881	1	0	96
chr26	25132184	C	Y	39	C	38	12	12	T	35	5	5	17	0.164189	1	0	38
chr26	2900361	G	A	22	A	37	9	11	G	0	0	0	11	1	1.27273	0	7
chr26	14093388	A	G	99	G	38	255	334	A	0	0	0	1118	1	1.42576	0	20
chr26	5717462	C	T	99	T	37	136	136	C	0	0	0	136	1	1	0	30
chr26	18348599	A	R	70	A	37	18	18	G	37	7	7	25	0.30747	1	0	18
chr26	24701168	T	Y	65	T	36	5	5	C	35	5	5	10	0.420635	1	0	160
chr26	36791217	C	Y	99	T	37	47	47	C	36	42	42	89	0.0875397	1	0	105
chr26	31745817	C	Y	99	C	37	72	72	T	38	23	23	95	0.0419106	1	0	378
chr26	45676832	C	Y	99	C	37	11	11	T	35	8	8	19	0.175531	1	0	50
chr26	14093494	C	T	34	T	39	255	255	C	0	0	0	826	1	1.00121	0	6
chr26	30690431	A	M	99	C	39	19	19	A	34	17	17	36	0.511234	1	0	10
chr26	16989781	T	G	99	G	38	255	347	T	0	0	0	444	1	1.21171	0	7
chr26	24031029	C	Y	79	C	38	5	5	T	35	5	5	10	0.420635	1	0	10
chr26	18497531	G	R	74	G	32	7	7	A	36	5	5	12	0.566919	1	0	616
chr26	42716753	G	R	99	G	34	221	221	A	34	34	34	1487	0.458227	1	0	67
chr26	43134556	T	W	39	T	36	21	21	A	32	5	5	26	0.128452	1	0	28
chr26	31744187	T	Y	83	T	38	18	18	C	35	10	10	28	0.00306642	1	0	369
chr26	711426	T	C	99	C	39	73	82	T	0	0	0	82	1	1.10976	0	5
chr26	51355047	G	R	99	A	35	22	22	G	35	20	20	42	0.656711	1	0	76
chr26	47295279	G	R	99	G	38	15	15	A	38	12	12	27	0.29032	1	0	128
chr26	45845738	T	Y	76	T	36	14	14	C	38	7	7	21	0.580577	1	0	149
chr26	5717177	A	G	99	G	39	65	66	A	0	0	0	66	1	1.01515	0	13
chr26	37285105	G	A	57	A	38	22	22	G	0	0	0	22	1	1	0	92
chr26	39653777	A	G	72	G	34	34	34	A	0	0	0	34	1	1	0	272
chr26	34373993	C	Y	99	C	35	21	21	T	38	12	12	33	0.572714	1	0	75
chr26	33253620	T	K	99	T	36	79	79	G	37	18	18	97	0.0681949	1	0	37
chr26	40137064	T	C	49	C	31	19	19	T	0	0	0	19	1	1	0	1912
chr26	23522916	C	Y	68	C	36	14	14	T	35	6	6	20	0.222085	1	0	166
chr26	45903261	A	R	55	A	35	8	8	G	37	5	5	13	0.60878	1	0	1568
chr26	24408492	G	R	66	G	35	12	12	A	38	6	6	18	0.106443	1	0	45
chr26	11279737	T	Y	99	C	38	24	24	T	38	21	21	45	0.596182	1	0	6
chr26	20532575	T	Y	99	T	38	10	10	C	33	10	10	20	0.037628	1	0	67
chr26	24404516	A	W	75	A	35	34	34	T	30	9	9	43	0.500258	1	0	30
chr26	25865496	G	R	99	G	37	127	127	A	36	29	29	156	0.00238515	1	0	14
chr26	23684223	C	S	99	C	33	7	7	G	31	7	7	14	0.1588	1	0	72
chr26	17248170	T	C	38	C	36	14	14	G	40	1	1	15	1	1	0	16
chr26	21057998	G	A	40	A	35	15	15	G	0	0	0	15	1	1	0	158
chr26	47870048	G	R	68	G	36	17	17	A	37	7	7	24	0.426248	1	0	62
chr26	43288636	T	K	99	T	36	19	19	G	36	12	12	31	0.172995	1	0	21
chr26	24410029	A	R	92	A	36	54	54	G	37	15	15	69	0.30277	1	0	73
chr26	37940601	T	Y	99	C	38	14	14	T	37	11	11	25	0.383749	1	0	284
chr26	45779795	C	T	55	T	32	26	28	C	0	0	0	28	1	1.07143	0	22
chr26	44562655	G	R	99	A	35	25	25	G	34	23	23	48	0.5	1	0	433
chr26	47854607	C	Y	47	C	36	57	57	T	36	8	8	65	0.468169	1	0	126
chr26	42709155	T	Y	99	T	36	145	145	C	37	110	110	303	0.0543856	1	0	21
chr26	38918361	G	C	23	C	39	9	9	G	0	0	0	9	1	1	0	72
chr26	24406277	G	S	99	C	36	97	97	G	35	53	53	150	0.0497405	1	0	196
chr26	34363607	C	Y	99	C	35	42	42	T	30	18	18	60	0.00459565	1	0	72
chr26	23511340	T	Y	83	C	35	6	6	T	35	5	5	11	0.465368	1	0	1571
chr26	24673521	C	Y	99	C	33	19	19	T	35	9	9	28	0.0425971	1	0	8
chr26	25088730	T	C	31	C	33	15	15	T	0	0	0	15	1	1	0	88
chr26	8736095	T	Y	52	T	35	28	28	C	36	8	8	36	0.256457	1	0	4859
chr26	21139834	C	Y	99	C	36	64	64	T	37	16	16	80	0.0909182	1	0	82
chr26	13447349	C	Y	99	C	39	23	23	T	39	15	15	38	0.406744	1	0	30
chr26	24402569	C	Y	99	C	36	26	26	T	33	19	19	45	0.510886	1	0	65
chr26	47852427	C	Y	99	C	34	39	39	T	34	12	12	51	0.469443	1	0	32
chr26	45847973	T	Y	58	T	37	14	14	C	38	6	6	20	0.664745	1	0	41
chr26	22391171	G	S	99	G	36	48	48	C	36	31	31	79	0.173926	1	0	499
chr26	25950684	T	Y	99	C	33	36	36	T	31	22	22	58	0.540527	1	0	63
chr26	47854967	C	Y	99	C	37	40	40	T	38	14	14	54	0.567032	1	0	31
chr26	30971986	G	R	99	G	36	157	157	A	38	15	15	172	0.17181	1	0	148
chr26	45846636	C	M	99	A	30	10	10	C	38	5	5	15	0.501998	1	0	141
chr26	16954368	T	Y	31	T	37	38	38	C	37	7	7	45	0.716561	1	0	38
chr26	19361510	A	R	99	A	38	18	18	G	37	12	12	30	0.491691	1	0	185
chr26	47866516	A	M	99	A	33	13	13	C	37	7	7	20	0.587674	1	0	76
chr26	5717531	T	A	86	A	35	41	42	T	0	0	0	42	1	1.02381	0	42
chr26	44046366	T	Y	99	C	37	8	8	T	37	5	5	13	0.681041	1	0	140
chr26	45672139	T	C	54	C	38	28	28	T	0	0	0	28	1	1	0	341
chr26	712209	G	A	28	A	36	10	20	C	10	1	1	21	1	1.47619	0	72
chr26	40290945	G	R	99	G	36	13	13	A	38	11	11	24	0.597953	1	0	886
chr26	51125287	C	Y	57	C	35	41	41	T	35	8	8	49	0.675074	1	0	218
chr26	24846713	G	K	99	G	35	11	11	T	36	7	7	18	0.649038	1	0	128
chr26	5717275	G	R	99	A	35	90	90	G	35	23	23	113	0.191181	1	0	52
chr26	29342440	A	G	99	G	38	71	72	A	0	0	0	72	1	1.01389	0	9
chr26	25865475	G	R	99	A	30	102	102	G	33	81	81	184	0.000714248	1	0	7
chr26	25155371	G	R	99	A	35	13	13	G	33	8	8	21	0.687525	1	0	82
chr26	47852459	C	S	99	C	36	31	31	G	36	15	15	46	0.614423	1	0	32
chr26	37284495	A	G	81	G	38	32	32	A	0	0	0	32	1	1	0	200
chr26	25857784	C	Y	99	C	34	62	62	T	36	24	24	86	0.0582843	1	0	89
chr26	24030883	T	C	56	C	36	21	21	T	0	0	0	21	1	1	0	21
chr26	37942017	G	R	88	G	37	8	8	A	35	6	6	14	0.55711	1	0	78
chr26	42463310	T	K	99	G	36	12	12	T	38	9	9	21	0.109424	1	0	7
chr26	35613595	C	M	79	C	37	19	19	A	36	8	8	27	0.564901	1	0	606
chr26	47850625	T	Y	99	T	36	24	24	C	38	11	11	35	0.546408	1	0	44
chr26	5717327	A	G	99	G	38	249	249	A	0	0	0	249	1	1	0	52
chr26	35225887	T	Y	99	C	36	28	28	T	35	11	11	39	0.173216	1	0	63
chr26	45636152	C	Y	92	T	32	8	8	C	34	6	6	14	0.622711	1	0	6
chr26	49403979	C	Y	99	C	36	14	14	T	39	9	9	23	0.629032	1	0	32635
chr26	45846814	T	Y	99	C	37	36	36	T	38	12	12	48	0.439332	1	0	37
chr26	42717091	C	Y	99	C	37	132	132	T	36	20	20	152	0.0335207	1	0	100
chr26	14773556	A	R	40	A	35	28	28	G	34	8	8	36	0.673788	1	0	90
chr26	42690088	C	Y	99	C	37	213	213	T	37	42	42	355	0.389143	1	0	41
chr26	49503716	G	R	99	A	38	65	65	G	38	51	51	116	0.389395	1	0	269
chr26	13447831	T	Y	37	T	36	81	81	C	36	10	10	91	0.365941	1	0	452
chr26	44562182	C	Y	99	C	31	65	65	T	28	25	25	90	0.0118769	1	0	40
chr26	21286129	G	R	99	A	37	45	45	G	37	29	29	74	0.351227	1	0	14
chr26	20466122	G	R	99	G	34	78	78	A	34	15	15	93	0.20021	1	0	168
chr26	21057840	A	G	31	G	36	12	13	A	0	0	0	13	1	1.07692	0	158
chr26	43288615	G	K	32	G	38	25	25	T	38	5	5	30	0.717893	1	0	11
chr26	21138161	C	Y	99	C	36	60	60	T	35	57	57	117	0.277956	1	0	21
chr26	24667660	T	Y	63	C	34	22	22	T	37	5	5	27	0.0928527	1	0	256
chr26	24402504	C	Y	99	C	34	37	37	T	33	23	23	60	0.720031	1	0	65
chr26	45846424	G	R	99	G	37	13	13	A	36	10	10	23	0.719815	1	0	206
chr26	11279794	C	S	99	C	33	35	35	G	34	10	10	45	0.61063	1	0	50
chr26	35195224	A	R	99	A	36	47	47	G	38	20	20	67	0.112643	1	0	134
chr26	21762183	C	Y	99	T	37	6	6	C	34	6	6	12	0.154762	1	0	146
chr26	45689951	C	Y	99	C	34	8	8	T	38	7	7	15	0.599223	1	0	29
chr26	42183270	C	S	99	G	37	16	16	C	38	13	13	30	0.618815	1	0	62
chr26	23548377	G	R	28	G	34	20	20	A	38	5	5	25	0.524242	1	0	224
chr26	41270965	A	G	59	G	36	23	23	A	0	0	0	23	1	1	0	2920
chr26	23524449	G	R	99	G	33	12	12	A	37	9	9	21	0.064267	1	0	58
chr26	42463317	C	M	99	C	36	12	12	A	36	10	10	22	0.705301	1	0	7
chr26	40352074	T	Y	42	T	36	13	13	C	37	5	5	18	0.283147	1	0	504
chr26	12225664	G	T	21	T	37	8	8	G	0	0	0	8	1	1	0	29
chr26	44562118	G	R	99	G	36	32	32	A	38	18	18	50	0.659498	1	0	64
chr26	35196190	G	R	99	G	34	52	52	A	37	17	17	69	0.0594186	1	0	225
chr26	1090042	T	C	65	C	37	26	26	T	0	0	0	26	1	1	0	17
chr26	711771	A	G	99	G	37	96	96	A	0	0	0	96	1	1	0	18
chr26	31745427	T	K	99	G	39	46	46	T	39	22	22	68	0.239505	1	0	12
chr26	23984314	G	K	99	G	35	21	21	T	39	8	8	29	0.520809	1	0	79
chr26	34339562	T	Y	99	T	34	63	63	C	33	20	20	83	0.186974	1	0	16
chr26	23686806	G	R	99	A	31	36	37	G	35	20	20	57	0.500946	1.01754	0	60
chr26	29342422	C	T	99	T	37	87	87	C	0	0	0	87	1	1	0	18
chr26	45673338	C	Y	99	C	37	48	48	T	38	42	42	90	0.272066	1	0	12
chr26	42714991	C	Y	99	C	38	121	121	T	37	25	25	146	0.38556	1	0	46
chr26	33257693	A	R	75	G	36	7	7	A	33	5	5	12	0.537247	1	0	35
chr26	25944312	T	Y	99	T	37	54	54	C	39	22	22	76	0.0293908	1	0	54
chr26	22682587	G	K	99	G	36	12	12	T	36	7	7	19	0.725451	1	0	1101
chr26	37396817	G	A	50	A	39	18	18	G	0	0	0	18	1	1	0	142
chr26	34356321	G	R	99	G	35	11	11	A	36	8	8	19	0.27238	1	0	51
chr26	21138281	C	Y	99	C	38	95	95	T	39	53	53	148	0.0184124	1	0	63
chr26	51352956	T	Y	99	T	38	227	227	C	38	28	28	268	0.152322	1	0	56
chr26	45847098	T	Y	88	C	36	13	13	T	37	5	5	18	0.675712	1	0	205
chr26	21139545	C	Y	99	C	36	10	10	T	37	8	8	18	0.559246	1	0	207
chr26	47859675	T	K	65	T	36	25	25	G	36	6	6	31	0.687875	1	0	38
chr26	21652123	A	R	59	A	34	8	8	G	38	7	7	15	0.694716	1	0	1770
chr26	22919996	G	R	99	A	35	128	128	G	34	127	127	273	0.300186	1	0	74
chr26	33944361	G	R	99	A	39	12	12	G	36	10	10	22	0.656934	1	0	64
chr26	45845280	G	R	99	G	36	27	27	A	36	11	11	38	0.61139	1	0	86
chr26	10671649	G	R	99	G	36	173	173	A	38	30	30	203	0.0752824	1	0	19
chr26	14774589	C	Y	55	C	37	14	14	T	34	6	6	20	0.0546698	1	0	50
chr26	24413563	G	R	99	G	37	52	52	A	36	29	29	81	0.285549	1	0	763
chr26	29342449	C	G	81	G	38	47	48	C	0	0	0	48	1	1.02083	0	9
chr26	44078062	G	R	94	A	37	7	7	G	37	7	7	14	0.5	1	0	2278
chr26	43288604	A	R	99	A	34	22	22	G	37	12	12	34	0.211516	1	0	11
chr26	7475869	T	W	99	T	36	15	15	A	33	12	12	27	0.745217	1	0	24
chr26	9403033	T	Y	77	C	35	22	22	T	37	6	6	28	0.623512	1	0	39
chr26	712080	C	G	99	G	36	212	212	C	0	0	0	212	1	1	0	21
chr26	51357440	A	R	99	G	36	44	44	A	35	34	34	78	0.383135	1	0	6
chr26	25953129	G	R	46	G	35	34	34	A	33	8	8	42	0.335656	1	0	102
chr26	47295768	A	R	83	A	37	10	10	G	39	7	7	17	0.557384	1	0	392
chr26	25132055	G	S	79	G	37	28	28	C	37	7	7	35	0.239506	1	0	15
chr26	14940731	G	R	99	G	36	114	114	A	37	19	19	133	0.198904	1	0	11
chr26	24412620	C	Y	97	C	36	22	22	T	36	8	8	30	0.554702	1	0	139
chr26	21291586	C	Y	99	C	38	24	24	T	36	17	17	41	0.31407	1	0	461
chr26	35194780	G	S	99	G	37	100	100	C	37	20	20	120	0.199051	1	0	30
chr26	33238925	G	R	99	G	39	13	13	A	38	12	12	25	0.534154	1	0	13
chr26	17248282	C	T	56	T	34	25	25	C	0	0	0	25	1	1	0	50
chr26	35198910	C	Y	73	C	36	59	59	T	39	9	9	68	0.0182971	1	0	87
chr26	47857851	C	Y	99	C	36	18	21	T	36	8	9	30	0.382421	1.2	0	44
chr26	43286081	C	Y	99	C	35	78	78	T	35	13	13	91	0.3541	1	0	86
chr26	47857622	A	R	99	A	36	15	15	G	35	13	13	28	0.542406	1	0	109
chr26	35061918	C	Y	41	C	34	42	42	T	33	7	7	49	0.494428	1	0	118
chr26	47855616	C	Y	99	C	35	28	28	T	35	16	16	44	0.638515	1	0	57
chr26	21141279	G	K	99	G	36	19	19	T	34	17	17	36	0.0533386	1	0	119
chr26	22959940	A	G	45	G	36	18	18	A	0	0	0	18	1	1	0	120
chr26	39641812	T	C	61	C	36	32	32	T	0	0	0	32	1	1	0	74
chr26	14694412	C	M	99	C	35	22	22	A	37	19	19	41	0.623134	1	0	2255
chr26	10662536	T	Y	99	T	34	202	202	C	36	53	53	950	0.00870151	1	0	9
chr26	18348617	C	Y	99	C	38	12	12	T	36	11	11	23	0.0134001	1	0	18
chr26	47857125	A	M	99	A	36	39	39	C	37	10	10	49	0.178912	1	0	13
chr26	23687111	C	Y	67	C	35	6	6	T	27	7	7	13	0.545163	1	0	20
chr26	742805	G	R	99	G	37	21	21	A	39	8	8	29	0.0514896	1	0	219
chr26	37284959	A	R	99	G	39	48	52	A	38	33	35	87	0.0127168	1.06897	0	54
chr26	45779765	C	T	51	T	34	19	20	C	0	0	0	20	1	1.05	0	8
chr26	33254285	T	Y	99	T	34	17	17	C	34	10	10	27	0.696567	1	0	6
chr26	45712748	G	R	99	G	35	14	14	A	35	9	9	23	0.463149	1	0	48
chr26	24463602	T	Y	88	T	37	7	7	C	33	7	7	14	0.54123	1	0	166
chr26	45636165	T	K	64	T	32	10	10	G	35	5	5	15	0.648518	1	0	13
chr26	47855814	C	Y	99	C	36	44	44	T	37	16	16	60	0.5033	1	0	44
chr26	25952373	G	R	65	G	33	7	7	A	35	6	6	13	0.657051	1	0	53
chr26	49501870	C	Y	78	T	38	19	19	C	38	6	6	25	0.438509	1	0	7
chr26	47856292	C	Y	99	C	34	43	43	T	35	18	18	61	0.447036	1	0	25
chr26	23985288	G	R	99	G	36	66	66	A	37	20	20	86	0.0222865	1	0	80
chr26	47859915	C	Y	37	C	35	20	39	T	36	5	7	46	0.265217	1.5	0	186
chr26	45845467	A	M	99	A	36	30	30	C	35	15	15	46	0.447938	1	0	49
chr26	24401694	A	R	24	A	30	22	22	G	33	6	6	28	0.213468	1	0	810
chr26	35194286	C	M	99	C	37	30	30	A	39	9	9	39	0.682724	1	0	30
chr26	8775607	A	R	99	G	35	22	22	A	36	10	10	32	0.558692	1	0	90
chr26	31745439	A	G	99	G	39	74	74	A	0	0	0	74	1	1	0	12
chr26	35196630	A	W	56	A	35	48	48	T	35	9	9	57	0.638366	1	0	123
chr26	49508030	G	K	99	T	33	38	38	G	36	17	17	55	0.136729	1	0	166
chr26	25949802	T	Y	88	C	33	28	28	T	30	8	8	36	0.0318286	1	0	54
chr26	21144824	A	R	99	A	36	93	93	G	34	22	22	115	0.00107668	1	0	60
chr26	45845940	G	S	99	G	33	14	14	C	37	9	9	23	0.0705821	1	0	21
chr26	11141098	G	C	47	C	36	18	18	G	0	0	0	18	1	1	0	37
chr26	5717573	T	C	99	C	37	46	47	T	0	0	0	47	1	1.02128	0	42
chr26	37942354	T	G	29	G	36	11	11	T	0	0	0	11	1	1	0	337
chr26	25958476	C	Y	99	T	36	16	16	C	37	8	8	24	0.652523	1	0	69
chr26	51125505	T	Y	23	T	34	61	61	C	35	8	8	69	0.155744	1	0	218
chr26	45847303	T	K	99	T	39	25	25	G	38	24	24	49	0.118191	1	0	153
chr26	29342571	G	T	69	T	39	35	35	G	0	0	0	35	1	1	0	25
chr26	45680921	A	G	31	G	37	12	12	A	0	0	0	12	1	1	0	12
chr26	14093488	A	T	34	T	39	254	254	C	18	1	1	824	1	1.00121	0	6
chr26	42709248	G	R	99	G	37	210	210	A	36	45	45	484	0.111562	1	0	72
chr26	22963422	T	Y	26	T	35	31	31	C	35	7	7	38	0.116967	1	0	199
chr26	45613462	C	Y	97	T	39	8	8	C	38	6	6	14	0.665501	1	0	1717
chr26	18753640	C	S	99	C	36	9	9	G	37	6	6	15	0.431968	1	0	16
chr26	45674953	G	R	99	G	37	78	78	A	38	29	29	107	0.474852	1	0	76
chr26	7476544	A	R	64	G	35	15	15	A	32	5	5	20	0.0614695	1	0	309
chr26	45779893	A	C	56	C	34	27	28	T	31	1	1	29	1	1.03448	0	75
chr26	24268575	T	Y	99	C	38	11	11	T	37	8	8	19	0.587766	1	0	41
chr26	24407036	C	Y	99	T	36	63	63	C	33	25	25	88	0.010878	1	0	325
chr26	22219821	T	K	57	T	39	12	12	G	35	5	5	18	0.515918	1	0	7212
chr26	25956541	C	Y	99	C	35	26	26	T	34	15	15	41	0.379204	1	0	9
chr26	14093218	C	A	98	A	33	254	254	G	2	1	1	752	1	1	0	20
chr26	23686081	G	R	53	A	35	20	20	G	38	6	6	26	0.0981366	1	0	295
chr26	42716991	T	Y	99	T	37	189	189	C	38	66	66	474	0.301361	1	0	83
chr26	47855029	T	Y	99	T	36	25	25	C	37	13	13	38	0.662165	1	0	29
chr26	21301442	G	R	45	G	37	37	37	A	39	7	7	44	0.234438	1	0	33
chr26	37284054	C	T	99	T	38	57	60	C	0	0	0	60	1	1.05	0	10
chr26	20532430	G	R	99	A	38	10	10	G	39	9	9	19	0.33036	1	0	23
chr26	30972180	T	Y	51	T	37	12	12	C	37	5	5	17	0.680349	1	0	34
chr26	35195358	T	Y	99	T	38	32	32	C	36	12	12	44	0.484454	1	0	134
chr26	42447994	G	R	74	G	32	24	24	A	35	9	9	33	0.0894866	1	0	673
chr26	20922743	T	C	26	C	33	11	11	T	0	0	0	11	1	1	0	329
chr26	24411682	A	R	99	A	36	58	58	G	36	16	16	74	0.332394	1	0	151
chr26	11812667	G	A	83	A	38	36	36	G	0	0	0	36	1	1	0	14
chr26	10662592	A	R	99	A	37	183	183	G	37	72	72	1182	0.348456	1	0	37
chr26	47856399	T	Y	99	T	38	37	37	C	35	13	13	50	0.598244	1	0	15
chr26	36860581	T	Y	99	C	37	18	18	T	37	17	17	35	0.428896	1	0	240
chr26	44081853	A	W	77	A	35	8	8	T	39	5	5	13	0.471639	1	0	306
chr26	45778652	G	A	71	A	34	30	30	T	2	1	1	31	1	1	0	24
chr26	16989684	G	T	59	T	33	254	258	C	34	1	1	2437	1	1.18999	0	90
chr26	45689980	C	Y	95	C	36	7	7	T	36	6	6	13	0.472611	1	0	29
chr26	47852245	A	R	99	A	34	50	50	G	29	20	20	70	0.000603744	1	0	11
chr26	47850581	T	Y	99	T	36	31	31	C	35	12	12	43	0.144556	1	0	44
chr26	23686866	T	C	97	C	36	39	40	A	17	2	2	42	1	1.02381	0	60
chr26	49503985	T	C	72	C	37	144	144	T	37	2	2	146	1	1	0	269
chr26	23563322	C	S	99	C	36	116	116	G	38	52	52	168	0.0211207	1	0	57
chr26	51357434	A	R	34	A	35	80	80	G	37	13	13	93	0.131569	1	0	6
chr26	22687996	G	R	33	G	37	22	22	A	36	6	6	28	0.722902	1	0	92
chr26	47858845	C	Y	99	C	35	38	39	T	35	11	11	51	0.701037	1.01961	0	109
chr26	711861	T	C	83	C	38	36	57	T	0	0	0	57	1	1.38596	0	38
chr26	36789407	C	T	99	T	37	66	66	C	0	0	0	66	1	1	0	666
chr26	24414326	C	Y	44	C	33	36	36	T	33	7	7	43	0.683845	1	0	254
chr26	18734731	G	R	99	G	36	157	157	A	37	39	39	196	0.269782	1	0	142
chr26	44081431	G	K	99	T	36	9	9	G	37	6	6	15	0.303497	1	0	5
chr26	45780056	G	C	83	C	38	39	39	G	0	0	0	39	1	1	0	17
chr26	47857112	T	Y	93	T	37	38	38	C	37	11	11	49	0.374903	1	0	13
chr26	24030842	T	W	99	A	38	13	13	T	37	11	11	24	0.304235	1	0	20
chr26	51353309	G	R	99	G	33	219	219	A	34	36	36	313	0.36779	1	0	19
chr26	49501863	C	Y	75	T	36	19	19	C	37	6	6	25	0.743831	1	0	7
chr26	17248186	G	R	75	G	33	11	11	A	36	6	6	17	0.12807	1	0	16
chr26	24414720	G	R	67	G	34	20	20	A	37	7	7	27	0.170547	1	0	101
chr26	25865576	C	Y	99	T	39	18	18	C	37	15	15	33	0.190367	1	0	27
chr26	23546058	T	C	99	C	35	43	43	T	0	0	0	43	1	1	0	125
chr26	24409252	G	R	99	G	35	62	62	A	37	18	18	80	0.0491286	1	0	288
chr26	45676882	C	Y	99	C	34	24	24	T	35	22	22	47	0.644595	1	0	9
chr26	45676989	G	R	99	A	35	30	30	G	35	10	10	40	0.198177	1	0	65
chr26	23684301	C	Y	99	T	38	22	22	C	37	12	12	34	0.278719	1	0	61
chr26	44383514	G	R	99	G	37	24	24	A	38	16	16	40	0.555516	1	0	92
chr26	7476853	G	R	79	G	36	32	32	A	37	9	9	41	0.663346	1	0	252
chr26	44558115	T	W	99	T	34	30	30	A	36	9	9	39	0.707867	1	0	112
chr26	30794885	C	A	99	A	34	90	90	C	0	0	0	90	1	1	0	9
chr26	20286326	T	Y	84	T	37	44	44	C	37	10	10	54	0.495628	1	0	170
chr26	25097619	A	R	99	G	36	24	24	A	31	11	11	35	0.502971	1	0	183
chr26	33944197	T	Y	93	C	38	51	51	T	38	10	10	61	0.480881	1	0	164
chr26	13423538	T	Y	99	C	34	29	29	T	36	9	9	38	0.73656	1	0	829
chr26	51353328	C	S	99	C	35	200	200	G	35	55	55	313	0.245586	1	0	19
chr26	47850298	A	R	99	A	34	26	26	G	34	19	19	45	0.689693	1	0	16
chr26	711823	A	T	99	T	37	54	61	A	0	0	0	61	1	1.11475	0	38
chr26	11002757	C	Y	89	C	37	11	11	T	38	6	6	17	0.665118	1	0	72
chr26	47852256	A	R	99	A	37	54	54	G	36	18	18	72	0.10475	1	0	11
chr26	45676924	G	R	83	G	33	39	39	A	35	10	10	50	0.592725	1	0	33
chr26	45674089	C	A	32	A	37	12	12	C	0	0	0	12	1	1	0	13
chr26	29342344	T	C	91	C	35	50	50	T	0	0	0	50	1	1	0	51
chr26	10988981	T	Y	34	T	38	30	30	C	39	6	6	36	0.37817	1	0	231
chr26	21763395	T	Y	30	T	36	45	45	C	37	8	8	53	0.504859	1	0	323
chr26	42690025	G	R	99	G	36	180	180	A	37	50	50	230	0.458859	1	0	63
chr26	23684151	G	R	99	A	36	14	14	G	39	9	9	23	0.504783	1	0	72
chr26	45844495	C	Y	99	T	38	25	25	C	38	14	14	39	0.674069	1	0	69
chr26	25952444	A	R	94	G	32	9	9	A	39	7	7	16	0.0155594	1	0	18
chr26	18710188	T	Y	99	T	33	9	9	C	34	8	8	17	0.444179	1	0	176
chr26	35196507	G	R	46	G	35	96	96	A	38	10	10	106	0.0334733	1	0	68
chr26	43277542	A	R	99	G	33	20	20	A	34	19	19	39	0.687342	1	0	35
chr26	20532091	G	R	50	G	38	14	14	A	37	5	5	19	0.610982	1	0	339
chr26	41824235	C	Y	56	C	36	13	13	T	38	6	6	19	0.0231092	1	0	395
chr26	45847814	C	Y	99	C	35	9	9	T	36	7	7	16	0.418531	1	0	59
chr26	15702746	A	R	43	A	37	20	20	G	37	6	6	26	0.674986	1	0	9
chr26	34360163	G	R	99	G	38	23	23	A	36	24	24	47	0.0149138	1	0	29
chr26	49748043	A	R	64	A	34	20	20	G	34	8	8	28	0.490069	1	0	91
chr26	42716908	A	M	99	A	37	212	212	C	36	42	42	570	0.113064	1	0	81
chr26	45659669	A	G	23	G	36	9	9	A	0	0	0	9	1	1	0	113
chr26	711421	T	C	95	C	39	73	80	T	0	0	0	80	1	1.0875	0	5
chr26	21286045	C	Y	99	T	34	29	29	C	33	30	31	60	0.133646	1.01667	0	56
chr26	7475893	C	Y	99	C	35	17	17	T	35	16	16	33	0.464615	1	0	24
chr26	47289550	G	R	41	G	34	19	19	A	29	7	7	27	0.152893	1	0	53
chr26	45611709	T	Y	58	T	38	11	11	C	36	6	6	17	0.615587	1	0	36
chr26	24030862	T	Y	99	T	38	12	12	C	39	10	10	22	0.337198	1	0	20
chr26	35195540	A	M	99	A	37	46	46	C	39	17	17	63	0.0247431	1	0	182
chr26	8775697	C	Y	67	C	36	23	23	T	35	7	7	30	0.206572	1	0	90
chr26	22962858	T	Y	99	T	38	48	48	C	39	33	33	81	0.143006	1	0	14
chr26	35194514	C	Y	99	C	36	41	41	T	36	18	18	59	0.6784	1	0	198
chr26	23684763	C	Y	99	T	37	12	12	C	37	11	11	23	0.696487	1	0	198
chr26	16747231	T	Y	27	T	36	9	9	C	32	5	5	14	0.699301	1	0	13457
chr26	43184170	A	R	34	A	38	57	57	G	36	10	10	67	0.246287	1	0	14
chr26	34582753	C	Y	51	C	33	14	14	T	35	5	5	19	0.221964	1	0	453
chr26	39649963	C	S	54	C	37	30	30	G	39	6	6	36	0.665937	1	0	161
chr26	51353714	G	R	99	G	31	160	160	A	31	22	22	182	0.1679	1	0	119
chr26	44081436	T	C	41	C	38	15	15	T	0	0	0	15	1	1	0	5
chr26	51353594	G	R	99	G	36	34	34	A	38	14	14	48	0.0163985	1	0	120
chr26	22653239	T	Y	99	C	37	122	122	T	38	18	18	141	0.328119	1	0	72
chr26	39587650	C	M	41	C	36	51	51	A	34	8	8	60	0.351857	1	0	61
chr26	15705305	G	S	74	G	38	38	38	C	37	8	8	46	0.191932	1	0	221
chr26	25088160	T	K	90	T	38	24	24	G	38	7	7	31	0.656836	1	0	14
chr26	47855462	G	K	99	G	36	27	27	T	37	14	14	41	0.2355	1	0	42
chr26	30962654	A	R	99	A	37	38	38	G	36	26	26	64	0.330901	1	0	153
chr26	45780039	C	T	89	T	38	39	39	C	0	0	0	39	1	1	0	17
chr26	15684491	G	S	99	G	37	9	9	C	39	8	8	17	0.407404	1	0	11104
chr26	45779132	A	G	99	G	36	55	55	T	18	1	1	56	1	1	0	53
chr26	44081547	G	R	79	G	37	10	10	A	37	7	7	17	0.406263	1	0	111
chr26	7475473	G	C	49	C	39	26	26	G	0	0	0	26	1	1	0	396
chr26	17248584	A	G	80	G	34	52	52	A	34	1	1	53	1	1	0	45
chr26	45779185	A	G	70	G	35	35	35	A	0	0	0	35	1	1	0	20
chr26	19361735	G	R	68	G	32	13	13	A	34	6	6	19	0.644718	1	0	40
chr26	37283239	T	A	30	A	34	25	25	T	35	1	1	27	1	1	0	140
chr26	22748100	T	K	99	T	35	29	29	G	31	10	10	39	0.503354	1	0	262
chr26	25073372	A	G	24	G	38	20	20	A	40	1	1	21	1	1	0	16
chr26	5717884	T	C	99	C	38	90	90	T	0	0	0	90	1	1	0	78
chr26	24407458	G	S	83	G	35	96	96	C	35	11	11	107	0.385013	1	0	198
chr26	16954943	C	M	25	C	35	35	35	A	34	7	7	42	0.0719491	1	0	124
chr26	37282564	C	T	60	T	36	22	22	C	0	0	0	22	1	1	0	123
chr26	20532508	G	R	99	G	33	9	9	A	35	8	8	17	0.72209	1	0	55
chr26	11813136	A	G	32	G	38	12	13	A	0	0	0	13	1	1.07692	0	72
chr26	47854919	C	S	99	C	32	23	23	G	35	9	9	32	0.0237491	1	0	13
chr26	25088818	C	G	44	G	38	16	16	C	0	0	0	16	1	1	0	16
chr26	37284169	G	A	99	A	35	78	78	G	0	0	0	78	1	1	0	41
chr26	14093408	G	A	99	A	37	255	334	G	0	0	0	1118	1	1.42576	0	20
chr26	22442937	G	K	74	G	32	7	7	T	37	5	5	12	0.10101	1	0	814
chr26	24254962	T	Y	56	T	35	6	6	C	37	5	5	11	0.465368	1	0	3367
chr26	44888704	T	Y	36	T	38	106	106	C	39	11	11	117	0.176385	1	0	548
chr26	17248454	A	G	93	G	36	66	66	A	39	1	1	67	1	1	0	130
chr26	2900354	A	T	23	T	36	9	11	A	0	0	0	11	1	1.27273	0	7
chr26	35610665	A	R	20	A	37	17	17	G	37	6	6	23	0.405767	1	0	144
chr26	10669260	G	R	99	G	37	144	144	A	37	20	20	164	0.413483	1	0	21
chr26	47857491	G	S	99	G	35	23	23	C	38	12	12	35	0.590583	1	0	19
chr26	24700981	G	R	64	G	38	25	25	A	37	7	7	32	0.663898	1	0	27
chr26	40039238	C	M	99	A	39	10	10	C	38	6	6	16	0.437438	1	0	2018
chr26	45846218	A	R	25	G	36	39	39	A	34	7	7	47	0.0497107	1	0	206
chr26	44564644	A	W	58	A	34	25	25	T	34	7	7	33	0.327796	1	0	80
chr26	34375981	C	Y	83	T	39	5	5	C	35	5	5	10	0.420635	1	0	11
chr26	18719985	C	Y	75	C	37	46	46	T	34	9	9	55	0.518446	1	0	61
chr26	45778569	T	G	99	G	38	219	222	T	0	0	0	222	1	1.01351	0	8
chr26	39672577	C	Y	97	C	28	9	9	T	35	6	6	15	0.545255	1	0	627
chr26	47854822	T	K	70	T	35	35	35	G	36	8	8	43	0.734758	1	0	46
chr26	37940317	A	G	25	G	35	12	12	A	0	0	0	12	1	1	0	284
chr26	30957633	C	Y	99	C	38	22	22	T	37	17	17	39	0.449891	1	0	18
chr26	20923072	T	Y	60	C	34	14	14	T	37	5	5	19	0.128311	1	0	329
chr26	33239004	C	Y	99	C	35	57	57	T	35	26	26	84	0.458946	1	0	66
chr26	17716269	A	R	87	A	39	46	46	G	39	14	14	60	0.355089	1	0	518
chr26	47850243	C	Y	99	C	36	84	84	T	33	30	30	114	0.423461	1	0	35
chr26	24031087	C	A	23	A	38	9	10	C	0	0	0	10	1	1.1	0	58
chr26	25937364	A	G	22	G	36	9	9	A	0	0	0	9	1	1	0	57
chr26	22228722	C	M	61	C	36	40	40	A	34	10	10	50	0.0193178	1	0	244
chr26	21300800	C	Y	99	C	36	28	28	T	38	15	15	43	0.198825	1	0	197
chr26	21139934	T	C	87	C	35	46	46	T	0	0	0	46	1	1	0	100
chr26	42183332	C	M	99	C	31	15	15	A	32	12	12	27	0.735663	1	0	62
chr26	22401701	A	R	99	A	37	32	32	G	37	21	21	53	0.730262	1	0	24
chr26	20532453	C	Y	99	C	39	8	8	T	38	8	8	16	0.526224	1	0	23
chr26	18740223	A	M	99	A	35	62	62	C	36	17	17	79	0.45252	1	0	146
chr26	42712042	A	R	99	A	39	236	236	G	38	19	19	290	0.383058	1	0	39
chr26	24670129	G	R	99	G	31	22	22	A	33	13	13	35	0.244642	1	0	49
chr26	24409956	C	S	99	C	33	63	63	G	30	16	16	79	0.224728	1	0	73
chr26	37284246	A	G	99	G	38	103	103	A	0	0	0	103	1	1	0	77
chr26	47857370	G	S	99	G	35	30	30	C	38	9	9	39	0.58709	1	0	15
chr26	37941069	T	K	99	G	39	8	8	T	36	6	6	14	0.425907	1	0	375
chr26	45778753	T	C	74	C	36	28	37	T	0	0	0	37	1	1.24324	0	77
chr26	45673941	A	G	28	G	36	11	11	A	0	0	0	11	1	1	0	16
chr26	22699735	C	M	99	A	37	39	39	C	37	14	14	53	0.685525	1	0	287
chr26	2854808	C	Y	84	C	35	20	20	T	35	8	8	28	0.745035	1	0	829
chr26	47857385	T	Y	99	T	36	27	28	C	35	16	16	44	0.350056	1.02273	0	15
chr26	36791090	C	T	84	T	38	36	36	C	0	0	0	36	1	1	0	127
chr26	39651085	G	R	63	G	37	49	49	A	38	9	9	58	0.700001	1	0	84
chr26	34339578	T	Y	99	T	35	68	68	C	36	20	20	88	0.286865	1	0	16
chr26	40292360	C	S	99	C	37	21	21	G	38	17	17	38	0.408247	1	0	529
chr26	45779353	T	Y	69	C	37	39	40	T	37	7	7	47	0.738078	1.02128	0	36
chr26	49707805	C	Y	80	C	36	14	14	T	36	6	6	20	0.758011	1	0	10219
chr26	45848448	G	R	69	G	34	9	9	A	36	6	6	16	0.194206	1	0	195
chr26	45676507	G	R	99	G	38	114	114	A	38	29	29	143	0.369238	1	0	39
chr26	15703231	C	Y	80	C	35	8	8	T	37	6	6	14	0.0539461	1	0	297
chr26	18713577	A	R	80	A	31	17	17	G	36	11	11	29	0.00289809	1	0	69
chr26	10665423	G	R	99	G	38	209	209	A	39	45	45	489	0.0736	1	0	24
chr26	44378280	A	R	54	A	38	92	92	G	38	13	13	105	0.330762	1	0	111
chr26	13864863	A	R	25	A	33	33	33	G	38	13	13	47	0.000993074	1	0	269
chr26	24408964	C	Y	84	C	33	79	79	T	34	13	13	92	0.181959	1	0	288
chr26	33254279	T	Y	99	T	35	17	17	C	34	10	10	27	0.236749	1	0	6
chr26	31419979	G	K	66	G	38	15	15	T	39	5	5	20	0.587139	1	0	1014
chr26	21671624	G	K	61	G	37	40	40	T	36	8	8	48	0.0866674	1	0	905
chr26	24700833	A	R	99	A	37	38	38	G	38	19	19	57	0.61115	1	0	27
chr26	45847922	C	Y	86	C	36	7	7	T	36	6	6	13	0.534382	1	0	49
chr26	44621059	C	Y	56	C	37	14	14	T	38	5	5	19	0.221964	1	0	12
chr26	44046102	C	Y	99	C	37	9	9	T	35	9	9	18	0.302406	1	0	55
chr26	43184156	T	K	99	T	39	63	63	G	38	13	13	76	0.393968	1	0	14
chr26	43134528	G	S	99	G	34	21	21	C	32	14	14	35	0.726866	1	0	28
chr26	44081076	T	C	32	C	37	12	12	T	0	0	0	12	1	1	0	97
chr26	5717432	C	G	99	G	36	141	141	C	0	0	0	141	1	1	0	17
chr26	22401677	C	Y	99	T	37	30	30	C	36	30	30	60	0.525655	1	0	24
chr26	1090125	G	A	52	A	36	22	22	G	0	0	0	22	1	1	0	19
chr26	18713646	A	R	99	A	35	36	36	G	35	16	16	52	0.643939	1	0	69
chr26	44558396	G	R	89	G	35	51	51	A	38	13	13	64	0.0204692	1	0	76
chr26	20702748	A	R	75	G	37	6	6	A	39	5	5	11	0.534632	1	0	6494
chr26	9207333	T	Y	99	C	37	13	13	T	36	13	13	26	0.381155	1	0	263
chr26	37284128	A	G	99	G	38	92	92	A	0	0	0	92	1	1	0	41
chr26	24407844	G	R	99	G	33	65	65	A	33	23	23	88	0.38968	1	0	55
chr26	51353368	C	Y	99	C	36	220	220	T	35	34	34	325	0.136517	1	0	40
chr26	35050833	G	K	99	G	38	9	9	T	37	7	7	16	0.709266	1	0	7
chr26	45853969	A	R	70	G	33	8	8	A	22	7	7	15	0.0029526	1	0	5521
chr26	22651030	A	R	99	A	35	27	27	G	35	18	18	45	0.396021	1	0	103
chr26	25865482	C	Y	99	C	32	127	127	T	34	32	32	159	0.0666241	1	0	7
chr26	42709176	C	M	46	C	36	217	217	A	33	38	38	447	0.00153219	1	0	21
chr26	25956181	T	Y	99	T	38	16	16	C	34	12	12	28	0.657825	1	0	6
chr26	1090069	G	A	82	A	39	35	35	G	0	0	0	35	1	1	0	27
chr26	2900276	C	T	22	T	35	9	9	C	0	0	0	9	1	1	0	26
chr26	37284044	C	Y	99	C	38	40	43	T	38	23	23	66	0.312451	1.04545	0	10
chr26	22651133	T	Y	99	T	32	67	67	C	33	15	15	82	0.256659	1	0	103
chr26	45845194	C	Y	44	C	38	31	31	T	36	8	8	39	0.726257	1	0	86
chr26	47860101	G	R	67	G	37	8	21	A	39	5	7	28	0.3108	1.60714	0	186
chr26	13274886	A	M	99	A	36	11	11	C	37	7	7	18	0.187469	1	0	68
chr26	39934153	T	G	40	G	36	15	15	T	0	0	0	15	1	1	0	2446
chr26	47869986	T	K	52	T	37	17	17	G	38	5	5	22	0.352168	1	0	45
chr26	47850445	T	Y	99	T	35	28	28	C	36	14	14	42	0.380915	1	0	131
chr26	21140135	C	Y	99	C	35	43	43	T	38	10	10	53	0.593715	1	0	99
chr26	21138182	T	Y	99	T	38	98	98	C	39	26	26	124	0.0695316	1	0	21
chr26	16685571	G	K	63	G	36	23	23	T	36	7	7	30	0.424019	1	0	1351
chr26	23523678	G	R	59	G	37	18	18	A	36	6	6	24	0.603722	1	0	335
chr26	47850208	C	Y	99	C	35	113	113	T	33	22	22	135	0.19139	1	0	15
chr26	39585547	T	Y	99	T	36	173	173	C	36	31	31	205	0.349548	1	0	1071
chr26	49502596	G	R	55	G	26	48	48	A	34	9	9	57	0.610919	1	0	726
chr26	33257743	C	Y	73	T	38	5	5	C	35	5	5	10	0.154762	1	0	50
chr26	25952426	C	Y	99	C	36	15	15	T	37	7	7	22	0.736303	1	0	18
chr26	47860864	T	Y	99	T	36	20	20	C	37	11	11	32	0.690151	1	0	80
chr26	24406711	G	R	99	A	38	67	67	G	38	31	31	98	0.167886	1	0	238
chr26	21301476	A	R	99	G	37	31	31	A	37	25	25	56	0.695264	1	0	34
chr26	34375992	T	Y	58	C	39	5	5	T	37	5	5	10	0.345238	1	0	11
chr26	34356375	A	R	99	G	33	22	22	A	35	11	11	33	0.102101	1	0	51
chr26	21144884	T	Y	99	T	36	27	27	C	36	24	24	51	0.422149	1	0	60
chr26	24463436	A	R	50	G	33	16	16	A	38	5	5	21	0.0200501	1	0	166
chr22	57157004	G	K	99	G	36	66	66	T	37	14	14	80	0.257166	1	0	20
chr22	6205289	C	Y	99	T	37	7	7	C	36	6	6	13	0.657051	1	0	61
chr22	21326395	C	Y	99	T	38	15	15	C	40	12	12	27	0.569334	1	0	36
chr22	22577098	C	Y	99	C	37	62	62	T	38	12	12	74	0.0654624	1	0	42
chr22	676546	A	W	88	A	39	16	16	T	40	6	6	22	0.373407	1	0	84
chr22	51686596	A	G	23	G	37	9	13	A	0	0	0	13	1	1.30769	0	67
chr22	49661476	A	G	97	G	37	59	61	A	0	0	0	61	1	1.03279	0	16
chr22	49038717	C	Y	99	C	32	38	38	T	33	24	24	62	0.31539	1	0	83
chr22	28775778	C	S	99	G	37	17	17	C	32	7	7	24	0.116852	1	0	699
chr22	51263465	A	R	99	G	38	23	23	A	37	15	15	38	0.136435	1	0	199
chr22	35182423	T	Y	32	T	38	15	16	C	37	5	6	22	0.367712	1.09091	0	172
chr22	51855964	C	Y	99	T	33	207	207	C	32	48	48	265	0.242832	1	0	90
chr22	61181246	C	M	79	C	36	15	15	A	37	6	6	21	0.66921	1	0	18
chr22	51468635	C	Y	71	C	34	52	52	T	32	10	10	62	0.44381	1	0	483
chr22	60216749	G	S	99	C	36	148	148	G	36	102	102	250	0.0758619	1	0	83
chr22	51687262	A	G	76	G	38	38	38	A	0	0	0	38	1	1	0	8
chr22	51853774	T	Y	45	T	36	25	25	C	36	7	7	32	0.75	1	0	12
chr22	28844171	A	R	99	A	38	81	81	G	38	19	19	100	0.402834	1	0	87
chr22	7526252	A	G	38	G	34	22	22	A	31	1	1	23	1	1	0	61
chr22	888370	T	Y	34	T	35	25	25	C	39	6	6	31	0.0868228	1	0	73
chr22	61189249	A	R	99	G	31	19	19	A	31	7	7	26	0.569806	1	0	65
chr22	49501665	T	Y	99	C	32	142	142	T	30	113	113	4354	0.00233702	1	0	14
chr22	10722510	C	Y	82	C	34	16	16	T	34	7	7	23	0.409762	1	0	70
chr22	17977415	G	R	99	G	37	64	64	A	35	30	30	94	0.0784783	1	0	24
chr22	43937915	T	C	20	C	27	10	935	T	0	0	2	937	1	2.97652	0	6
chr22	10869624	C	Y	99	C	37	14	14	T	38	12	12	26	0.390505	1	0	2264
chr22	51054942	G	R	96	G	34	6	6	A	34	6	6	12	0.468615	1	0	102
chr22	13680269	A	C	99	C	38	172	181	T	31	1	1	182	1	1.04945	0	87
chr22	53147914	T	Y	35	T	36	13	13	C	34	5	5	18	0.561508	1	0	27
chr22	51466187	G	R	99	A	34	36	36	G	34	33	33	69	0.433223	1	0	66
chr22	15924030	A	R	99	A	38	25	25	G	39	13	13	38	0.251755	1	0	248
chr22	50733553	T	Y	99	C	34	18	18	T	35	8	8	26	0.265391	1	0	427
chr22	48147280	A	G	76	G	37	31	31	A	0	0	0	31	1	1	0	63
chr22	52421961	T	Y	99	C	36	137	137	T	36	116	116	264	0.467021	1	0	85
chr22	54027183	A	R	64	A	38	15	15	G	39	6	6	21	0.655545	1	0	39
chr22	10592395	G	S	95	G	38	18	18	C	38	6	6	24	0.743525	1	0	9
chr22	11469455	T	Y	42	T	35	17	17	C	39	7	7	24	0.0199969	1	0	23
chr22	59841890	G	R	99	G	34	79	79	A	34	56	56	135	0.205614	1	0	161
chr22	21327835	A	W	99	A	37	62	62	T	36	40	40	102	0.0405489	1	0	15
chr22	23248741	C	S	70	C	37	39	39	G	40	8	8	47	0.520414	1	0	55
chr22	58425531	A	G	20	G	36	8	8	A	0	0	0	8	1	1	0	82
chr22	51551486	G	R	99	A	37	6	6	G	37	6	6	12	0.468615	1	0	135
chr22	13680629	T	Y	99	C	38	131	131	T	38	25	25	156	0.178077	1	0	145
chr22	8162465	A	W	99	T	39	10	10	A	34	8	8	18	0.5169	1	0	190
chr22	10889447	T	K	28	T	34	13	13	G	37	5	5	18	0.6257	1	0	181
chr22	28842322	T	K	32	T	37	52	52	G	38	8	8	61	0.709853	1	0	58
chr22	16545513	C	S	99	G	38	7	7	C	32	7	7	14	0.655012	1	0	73
chr22	30073752	C	Y	99	T	37	37	37	C	38	16	16	53	0.573577	1	0	74
chr22	677032	T	C	70	C	37	29	29	T	0	0	0	29	1	1	0	91
chr22	54636506	C	M	99	C	37	31	31	A	34	12	12	43	0.575405	1	0	11
chr22	28844270	T	Y	99	T	36	61	61	C	36	13	13	74	0.388171	1	0	99
chr22	17833174	A	R	99	A	35	221	221	G	37	33	33	1202	0.258573	1	0	152
chr22	48886491	C	Y	99	C	32	12	12	T	36	8	8	20	0.0489402	1	0	37
chr22	50655467	C	S	99	G	35	23	23	C	37	8	8	31	0.579136	1	0	164
chr22	7722840	C	Y	99	C	37	14	14	T	37	13	13	27	0.707496	1	0	18
chr22	60210980	G	K	99	G	37	35	35	T	38	19	19	54	0.656958	1	0	56
chr22	54026466	G	R	83	G	33	13	13	A	37	6	6	19	0.319401	1	0	19
chr22	43554233	C	M	99	A	38	26	26	C	38	20	20	46	0.495625	1	0	49
chr22	60495060	C	Y	98	C	38	15	15	T	38	7	7	22	0.75	1	0	154
chr22	10890090	T	Y	29	T	38	28	28	C	36	7	7	35	0.350763	1	0	101
chr22	50568417	A	R	66	A	34	27	27	G	34	7	7	34	0.654206	1	0	354
chr22	12473432	A	R	88	A	35	7	7	G	36	6	6	14	0.682692	1	0	53
chr22	7815075	T	Y	99	T	35	20	20	C	37	17	17	37	0.699507	1	0	70
chr22	54029625	A	R	23	A	37	25	25	G	38	6	6	32	0.678684	1	0	125
chr22	50888112	G	K	76	G	35	22	22	T	39	6	6	28	0.168204	1	0	456
chr22	50828301	C	Y	48	C	34	18	18	T	33	6	6	24	0.38513	1	0	229
chr22	51050471	A	R	99	G	34	11	11	A	38	7	7	18	0.123146	1	0	444
chr22	16759202	T	W	54	T	37	24	24	A	32	6	6	30	0.0638572	1	0	124
chr22	51466121	G	R	52	G	35	27	27	A	36	6	6	33	0.472818	1	0	53
chr22	51263850	C	Y	35	C	37	17	17	T	35	5	5	22	0.159642	1	0	55
chr22	28863806	T	Y	99	T	38	41	41	C	38	15	15	56	0.610303	1	0	47
chr22	59965609	A	R	99	A	36	135	135	G	37	120	120	295	0.0271854	1	0	691
chr22	51323932	T	Y	99	T	37	142	142	C	36	62	62	204	0.485087	1	0	287
chr22	49661492	A	T	98	T	39	58	61	A	0	0	0	61	1	1.04918	0	16
chr22	29393613	G	R	79	G	38	26	26	A	39	7	7	33	0.728584	1	0	201
chr22	59550530	T	C	56	C	33	22	22	T	0	0	0	22	1	1	0	31
chr22	43937868	A	G	99	G	38	255	949	A	0	0	0	1031	1	2.05044	0	29
chr22	11497252	G	R	47	G	35	27	27	A	32	7	7	34	0.369485	1	0	1475
chr22	10717846	C	Y	99	C	38	13	13	T	39	8	8	21	0.322601	1	0	96
chr22	10588709	G	R	93	A	35	16	16	G	35	7	7	23	0.743499	1	0	8
chr22	50608465	G	T	46	T	34	17	17	G	0	0	0	17	1	1	0	358
chr22	51262640	C	Y	48	C	36	12	12	T	35	5	5	17	0.117162	1	0	64
chr22	52427382	G	R	99	A	38	44	44	G	38	43	43	87	0.412651	1	0	185
chr22	7566616	G	R	86	A	38	9	9	G	37	5	5	14	0.259241	1	0	18
chr22	80227	C	T	35	T	38	13	13	C	0	0	0	13	1	1	0	40
chr22	52426350	G	R	99	A	37	15	15	G	36	13	13	28	0.705182	1	0	246
chr22	51427553	T	G	45	G	37	27	27	T	0	0	0	27	1	1	0	37
chr22	36737807	A	G	92	G	36	57	57	A	40	1	1	58	1	1	0	140
chr22	372886	T	K	99	T	33	222	222	G	35	32	32	298	0.052183	1	0	6
chr22	51481643	T	Y	46	T	28	10	10	C	35	5	5	15	0.518815	1	0	113
chr22	54903638	A	R	99	G	36	30	30	A	34	9	9	39	0.524888	1	0	1005
chr22	54797233	T	Y	99	T	37	105	105	C	37	18	18	123	0.137585	1	0	39
chr22	28505426	C	Y	60	C	36	36	36	T	35	7	7	44	0.355606	1	0	170
chr22	54694851	T	C	99	C	37	71	77	T	0	0	0	77	1	1.07792	0	45
chr22	44549068	T	Y	74	T	37	21	21	C	35	8	8	29	0.0463512	1	0	687
chr22	28846435	T	Y	99	T	35	112	112	C	38	30	30	142	0.00986784	1	0	132
chr22	29989038	T	Y	99	C	35	32	32	T	35	27	27	59	0.338948	1	0	403
chr22	48247020	A	R	99	A	39	10	10	G	37	9	9	19	0.508747	1	0	811
chr22	44549910	A	R	38	A	37	16	16	G	39	5	5	21	0.568701	1	0	155
chr22	29988635	G	K	91	T	39	11	11	G	35	5	5	16	0.110577	1	0	403
chr22	9738024	A	R	83	A	34	26	26	G	38	9	9	35	0.014057	1	0	46
chr22	54336439	C	Y	99	C	39	16	16	T	36	10	10	26	0.0032615	1	0	11
chr22	51687270	G	A	80	A	37	40	40	C	9	1	1	41	1	1	0	8
chr22	53206592	G	R	99	A	34	191	191	G	33	63	63	386	0.0220481	1	0	58
chr22	15645464	A	R	99	G	35	15	15	A	35	11	11	26	0.341608	1	0	19
chr22	59008509	T	C	99	C	36	55	55	T	0	0	0	55	1	1	0	20
chr22	21325853	C	Y	64	C	40	5	5	T	33	5	5	10	0.52381	1	0	9
chr22	28507143	G	S	99	G	38	67	67	C	37	30	30	97	0.370051	1	0	234
chr22	16463099	T	Y	56	T	36	6	6	C	34	5	5	11	0.268398	1	0	422
chr22	49008926	T	Y	53	T	36	36	36	C	33	9	9	45	0.0904481	1	0	9
chr22	28506110	C	M	99	C	38	34	34	A	37	10	10	44	0.295251	1	0	108
chr22	49008917	A	R	59	A	35	33	33	G	35	8	8	41	0.331478	1	0	9
chr22	37552988	C	Y	77	C	37	20	20	T	36	7	7	27	0.723141	1	0	78
chr22	52640657	G	R	62	G	37	19	19	A	38	6	6	25	0.600107	1	0	12
chr22	10593274	A	R	87	A	39	26	26	G	38	11	11	37	0.305825	1	0	129
chr22	35182170	A	R	57	A	36	67	67	G	36	10	10	77	0.202301	1	0	17
chr22	59244130	C	Y	81	T	21	9	9	C	23	6	6	16	0.431968	1	0	114
chr22	14972721	A	G	91	G	36	38	38	A	0	0	0	38	1	1	0	65
chr22	60565463	G	R	72	G	37	35	35	A	36	10	10	45	0.36845	1	0	51
chr22	53016253	A	G	20	G	39	8	8	A	0	0	0	8	1	1	0	9
chr22	13888350	G	R	99	G	36	122	122	A	36	31	31	153	0.461129	1	0	168
chr22	10490904	C	M	99	C	31	49	49	A	35	14	15	64	0.0723997	1.01562	0	81
chr22	57156704	T	C	99	C	37	113	113	T	0	0	0	113	1	1	0	164
chr22	10723033	C	Y	99	C	36	12	12	T	33	8	8	20	0.528816	1	0	215
chr22	7565676	T	Y	99	T	38	175	175	C	38	79	83	314	0.256543	1.01274	0	35
chr22	51692108	A	G	99	G	34	255	271	A	0	0	0	5106	1	1.01136	0	29
chr22	52421040	C	Y	99	T	37	117	117	C	37	106	106	223	0.129983	1	0	638
chr22	51572444	G	R	72	G	35	16	16	A	34	8	8	24	0.393731	1	0	300
chr22	49527738	T	K	99	T	34	38	38	G	31	26	26	64	0.0541175	1	0	23
chr22	59816831	C	Y	99	T	35	66	66	C	35	59	59	125	0.334405	1	0	123
chr22	60217029	T	Y	99	C	38	40	40	T	37	18	18	58	0.551628	1	0	195
chr22	59832130	T	K	99	G	35	12	12	T	38	5	5	17	0.0648028	1	0	86
chr22	16546235	A	C	23	C	37	9	9	A	0	0	0	9	1	1	0	81
chr22	51058874	T	Y	99	C	39	11	11	T	35	11	11	22	0.505827	1	0	171
chr22	52830735	A	R	84	A	36	17	17	G	39	7	7	24	0.14389	1	0	50
chr22	54723126	A	T	99	T	31	76	206	A	0	0	0	206	1	1.63107	0	21
chr22	10591714	G	R	99	G	36	42	42	A	35	17	17	59	0.506394	1	0	11
chr22	15922804	T	K	82	T	35	9	9	G	36	6	6	15	0.477323	1	0	84
chr22	54199270	C	T	77	T	34	32	32	C	0	0	0	32	1	1	0	247
chr22	10589491	C	Y	87	C	35	12	12	T	38	7	7	19	0.17012	1	0	53
chr22	7526010	A	G	99	G	38	75	75	A	0	0	0	75	1	1	0	89
chr22	15451688	C	Y	75	C	32	11	11	T	34	6	6	17	0.740304	1	0	38
chr22	43701462	T	K	91	T	36	9	9	G	34	7	7	16	0.5	1	0	14
chr22	50736260	C	Y	99	T	35	8	8	C	34	8	8	16	0.719619	1	0	964
chr22	22578352	T	Y	55	T	36	31	31	C	39	7	7	38	0.638731	1	0	289
chr22	10590068	C	M	99	A	37	34	34	C	37	9	9	43	0.622387	1	0	37
chr22	56824817	C	Y	89	C	36	61	61	T	34	12	12	73	0.00992041	1	0	95
chr22	51729969	G	K	92	G	36	30	30	T	36	8	8	38	0.698083	1	0	80
chr22	54881794	G	R	59	G	40	7	7	A	38	5	5	12	0.215909	1	0	1338
chr22	50789866	C	Y	99	C	34	127	127	T	34	16	16	143	0.31097	1	0	26
chr22	44547667	C	M	91	C	40	26	26	A	39	8	8	34	0.242493	1	0	27
chr22	10591124	A	M	80	C	35	47	47	A	34	8	8	55	0.57917	1	0	17
chr22	60179707	C	Y	67	C	37	41	41	T	36	9	9	50	0.650448	1	0	181
chr22	58990455	G	R	99	G	31	90	90	A	30	14	14	104	0.0527185	1	0	319
chr22	7524928	C	T	99	T	37	50	50	C	0	0	0	50	1	1	0	27
chr22	60219650	C	Y	99	C	33	32	32	T	34	26	26	58	0.230307	1	0	21
chr22	10718801	A	C	20	C	37	8	8	A	0	0	0	8	1	1	0	55
chr22	61189059	C	Y	50	T	36	19	19	C	35	5	5	24	0.69577	1	0	29
chr22	5232031	C	M	59	C	38	21	21	A	38	6	6	27	0.688681	1	0	325
chr22	49725396	T	Y	35	T	36	16	16	C	36	6	6	22	0.346562	1	0	309
chr22	49515188	C	Y	99	C	34	22	22	T	35	9	9	31	0.407137	1	0	2078
chr22	10593803	G	R	99	G	36	37	37	A	37	13	13	50	0.456527	1	0	74
chr22	58993096	A	R	99	G	36	22	22	A	29	19	19	41	0.533467	1	0	2275
chr22	16847957	C	Y	99	C	34	25	25	T	34	21	21	46	0.601417	1	0	1890
chr22	56254733	C	S	99	C	31	24	24	G	34	15	15	39	0.747157	1	0	55
chr22	22087833	G	R	99	G	36	12	12	A	35	8	8	20	0.152695	1	0	285
chr22	10887536	C	A	31	A	37	12	12	C	0	0	0	12	1	1	0	108
chr22	51969057	G	R	99	G	33	37	37	A	37	10	10	47	0.58707	1	0	356
chr22	60565259	C	M	99	A	35	31	31	C	32	14	14	45	0.229591	1	0	204
chr22	59832725	G	C	32	C	36	12	12	G	0	0	0	12	1	1	0	97
chr22	59011683	G	R	99	A	35	48	48	G	38	22	22	70	0.000587282	1	0	109
chr22	51466651	T	C	88	C	33	80	80	A	19	1	1	81	1	1	0	132
chr22	49143397	T	C	23	C	31	9	9	T	0	0	0	9	1	1	0	709
chr22	35182187	T	W	99	T	37	65	65	A	34	10	10	75	0.456561	1	0	17
chr22	43550358	C	S	99	C	35	11	11	G	36	6	6	17	0.740304	1	0	277
chr22	28846216	C	Y	99	C	35	58	58	T	34	25	25	83	0.126837	1	0	11
chr22	6173797	G	R	99	G	35	37	37	A	35	19	19	56	0.560427	1	0	128
chr22	54257796	C	Y	31	C	34	14	14	T	35	5	5	19	0.249914	1	0	55
chr22	51692163	A	G	99	G	33	255	258	A	0	0	0	6465	1	1.00835	0	24
chr22	10722412	C	Y	99	C	29	11	11	T	29	8	8	19	0.451946	1	0	28
chr22	12468306	G	R	99	G	34	28	28	A	32	11	11	39	0.122954	1	0	27
chr22	12555772	G	K	83	G	34	15	15	T	24	9	9	24	0.250101	1	0	11
chr22	28842206	G	R	99	G	37	236	236	A	37	19	19	276	0.218404	1	0	6
chr22	43675744	G	R	99	G	34	30	30	A	37	10	10	40	0.522224	1	0	26
chr22	44552372	G	R	99	G	36	88	88	A	36	17	17	105	0.341323	1	0	76
chr22	16366602	C	Y	48	C	35	15	15	T	37	5	5	20	0.174278	1	0	19
chr22	11309614	G	R	99	G	36	16	16	A	35	15	15	31	0.68512	1	0	371
chr22	888680	C	M	74	C	33	31	31	A	36	8	8	39	0.615516	1	0	102
chr22	7024036	G	S	98	G	37	20	20	C	34	8	8	28	0.0106538	1	0	65
chr22	14972656	C	T	99	T	36	46	46	C	0	0	0	46	1	1	0	65
chr22	8159380	C	Y	80	C	32	31	31	T	36	8	8	39	0.515478	1	0	1052
chr22	53073765	G	K	99	G	33	86	86	T	33	23	23	109	0.0391981	1	0	60
chr22	59862656	C	Y	99	C	34	129	129	T	34	33	33	162	0.167325	1	0	947
chr22	15080618	C	M	80	C	35	17	17	A	35	6	6	23	0.729655	1	0	149
chr22	15707035	G	S	81	G	30	24	24	C	36	6	6	30	0.5206	1	0	69
chr22	50671129	T	C	99	C	36	255	255	T	0	0	0	677	1	1	0	151
chr22	15438542	G	R	99	G	32	88	88	A	33	41	41	129	0.130205	1	0	31
chr22	12704355	A	W	99	T	39	10	10	A	38	8	8	18	0.348233	1	0	241
chr22	30806525	A	R	99	A	37	10	10	G	38	9	9	19	0.452413	1	0	71
chr22	34046289	G	R	61	G	38	31	31	A	38	7	7	38	0.678141	1	0	67
chr22	54258227	T	Y	99	T	37	15	15	C	36	10	10	25	0.607096	1	0	376
chr22	51187062	G	R	99	G	35	137	137	A	35	65	65	202	0.411319	1	0	130
chr22	357541	C	S	99	C	31	20	20	G	32	9	9	29	0.6998	1	0	13
chr22	52428604	T	Y	99	C	39	45	45	T	37	23	23	69	0.00640803	1	0	102
chr22	59716078	A	R	54	A	35	9	9	G	37	5	5	14	0.574426	1	0	19
chr22	52826970	T	Y	99	T	35	14	14	C	34	10	10	24	0.577981	1	0	435
chr22	10717706	G	R	99	A	38	8	8	G	35	8	8	16	0.00738151	1	0	77
chr22	10592291	A	R	77	G	38	15	15	A	36	5	5	20	0.652896	1	0	9
chr22	11120131	A	R	76	G	35	20	20	A	36	6	6	26	0.488177	1	0	84
chr22	59956075	G	R	99	A	35	128	128	G	34	87	87	215	0.394339	1	0	27
chr22	7244585	T	Y	99	T	36	37	37	C	32	13	13	50	0.570571	1	0	84
chr22	32550534	T	Y	99	C	36	28	28	T	36	10	10	38	0.610537	1	0	553
chr22	7565060	G	R	99	G	34	114	115	A	33	76	84	199	0.286324	1.04523	0	100
chr22	57186842	G	A	58	A	36	39	39	G	0	0	0	39	1	1	0	20
chr22	36737947	G	A	99	A	37	78	79	G	0	0	0	79	1	1.01266	0	27
chr22	28842150	T	G	99	G	36	187	187	T	0	0	0	187	1	1	0	50
chr22	49946286	G	R	36	G	37	43	43	A	36	7	7	50	0.39222	1	0	354
chr22	10593111	A	W	98	A	37	23	23	T	35	9	9	32	0.0136799	1	0	33
chr22	7573714	T	C	56	C	34	22	22	T	0	0	0	22	1	1	0	161
chr22	7567431	G	R	86	A	39	9	9	G	38	5	5	14	0.398601	1	0	32
chr22	51200283	C	S	99	C	32	40	40	G	32	10	10	51	0.602144	1	0	97
chr22	28845988	C	S	99	C	30	32	32	G	30	14	14	47	0.168888	1	0	23
chr22	50595082	A	R	99	G	36	14	14	A	35	12	12	26	0.600637	1	0	538
chr22	59962409	G	R	99	G	37	86	86	A	36	31	31	117	0.157036	1	0	67
chr22	9791670	A	M	30	A	39	28	28	C	38	5	5	33	0.75485	1	0	338
chr22	51200123	A	R	99	A	35	49	49	G	36	47	47	96	0.144783	1	0	160
chr22	51969413	T	Y	99	T	35	75	75	C	36	38	38	113	0.257756	1	0	356
chr22	57859356	A	W	99	A	38	46	46	T	37	24	24	70	0.216025	1	0	145
chr22	51460966	C	Y	99	C	32	94	94	T	34	32	32	126	0.0216666	1	0	97
chr22	52930472	T	C	99	C	37	255	280	T	0	0	0	400	1	1.0625	0	18
chr22	10590396	T	Y	99	T	38	23	23	C	35	11	11	34	0.331729	1	0	95
chr22	10492384	T	Y	47	T	34	11	11	C	36	5	5	16	0.728251	1	0	329
chr22	12550672	C	Y	57	C	36	10	10	T	33	5	5	15	0.551615	1	0	198
chr22	28846303	T	Y	21	T	36	73	73	C	35	10	10	83	0.16201	1	0	87
chr22	701212	C	S	44	C	30	38	38	G	32	6	6	44	0.733402	1	0	73
chr22	6728420	C	Y	70	C	37	8	8	T	39	5	5	13	0.542735	1	0	21
chr22	30802927	A	R	54	A	36	32	32	G	30	9	9	41	0.501717	1	0	942
chr22	28843982	T	K	99	G	37	64	64	T	36	26	26	90	0.136767	1	0	102
chr22	12689952	A	R	99	G	35	18	18	A	33	19	19	37	0.0629672	1	0	120
chr22	49782870	T	C	23	C	36	9	9	T	0	0	0	9	1	1	0	10
chr22	43866458	A	G	35	G	37	14	14	A	0	0	0	14	1	1	0	112
chr22	7435106	A	R	37	A	37	27	27	G	39	7	7	34	0.522179	1	0	40
chr22	60494477	G	R	91	A	29	8	8	G	35	6	6	14	0.0539461	1	0	31
chr22	12704114	G	R	99	A	36	8	8	G	34	8	8	16	0.479565	1	0	85
chr22	59738762	G	R	99	G	35	236	236	A	35	19	19	604	0.379362	1	0	379
chr22	36737993	G	A	87	A	36	41	42	G	0	0	0	42	1	1.02381	0	16
chr22	50887656	C	T	73	T	35	28	28	C	0	0	0	28	1	1	0	456
chr22	10589989	C	Y	99	C	36	53	53	T	37	18	18	72	0.0825929	1	0	79
chr22	60217899	G	R	99	G	33	14	14	A	33	9	9	23	0.672063	1	0	40
chr22	60494770	C	Y	57	C	37	13	13	T	38	5	5	18	0.658263	1	0	50
chr22	54694674	A	G	94	G	32	74	75	A	0	0	0	75	1	1.01333	0	14
chr22	39276207	G	R	85	G	34	6	6	A	26	6	6	12	0.560065	1	0	162
chr22	22573937	G	S	40	G	37	21	21	C	39	5	5	26	0.602372	1	0	152
chr22	49200203	C	M	99	C	38	131	131	A	37	27	27	158	0.342189	1	0	427
chr22	37442412	A	R	52	A	36	8	8	G	31	5	5	13	0.471639	1	0	673
chr22	16546764	C	Y	99	C	36	21	21	T	37	16	16	37	0.740946	1	0	6
chr22	15431088	C	Y	35	C	34	49	49	T	33	8	8	57	0.252553	1	0	1234
chr22	12469282	G	R	99	A	33	31	31	G	34	28	28	59	0.553042	1	0	17
chr22	44943428	G	R	92	G	35	9	9	A	36	6	6	15	0.387812	1	0	13
chr22	57858573	C	Y	55	C	38	12	12	T	38	5	5	17	0.399483	1	0	783
chr22	43691853	C	Y	55	C	34	13	13	T	35	5	5	18	0.283147	1	0	39
chr22	890941	G	K	23	T	36	21	21	G	30	5	5	27	0.631757	1	0	164
chr22	57160741	G	R	99	G	33	54	54	A	34	21	21	75	0.402146	1	0	80
chr22	6878366	C	Y	99	T	38	8	8	C	39	7	7	15	0.570241	1	0	60
chr22	7046274	A	R	99	A	37	98	98	G	38	56	56	154	0.244754	1	0	90
chr22	11650070	A	R	79	A	38	10	10	G	37	6	6	16	0.698114	1	0	150
chr22	37443344	G	R	99	G	38	37	37	A	38	14	14	51	0.533104	1	0	21
chr22	342880	G	R	46	A	35	32	32	G	35	6	6	38	0.430337	1	0	329
chr22	11621231	A	R	93	A	37	25	25	G	36	9	9	34	0.187953	1	0	84
chr22	54028908	C	Y	99	C	36	29	29	T	37	18	18	47	0.627069	1	0	103
chr22	48612742	C	Y	99	T	34	58	58	C	34	48	48	106	0.266971	1	0	39
chr22	54967402	G	R	99	G	38	60	60	A	38	12	12	72	0.131754	1	0	70
chr22	7526099	A	G	99	G	36	85	85	A	0	0	0	85	1	1	0	46
chr22	11309985	C	Y	99	C	35	12	12	T	40	10	10	22	0.00688476	1	0	299
chr22	51086162	C	Y	99	C	34	35	35	T	34	19	19	54	0.615302	1	0	76
chr22	50789775	G	R	99	G	38	122	122	A	39	22	22	144	0.347723	1	0	30
chr22	60178960	C	T	35	T	38	13	13	C	0	0	0	13	1	1	0	747
chr22	4700306	A	R	99	A	35	62	62	G	36	26	26	88	0.179013	1	0	163
chr22	51730677	C	Y	99	C	36	108	108	T	35	31	31	139	0.266023	1	0	521
chr22	7565160	C	Y	99	C	36	177	180	T	36	78	96	326	0.17989	1.06442	0	100
chr22	10591725	G	R	99	A	38	25	25	G	38	23	23	48	0.483694	1	0	11
chr22	22577140	C	Y	99	C	35	58	58	T	37	16	16	74	0.356564	1	0	42
chr22	54028797	G	R	99	G	33	23	23	A	37	10	10	33	0.526192	1	0	6
chr22	48974796	A	G	22	G	35	12	12	A	0	0	0	12	1	1	0	1355
chr22	43720642	G	R	36	G	37	40	40	A	36	7	7	47	0.592517	1	0	189
chr22	11650675	C	S	99	C	35	16	16	G	38	11	11	27	0.511068	1	0	294
chr22	52428502	A	R	99	G	38	47	47	A	38	25	25	72	0.129329	1	0	102
chr22	51051746	G	R	33	G	38	21	21	A	30	8	8	29	0.00246613	1	0	7
chr22	35496437	C	M	99	C	34	19	19	A	36	11	11	30	0.143533	1	0	20
chr22	6730613	G	R	36	G	38	14	14	A	39	6	6	20	0.246981	1	0	81
chr22	59558536	G	C	34	C	33	13	13	G	0	0	0	13	1	1	0	605
chr22	24500765	A	C	36	C	39	14	14	A	0	0	0	14	1	1	0	11
chr22	7002934	C	Y	99	C	34	85	85	T	36	27	27	112	0.0435594	1	0	18
chr22	52640669	G	T	70	T	36	29	29	G	10	1	1	30	1	1	0	12
chr22	44943415	A	R	77	A	40	7	7	G	40	6	6	13	0.527389	1	0	13
chr22	10490823	T	Y	99	T	36	50	50	C	39	15	15	65	0.0103849	1	0	81
chr22	51086267	A	R	99	A	36	41	41	G	37	17	17	58	0.719754	1	0	6
chr22	1749903	A	G	23	G	35	9	9	A	0	0	0	9	1	1	0	28
chr22	888782	A	R	80	A	37	26	26	G	38	8	8	34	0.230105	1	0	102
chr22	59550467	T	K	99	T	37	20	20	G	34	15	15	35	0.133982	1	0	63
chr22	51262576	C	M	99	C	35	8	8	A	34	8	8	16	0.439239	1	0	64
chr22	43561086	G	R	99	G	33	18	18	A	29	11	11	29	0.00938808	1	0	41
chr22	15444549	C	Y	98	C	32	46	46	T	34	13	13	60	0.00204187	1	0	419
chr22	53148467	C	Y	67	C	38	15	15	T	39	6	6	21	0.727398	1	0	17
chr22	56952092	T	Y	69	T	34	8	8	C	38	6	6	14	0.622711	1	0	58
chr22	7722858	C	Y	99	T	35	13	13	C	35	12	12	25	0.324755	1	0	18
chr22	58998196	A	R	99	G	36	41	41	A	33	13	13	54	0.0178641	1	0	192
chr22	52427901	G	R	99	G	36	20	20	A	37	16	16	36	0.645465	1	0	136
chr22	51468045	A	R	99	A	36	97	97	G	34	77	77	174	0.00400993	1	0	105
chr22	44953448	T	K	99	T	36	41	41	G	37	18	18	59	0.000951775	1	0	100
chr22	59549064	G	K	70	G	33	10	10	T	33	5	5	15	0.761738	1	0	17
chr22	11310544	T	Y	64	T	37	11	11	C	35	7	7	18	0.0629713	1	0	46
chr22	48885098	A	R	47	A	34	12	12	G	33	5	5	17	0.439399	1	0	102
chr22	16365933	A	R	99	G	38	7	7	A	36	6	6	13	0.182984	1	0	147
chr22	51572744	G	S	87	G	33	17	17	C	38	6	6	23	0.507459	1	0	300
chr22	13680356	T	Y	99	T	36	100	107	C	38	17	18	125	0.0202012	1.064	0	87
chr22	11619944	G	R	99	G	34	54	54	A	35	24	24	78	0.16494	1	0	54
chr22	43720453	G	R	70	G	38	18	18	A	38	6	6	24	0.623551	1	0	111
chr22	6276967	A	R	74	G	39	6	6	A	32	7	7	13	0.503497	1	0	87
chr22	51489663	A	G	58	G	34	21	21	A	0	0	0	21	1	1	0	74
chr22	222302	A	G	20	G	30	8	8	A	0	0	0	8	1	1	0	198
chr22	54027979	T	Y	42	T	35	13	13	C	37	5	5	18	0.193627	1	0	83
chr22	7525096	C	Y	99	T	37	27	27	C	36	11	11	38	0.61139	1	0	82
chr22	59956273	T	Y	99	T	34	64	64	C	33	48	48	112	0.293271	1	0	53
chr22	10378466	G	K	99	G	39	14	14	T	36	8	8	22	0.574336	1	0	199
chr22	47590303	T	Y	64	T	36	86	86	C	39	12	12	98	0.0434169	1	0	198
chr22	7525014	G	T	99	T	35	93	94	G	0	0	0	94	1	1.01064	0	44
chr22	52425877	C	Y	99	C	34	26	26	T	34	18	18	44	0.220935	1	0	227
chr22	17977448	G	R	99	G	36	83	83	A	37	21	21	104	0.220871	1	0	9
chr22	49245129	C	T	38	T	38	22	22	C	29	1	1	23	1	1	0	164
chr22	35180930	C	S	99	C	37	36	36	G	37	11	11	47	0.737663	1	0	20
chr22	22576423	C	Y	99	C	37	113	113	T	38	17	17	130	0.301058	1	0	45
chr22	7003268	A	R	99	G	38	63	63	A	34	15	15	78	0.00571418	1	0	91
chr22	49249576	C	M	99	A	34	11	11	C	38	6	6	17	0.647705	1	0	117
chr22	22576378	G	R	99	G	36	129	129	A	38	16	16	145	0.0839736	1	0	45
chr22	54958776	C	T	70	T	23	103	103	C	18	2	2	106	1	1	0	45
chr22	22576978	C	Y	91	C	36	53	53	T	35	12	12	65	0.370812	1	0	120
chr22	56822324	C	Y	99	C	36	62	62	T	37	53	53	115	0.262118	1	0	71
chr22	24500754	T	G	36	G	40	14	14	T	0	0	0	14	1	1	0	11
chr22	51992148	G	R	99	G	35	95	148	A	34	47	57	205	0.0348163	1.30732	0	58
chr22	44551984	T	Y	99	T	33	41	41	C	38	13	13	54	0.500441	1	0	388
chr22	11619773	C	Y	99	C	33	30	30	T	32	12	12	42	0.472643	1	0	75
chr22	12468694	G	R	99	A	38	27	27	G	35	28	28	55	0.51445	1	0	151
chr22	56821133	C	Y	99	C	34	49	49	T	36	29	29	78	0.01617	1	0	80
chr22	54027282	G	R	88	A	40	6	6	G	38	5	5	11	0.396104	1	0	13
chr22	43690956	G	R	94	G	33	8	8	A	37	6	6	14	0.141192	1	0	93
chr22	7568186	C	A	49	A	37	18	18	C	0	0	0	18	1	1	0	518
chr22	49941928	G	R	99	G	30	14	14	A	35	12	12	26	0.13699	1	0	597
chr22	7435259	A	R	45	A	38	9	9	G	33	5	5	14	0.181818	1	0	76
chr22	6083412	A	G	58	G	34	26	26	A	0	0	0	26	1	1	0	21819
chr22	48836135	G	A	52	A	37	19	19	G	0	0	0	19	1	1	0	896
chr22	51187394	T	C	99	C	33	70	70	T	0	0	0	70	1	1	0	54
chr22	357615	C	S	80	C	34	13	13	G	34	6	6	19	0.319401	1	0	36
chr22	58426290	G	C	34	C	35	13	13	G	0	0	0	13	1	1	0	25
chr22	7565832	T	Y	99	T	36	83	84	C	33	76	76	160	5.10729e-07	1.00625	0	66
chr22	60911296	C	Y	99	T	35	8	8	C	31	7	7	15	0.518026	1	0	190
chr22	51729440	G	R	99	G	34	37	37	A	35	9	9	46	0.206328	1	0	449
chr22	9964320	C	Y	98	T	41	7	7	C	40	7	7	14	0.355186	1	0	143
chr22	54029273	C	Y	76	T	38	11	11	C	38	5	5	17	0.413462	1	0	9
chr22	59964418	A	G	99	G	34	207	207	A	0	0	0	207	1	1	0	54
chr22	7003426	A	W	99	A	37	38	38	T	34	22	22	60	0.595182	1	0	158
chr22	51728204	C	Y	99	T	36	8	8	C	37	7	7	15	0.761228	1	0	422
chr22	10592282	C	Y	43	C	37	14	14	T	38	6	6	20	0.222085	1	0	9
chr22	15451726	C	Y	99	C	38	46	46	T	38	19	19	65	0.439813	1	0	38
chr22	16545099	G	S	73	G	39	21	21	C	38	6	6	27	0.572242	1	0	74
chr22	61097793	T	C	20	C	39	8	8	T	0	0	0	8	1	1	0	3342
chr22	12470007	G	R	99	G	35	12	12	A	36	11	11	23	0.282892	1	0	329
chr22	28845691	A	R	71	A	35	16	16	G	37	7	7	23	0.435272	1	0	6
chr22	49529691	G	R	64	G	36	11	11	A	37	5	5	16	0.330586	1	0	226
chr22	51469300	G	R	99	G	36	194	194	A	36	31	31	225	0.390575	1	0	28
chr22	52641224	A	M	99	A	38	61	61	C	36	18	18	79	0.141119	1	0	290
chr22	51258175	T	K	42	T	34	17	17	G	34	7	7	24	0.288058	1	0	1380
chr22	29394091	G	R	60	G	38	17	17	A	37	6	6	23	0.0775456	1	0	266
chr22	50589929	G	R	69	G	36	45	45	A	36	10	10	55	0.611099	1	0	1085
chr22	28505615	C	G	83	G	34	38	38	C	0	0	0	38	1	1	0	19
chr22	51185897	C	Y	99	T	34	76	76	C	35	56	56	132	0.243449	1	0	189
chr22	676218	G	R	99	A	39	22	22	G	37	9	9	31	0.0867975	1	0	93
chr22	51263156	C	Y	99	C	34	15	15	T	38	9	9	24	0.506287	1	0	79
chr22	10590773	T	Y	57	T	35	38	38	C	32	9	9	47	0.0713314	1	0	11
chr22	51692214	T	C	89	C	34	255	256	T	0	0	0	7742	1	1.00568	0	51
chr22	47582870	G	R	80	G	39	7	7	A	39	6	6	13	0.472611	1	0	74
chr22	35496357	G	C	26	C	33	10	10	G	0	0	0	10	1	1	0	60
chr22	60598885	C	Y	85	C	32	58	58	T	33	13	13	71	0.230883	1	0	4101
chr22	54797133	A	R	99	G	33	176	176	A	33	45	45	221	0.192163	1	0	100
chr22	58426630	C	G	40	G	38	16	16	C	0	0	0	16	1	1	0	21
chr22	60576111	A	G	46	G	35	18	18	A	0	0	0	18	1	1	0	333
chr22	61189030	C	Y	86	T	37	25	25	C	35	8	8	33	0.410447	1	0	29
chr22	22574736	G	R	37	G	34	18	18	A	39	5	5	23	0.513849	1	0	66
chr22	7565716	G	S	99	G	34	158	158	C	35	30	30	189	0.345647	1	0	5
chr22	60217577	C	Y	99	C	34	30	30	T	35	12	12	42	0.40773	1	0	50
chr22	57922780	A	G	23	G	36	9	9	A	0	0	0	9	1	1	0	92
chr22	15312341	T	Y	30	T	39	17	17	C	38	6	6	23	0.100548	1	0	96
chr22	60565514	G	R	99	A	37	12	12	G	33	10	10	22	0.00100673	1	0	51
chr22	35176452	A	M	85	A	33	24	24	C	35	8	8	32	0.543476	1	0	1270
chr22	50637321	A	M	99	C	35	20	20	A	34	9	9	29	0.0473411	1	0	78
chr22	53015089	A	G	23	G	39	9	9	A	0	0	0	9	1	1	0	125
chr22	7568906	G	R	55	G	37	24	24	A	39	7	7	31	0.0213844	1	0	163
chr22	60495439	T	Y	69	T	35	8	8	C	37	6	6	14	0.206793	1	0	138
chr22	39171534	G	C	54	C	38	22	22	G	0	0	0	22	1	1	0	337
chr22	28842093	C	Y	81	C	38	216	216	T	37	39	39	269	5.99684e-09	1	0	57
chr22	21326359	T	Y	24	T	37	22	22	C	39	6	6	28	0.264763	1	0	36
chr22	28505937	A	M	99	A	31	55	55	C	31	20	20	75	0.219831	1	0	91
chr22	10589361	C	Y	99	C	36	33	33	T	37	15	15	48	0.551837	1	0	77
chr22	52422046	G	R	99	G	35	131	131	A	35	124	124	322	0.369906	1	0	85
chr22	51086947	A	R	85	A	34	36	36	G	32	11	11	47	0.640022	1	0	36
chr22	16969497	C	Y	99	C	35	26	26	T	37	15	15	41	0.603391	1	0	136
chr22	51470019	A	R	20	A	36	54	54	G	38	8	8	62	0.178437	1	0	43
chr22	10592504	G	R	44	G	38	11	11	A	35	5	5	16	0.0796703	1	0	29
chr22	56989533	T	Y	99	T	38	39	39	C	36	20	20	59	0.53381	1	0	468
chr22	4698768	C	Y	99	C	37	47	47	T	36	13	13	60	0.443623	1	0	8
chr22	52819476	T	K	99	G	29	20	20	T	29	14	14	34	0.666496	1	0	95
chr22	48909591	C	S	83	C	36	14	14	G	39	5	5	19	0.610982	1	0	2236
chr22	43815659	C	Y	99	C	33	33	33	T	29	15	15	48	0.00805242	1	0	24079
chr22	10889266	G	R	99	G	39	11	11	A	37	7	7	18	0.537723	1	0	28
chr22	12468279	A	R	74	G	35	29	29	A	37	6	6	35	0.53343	1	0	27
chr22	48285113	C	Y	99	C	36	82	82	T	34	13	13	95	0.330489	1	0	62
chr22	48912195	T	Y	99	C	37	26	26	T	36	8	8	34	0.567532	1	0	22
chr22	37444293	A	R	63	A	32	20	20	G	35	7	7	27	0.170547	1	0	928
chr22	56824912	C	Y	99	C	35	76	76	T	36	14	14	90	0.497779	1	0	95
chr22	49941331	G	S	99	G	32	44	44	C	34	20	20	64	0.198408	1	0	91
chr22	56990001	G	R	99	G	31	21	21	A	31	16	16	37	0.13337	1	0	5
chr22	15924278	C	M	48	C	37	13	13	A	32	5	5	18	0.144374	1	0	65
chr22	7722220	T	K	99	T	37	35	35	G	36	19	19	54	0.253102	1	0	15
chr22	56818941	A	R	99	A	37	30	30	G	38	18	18	48	0.61985	1	0	351
chr22	10717942	C	Y	55	C	33	20	20	T	40	7	7	27	5.0674e-05	1	0	33
chr22	43691745	G	R	41	G	34	19	19	A	37	5	5	24	0.183489	1	0	69
chr22	50789892	C	Y	99	C	37	136	136	T	39	23	23	159	0.0174099	1	0	26
chr22	43359494	G	R	99	G	36	29	29	A	36	10	10	39	0.443397	1	0	18
chr22	50563854	T	Y	99	C	31	39	39	T	31	20	20	59	0.683212	1	0	256
chr22	57859501	C	Y	99	C	37	17	17	T	37	16	16	33	0.753543	1	0	145
chr22	7564956	G	R	99	A	37	57	62	G	37	52	52	114	0.343313	1.04386	0	104
chr22	890473	C	M	98	C	37	12	12	A	31	9	9	21	0.00215017	1	0	9
chr22	7565898	T	C	51	C	36	19	19	T	0	0	0	19	1	1	0	66
chr22	16613404	G	T	26	T	35	10	10	G	0	0	0	10	1	1	0	40
chr22	51692305	T	C	56	C	32	255	255	T	0	0	0	3958	1	1	0	7
chr22	15707179	G	R	99	A	39	7	7	G	35	7	7	14	0.0824592	1	0	39
chr22	33939812	A	C	25	C	36	10	14	A	0	0	0	14	1	1.28571	0	342
chr22	43549467	C	Y	99	C	35	20	20	T	37	9	9	29	0.534923	1	0	111
chr22	51263077	T	K	99	T	36	13	13	G	36	11	11	24	0.597953	1	0	79
chr22	5231706	T	C	99	C	34	71	71	A	7	1	1	72	1	1	0	325
chr22	7572584	C	M	63	C	35	13	13	A	37	5	5	18	0.693744	1	0	73
chr22	9628659	G	R	99	G	29	18	18	A	28	10	10	28	0.602035	1	0	15185
chr22	10589736	A	R	99	A	35	26	26	G	35	12	12	38	0.636368	1	0	62
chr22	60221408	C	Y	99	C	35	131	131	T	35	56	56	187	0.22376	1	0	798
chr22	6143276	G	R	99	G	38	32	32	A	37	12	12	44	0.542184	1	0	239
chr22	10685389	A	R	52	A	38	6	6	G	34	5	5	11	0.164502	1	0	99
chr22	43691814	T	Y	99	C	34	12	12	T	34	7	7	19	0.241208	1	0	39
chr22	52418497	C	Y	99	C	37	121	121	T	35	113	113	234	1.33758e-07	1	0	44
chr22	57156423	A	G	99	G	38	75	75	A	0	0	0	75	1	1	0	94
chr22	44547548	C	Y	99	C	39	18	18	T	39	11	11	29	0.403972	1	0	19
chr22	9714620	G	R	67	G	36	20	20	A	37	6	6	26	0.732309	1	0	2769
chr22	29396087	A	R	99	A	36	22	22	G	34	15	15	37	0.0903569	1	0	1996
chr22	48287869	T	Y	99	C	36	42	42	T	32	20	20	62	0.501863	1	0	91
chr22	56823399	T	C	99	C	37	160	160	T	0	0	0	160	1	1	0	58
chr22	13877785	T	Y	99	T	39	58	58	C	36	50	50	108	0.0161337	1	0	19
chr22	4698859	T	Y	99	T	32	55	55	C	31	24	24	79	0.0531558	1	0	13
chr22	10888134	A	R	65	A	37	14	14	G	35	6	6	20	0.551858	1	0	117
chr22	28865043	C	Y	67	C	35	43	43	T	34	10	10	53	0.686371	1	0	64
chr22	10923376	T	Y	35	T	34	14	14	C	36	5	5	19	0.723297	1	0	31201
chr22	52428234	C	Y	99	T	36	34	34	C	39	29	29	63	0.000776148	1	0	120
chr22	49200630	T	Y	99	T	37	77	77	C	35	23	23	100	0.12157	1	0	427
chr22	48148279	T	Y	99	C	34	48	48	T	36	28	28	76	0.0424513	1	0	18
chr22	10592172	T	K	99	T	38	41	41	G	38	14	14	55	0.699132	1	0	110
chr22	371053	C	Y	99	C	37	97	97	T	38	15	15	113	0.476156	1	0	122
chr22	59090849	C	Y	99	C	33	12	12	T	36	8	8	20	0.367246	1	0	1684
chr22	28842200	T	K	96	T	38	236	236	G	39	19	19	279	0.306428	1	0	6
chr22	22577784	A	R	69	A	38	8	8	G	37	7	7	15	0.26791	1	0	52
chr22	51172093	C	T	48	T	38	19	20	C	0	0	0	20	1	1.05	0	19
chr22	11650381	C	Y	74	C	36	36	36	T	33	9	9	45	0.196619	1	0	294
chr22	11499629	A	R	83	G	35	6	6	A	33	6	6	12	0.242424	1	0	9
chr22	12549870	A	R	99	G	35	55	55	A	35	17	17	72	0.293346	1	0	85
chr22	58727339	G	R	33	G	35	18	18	A	30	6	6	24	0.0462929	1	0	846
chr22	10593877	G	S	99	G	38	17	17	C	38	14	14	31	0.285053	1	0	54
chr22	51489589	T	Y	45	T	39	22	22	C	38	6	6	28	0.606734	1	0	74
chr22	49009665	A	M	99	C	36	24	24	A	35	22	22	46	0.580073	1	0	273
chr22	10591409	G	R	99	G	35	66	66	A	36	12	12	78	0.442192	1	0	45
chr22	16978077	T	Y	99	C	35	16	16	T	38	7	7	23	0.225761	1	0	2106
chr22	54958821	T	C	87	C	33	145	145	T	31	1	1	146	1	1	0	45
chr22	15432322	G	R	56	G	24	19	19	A	31	6	6	25	0.0529927	1	0	1234
chr22	43675718	G	R	99	G	34	23	23	A	34	8	8	31	0.736782	1	0	26
chr22	56817827	A	G	39	G	33	15	15	A	0	0	0	15	1	1	0	179
chr22	56807737	C	Y	99	T	33	21	21	C	35	16	16	37	0.543654	1	0	880
chr22	49008572	G	R	94	A	33	9	9	G	37	6	6	15	0.0331668	1	0	130
chr22	11620277	A	R	99	A	36	30	30	G	35	19	19	49	0.672959	1	0	279
chr22	15438511	A	R	99	G	31	70	70	A	23	27	27	97	0.000165444	1	0	31
chr22	49247760	G	R	64	G	37	10	10	A	40	5	5	15	0.518815	1	0	9
chr22	39175118	C	T	78	T	39	42	42	C	0	0	0	42	1	1	0	18
chr22	10887644	C	Y	99	C	38	23	23	T	38	13	13	36	0.743524	1	0	108
chr22	49714295	C	Y	99	C	35	29	29	T	35	15	15	44	0.412847	1	0	231
chr22	10590840	T	K	99	T	35	30	30	G	35	11	11	41	0.610291	1	0	67
chr22	51325988	C	Y	71	C	33	135	135	T	32	13	13	148	0.211061	1	0	245
chr22	51466783	G	R	99	G	33	109	109	A	34	24	24	133	0.118628	1	0	132
chr22	44213299	A	G	99	G	38	70	141	A	0	0	0	141	1	1.50355	0	24
chr22	14972525	T	C	38	C	37	15	15	T	0	0	0	15	1	1	0	8
chr22	16613364	C	A	64	A	36	23	23	C	0	0	0	23	1	1	0	40
chr22	39175387	C	Y	99	C	34	10	10	T	32	9	9	19	0.519723	1	0	57
chr22	9734354	G	R	52	G	38	24	24	A	34	6	6	30	0.0788868	1	0	37
chr22	54694806	C	T	99	T	35	86	91	C	0	0	0	91	1	1.05495	0	13
chr22	369405	C	Y	99	C	34	72	72	T	35	29	29	101	0.0545123	1	0	82
chr22	54636517	C	S	66	C	35	35	35	G	34	7	7	42	0.26477	1	0	11
chr22	51469272	G	R	99	G	34	86	86	A	35	75	75	161	0.223389	1	0	28
chr22	890482	C	Y	98	T	36	13	13	C	38	8	8	21	0.0319082	1	0	9
chr22	7722087	G	S	58	G	35	50	50	C	38	7	7	57	0.0563064	1	0	133
chr22	43706235	A	R	99	G	36	38	38	A	35	23	23	61	0.70475	1	0	2496
chr22	17176224	T	Y	91	C	37	19	19	T	39	6	6	25	0.707098	1	0	1493
chr22	15158257	G	R	99	G	32	89	89	A	32	13	13	102	0.432273	1	0	64
chr22	1451883	G	R	99	G	34	13	13	A	39	10	10	23	0.56422	1	0	39
chr22	15177775	T	Y	95	T	34	17	17	C	33	10	10	27	0.618375	1	0	145
chr22	15438221	G	R	99	G	35	20	20	A	33	11	11	31	0.0983829	1	0	213
chr22	51571491	C	S	99	C	34	57	57	G	34	12	12	69	0.243035	1	0	53
chr22	39174035	A	R	99	A	34	17	17	G	35	10	10	27	0.668745	1	0	382
chr22	10591520	G	S	99	C	37	40	40	G	37	22	22	62	0.719556	1	0	66
chr22	12471441	A	C	23	C	36	9	9	A	0	0	0	9	1	1	0	15
chr22	60217224	C	Y	99	C	34	216	216	T	34	32	32	248	0.35483	1	0	53
chr22	49661355	A	G	99	G	37	101	103	A	0	0	0	103	1	1.01942	0	6
chr22	7723057	T	Y	99	T	35	14	14	C	35	10	10	24	0.312548	1	0	199
chr22	11310284	T	Y	99	C	39	16	16	T	37	14	14	30	0.508589	1	0	214
chr22	50325355	G	R	42	G	33	23	23	A	37	6	6	29	0.619347	1	0	591
chr22	13680774	A	G	99	G	36	207	207	A	0	0	0	207	1	1	0	145
chr22	15438896	C	S	99	G	33	12	12	C	24	11	11	23	0.00431262	1	0	354
chr22	16369589	T	Y	64	T	37	12	12	C	38	6	6	18	0.596127	1	0	75
chr22	59038119	G	R	99	A	31	28	28	G	33	22	22	50	0.629003	1	0	207
chr22	52427765	T	K	99	G	34	41	41	T	37	34	34	75	0.0360394	1	0	136
chr22	8161892	T	Y	31	T	37	17	17	C	37	5	5	22	0.623225	1	0	383
chr22	52468522	T	K	45	T	35	18	18	G	36	6	6	24	0.730635	1	0	393
chr22	677695	T	C	43	C	37	16	16	T	0	0	0	16	1	1	0	154
chr22	10592954	T	Y	33	T	39	41	41	C	37	8	8	49	0.675074	1	0	5
chr22	12469265	A	W	99	T	34	34	34	A	34	27	27	61	0.422869	1	0	17
chr22	52930490	G	A	99	A	36	253	255	G	24	2	2	376	1	1.00532	0	18
chr22	7002596	G	R	99	G	37	25	25	A	37	11	11	36	0.709809	1	0	110
chr22	190731	A	R	99	G	38	11	11	A	34	9	9	20	0.0232258	1	0	6
chr22	35068022	A	G	22	G	35	17	17	A	35	1	1	18	1	1	0	47099
chr22	54014415	G	R	75	G	36	12	12	A	38	6	6	18	0.145389	1	0	43
chr22	14972242	A	C	78	C	35	47	47	A	0	0	0	47	1	1	0	48
chr22	46611679	G	K	98	G	36	16	16	T	35	8	8	25	0.720244	1	0	207
chr22	28843693	G	R	99	G	36	85	85	A	35	17	17	102	0.0722659	1	0	35
chr22	51728626	G	R	99	A	39	13	13	G	37	11	11	24	0.0466536	1	0	422
chr22	51325188	G	S	99	C	38	131	131	G	38	106	106	239	0.20385	1	0	50
chr22	51200380	A	G	99	G	36	75	75	A	0	0	0	75	1	1	0	65
chr22	13679828	A	W	99	T	39	47	47	A	38	9	9	56	0.177417	1	0	82
chr22	60222285	G	K	99	G	36	126	126	T	34	38	38	164	0.0170781	1	0	78
chr22	53961298	G	S	67	G	35	14	14	C	32	5	5	19	0.546483	1	0	31
chr22	52819381	G	R	63	G	36	11	11	A	37	5	5	16	0.456502	1	0	95
chr22	43553930	G	A	48	A	35	18	18	G	0	0	0	18	1	1	0	128
chr22	49519475	A	R	67	A	36	27	27	G	36	8	8	35	0.3429	1	0	992
chr22	7524970	A	R	99	G	38	43	44	A	38	20	20	64	0.410245	1.01562	0	42
chr22	43675371	C	S	99	C	34	46	46	G	34	27	27	73	0.272388	1	0	105
chr22	51187448	A	G	95	G	34	57	57	A	0	0	0	57	1	1	0	54
chr22	57909645	C	Y	99	C	38	21	21	T	36	15	15	36	0.550516	1	0	343
chr22	56992372	A	G	99	G	34	69	70	A	0	0	0	70	1	1.01429	0	417
chr22	49660792	T	C	45	C	34	17	26	T	0	0	0	26	1	1.69231	0	87
chr22	28842227	C	Y	55	C	36	176	176	T	38	13	13	189	0.19589	1	0	21
chr22	58425383	C	T	23	T	36	9	9	C	0	0	0	9	1	1	0	52
chr22	10592055	G	S	77	G	37	9	9	C	35	5	5	14	0.547453	1	0	117
chr22	59956102	T	Y	99	T	37	99	99	C	37	63	63	163	0.274413	1	0	27
chr22	51058528	C	Y	66	T	27	12	12	C	31	5	5	17	0.595669	1	0	346
chr22	7565326	G	R	99	G	37	28	34	A	39	14	43	77	0.00260631	1.45455	0	36
chr22	57156967	T	G	79	G	33	63	63	T	7	1	1	64	1	1	0	17
chr22	16545173	A	R	99	G	37	14	14	A	37	9	9	23	0.562392	1	0	7
chr22	51692333	C	A	99	A	35	254	254	G	34	1	1	1842	1	1	0	16
chr22	56824478	C	Y	99	C	35	42	42	T	33	14	14	56	0.0416975	1	0	123
chr22	7526454	T	K	99	G	38	112	113	T	38	54	55	168	0.323939	1.0119	0	106
chr22	14972533	G	R	45	A	37	16	16	G	34	6	6	22	0.0416147	1	0	8
chr22	21327820	A	M	99	A	39	58	58	C	39	23	23	81	0.370728	1	0	15
chr22	59688782	G	R	99	G	38	18	18	A	37	11	11	29	0.0669157	1	0	16
chr22	16546753	T	Y	99	T	37	22	22	C	38	18	18	40	0.731266	1	0	5
chr22	59804788	A	R	99	G	36	74	74	A	34	23	23	97	0.0477859	1	0	385
chr22	7402	C	Y	65	C	39	24	24	T	36	7	7	31	0.523507	1	0	168
chr22	51000825	G	S	32	G	28	29	29	C	33	7	7	36	0.000861796	1	0	71
chr22	7244501	G	R	80	G	35	12	12	A	37	6	6	18	0.276611	1	0	84
chr22	60196505	A	R	30	A	35	75	75	G	36	8	8	83	0.321714	1	0	78
chr22	17961749	A	W	99	A	35	72	72	T	35	11	11	83	0.391534	1	0	2437
chr22	190477	T	W	99	A	36	10	10	T	38	8	8	18	0.674117	1	0	248
chr22	10890723	G	R	99	G	37	13	13	A	37	7	7	20	0.469234	1	0	21
chr22	39175444	G	R	83	G	35	18	18	A	33	7	7	25	0.148565	1	0	57
chr22	50923902	G	R	82	A	34	7	7	G	32	5	5	12	0.526515	1	0	189
chr22	51186932	T	K	99	T	36	27	27	G	33	29	29	56	0.537516	1	0	130
chr22	52422585	G	R	99	G	37	132	132	A	37	31	31	163	0.221393	1	0	539
chr22	50597267	T	Y	85	C	34	8	8	T	34	5	5	13	0.60878	1	0	952
chr22	54256725	G	R	99	G	35	51	51	A	36	14	14	65	0.151676	1	0	6
chr22	15447312	T	C	38	C	34	25	25	T	35	1	1	26	1	1	0	103
chr22	4698846	T	W	99	T	37	55	55	A	37	22	22	77	0.443955	1	0	13
chr22	15438434	T	Y	99	T	36	116	116	C	36	34	34	150	0.32919	1	0	77
chr22	10589674	C	Y	39	C	38	22	22	T	37	6	6	28	0.168204	1	0	62
chr22	57156984	C	S	99	C	36	47	47	G	37	10	10	57	0.621991	1	0	17
chr22	51849513	C	S	99	G	37	55	55	C	36	11	11	66	0.0694766	1	0	39
chr22	10592959	T	Y	32	C	38	42	42	T	37	5	5	48	0.617442	1	0	5
chr22	57156873	T	Y	99	T	36	39	39	C	37	14	14	53	0.496024	1	0	94
chr22	16958717	A	W	99	T	40	24	24	A	37	20	20	44	0.000732646	1	0	15
chr22	28845697	G	R	83	G	37	16	16	A	38	7	7	23	0.692291	1	0	6
chr22	10717975	G	R	92	G	38	15	15	A	39	7	7	22	0.0925685	1	0	33
chr22	54115361	G	A	57	A	38	21	21	G	0	0	0	21	1	1	0	253
chr22	13681173	A	G	69	G	38	30	31	A	0	0	0	31	1	1.03226	0	156
chr22	51548342	G	R	99	G	39	13	13	A	38	13	13	26	0.597422	1	0	208
chr22	11619848	G	K	99	G	34	60	60	T	36	30	30	90	0.332783	1	0	75
chr22	17006552	C	Y	99	C	33	15	15	T	34	12	12	27	0.688781	1	0	2725
chr22	44547640	A	R	39	A	38	24	24	G	40	7	7	31	0.0520548	1	0	27
chr22	21494474	T	C	41	C	37	15	15	T	0	0	0	15	1	1	0	160
chr22	43554058	G	S	99	C	36	28	28	G	37	16	16	44	0.466363	1	0	5
chr22	51469793	G	R	99	G	37	39	39	A	35	11	11	50	0.0810768	1	0	68
chr22	35182251	T	Y	85	T	36	51	51	C	35	12	12	63	0.205285	1	0	64
chr22	10592533	G	R	99	G	38	17	17	A	38	11	11	28	0.355659	1	0	29
chr22	22088522	C	Y	88	C	36	8	8	T	35	6	6	14	0.737429	1	0	48
chr22	10588701	G	R	99	A	35	18	18	G	35	12	12	30	0.377305	1	0	8
chr22	13214344	C	Y	99	C	33	145	145	T	34	31	31	176	0.351031	1	0	13
chr22	15670010	G	R	63	G	37	6	6	A	39	5	5	11	0.582251	1	0	42
chr22	56808617	T	Y	93	T	36	10	10	C	34	8	8	18	0.643151	1	0	880
chr22	49010237	A	G	90	G	36	42	42	A	0	0	0	42	1	1	0	12
chr22	59690248	T	G	20	G	36	8	8	T	0	0	0	8	1	1	0	355
chr22	52820923	A	R	48	A	28	12	12	G	34	5	5	17	0.610537	1	0	258
chr22	13214331	C	S	99	C	35	137	137	G	34	28	28	166	0.455068	1	0	13
chr22	59723447	G	R	77	G	38	11	11	A	38	6	6	17	0.740304	1	0	4114
chr22	48912173	G	R	99	G	35	36	36	A	37	11	11	47	0.0789073	1	0	22
chr22	29859673	A	T	66	T	32	58	58	A	7	1	1	59	1	1	0	23
chr22	54954396	G	T	20	T	37	8	8	G	0	0	0	8	1	1	0	256
chr22	7435146	A	R	99	A	37	16	16	G	34	12	12	28	0.619505	1	0	37
chr22	10590689	T	Y	59	T	38	23	23	C	39	7	7	30	0.350647	1	0	73
chr22	59038351	G	R	51	G	30	21	21	A	34	6	6	27	0.586326	1	0	25
chr22	7002972	C	Y	99	T	35	46	46	C	37	11	11	57	0.28472	1	0	38
chr22	60494906	G	K	83	G	36	20	20	T	35	7	7	27	0.284809	1	0	10
chr22	58426609	C	T	42	T	39	18	18	C	0	0	0	18	1	1	0	21
chr22	8160782	T	K	99	T	34	59	59	G	36	25	25	84	0.273696	1	0	347
chr22	36737974	G	R	99	A	37	60	60	G	38	20	20	80	0.200766	1	0	19
chr22	5818117	A	G	40	G	38	162	162	A	41	1	1	163	1	1	0	35
chr22	59715972	T	Y	78	T	35	45	45	C	34	12	12	57	0.304187	1	0	87
chr22	48148261	A	M	76	A	35	58	58	C	35	10	10	68	0.258054	1	0	18
chr22	54694793	T	G	98	G	36	78	78	T	0	0	0	78	1	1	0	13
chr22	11750618	C	Y	56	C	35	16	16	T	32	6	6	22	0.234681	1	0	57
chr22	16365433	C	Y	59	C	35	9	10	T	39	5	10	20	0.0414585	1.3	0	176
chr22	43359512	A	R	99	A	33	22	22	G	36	14	14	36	0.0800181	1	0	18
chr22	48969839	C	Y	23	C	38	58	58	T	36	8	8	66	0.0771653	1	0	85
chr22	58731682	C	Y	97	C	35	38	38	T	33	12	12	50	0.101095	1	0	344
chr22	28843658	G	R	99	G	37	111	111	A	38	24	24	135	0.461031	1	0	35
chr22	54014478	C	Y	99	C	36	20	20	T	36	14	14	34	0.648073	1	0	63
chr22	57122468	G	R	99	G	31	21	21	A	35	11	11	32	0.646045	1	0	2972
chr22	13679910	T	C	99	C	34	152	153	T	0	0	0	153	1	1.00654	0	82
chr22	17833022	T	Y	99	C	38	169	169	T	37	86	86	366	0.177514	1	0	88
chr22	7565592	C	M	99	C	35	93	93	A	35	35	35	128	0.334445	1	0	28
chr22	60217527	G	R	99	A	35	31	31	G	38	12	12	43	0.508052	1	0	50
chr22	49008215	C	M	99	C	36	25	25	A	36	16	16	41	0.209672	1	0	227
chr22	7722235	A	M	99	A	33	54	54	C	34	26	26	80	0.0995661	1	0	15
chr22	17096742	G	A	23	A	31	9	9	G	0	0	0	9	1	1	0	203
chr22	54336428	T	Y	24	T	36	21	21	C	39	5	5	26	0.611736	1	0	11
chr22	49688011	T	Y	78	C	36	30	30	T	37	7	7	37	0.603207	1	0	240
chr22	4699198	C	Y	54	C	38	25	25	T	37	7	7	32	0.19744	1	0	251
chr22	36738009	C	A	99	A	37	56	58	C	0	0	0	58	1	1.03448	0	16
chr22	49661361	G	A	99	A	36	99	101	G	0	0	0	101	1	1.0198	0	6
chr22	56742282	A	M	99	C	35	32	32	A	35	7	7	39	0.746432	1	0	2190
chr22	10590105	A	R	99	A	37	31	31	G	38	20	20	51	0.51359	1	0	37
chr22	10890191	G	R	36	G	38	36	36	A	39	6	6	42	0.423618	1	0	101
chr22	9965170	T	C	26	C	38	10	10	T	0	0	0	10	1	1	0	707
chr22	369686	G	S	99	G	37	57	57	C	36	42	42	99	0.0352316	1	0	199
chr22	54029855	C	S	99	C	37	10	10	G	37	7	7	17	0.684903	1	0	21
chr22	35180950	G	R	99	G	39	37	37	A	38	12	12	49	0.117295	1	0	20
chr22	43937788	C	T	97	T	35	255	413	C	0	0	0	1911	1	1.3956	0	17
chr22	51729889	A	M	55	A	34	75	75	C	34	9	9	84	0.129652	1	0	80
chr22	44547567	G	K	99	G	39	20	20	T	36	9	9	29	0.726994	1	0	19
chr22	51187517	A	R	99	G	36	38	38	A	36	25	25	63	0.463896	1	0	69
chr22	35181200	G	R	87	G	35	41	41	A	37	9	9	50	0.682039	1	0	250
chr22	61189314	C	Y	99	T	35	18	18	C	34	9	9	27	0.174085	1	0	65
chr22	54028193	T	Y	99	T	36	18	18	C	37	11	11	29	0.438546	1	0	159
chr22	10685488	C	S	77	C	36	11	11	G	35	5	5	16	0.594322	1	0	99
chr22	39172939	A	R	99	A	37	11	11	G	39	9	9	20	0.543853	1	0	484
chr22	59550561	G	S	99	C	35	12	12	G	33	11	11	23	0.571887	1	0	31
chr22	11499014	A	R	99	A	35	12	12	G	35	12	12	24	0.488701	1	0	59
chr22	7414170	A	G	57	G	33	26	26	C	34	1	1	27	1	1	0	21
chr22	15177532	G	A	52	A	37	19	19	G	0	0	0	19	1	1	0	243
chr22	60202860	G	S	92	G	34	86	86	C	33	10	10	96	0.375305	1	0	130
chr22	6730532	A	R	76	A	37	12	12	G	37	6	6	18	0.759104	1	0	81
chr22	10593476	C	M	99	C	38	71	71	A	38	21	21	92	0.485158	1	0	79
chr22	15670112	C	Y	86	T	39	7	7	C	35	6	6	13	0.472611	1	0	102
chr22	54694603	A	C	99	C	38	95	96	A	0	0	0	96	1	1.01042	0	23
chr22	15165871	T	C	45	C	33	17	17	T	0	0	0	17	1	1	0	83
chr22	190725	A	R	99	G	39	13	13	A	37	7	7	20	0.027838	1	0	6
chr22	59550319	C	Y	99	C	26	32	32	T	27	30	30	62	0.745817	1	0	148
chr22	10591243	A	M	78	C	36	25	25	A	35	6	6	31	0.706636	1	0	61
chr22	60216832	C	Y	99	C	36	159	159	T	34	95	95	284	0.0597607	1	0	83
chr22	60216448	A	R	99	G	33	176	176	A	33	79	79	391	0.46963	1	0	90
chr22	49937373	C	S	42	C	36	23	23	G	32	7	7	30	0.0142799	1	0	1835
chr22	36135720	T	Y	96	C	38	8	8	T	38	5	5	13	0.60878	1	0	107
chr22	51710370	A	R	99	G	33	29	29	A	34	8	8	37	0.299736	1	0	2937
chr22	28846205	A	R	99	A	37	57	57	G	38	20	20	77	0.0112233	1	0	11
chr22	7002706	G	S	70	G	36	29	29	C	30	7	7	36	0.139683	1	0	110
chr22	51086911	G	R	99	G	37	60	60	A	37	23	23	83	0.143839	1	0	36
chr22	48693905	T	C	35	C	37	13	13	T	0	0	0	13	1	1	0	35
chr22	51186458	C	T	99	T	35	163	163	C	0	0	0	163	1	1	0	322
chr22	12470552	G	R	48	G	36	13	13	A	38	5	5	18	0.071662	1	0	75
chr22	4697111	G	A	38	A	38	14	14	G	0	0	0	14	1	1	0	799
chr22	16545180	T	Y	99	C	39	14	14	T	37	9	9	23	0.56914	1	0	7
chr22	57156540	G	A	86	A	38	41	41	G	0	0	0	41	1	1	0	117
chr22	54028452	G	R	39	G	38	14	14	A	35	5	5	19	0.0534056	1	0	22
chr22	15177059	G	R	56	A	38	8	8	G	41	5	5	14	0.014763	1	0	473
chr22	32538157	A	R	99	A	35	38	38	G	36	23	23	62	0.1662	1	0	675
chr22	14972365	T	C	37	C	38	17	17	T	0	0	0	17	1	1	0	64
chr22	59861709	G	R	99	G	33	40	40	A	29	28	28	68	0.0634443	1	0	947
chr22	15167131	T	K	76	G	35	6	6	T	38	5	5	11	0.214286	1	0	792
chr22	4699847	T	Y	99	C	37	21	21	T	37	12	12	33	0.695542	1	0	296
chr22	16546758	G	R	99	G	38	20	20	A	38	16	16	36	0.301835	1	0	5
chr22	43554063	C	Y	99	T	37	31	31	C	37	17	17	48	0.327005	1	0	5
chr22	57156329	T	C	98	C	39	46	46	T	0	0	0	46	1	1	0	59
chr22	54958935	A	R	72	A	35	121	121	G	35	10	10	131	0.419296	1	0	114
chr22	7769026	C	Y	99	T	32	27	27	C	30	10	10	37	0.560601	1	0	1037
chr22	28846011	C	M	99	C	33	31	31	A	36	10	10	41	0.645003	1	0	23
chr22	54723156	A	C	20	C	35	8	9	A	0	0	0	9	1	1.11111	0	6
chr22	7855701	T	Y	65	T	35	5	5	C	35	5	5	10	0.5	1	0	3123
chr22	43554857	C	S	99	C	37	34	34	G	34	26	26	60	0.533647	1	0	575
chr22	357554	T	Y	99	T	33	20	20	C	34	10	10	30	0.237252	1	0	13
chr22	28505846	G	R	99	G	33	51	51	A	36	17	17	68	0.00818331	1	0	91
chr22	43675993	G	S	99	G	37	67	67	C	38	12	12	79	0.348534	1	0	128
chr22	53057350	G	R	76	A	36	31	31	G	39	7	7	38	0.124597	1	0	262
chr22	53015864	G	T	35	T	37	13	13	G	0	0	0	13	1	1	0	209
chr22	10586535	C	Y	24	C	36	32	32	T	37	6	6	38	0.326668	1	0	700
chr22	57157221	A	G	99	G	37	108	108	A	0	0	0	108	1	1	0	217
chr22	7526342	A	G	99	G	36	173	175	A	8	1	1	176	1	1.01136	0	6
chr22	7490264	T	Y	99	C	38	14	14	T	36	7	7	21	0.742755	1	0	112
chr22	49530109	T	Y	99	C	34	66	66	T	28	58	58	125	6.02477e-07	1	0	75
chr22	59038326	T	C	69	C	33	27	27	T	0	0	0	27	1	1	0	25
chr22	51551351	G	R	99	G	36	8	8	A	38	7	7	15	0.140482	1	0	135
chr22	13681017	C	T	99	T	36	101	106	C	0	0	0	106	1	1.04717	0	156
chr22	21493377	C	G	29	G	36	11	11	C	0	0	0	11	1	1	0	429
chr22	49661193	G	T	90	T	38	34	43	G	0	0	0	43	1	1.2093	0	61
chr22	4698760	T	Y	38	T	36	53	53	C	33	10	10	63	0.164317	1	0	8
chr22	7526348	A	G	99	G	37	169	171	A	0	0	0	171	1	1.0117	0	6
chr22	51263664	C	Y	99	C	36	11	11	T	34	8	8	19	0.0543251	1	0	130
chr22	39175100	G	R	99	G	38	30	30	A	39	12	12	42	0.69855	1	0	18
chr22	49040814	T	Y	77	T	34	7	7	C	37	6	6	13	0.2669	1	0	1374
chr22	369487	C	S	99	C	36	73	73	G	37	34	34	107	0.370249	1	0	82
chr22	372892	A	R	99	A	36	223	223	G	38	32	32	313	0.122816	1	0	6
chr22	15178619	A	R	99	A	36	16	16	G	34	11	11	28	0.0398336	1	0	349
chr22	52426104	C	Y	99	C	36	53	53	T	36	51	51	104	0.267307	1	0	227
chr22	49691661	C	S	99	C	36	40	40	G	37	17	17	57	0.629172	1	0	31
chr22	54028430	T	Y	32	T	37	14	14	C	33	5	5	19	0.723297	1	0	22
chr22	53146857	A	R	89	A	36	12	12	G	36	7	7	19	0.709236	1	0	64
chr22	212782	A	R	99	G	37	7	7	A	37	6	6	13	0.736305	1	0	27
chr22	10591792	G	K	86	G	38	36	36	T	37	9	9	45	0.0549275	1	0	67
chr22	890588	T	C	46	C	34	18	18	T	0	0	0	18	1	1	0	14
chr22	49660687	C	G	47	G	39	17	17	C	0	0	0	17	1	1	0	105
chr22	22574802	G	R	99	A	33	8	8	G	38	7	7	15	0.140482	1	0	66
chr22	7002916	G	R	99	G	37	76	76	A	38	28	28	104	0.287527	1	0	18
chr22	51889750	T	Y	72	T	37	9	9	C	36	6	6	15	0.597103	1	0	49
chr22	59691539	G	T	45	T	31	17	17	G	0	0	0	17	1	1	0	127
chr22	80267	C	G	23	G	34	9	9	C	0	0	0	9	1	1	0	40
chr22	51189344	C	S	99	C	33	86	86	G	35	28	28	114	0.0234048	1	0	215
chr22	51052076	T	W	55	T	32	100	100	A	33	11	11	111	0.0212731	1	0	90
chr22	14972786	G	A	34	A	39	13	13	G	0	0	0	13	1	1	0	65
chr22	28865140	T	Y	99	T	36	104	104	C	37	24	24	128	0.153258	1	0	33
chr22	10890744	A	R	83	A	38	17	17	G	38	8	8	25	0.255494	1	0	21
chr22	21326780	A	R	99	A	37	39	39	G	36	20	20	59	0.275663	1	0	385
chr22	10591454	C	Y	94	C	37	48	48	T	36	11	11	59	0.587543	1	0	45
chr22	9791332	G	R	24	G	34	52	52	A	31	7	7	60	0.57599	1	0	338
chr22	37443365	A	R	99	A	37	31	31	G	38	12	12	43	0.636843	1	0	21
chr22	56291056	T	A	65	A	37	28	28	T	0	0	0	28	1	1	0	72
chr22	17977439	G	R	99	G	35	87	87	A	36	24	24	111	0.223832	1	0	9
chr22	51686663	C	T	47	T	36	25	55	C	39	1	1	56	1	1.53571	0	67
chr22	23253433	C	M	88	C	38	42	42	A	40	9	9	51	0.547394	1	0	1128
chr22	48845322	C	Y	99	C	32	170	170	T	33	73	73	243	0.0736349	1	0	254
chr22	54256731	G	R	99	G	37	61	61	A	38	14	14	75	0.170595	1	0	6
chr22	57155846	G	S	64	G	35	12	12	C	38	5	5	17	0.0318358	1	0	60
chr22	52415959	A	R	99	A	36	44	44	G	37	16	16	60	0.0500015	1	0	101
chr22	16347174	C	M	99	A	36	6	6	C	32	6	6	12	0.0898268	1	0	19
chr22	54029264	A	R	74	A	37	10	10	G	31	7	7	17	0.300442	1	0	9
chr22	10590762	A	R	22	A	38	39	39	G	37	6	6	45	0.631126	1	0	11
chr22	22577836	A	R	99	A	39	51	51	G	35	25	25	76	0.0118823	1	0	52
chr22	44213395	C	T	99	T	34	82	85	C	0	0	0	85	1	1.03529	0	33
chr22	11469478	A	R	99	G	37	13	13	A	36	12	12	25	0.234797	1	0	23
chr22	51573320	C	Y	99	C	32	38	38	T	35	11	11	49	0.593529	1	0	396
chr22	44213323	C	G	99	G	38	149	220	C	0	0	0	220	1	1.32273	0	24
chr22	54028352	C	Y	90	C	34	22	22	T	36	8	8	30	0.535501	1	0	78
chr22	51186136	A	M	99	C	35	64	64	A	34	31	31	95	0.148293	1	0	239
chr22	58425263	C	T	23	T	36	9	9	C	0	0	0	9	1	1	0	31
chr22	57155786	G	A	70	A	35	30	30	G	34	1	1	31	1	1	0	60
chr22	52426954	C	Y	99	T	36	30	30	C	37	21	21	51	0.710543	1	0	87
chr22	12555783	T	C	35	C	34	21	21	T	32	1	1	22	1	1	0	11
chr22	44953348	C	M	99	A	37	9	9	C	35	5	5	14	0.536713	1	0	100
chr22	50738070	G	R	99	G	35	9	9	A	37	8	8	17	0.541794	1	0	206
chr22	61181264	G	R	99	A	38	14	14	G	33	9	9	23	0.344126	1	0	18
chr22	51691981	A	G	76	G	38	255	255	A	0	0	0	2762	1	1	0	11
chr22	53073705	G	R	99	G	32	69	69	A	33	46	46	115	0.0619548	1	0	12
chr22	10589438	T	Y	99	T	38	46	46	C	39	20	20	66	0.00226012	1	0	53
chr22	7003727	C	Y	99	T	38	46	46	C	40	15	15	61	0.600409	1	0	301
chr22	43675653	C	Y	99	C	35	19	19	T	35	11	11	30	0.571767	1	0	65
chr22	49010651	G	K	99	G	38	62	62	T	38	61	61	123	0.354081	1	0	414
chr22	10591107	C	M	99	C	35	85	85	A	36	17	17	103	0.266296	1	0	17
chr22	12470477	G	R	99	G	38	30	30	A	36	12	12	42	0.25903	1	0	75
chr22	16865523	C	A	67	A	34	28	28	C	0	0	0	28	1	1	0	239
chr22	59806823	G	R	99	A	34	80	80	G	34	48	48	128	0.310424	1	0	111
chr22	10593555	C	Y	99	C	37	36	36	T	37	19	19	55	0.475534	1	0	79
chr22	7003177	G	S	99	G	37	41	41	C	37	20	20	61	0.718237	1	0	91
chr22	35496417	C	Y	99	C	35	11	11	T	36	9	9	20	0.275816	1	0	20
chr22	39173653	A	C	26	C	38	10	10	A	0	0	0	10	1	1	0	84
chr22	43713042	C	Y	99	T	33	12	12	C	34	8	8	20	0.585786	1	0	18
chr22	51691992	T	C	75	C	38	255	255	T	0	0	0	3057	1	1	0	11
chr22	48842195	A	G	20	G	38	8	8	A	0	0	0	8	1	1	0	499
chr22	48918383	G	S	99	C	38	21	21	G	34	9	9	30	0.537505	1	0	500
chr22	54791535	A	R	99	A	35	88	88	G	35	26	26	114	0.406575	1	0	1688
chr22	6205786	T	Y	51	T	40	10	10	C	38	5	5	15	0.761738	1	0	378
chr22	7435183	G	S	99	G	34	13	13	C	32	10	10	23	0.281466	1	0	37
chr22	57903609	T	C	99	C	34	253	794	T	34	1	1	2182	1	1.2484	0	22
chr22	372582	T	Y	99	T	34	79	79	C	35	52	52	131	0.0423449	1	0	27
chr22	59557931	C	S	58	C	34	33	33	G	29	7	7	40	0.621231	1	0	605
chr22	5207228	C	Y	99	C	36	72	72	T	37	41	41	113	0.0701132	1	0	723
chr22	50283065	G	R	99	G	35	6	6	A	35	6	6	12	0.468615	1	0	328
chr22	7722407	G	R	95	G	36	49	49	A	38	12	12	61	0.0754598	1	0	172
chr22	59740681	G	R	99	G	34	56	56	A	33	23	23	79	0.101436	1	0	98
chr22	56220526	C	T	44	T	35	16	16	C	0	0	0	16	1	1	0	721
chr22	51188408	T	Y	99	T	33	231	231	C	34	24	24	304	0.148605	1	0	891
chr22	373009	G	R	99	G	34	218	218	A	32	37	37	346	0.0147907	1	0	117
chr22	53961329	G	R	51	G	37	14	14	A	35	5	5	19	0.624957	1	0	31
chr22	12558826	T	W	99	T	34	14	14	A	34	7	7	21	0.672205	1	0	19
chr22	7565564	G	R	99	G	36	78	78	A	36	50	50	128	0.167994	1	0	28
chr22	7414256	A	R	99	A	35	37	37	G	35	18	18	55	0.364481	1	0	65
chr22	7567463	T	K	37	T	36	9	9	G	35	5	5	14	0.0949051	1	0	32
chr22	17253727	A	G	20	G	35	8	8	A	0	0	0	8	1	1	0	7297
chr22	22088474	A	R	25	A	35	106	106	G	35	8	8	114	0.346866	1	0	48
chr22	52264316	G	R	79	A	38	7	7	G	36	5	5	12	0.0744949	1	0	297
chr22	58426315	C	T	37	T	35	14	14	C	0	0	0	14	1	1	0	25
chr22	43717702	G	R	99	G	36	19	19	A	38	11	11	30	0.515887	1	0	36
chr22	28844084	G	R	99	G	34	133	133	A	34	38	39	172	0.23097	1.11047	0	87
chr22	54029750	G	R	77	G	37	32	32	A	37	8	8	40	0.688185	1	0	105
chr22	54257851	T	C	38	C	36	14	14	T	0	0	0	14	1	1	0	55
chr22	10722440	G	R	99	G	29	11	11	A	33	9	9	20	0.275816	1	0	28
chr22	10590301	A	M	99	A	37	23	23	C	38	10	10	33	0.753839	1	0	95
chr22	49531399	G	S	99	G	33	28	28	C	33	22	22	50	0.324439	1	0	110
chr22	52423489	C	Y	75	C	38	78	78	T	37	13	13	91	0.00629483	1	0	31
chr22	7565711	C	S	99	C	34	191	191	G	33	50	51	242	0.00766466	1.00413	0	5
chr22	60217277	T	Y	99	C	33	121	121	T	33	47	47	168	0.419499	1	0	10
chr22	53043454	T	K	91	G	32	7	7	T	33	5	5	14	0.688763	1	0	4605
chr22	48611850	G	R	94	G	31	89	89	A	35	13	13	102	0.00440863	1	0	112
chr22	28846173	G	T	77	T	37	29	29	C	8	1	1	30	1	1	0	32
chr22	16366080	G	S	99	G	34	28	28	C	37	8	8	36	0.041706	1	0	89
chr22	22098508	C	G	99	G	35	254	256	A	39	1	1	528	1	1.01136	0	27
chr22	43677384	T	Y	99	C	35	15	15	T	34	15	15	30	0.741854	1	0	936
chr22	53148726	A	R	99	G	37	20	20	A	37	9	9	29	0.690913	1	0	242
chr22	12549785	G	R	99	G	37	41	41	A	37	19	19	60	0.679281	1	0	85
chr22	15444968	A	W	99	T	37	8	8	A	34	8	8	16	0.0324786	1	0	419
chr22	49501627	G	R	99	G	34	185	185	A	34	69	69	6034	0.445783	1	0	8
chr22	11649920	T	Y	71	T	37	12	12	C	40	7	7	19	0.050131	1	0	112
chr22	12558845	A	R	96	A	28	10	10	G	34	8	8	18	0.0272636	1	0	19
chr22	15178270	A	R	77	A	36	27	27	G	37	9	9	36	0.156139	1	0	78
chr22	59007740	A	R	99	A	37	11	11	G	35	9	9	20	0.663908	1	0	38
chr22	53073693	C	Y	99	C	34	93	93	T	35	22	22	115	0.0690945	1	0	12
chr22	49038634	C	Y	86	C	36	44	44	T	36	10	10	54	0.460716	1	0	83
chr22	11760123	C	Y	99	T	39	23	23	C	37	15	15	38	0.0571281	1	0	778
chr22	52641611	C	S	99	G	33	18	18	C	35	11	11	29	0.0669157	1	0	97
chr22	35496543	A	R	99	A	31	9	9	G	36	7	7	16	0.149563	1	0	106
chr22	46113323	A	R	40	A	37	12	12	G	39	6	6	18	0.654115	1	0	1058
chr22	60574513	T	Y	99	C	36	48	48	T	33	15	15	63	0.00108109	1	0	97
chr22	60507379	T	C	22	C	33	10	10	T	0	0	0	10	1	1	0	3125
chr22	44552513	G	S	99	G	37	40	40	C	37	11	11	52	0.747749	1	0	65
chr22	7046184	A	R	99	A	38	42	42	G	38	37	37	79	0.0875797	1	0	90
chr22	23233550	A	R	99	A	37	8	8	G	34	8	8	16	0.0524476	1	0	1211
chr22	28506848	T	K	76	T	39	12	12	G	35	7	7	19	0.418473	1	0	61
chr22	32538832	T	A	94	A	38	38	38	T	0	0	0	38	1	1	0	675
chr22	10591304	G	S	99	G	37	28	28	C	37	12	12	40	0.741298	1	0	61
chr22	11750675	A	R	29	A	36	15	15	G	35	5	5	20	0.174278	1	0	57
chr22	54115614	C	S	99	C	37	19	19	G	39	10	10	29	0.271051	1	0	253
chr22	44550378	A	R	57	G	38	5	5	A	36	5	5	10	0.636905	1	0	13
chr22	10684232	T	C	34	C	36	13	13	T	0	0	0	13	1	1	0	62
chr22	9674729	G	S	61	G	37	16	16	C	35	5	5	21	0.119908	1	0	4381
chr22	52426816	C	Y	54	C	37	20	20	T	36	6	6	26	0.266368	1	0	7
chr22	30079797	C	Y	99	T	39	20	20	C	38	14	14	34	0.609066	1	0	448
chr22	80310	G	A	74	A	37	31	31	G	0	0	0	31	1	1	0	43
chr22	15437160	G	R	99	G	35	27	27	A	37	21	21	48	0.103485	1	0	202
chr22	52427197	T	Y	90	C	37	28	28	T	37	7	7	35	0.443909	1	0	185
chr22	49010225	G	R	28	G	37	44	44	A	38	6	6	50	0.614046	1	0	12
chr22	28506674	A	M	99	A	36	88	88	C	36	25	25	113	0.484826	1	0	174
chr22	28865107	G	R	99	G	35	90	90	A	36	15	15	105	0.237529	1	0	33
chr14	40453863	G	R	20	G	35	36	36	A	37	5	5	41	0.650307	1	0	780
chr14	63801529	C	Y	99	C	36	26	26	T	37	24	24	51	0.284956	1	0	27
chr14	71726806	C	G	22	G	34	9	9	C	0	0	0	9	1	1	0	31
chr14	2359838	G	A	31	A	34	12	12	G	0	0	0	12	1	1	0	1074
chr14	77012971	A	R	88	A	34	53	53	G	34	12	12	65	0.342448	1	0	42
chr14	68730639	T	K	99	T	34	78	78	G	34	14	14	92	0.293389	1	0	13
chr14	1445496	A	R	58	A	37	13	13	G	37	5	5	18	0.5	1	0	36
chr14	70334463	C	Y	99	C	37	18	18	T	36	10	10	29	0.132521	1	0	7
chr14	11654080	T	C	35	C	38	13	13	T	0	0	0	13	1	1	0	27
chr14	47013944	C	S	99	C	35	227	227	G	35	28	28	604	0.155218	1	0	18
chr14	35519123	C	Y	88	C	35	25	25	T	37	8	8	33	0.126803	1	0	45
chr14	26446781	T	C	99	C	37	145	151	T	8	1	1	152	1	1.03947	0	93
chr14	33087945	A	G	66	G	38	24	24	A	0	0	0	24	1	1	0	114
chr14	18015731	C	Y	99	C	37	29	29	T	39	9	9	38	0.507876	1	0	78
chr14	40420953	A	R	99	G	32	10	10	A	34	9	9	19	0.248349	1	0	32
chr14	31794601	T	W	60	T	38	14	14	A	34	5	5	19	0.148779	1	0	1423
chr14	23680068	T	Y	91	T	38	9	9	C	35	8	8	17	0.549897	1	0	48
chr14	29846870	G	K	99	G	34	24	24	T	34	13	13	37	0.406968	1	0	586
chr14	23653051	T	K	99	T	36	56	56	G	36	10	10	66	0.408079	1	0	1024
chr14	8986991	G	K	68	G	33	11	11	T	29	7	7	19	0.464901	1	0	8
chr14	19513219	G	A	35	A	38	14	14	G	0	0	0	14	1	1	0	63
chr14	42177365	T	Y	85	T	37	13	13	C	38	7	7	20	0.294014	1	0	351
chr14	21033966	G	A	95	A	36	200	201	G	37	3	3	204	1	1.0049	0	9
chr14	37759750	G	A	99	A	38	160	160	G	0	0	0	160	1	1	0	6
chr14	26446874	C	S	99	G	39	11	11	C	33	8	9	20	0.544343	1.1	0	93
chr14	9109803	G	S	99	C	39	17	17	G	39	12	12	29	0.131728	1	0	18
chr14	84253402	T	Y	99	T	37	19	19	C	39	8	8	27	0.274558	1	0	169
chr14	9165768	C	S	20	C	34	101	101	G	37	9	9	111	0.00341965	1	0	56
chr14	37759756	T	C	99	C	38	180	180	T	0	0	0	180	1	1	0	6
chr14	72881675	A	R	91	G	35	7	7	A	34	7	7	14	0.191434	1	0	5
chr14	83360759	T	Y	97	C	33	51	51	T	31	11	11	63	0.0141261	1	0	27
chr14	43743909	C	Y	99	C	37	132	132	T	37	58	58	190	0.350009	1	0	34
chr14	70335656	T	K	99	T	37	23	23	G	35	9	9	32	0.620779	1	0	38
chr14	68797357	G	C	23	C	36	9	9	G	0	0	0	9	1	1	0	96
chr14	75850694	A	G	66	G	39	31	31	A	0	0	0	31	1	1	0	33
chr14	24763610	T	Y	53	T	33	19	19	C	37	7	7	26	0.00424445	1	0	84
chr14	77113844	G	R	65	G	38	18	18	A	38	5	5	23	0.245475	1	0	26
chr14	75849899	G	A	50	A	34	19	19	G	0	0	0	19	1	1	0	7
chr14	70335618	G	S	99	G	39	23	23	C	38	15	16	39	0.395337	1.02564	0	19
chr14	71828557	C	T	61	T	37	24	24	C	0	0	0	24	1	1	0	98
chr14	48633684	G	K	99	G	33	50	50	T	24	26	26	76	1.00902e-06	1	0	2614
chr14	75673315	T	C	40	C	35	16	16	G	8	1	1	17	1	1	0	28
chr14	18015653	G	K	99	T	38	61	61	G	37	26	26	87	0.301789	1	0	78
chr14	32164650	A	R	99	G	34	27	27	A	35	15	15	43	0.348558	1	0	101
chr14	64899533	G	R	99	G	37	67	67	A	36	30	30	97	0.228018	1	0	12
chr14	79835234	C	Y	99	T	36	9	9	C	34	6	6	15	0.632168	1	0	103
chr14	21891195	C	S	75	G	34	5	5	C	34	5	5	10	0.5	1	0	5
chr14	26116982	G	R	54	G	36	78	78	A	35	11	11	89	0.0785509	1	0	65
chr14	35543625	C	S	99	C	36	30	30	G	34	22	22	52	0.663184	1	0	81
chr14	9165855	A	R	72	A	37	99	99	G	39	10	10	109	0.0416322	1	0	31
chr14	83983803	G	R	99	G	34	66	66	A	33	20	20	87	0.393239	1	0	10
chr14	83368404	G	S	99	G	35	67	67	C	32	20	20	87	0.155333	1	0	53
chr14	8987824	A	R	33	G	38	28	28	A	38	5	5	33	0.05796	1	0	102
chr14	68596300	A	R	65	A	37	61	61	G	38	10	10	71	0.284248	1	0	2963
chr14	47006108	T	Y	99	C	37	130	130	T	38	125	125	565	0.00344438	1	0	16
chr14	25560427	T	C	35	C	35	13	13	T	0	0	0	13	1	1	0	5523
chr14	19734164	C	S	67	C	39	10	10	G	40	5	5	15	0.577423	1	0	214
chr14	79411382	A	R	99	G	38	122	122	A	39	67	67	189	0.0833484	1	0	31
chr14	31840691	A	R	99	G	38	33	33	A	39	10	10	43	0.675597	1	0	23
chr14	72876496	A	G	36	G	37	13	13	T	7	1	1	14	1	1	0	420
chr14	39328039	G	K	99	G	37	25	25	T	38	21	21	46	0.550742	1	0	9
chr14	2550469	G	R	99	G	29	67	67	A	27	54	54	121	0.0138915	1	0	156
chr14	25218861	C	Y	99	C	35	30	30	T	33	14	14	44	0.577874	1	0	43
chr14	67171457	C	T	53	T	40	20	20	C	0	0	0	20	1	1	0	14660
chr14	64894554	C	Y	99	C	35	77	77	T	36	14	14	91	0.162438	1	0	27
chr14	59101736	C	T	35	T	36	13	13	C	0	0	0	13	1	1	0	15
chr14	76120990	T	Y	67	T	36	13	13	C	40	6	6	19	0.544781	1	0	317
chr14	59101223	A	G	90	G	35	59	59	A	13	1	1	60	1	1	0	95
chr14	69929008	T	W	99	A	36	18	18	T	37	15	15	33	0.25435	1	0	132
chr14	78499242	C	Y	40	C	37	47	47	T	37	9	9	56	0.456356	1	0	572
chr14	78501844	T	Y	48	T	38	21	21	C	37	7	7	28	0.669534	1	0	47
chr14	70334885	T	Y	90	C	38	17	17	T	38	6	6	23	0.702884	1	0	415
chr14	69948057	A	M	99	C	37	52	52	A	37	19	19	71	0.338844	1	0	16
chr14	57239365	T	W	99	T	38	41	41	A	38	25	25	66	0.278187	1	0	139
chr14	35555770	A	R	36	A	34	16	16	G	36	5	5	21	0.611283	1	0	30
chr14	70335344	T	Y	99	T	36	36	36	C	37	24	24	60	0.71289	1	0	12
chr14	9165348	G	R	35	G	37	20	20	A	36	5	5	25	0.203802	1	0	22
chr14	42188566	G	K	91	G	34	25	25	T	37	9	9	34	0.546988	1	0	3018
chr14	75850325	C	T	74	T	40	33	33	C	0	0	0	33	1	1	0	36
chr14	66698495	C	Y	88	T	31	7	7	C	39	5	5	12	0.526515	1	0	42
chr14	2310735	A	G	83	G	37	31	31	A	0	0	0	31	1	1	0	33
chr14	63289092	G	R	85	G	39	7	7	A	37	6	6	13	0.2669	1	0	577
chr14	25219343	A	R	99	A	32	51	51	G	36	13	13	64	0.0181204	1	0	197
chr14	81019076	G	A	99	A	38	64	64	G	0	0	0	64	1	1	0	32
chr14	20739055	T	G	48	G	37	18	18	T	0	0	0	18	1	1	0	1306
chr14	75850280	T	G	88	G	34	59	59	A	35	2	2	62	1	1	0	19
chr14	19513282	G	C	32	C	33	14	21	G	0	0	0	21	1	1.33333	0	63
chr14	2084067	T	C	53	C	32	49	49	T	29	2	2	51	1	1	0	1152
chr14	83368457	G	S	99	G	32	55	55	C	32	11	11	66	0.421575	1	0	50
chr14	78505559	G	R	50	G	38	11	11	A	35	5	5	16	0.0725733	1	0	66
chr14	28699386	T	C	50	C	37	18	18	T	0	0	0	18	1	1	0	558
chr14	64897835	T	Y	99	C	34	94	94	T	37	65	65	159	8.59796e-07	1	0	140
chr14	33087324	T	C	99	C	36	54	54	T	0	0	0	54	1	1	0	7
chr14	23068125	C	T	80	T	37	33	39	C	0	0	0	39	1	1.15385	0	50
chr14	37549149	C	M	72	C	35	87	87	A	28	15	15	102	0.000267234	1	0	337
chr14	72399129	G	R	99	G	38	71	71	A	36	19	19	90	0.466512	1	0	250
chr14	2624999	A	M	99	A	31	18	18	C	36	8	8	26	0.0510358	1	0	248
chr14	81019525	G	T	31	T	37	18	18	G	0	0	0	18	1	1	0	74
chr14	25542943	C	Y	99	C	38	35	35	T	40	9	9	44	0.15025	1	0	418
chr14	11871181	C	Y	99	T	36	12	12	C	38	11	11	23	0.0947933	1	0	13784
chr14	47006135	A	R	99	G	38	131	131	A	37	124	124	617	0.0183341	1	0	27
chr14	39390776	G	K	99	T	39	12	12	G	40	9	9	21	0.715517	1	0	11653
chr14	58850545	G	C	94	C	37	39	39	G	0	0	0	39	1	1	0	71
chr14	2816513	C	S	99	C	35	48	48	G	35	11	11	59	0.292018	1	0	60
chr14	84081416	G	R	99	G	37	135	135	A	37	41	41	176	0.396473	1	0	94
chr14	58850283	C	T	99	T	35	51	53	G	34	1	1	54	1	1.03704	0	191
chr14	10170030	A	R	31	A	35	32	32	G	37	6	6	38	0.326668	1	0	84
chr14	72681180	G	A	20	A	38	14	14	G	34	1	1	15	1	1	0	639
chr14	8988570	C	Y	76	C	34	6	6	T	36	5	5	11	0.268398	1	0	175
chr14	84107900	C	Y	99	C	35	72	72	T	33	13	13	85	0.241322	1	0	822
chr14	39329151	C	Y	86	C	37	12	12	T	39	6	6	18	0.670491	1	0	213
chr14	69161351	C	G	99	G	36	150	154	A	33	1	1	155	1	1.02581	0	32
chr14	23526843	G	R	57	G	38	10	10	A	40	5	5	15	0.21978	1	0	1661
chr14	43743417	A	R	99	A	37	98	98	G	37	56	56	154	0.305401	1	0	49
chr14	42179148	G	R	48	G	36	12	12	A	34	5	5	17	0.191338	1	0	523
chr14	64898408	T	K	99	T	36	16	16	G	35	9	9	25	0.542171	1	0	95
chr14	37759915	A	G	99	G	38	210	210	A	0	0	0	210	1	1	0	10
chr14	16741460	T	W	99	A	36	13	13	T	38	10	10	23	0.281466	1	0	206
chr14	83202032	A	R	33	G	38	29	29	A	33	5	5	34	0.105988	1	0	83
chr14	3578838	A	R	56	A	28	61	61	G	32	11	11	73	0.03295	1	0	40
chr14	79407384	C	Y	99	C	35	215	215	T	36	40	40	827	0.30335	1	0	15
chr14	78501531	G	S	94	G	37	13	13	C	38	6	6	19	0.644718	1	0	199
chr14	72134176	C	Y	79	C	37	23	23	T	37	7	7	30	0.702667	1	0	111
chr14	69161419	A	G	99	G	38	255	271	A	0	0	0	290	1	1.05517	0	68
chr14	68420543	T	Y	99	C	39	20	20	T	37	10	10	30	0.625462	1	0	259
chr14	10169946	G	R	99	G	38	37	37	A	40	21	21	58	0.643552	1	0	44
chr14	71833215	G	A	53	A	38	20	20	G	0	0	0	20	1	1	0	3238
chr14	16732278	T	Y	99	C	37	63	63	T	37	23	23	86	0.196636	1	0	134
chr14	71605411	T	C	37	C	35	14	14	T	0	0	0	14	1	1	0	160
chr14	67986929	A	R	87	G	36	12	12	A	38	5	5	17	0.520362	1	0	1680
chr14	23067761	T	C	84	C	36	37	37	T	0	0	0	37	1	1	0	51
chr14	2815741	T	Y	99	T	38	108	108	C	38	43	43	153	0.0495497	1	0	57
chr14	43781861	C	G	80	G	35	36	36	C	0	0	0	36	1	1	0	27
chr14	35946554	G	R	99	G	39	19	19	A	39	18	18	37	0.268877	1	0	573
chr14	83201882	G	R	99	A	37	15	15	G	37	7	7	22	0.290746	1	0	67
chr14	46649850	A	R	39	A	38	34	34	G	37	8	8	43	0.152102	1	0	499
chr14	3578770	T	K	59	T	31	84	84	G	35	11	11	95	0.177569	1	0	11
chr14	2293158	C	Y	99	C	36	98	98	T	35	13	13	112	0.03366	1	0	305
chr14	43781909	T	C	64	C	37	29	29	T	0	0	0	29	1	1	0	48
chr14	43705980	A	T	53	T	37	19	19	A	0	0	0	19	1	1	0	24
chr14	17226056	A	G	20	G	36	8	8	A	0	0	0	8	1	1	0	47
chr14	2081263	G	R	99	G	35	16	16	A	36	12	12	28	0.565013	1	0	704
chr14	4171145	T	Y	56	T	39	16	16	C	39	7	7	23	0.612881	1	0	45
chr14	64898313	C	Y	99	C	34	31	31	T	34	12	12	43	0.0785665	1	0	95
chr14	39234141	C	Y	88	C	38	37	37	T	40	10	10	47	0.232385	1	0	2074
chr14	68669146	T	Y	99	T	37	68	70	C	38	26	26	96	0.139643	1.02083	0	16
chr14	23148438	A	R	30	A	38	18	18	G	36	6	6	24	0.0682635	1	0	60
chr14	18107227	T	Y	37	T	37	14	14	C	34	5	5	19	0.741099	1	0	915
chr14	2199644	T	C	71	C	35	28	28	T	0	0	0	28	1	1	0	328
chr14	33119942	G	S	91	G	37	107	107	C	35	12	12	119	0.0601865	1	0	149
chr14	68987072	G	C	99	C	39	255	255	G	0	0	0	382	1	1	0	15
chr14	26447036	G	K	99	G	35	105	107	T	35	22	22	129	0.496188	1.02326	0	11
chr14	47006975	A	R	99	A	37	224	224	G	37	31	31	406	0.263905	1	0	107
chr14	27908961	G	R	36	G	40	7	7	A	31	7	7	14	0.000291375	1	0	22
chr14	83823761	C	T	28	T	28	11	11	C	0	0	0	11	1	1	0	30
chr14	79759607	G	R	74	G	36	23	23	A	38	7	7	30	0.566527	1	0	2988
chr14	75849819	A	G	95	G	37	38	39	A	0	0	0	39	1	1.02564	0	59
chr14	37759724	C	A	99	A	34	106	106	C	0	0	0	106	1	1	0	26
chr14	10170615	T	Y	99	C	37	18	18	T	36	17	17	35	0.122371	1	0	220
chr14	6880930	C	A	26	A	39	10	10	C	0	0	0	10	1	1	0	555720
chr14	78499975	G	R	56	G	38	13	13	A	38	5	5	18	0.658263	1	0	48
chr14	16971016	T	Y	99	T	35	12	12	C	33	8	8	21	0.52447	1	0	60758
chr14	43744062	A	G	99	G	36	154	154	A	0	0	0	154	1	1	0	26
chr14	9175599	A	G	31	G	40	12	12	A	0	0	0	12	1	1	0	28
chr14	74790428	T	A	99	A	33	49	49	T	0	0	0	49	1	1	0	672
chr14	43744306	A	G	37	G	35	17	17	A	0	0	0	17	1	1	0	60
chr14	2625247	C	Y	99	C	34	13	13	T	37	7	7	20	0.577844	1	0	248
chr14	31695744	A	T	29	T	40	11	11	A	0	0	0	11	1	1	0	297
chr14	43743677	G	A	99	A	37	50	50	G	0	0	0	50	1	1	0	11
chr14	8988828	T	C	20	C	37	8	8	T	0	0	0	8	1	1	0	30
chr14	23067943	C	T	34	T	39	14	14	C	0	0	0	14	1	1	0	47
chr14	1924731	T	Y	75	T	30	94	94	C	31	15	15	109	0.246329	1	0	36
chr14	75673575	A	R	50	A	35	29	29	G	37	7	7	36	0.0603842	1	0	231
chr14	10170127	C	Y	99	C	35	17	17	T	37	10	10	27	0.111527	1	0	97
chr14	75849372	A	G	52	G	39	28	28	A	0	0	0	28	1	1	0	23
chr14	77113818	G	R	73	G	39	18	18	A	39	5	5	23	0.757184	1	0	26
chr14	9164606	G	R	98	G	35	50	50	A	35	12	12	62	0.37911	1	0	78
chr14	43977014	C	Y	99	C	37	62	62	T	38	20	20	82	0.292775	1	0	187
chr14	3586290	G	R	48	G	30	18	18	A	32	5	5	23	0.428482	1	0	44
chr14	27935942	C	Y	99	T	38	87	87	C	37	72	72	159	0.426567	1	0	202
chr14	27854934	G	T	99	T	38	98	104	G	0	0	0	104	1	1.05769	0	32
chr14	79406980	G	R	99	G	38	154	154	A	37	101	101	821	0.022898	1	0	11
chr14	45039186	T	G	95	G	36	91	245	T	0	0	0	245	1	1.63673	0	9
chr14	42315782	G	S	66	G	37	24	24	C	37	6	6	30	0.333714	1	0	75
chr14	41867316	A	G	23	G	37	9	9	A	0	0	0	9	1	1	0	9
chr14	68730652	C	Y	44	C	38	66	66	T	37	9	9	75	0.207481	1	0	13
chr14	69929830	C	Y	24	C	36	21	21	T	32	5	5	26	0.352569	1	0	555
chr14	35568961	G	R	93	G	35	20	20	A	34	8	8	28	0.490069	1	0	241
chr14	2325781	C	Y	99	C	36	221	221	T	32	33	33	581	0.000569038	1	0	51
chr14	23068288	A	G	26	G	38	10	12	A	0	0	0	12	1	1.16667	0	22
chr14	67901657	A	R	99	A	39	19	19	G	38	13	13	32	0.697817	1	0	41
chr14	19732870	C	Y	33	C	37	23	23	T	37	5	5	28	0.738426	1	0	6
chr14	18065805	C	Y	58	C	38	11	11	T	38	5	5	16	0.5	1	0	72
chr14	25544657	G	R	20	G	37	42	42	A	39	6	6	48	0.089862	1	0	14
chr14	64898550	A	R	99	A	37	71	71	G	39	30	30	101	0.0122831	1	0	7
chr14	83987290	A	G	52	G	33	31	31	C	33	2	2	34	1	1	0	31
chr14	69161319	A	C	99	C	38	198	202	A	0	0	0	202	1	1.0198	0	32
chr14	35949306	A	R	98	A	36	10	10	G	35	7	7	17	0.157394	1	0	22
chr14	21034103	G	A	97	A	38	104	111	G	28	2	2	113	1	1.0885	0	48
chr14	83911198	G	R	99	G	38	63	63	A	37	50	50	114	0.0202178	1	0	60
chr14	48959077	C	Y	99	C	36	18	18	T	34	13	13	31	0.232304	1	0	49
chr14	39361729	A	M	99	C	37	60	60	A	37	29	29	89	0.401494	1	0	186
chr14	68987167	A	G	99	G	38	255	255	A	0	0	0	401	1	1.00748	0	10
chr14	63312323	C	Y	56	C	37	213	213	T	36	13	13	226	0.484316	1	0	217
chr14	66032257	A	G	69	G	36	28	28	A	0	0	0	28	1	1	0	4710
chr14	32188941	T	Y	21	T	37	34	34	C	37	6	6	40	0.695465	1	0	95
chr14	53778754	C	A	39	A	37	15	32	C	0	0	0	32	1	1.53125	0	191
chr14	47006092	G	R	99	G	38	167	167	A	38	88	88	317	0.105619	1	0	16
chr14	32211661	T	Y	99	C	35	63	63	T	34	41	41	104	0.0233581	1	0	29
chr14	72398786	C	Y	99	C	38	8	8	T	39	6	6	14	0.712954	1	0	343
chr14	42315626	C	S	99	G	36	21	21	C	34	11	11	32	0.333689	1	0	16
chr14	77110666	G	R	99	G	37	80	80	A	38	16	16	96	0.147548	1	0	7
chr14	49587853	G	K	99	G	38	207	211	T	38	31	33	244	0.242618	1.02459	0	584
chr14	33087594	G	C	99	C	35	131	136	G	0	0	0	136	1	1.03676	0	9
chr14	23737337	T	C	66	C	33	28	28	A	10	1	1	29	1	1	0	111
chr14	42176603	C	Y	89	T	36	8	8	C	40	7	7	15	0.0018648	1	0	42
chr14	75850618	A	C	47	C	36	22	22	A	0	0	0	22	1	1	0	11
chr14	70334119	A	R	58	A	39	16	16	G	40	6	6	22	0.557698	1	0	79
chr14	47006247	G	S	99	G	38	194	194	C	37	60	60	284	0.338995	1	0	112
chr14	26447047	A	M	99	A	36	159	160	C	33	28	28	188	1.27455e-05	1.00532	0	11
chr14	13771721	G	S	99	G	36	30	30	C	36	29	29	60	0.256173	1	0	6
chr14	35568720	T	K	99	G	38	47	47	T	35	44	44	91	0.00184961	1	0	241
chr14	81018911	C	T	97	T	38	48	48	C	0	0	0	48	1	1	0	9
chr14	78559943	G	R	94	G	36	11	11	A	34	7	7	18	0.142722	1	0	15
chr14	43706436	A	G	99	G	35	90	90	A	0	0	0	90	1	1	0	8
chr14	3586246	C	Y	51	C	35	38	38	T	36	7	7	45	0.254501	1	0	44
chr14	26180995	A	G	20	G	39	254	255	T	19	1	1	1291	1	1.00387	0	16
chr14	69948073	T	Y	33	T	37	61	61	C	39	9	9	70	0.272479	1	0	16
chr14	75672960	A	R	63	A	38	25	25	G	37	9	9	34	0.0225441	1	0	86
chr14	79388456	T	Y	99	C	34	9	9	T	37	7	7	16	0.340297	1	0	1349
chr14	40470455	C	Y	99	C	38	59	59	T	38	20	20	79	0.328033	1	0	22
chr14	43705916	A	G	20	G	36	8	8	A	0	0	0	8	1	1	0	15
chr14	42175467	C	Y	76	C	40	5	5	T	36	5	5	10	0.0277778	1	0	106
chr14	64898933	G	R	99	G	38	202	202	A	39	23	23	225	0.129422	1	0	84
chr14	63801386	G	K	99	T	36	65	65	G	39	14	14	79	0.00371547	1	0	32
chr14	33120091	G	R	99	G	36	107	107	A	37	20	20	127	0.0812722	1	0	149
chr14	74789756	A	R	99	A	31	53	53	G	36	23	23	77	0.000715019	1	0	672
chr14	49707928	C	Y	97	C	39	10	10	T	37	7	7	17	0.114768	1	0	11
chr14	77115256	A	G	50	G	36	19	19	A	0	0	0	19	1	1	0	181
chr14	25544834	C	M	39	C	36	36	36	A	37	6	6	42	0.235484	1	0	177
chr14	2291707	T	Y	99	C	37	13	13	T	35	6	6	19	0.207762	1	0	61
chr14	3750554	G	R	97	G	37	12	12	A	37	7	7	19	0.450901	1	0	27
chr14	81019108	C	G	89	G	38	43	43	C	0	0	0	43	1	1	0	32
chr14	22672976	T	W	99	A	38	13	13	T	38	7	7	20	0.378651	1	0	1011
chr14	23556554	T	G	49	G	33	32	32	A	35	1	1	33	1	1	0	6
chr14	18023138	G	R	29	G	37	58	58	A	39	7	7	65	0.184224	1	0	70
chr14	78499814	G	R	99	A	35	22	22	G	37	8	8	30	0.564082	1	0	161
chr14	63593243	G	R	31	G	36	72	72	A	36	8	8	80	0.423695	1	0	58
chr14	58850667	C	T	64	T	36	25	25	C	0	0	0	25	1	1	0	38
chr14	33087317	T	C	86	C	37	47	47	T	0	0	0	47	1	1	0	7
chr14	79406991	A	R	99	G	38	155	155	A	36	99	99	750	7.90675e-07	1	0	11
chr14	2819989	C	Y	45	C	36	38	38	T	33	7	7	45	0.62725	1	0	386
chr14	66653419	T	C	38	C	35	14	14	T	0	0	0	14	1	1	0	695
chr14	23068175	A	C	68	C	36	26	27	A	0	0	0	27	1	1.03704	0	21
chr14	42315707	G	R	66	G	36	17	17	A	37	6	6	23	0.432425	1	0	47
chr14	68668231	G	R	73	G	37	14	14	A	40	6	6	20	0.119556	1	0	40
chr14	42985802	A	G	23	G	36	9	9	A	0	0	0	9	1	1	0	85
chr14	49575754	G	R	79	G	36	11	11	A	38	6	6	17	0.615587	1	0	353
chr14	25218818	C	Y	69	C	37	19	19	T	37	6	6	25	0.462998	1	0	43
chr14	49828442	A	R	99	A	32	221	221	G	33	33	33	806	0.00221165	1	0	42
chr14	43706573	C	T	25	T	40	10	10	C	0	0	0	10	1	1	0	20
chr14	60051862	C	Y	50	C	38	8	8	T	34	5	5	13	0.111111	1	0	269
chr14	23161253	T	Y	99	C	39	12	12	T	34	6	6	18	0.562406	1	0	47
chr14	79754121	C	Y	72	C	32	11	11	T	32	6	6	17	0.631222	1	0	15
chr14	49580429	T	Y	99	T	37	171	171	C	37	33	33	204	0.436032	1	0	80
chr14	21890877	T	G	28	G	40	11	11	T	0	0	0	11	1	1	0	275
chr14	32211632	C	Y	99	T	35	62	62	C	32	41	41	104	4.16466e-06	1	0	22
chr14	25545253	T	Y	75	T	38	62	62	C	39	12	12	74	0.238468	1	0	145
chr14	45500628	A	R	43	A	38	43	43	G	39	8	8	51	0.581299	1	0	635
chr14	39328030	T	K	99	T	37	25	25	G	39	20	20	45	0.00135513	1	0	9
chr14	68799033	T	C	30	C	38	12	12	T	0	0	0	12	1	1	0	131
chr14	43706428	T	C	99	C	34	118	118	T	0	0	0	118	1	1	0	8
chr14	2358430	A	G	23	G	38	9	9	A	0	0	0	9	1	1	0	70
chr14	17254255	T	C	25	C	32	10	10	T	0	0	0	10	1	1	0	47
chr14	32191261	G	R	43	G	34	44	44	A	38	7	7	51	0.0436678	1	0	117
chr14	72881711	T	Y	56	T	38	12	12	C	36	6	6	18	0.106443	1	0	14
chr14	1765055	T	Y	99	T	29	36	36	C	34	21	21	57	0.0218814	1	0	844
chr14	21891417	C	T	29	T	36	11	11	C	0	0	0	11	1	1	0	27
chr14	79407353	C	Y	99	C	37	206	206	T	35	49	49	978	0.0546736	1	0	31
chr14	21891997	G	A	33	A	33	13	13	T	7	1	1	14	1	1	0	113
chr14	68800323	A	G	78	G	36	34	34	A	0	0	0	34	1	1	0	169
chr14	17228737	C	A	53	A	39	20	20	C	0	0	0	20	1	1	0	93
chr14	59093345	A	G	99	G	36	118	121	A	0	0	0	121	1	1.02479	0	33
chr14	47006781	C	Y	99	C	38	224	224	T	35	31	31	459	0.124602	1	0	23
chr14	4198985	T	Y	66	T	37	6	6	C	38	5	5	11	0.396104	1	0	64
chr14	1931720	G	R	87	G	34	61	61	A	34	11	11	72	0.308234	1	0	30
chr14	77116580	G	R	34	G	39	21	21	A	39	5	5	26	0.676285	1	0	48
chr14	4616388	C	G	20	G	34	8	8	C	0	0	0	8	1	1	0	239
chr14	33087754	C	A	99	A	36	71	75	C	0	0	0	75	1	1.05333	0	17
chr14	76149765	C	Y	89	C	38	10	10	T	40	7	7	17	0.0165056	1	0	126
chr14	42174782	A	M	99	C	34	10	10	A	30	9	9	19	0.359848	1	0	219
chr14	64898739	C	Y	99	C	37	60	60	T	38	14	14	74	0.123165	1	0	138
chr14	338438	C	G	99	G	38	69	69	C	0	0	0	69	1	1	0	142
chr14	42315258	G	S	99	G	36	25	25	C	39	8	8	33	0.0488321	1	0	352
chr14	40470563	T	Y	99	T	39	37	37	C	38	23	23	60	0.303942	1	0	108
chr14	13769612	T	Y	99	C	37	85	85	T	38	17	17	102	0.476729	1	0	2103
chr14	68668006	C	Y	80	C	37	9	9	T	37	6	6	15	0.632168	1	0	50
chr14	83201228	A	M	70	A	38	33	33	C	37	7	7	40	0.675402	1	0	54
chr14	72681819	G	R	89	G	39	7	7	A	37	6	6	13	0.182984	1	0	639
chr14	65618674	A	R	42	A	37	52	56	G	33	10	11	67	0.0516314	1.07463	0	463
chr14	43744151	T	C	90	C	36	53	54	T	0	0	0	54	1	1.01852	0	5
chr14	43744088	T	C	99	C	38	81	81	T	0	0	0	81	1	1	0	21
chr14	45039101	T	C	99	C	32	98	170	T	0	0	0	170	1	1.44118	0	85
chr14	43743271	G	R	99	G	35	118	118	A	34	14	14	133	0.0603365	1	0	16
chr14	72134287	C	M	99	C	38	26	26	A	34	12	12	38	0.00488045	1	0	9
chr14	81019005	G	A	86	A	36	35	35	G	0	0	0	35	1	1	0	14
chr14	69694965	C	Y	91	C	35	13	13	T	35	7	7	20	0.621356	1	0	78
chr14	3578607	G	R	99	G	35	129	129	A	36	24	24	153	0.367442	1	0	29
chr14	1842678	T	Y	76	T	35	9	9	C	36	6	6	15	0.613986	1	0	447
chr14	72876916	T	C	32	C	34	12	12	T	0	0	0	12	1	1	0	282
chr14	37760156	G	T	48	T	37	36	38	G	41	1	1	40	1	1.05	0	16
chr14	83951253	C	Y	99	C	36	35	35	T	39	12	12	47	0.565106	1	0	38
chr14	75849666	G	A	42	A	35	18	18	G	0	0	0	18	1	1	0	25
chr14	18015818	G	R	99	A	37	24	24	G	35	18	18	42	0.386243	1	0	68
chr14	25544643	T	Y	41	T	35	29	29	C	38	7	7	37	0.555174	1	0	14
chr14	64899521	G	R	99	G	36	59	59	A	36	24	24	83	0.130303	1	0	12
chr14	18332786	A	W	86	A	37	28	28	T	38	10	10	43	0.10883	1	0	718
chr14	48628024	T	Y	99	T	36	81	81	C	36	48	48	129	0.223592	1	0	122
chr14	1943214	C	Y	99	C	36	73	73	T	36	40	40	113	0.150872	1	0	41
chr14	1943130	G	R	60	G	37	38	38	A	35	8	8	46	0.0296101	1	0	84
chr14	83201949	G	K	99	G	32	23	23	T	37	10	10	33	0.541759	1	0	67
chr14	4167802	C	S	79	C	34	21	21	G	35	7	7	28	0.148018	1	0	314
chr14	2358295	A	G	32	G	36	13	13	A	0	0	0	13	1	1	0	135
chr14	23161206	A	R	99	G	39	7	7	A	37	5	5	12	0.526515	1	0	47
chr14	2265567	T	K	73	T	37	9	9	G	35	5	5	14	0.724525	1	0	25
chr14	77116926	A	R	99	A	38	17	17	G	34	13	13	30	0.517884	1	0	93
chr14	65832981	G	A	20	A	37	8	8	G	0	0	0	8	1	1	0	329
chr14	35570542	A	R	48	A	36	20	20	G	36	6	6	26	0.464618	1	0	1017
chr14	1930261	C	Y	99	C	33	203	203	T	34	51	51	383	0.0459608	1	0	325
chr14	47005693	G	R	99	G	38	88	88	A	37	13	13	101	0.115726	1	0	16
chr14	27854886	C	A	79	A	38	75	75	C	23	1	1	76	1	1	0	14
chr14	70335356	G	R	99	A	36	43	43	G	35	17	17	60	0.194081	1	0	12
chr14	24954769	C	Y	98	C	36	11	11	T	37	7	7	18	0.715026	1	0	529
chr14	70334198	C	Y	99	C	37	13	13	T	35	8	8	21	0.567114	1	0	79
chr14	75850178	C	A	99	A	38	106	106	C	0	0	0	106	1	1	0	24
chr14	84013467	C	Y	99	T	38	33	33	C	35	35	35	68	0.0337478	1	0	108
chr14	2311270	T	W	84	A	32	7	7	T	32	5	5	12	0.607955	1	0	502
chr14	72800837	C	T	26	T	39	10	15	C	0	0	0	15	1	1.33333	0	66
chr14	68857592	A	G	79	G	32	255	255	A	0	0	0	502	1	1.44821	0	57
chr14	77113688	A	R	99	G	39	19	19	A	37	10	10	29	0.114206	1	0	109
chr14	63801267	C	Y	37	C	37	49	49	T	40	7	7	56	0.542228	1	0	87
chr14	73650483	A	R	99	A	37	10	10	G	39	7	7	17	0.527201	1	0	13461
chr14	78504344	A	G	29	G	38	11	11	A	0	0	0	11	1	1	0	1215
chr14	31840714	C	T	99	T	38	44	44	C	0	0	0	44	1	1	0	23
chr14	83824609	T	C	26	C	39	10	10	T	0	0	0	10	1	1	0	93
chr14	79406947	C	Y	99	C	38	222	222	T	37	33	33	751	0.267301	1	0	33
chr14	68669025	T	Y	99	T	35	205	205	C	37	33	37	242	0.0378454	1.01653	0	8
chr14	64897345	C	S	55	C	36	38	38	G	39	7	7	45	0.582867	1	0	57
chr14	2264937	G	R	61	A	37	5	5	G	28	5	5	10	0.0277778	1	0	415
chr14	59101837	G	A	72	A	37	33	33	G	7	1	1	34	1	1	0	82
chr14	79407269	T	Y	99	T	34	206	206	C	31	49	49	920	1.24319e-05	1	0	84
chr14	84253233	C	Y	99	T	38	53	53	C	36	49	49	102	0.223565	1	0	169
chr14	45866090	C	Y	54	C	37	11	11	T	41	5	5	16	0.00434982	1	0	6880
chr14	69623254	C	Y	95	C	37	9	9	T	37	6	6	15	0.738661	1	0	71711
chr14	84013201	T	Y	99	T	39	130	130	C	39	55	55	185	0.259194	1	0	33
chr14	66649201	G	R	56	G	36	9	9	A	39	5	5	14	0.609391	1	0	389
chr14	49813170	C	Y	99	C	36	237	237	T	37	18	18	345	0.101823	1	0	27
chr14	66648812	G	S	94	G	35	13	13	C	37	6	6	19	0.552503	1	0	187
chr14	8988297	G	A	20	A	39	8	8	G	0	0	0	8	1	1	0	53
chr14	2816429	C	Y	57	C	36	71	71	T	33	10	10	81	0.0776129	1	0	7
chr14	43706094	T	A	52	A	38	19	19	T	0	0	0	19	1	1	0	21
chr14	21891444	C	T	21	T	37	8	8	C	0	0	0	8	1	1	0	27
chr14	58850474	A	G	62	G	34	24	24	A	0	0	0	24	1	1	0	71
chr14	83773892	A	G	22	G	33	9	9	A	0	0	0	9	1	1	0	41
chr14	25542525	A	R	99	A	37	22	22	G	38	18	18	40	0.636214	1	0	418
chr14	49708800	C	T	47	T	36	17	17	C	0	0	0	17	1	1	0	191
chr14	9175340	A	G	46	G	34	17	17	A	0	0	0	17	1	1	0	124
chr14	35949284	A	R	67	A	38	7	7	G	36	5	5	12	0.585859	1	0	22
chr14	49824948	T	Y	99	T	37	230	230	C	37	25	25	874	0.180447	1	0	40
chr14	49587255	G	R	99	G	35	104	104	A	35	38	38	143	0.397296	1	0	6
chr14	1445207	G	R	88	A	36	15	15	G	33	6	6	21	0.544514	1	0	51
chr14	83200892	C	Y	68	C	30	34	34	T	33	7	7	41	0.667903	1	0	273
chr14	21891203	C	G	23	G	36	9	9	C	0	0	0	9	1	1	0	8
chr14	26444997	G	R	75	G	38	113	113	A	37	15	15	129	0.0307028	1	0	63
chr14	37760172	A	G	61	G	39	37	55	A	37	1	1	56	1	1.32143	0	16
chr14	43781834	A	T	42	T	38	16	16	A	0	0	0	16	1	1	0	13
chr14	37759925	G	C	99	C	38	223	223	G	0	0	0	223	1	1	0	10
chr14	58850886	T	C	54	C	34	45	45	A	34	1	1	46	1	1	0	6
chr14	75850574	C	T	54	T	36	20	20	C	0	0	0	20	1	1	0	44
chr14	71604418	T	Y	57	T	35	10	10	C	38	8	8	18	0.0133233	1	0	486
chr14	33684682	C	Y	29	T	36	15	23	C	29	4	39	62	0.0399897	1.72581	0	45
chr14	42315974	G	R	99	A	34	8	8	G	32	6	6	14	0.474858	1	0	18
chr14	46009677	C	T	26	T	36	10	10	C	0	0	0	10	1	1	0	149
chr14	65816145	T	Y	99	T	35	172	172	C	35	83	83	726	0.383513	1	0	545
chr14	9174933	T	C	61	C	38	22	22	T	0	0	0	22	1	1	0	407
chr14	59101496	C	T	70	T	38	33	33	C	0	0	0	33	1	1	0	23
chr14	68987157	G	C	99	C	37	255	255	G	0	0	0	496	1	1.00605	0	10
chr14	9164237	T	C	36	C	31	14	14	T	0	0	0	14	1	1	0	51
chr14	31840814	C	G	23	G	36	9	10	C	0	0	0	10	1	1.1	0	33
chr14	2816422	C	Y	80	C	34	69	69	T	31	11	11	80	0.176426	1	0	7
chr14	9165604	A	R	99	A	35	16	16	G	32	12	12	28	0.570072	1	0	164
chr14	47005909	A	R	99	A	38	154	154	G	37	101	101	260	0.466105	1	0	94
chr14	83981749	T	Y	99	T	35	70	70	C	35	31	31	101	0.392644	1	0	11
chr14	63593301	T	Y	61	T	34	57	57	C	34	10	10	67	0.277781	1	0	50
chr14	72145493	G	K	53	G	37	31	31	T	39	7	7	38	0.0267177	1	0	92
chr14	64899366	T	Y	99	T	36	51	51	C	37	17	17	68	0.167752	1	0	141
chr14	23068196	A	G	72	G	33	31	31	A	0	0	0	31	1	1	0	21
chr14	81018991	C	T	97	T	37	48	48	C	0	0	0	48	1	1	0	14
chr14	23067710	T	C	48	C	38	18	18	T	0	0	0	18	1	1	0	51
chr14	31840741	A	C	75	C	32	34	34	A	0	0	0	34	1	1	0	27
chr14	64898557	T	Y	99	C	38	69	69	T	38	33	33	102	0.0377405	1	0	7
chr14	43743316	G	S	99	G	37	98	98	C	37	62	62	161	0.116175	1	0	45
chr14	338283	T	C	91	C	34	44	44	T	0	0	0	44	1	1	0	13
chr14	83951304	C	Y	75	C	36	48	48	T	38	9	9	57	0.570982	1	0	18
chr14	72507866	C	A	25	A	40	10	12	C	0	0	0	13	1	1.23077	0	177
chr14	46644568	T	Y	99	T	37	73	73	C	37	13	13	86	0.211359	1	0	61
chr14	83201165	A	M	99	A	36	25	25	C	36	8	8	33	0.42653	1	0	8
chr14	64899841	C	S	99	C	38	62	62	G	38	17	17	79	0.246372	1	0	93
chr14	63802122	A	R	67	A	35	36	36	G	37	9	9	45	0.661293	1	0	416
chr14	43743976	T	C	99	C	36	159	159	T	0	0	0	159	1	1	0	33
chr14	58850757	A	G	94	G	34	69	69	A	0	0	0	69	1	1	0	6
chr14	78559867	T	G	34	G	35	13	13	T	0	0	0	13	1	1	0	58
chr14	31697624	G	R	50	G	37	23	23	A	38	6	6	29	0.44788	1	0	217
chr14	43743594	G	A	63	A	37	50	50	G	33	3	3	53	1	1	0	83
chr14	75850018	G	A	85	A	36	44	44	G	0	0	0	44	1	1	0	82
chr14	42315660	T	C	63	C	37	26	26	T	0	0	0	26	1	1	0	34
chr14	83983793	C	Y	99	C	36	70	70	T	36	21	21	91	0.406913	1	0	10
chr14	64897975	C	M	99	C	38	180	180	A	39	22	22	202	0.0539978	1	0	78
chr14	16723701	G	R	36	G	37	38	38	A	37	7	7	45	0.158063	1	0	7
chr14	25222863	C	S	99	C	37	15	15	G	38	11	11	26	0.459408	1	0	165
chr14	3750581	A	M	99	A	35	10	10	C	33	9	9	19	0.5391	1	0	27
chr14	23068266	T	C	52	C	38	19	21	T	0	0	0	21	1	1.09524	0	22
chr14	70335454	G	R	99	G	37	42	42	A	36	19	20	62	0.231405	1.20968	0	11
chr14	1806291	G	R	99	G	35	101	101	A	31	20	20	121	0.0215036	1	0	302
chr14	31840056	G	A	28	A	39	11	55	G	0	0	0	55	1	1.8	0	40
chr14	84341251	C	Y	64	C	35	15	15	T	37	6	6	21	0.284645	1	0	14
chr14	84109847	T	Y	33	C	34	87	87	T	35	6	6	93	0.371303	1	0	427
chr14	59101534	G	A	99	A	39	49	49	G	0	0	0	49	1	1	0	38
chr14	24772873	C	S	83	C	36	10	11	G	39	6	6	17	0.213911	1.05882	0	3368
chr14	70313503	A	W	99	T	38	10	10	A	39	6	6	16	0.739448	1	0	63
chr14	70313440	C	Y	65	C	39	5	5	T	39	5	5	10	0.75	1	0	34
chr14	75850491	T	C	99	C	39	77	77	T	0	0	0	77	1	1	0	37
chr14	75849760	A	G	60	G	34	31	31	A	0	0	0	31	1	1	0	51
chr14	32211610	C	Y	99	T	36	80	80	C	34	54	54	134	1.09292e-06	1	0	22
chr14	69929140	C	M	30	C	36	137	137	A	37	7	7	144	0.34478	1	0	132
chr14	33226796	A	R	99	A	31	143	143	G	31	95	95	238	0.0134565	1	0	2864
chr14	1487447	C	Y	96	C	34	11	11	T	30	8	8	19	0.0543251	1	0	521
chr14	1943455	A	R	99	A	34	19	19	G	34	12	12	31	0.241863	1	0	73
chr14	64898574	T	W	99	T	37	90	90	A	35	21	21	111	0.000206874	1	0	17
chr14	24759081	G	R	99	G	34	25	25	A	33	12	12	37	0.727725	1	0	164
chr14	64899225	T	Y	99	T	36	46	46	C	34	28	28	74	0.000149207	1	0	141
chr14	1656589	G	R	75	G	37	10	10	A	36	6	6	16	0.0902847	1	0	846
chr14	75850629	A	G	44	G	37	20	20	A	0	0	0	20	1	1	0	11
chr14	1945517	G	R	32	G	36	29	29	A	37	6	6	35	0.457565	1	0	86
chr14	77013013	A	M	99	C	34	61	61	A	36	58	58	120	0.115292	1	0	42
chr14	68669017	C	Y	99	C	37	207	207	T	37	35	38	246	0.291308	1.0122	0	8
chr14	2310614	T	C	74	C	35	31	31	T	0	0	0	31	1	1	0	105
chr14	32164539	G	R	81	G	33	12	12	A	37	6	6	18	0.537627	1	0	111
chr14	75849433	A	G	23	G	38	9	9	A	0	0	0	9	1	1	0	25
chr14	16719307	G	S	99	C	36	28	28	G	36	27	27	56	0.61675	1	0	102
chr14	16435749	T	Y	99	C	35	11	11	T	36	7	7	18	0.634003	1	0	20
chr14	33087689	A	G	99	G	37	175	178	A	31	1	1	179	1	1.01676	0	48
chr14	26304737	A	G	46	G	38	17	17	A	0	0	0	17	1	1	0	262
chr14	50151740	C	A	84	A	34	44	44	G	32	2	2	46	1	1	0	14
chr14	43706161	A	M	99	C	35	16	16	A	36	8	8	24	0.305047	1	0	15
chr14	81018902	C	A	76	A	38	33	33	C	0	0	0	33	1	1	0	9
chr14	84026234	C	Y	99	C	37	76	76	T	37	14	14	91	0.109319	1	0	85
chr14	37760053	G	A	99	A	37	254	254	T	11	1	1	329	1	1	0	31
chr14	28731679	T	C	32	C	35	12	12	T	0	0	0	12	1	1	0	4955
chr14	18088775	A	R	72	A	38	8	8	G	38	6	6	14	0.377289	1	0	957
chr14	58850721	G	A	99	A	36	71	71	G	0	0	0	71	1	1	0	36
chr14	57239226	G	R	99	G	37	27	27	A	38	19	19	46	0.626771	1	0	51
chr14	83299585	A	R	32	A	37	18	18	G	39	5	5	23	0.742816	1	0	5
chr14	65830015	G	A	99	A	34	255	255	G	0	0	0	438	1	1	0	14
chr14	16723708	T	W	99	T	36	21	21	A	39	15	15	36	0.52733	1	0	7
chr14	21165525	G	R	66	A	34	16	16	G	32	5	5	21	0.588481	1	0	22
chr14	77110874	G	K	34	G	37	87	87	T	38	8	8	95	0.457311	1	0	50
chr14	68483338	G	K	99	G	38	103	103	T	38	51	51	154	0.145107	1	0	92
chr14	17679989	T	Y	29	T	36	17	17	C	38	5	5	22	0.124402	1	0	7607
chr14	83823039	C	Y	53	C	37	16	16	T	35	6	6	22	0.74284	1	0	104
chr14	75849906	A	G	32	G	34	12	12	A	0	0	0	12	1	1	0	7
chr14	1924695	C	M	99	C	34	79	79	A	33	35	35	114	0.425686	1	0	24
chr14	43706379	T	G	99	G	37	106	106	T	0	0	0	106	1	1	0	49
chr14	63801354	C	M	94	A	38	23	23	C	38	7	7	30	0.0720346	1	0	32
chr14	59101128	T	G	66	G	36	29	29	T	0	0	0	29	1	1	0	46
chr14	2358676	T	C	38	C	36	14	14	T	0	0	0	14	1	1	0	87
chr14	43743943	T	C	99	C	37	176	176	T	0	0	0	176	1	1	0	33
chr14	64899072	A	M	99	A	37	35	35	C	37	15	15	50	0.123646	1	0	55
chr14	63328141	A	M	99	A	30	18	18	C	30	8	8	26	0.382421	1	0	5592
chr14	65828821	T	C	99	C	33	255	255	T	0	0	0	1023	1	1	0	112
chr14	39634107	G	R	47	G	38	14	14	A	39	5	5	19	0.128311	1	0	248
[truncated: 29,337 more rows]

## Sheet: 30M.snp
Table S8 Detection of putative SNPs.
B. SNPs of 30M sample
Chromosome name	Coordinate	Reference nucleotide	Consensus nucleotide	Consensus quality	Best nucleotide covering the position	Average quality score of best nucleotide	Number of best nucleotide	Number of best nucleotide	Second best nucleotide covering the position	Average quality score of second best nucleotide	Number of second best nucleotide	Number of second best nucleotide	Total depth	Rank sum test statistic	Estimate copy number of the site	dbSNP tag	Distance from last candidated SNP
GJ059509.1	1937	C	S	84	G	36	30	30	C	34	10	10	40	0.150289	1	0	65
GJ060032.1	7624	G	R	99	G	36	44	44	A	34	24	24	68	0.0941877	1	0	55
GJ060032.1	7693	C	S	54	C	36	52	52	G	37	10	10	62	0.370741	1	0	51
chr26	25133010	G	R	91	G	33	18	18	A	31	8	8	26	0.489155	1	0	38
chr26	10251674	A	G	26	G	34	10	26	A	0	0	0	26	1	1.73077	0	69
chr26	23984393	T	Y	99	C	35	12	12	T	33	7	7	19	0.0711082	1	0	46
chr26	44384317	T	Y	48	T	35	20	20	C	36	6	6	26	0.417886	1	0	65
chr26	43119954	A	G	35	G	34	14	14	A	0	0	0	14	1	1	0	45
chr26	33234819	G	R	99	A	35	16	16	G	35	9	9	25	0.444853	1	0	99
chr26	34643304	A	M	99	A	38	18	18	C	37	10	10	28	0.735927	1	0	37
chr26	42325660	C	Y	99	C	34	45	45	T	36	13	13	58	0.271389	1	0	104
chr26	33253724	G	R	59	G	32	30	30	A	35	10	10	40	0.0414987	1	0	527
chr26	43052381	C	M	99	C	36	10	10	A	39	8	8	18	0.157708	1	0	7851
chr26	43179156	C	M	99	A	40	8	8	C	39	7	7	15	0.653147	1	0	3886
chr26	11812681	T	C	49	C	36	18	18	T	0	0	0	18	1	1	0	14
chr26	14686692	A	R	80	A	35	22	22	G	36	8	8	30	0.118535	1	0	104
chr26	20286005	G	K	99	G	35	96	96	T	36	33	33	129	0.333913	1	0	46
chr26	12571519	A	R	99	A	36	206	206	G	38	49	49	535	0.00862747	1	0	92
chr26	22650868	T	Y	99	T	35	63	63	C	35	60	60	123	0.192764	1	0	162
chr26	42323784	G	R	99	G	35	54	54	A	36	21	21	75	0.283561	1	0	310
chr26	16687015	T	Y	99	T	33	99	99	C	32	20	20	119	0.0386968	1	0	156
chr26	21010901	T	Y	47	T	39	7	7	C	32	5	5	12	0.511995	1	0	43
chr26	711660	A	T	87	T	36	69	69	A	8	1	1	70	1	1	0	51
chr26	45778676	A	G	99	G	36	51	51	A	0	0	0	51	1	1	0	24
chr26	16685214	T	Y	93	T	38	32	32	C	37	10	10	42	0.679079	1	0	126
chr26	42385268	C	Y	99	C	38	62	62	T	37	14	14	76	0.137405	1	0	62
chr26	20466278	G	R	96	G	33	28	28	A	36	9	9	37	0.653437	1	0	156
chr26	34339452	G	R	99	G	39	234	234	A	38	21	21	1560	0.318268	1	0	17
chr26	23684702	G	R	99	G	32	13	13	A	32	7	7	20	0.587674	1	0	137
chr26	23687131	C	Y	43	C	34	17	17	T	36	6	6	23	0.676929	1	0	265
chr26	49442879	C	Y	99	C	37	15	15	T	37	12	12	27	0.613966	1	0	69
chr26	45780015	C	T	72	T	38	29	29	C	0	0	0	29	1	1	0	24
chr26	20922392	A	G	23	G	36	9	9	A	0	0	0	9	1	1	0	206
chr26	711564	C	T	23	T	35	9	9	C	0	0	0	9	1	1	0	41
chr26	12571795	C	Y	99	C	37	188	188	T	36	66	66	353	0.470116	1	0	162
chr26	45712807	G	R	99	A	37	9	9	G	34	9	9	18	0.523478	1	0	107
chr26	11109884	C	G	31	G	37	12	12	C	0	0	0	12	1	1	0	101
chr26	45670564	C	S	99	G	35	8	8	C	37	5	5	13	0.416472	1	0	638
chr26	39646097	T	Y	84	T	38	21	21	C	39	7	7	28	0.301828	1	0	1665
chr26	24412084	C	M	45	C	34	11	11	A	30	5	5	16	0.254808	1	0	251
chr26	18740077	C	Y	99	C	37	90	90	T	35	14	14	104	0.0793402	1	0	132
chr26	3794106	C	G	72	G	38	31	32	C	0	0	0	32	1	1.03125	0	43
chr26	44562222	G	S	99	G	34	75	75	C	36	49	49	124	0.148556	1	0	40
chr26	37941870	A	R	78	A	38	9	9	G	40	6	6	15	0.431968	1	0	69
chr26	711609	G	A	99	A	37	51	51	G	0	0	0	51	1	1	0	45
chr26	20310022	C	Y	99	C	36	58	58	T	34	22	22	80	0.0399764	1	0	159
chr26	42689968	G	R	99	G	37	70	70	A	37	26	26	96	0.475347	1	0	46
chr26	13271754	G	R	58	G	35	33	33	A	33	8	8	41	0.740356	1	0	450
chr26	20695777	G	R	57	G	31	10	10	A	39	5	5	15	0.50999	1	0	51
chr26	45779377	C	Y	74	C	35	21	23	T	35	7	7	30	0.377874	1.06667	0	12
chr26	35194034	G	R	99	G	36	206	206	A	37	37	37	243	0.248815	1	0	27
chr26	44046047	T	C	31	C	34	12	12	T	0	0	0	12	1	1	0	55
chr26	35196239	G	S	99	G	34	62	62	C	32	32	32	94	0.0248302	1	0	49
chr26	25131404	G	S	62	G	36	24	24	C	31	7	7	31	0.553977	1	0	483
chr26	44050358	T	Y	88	C	34	6	6	T	33	5	5	12	0.331169	1	0	2336
chr26	13975655	A	G	37	G	36	15	15	A	0	0	0	15	1	1	0	3268
chr26	42446972	G	S	84	C	36	69	69	G	38	9	9	78	0.0831605	1	0	12
chr26	25937677	C	Y	63	C	31	24	24	T	36	7	7	31	0.0993278	1	0	114
chr26	42447522	A	M	99	A	36	38	38	C	35	27	27	65	0.186221	1	0	11
chr26	5718094	A	C	95	C	37	50	50	A	0	0	0	50	1	1	0	38
chr26	11110524	A	M	99	A	38	10	10	C	39	9	12	22	0.0394466	1.13636	0	16
chr26	29342293	T	C	99	C	38	166	166	T	0	0	0	166	1	1	0	51
chr26	24406270	C	Y	27	C	35	27	27	T	38	5	5	32	0.550304	1	0	7
chr26	21257350	C	Y	73	C	36	6	6	T	40	5	5	11	0.507576	1	0	576
chr26	39585642	T	Y	99	T	37	70	70	C	35	22	22	93	0.178805	1	0	976
chr26	30972134	G	S	99	G	34	22	22	C	35	13	13	35	0.560644	1	0	46
chr26	44562984	A	R	99	A	35	33	33	G	35	18	18	51	0.631355	1	0	18
chr26	16705379	C	Y	99	C	34	95	95	T	32	24	24	119	0.367774	1	0	24
chr26	34357969	C	Y	99	C	32	210	210	T	32	45	45	432	0.303848	1	0	20
chr26	21283477	A	R	99	G	38	82	82	A	38	35	36	118	0.345011	1.00847	0	68
chr26	5717415	G	A	99	A	35	255	255	G	0	0	0	291	1	1	0	17
chr26	9596604	A	R	27	A	38	21	21	G	40	6	6	27	0.0325935	1	0	2924
chr26	45778577	A	G	99	G	38	120	123	A	0	0	0	123	1	1.02439	0	8
chr26	16686172	G	R	99	G	35	128	128	A	32	50	50	179	7.99e-05	1	0	34
chr26	42461863	A	R	53	A	36	47	47	G	35	8	8	55	0.375915	1	0	51
chr26	34642837	G	K	54	T	40	7	7	G	40	6	6	13	0.472611	1	0	24
chr26	45779968	T	C	57	C	34	32	32	T	0	0	0	32	1	1	0	47
chr26	45779693	A	R	89	A	38	24	24	G	38	8	8	32	0.728782	1	0	72
chr26	13447905	C	Y	99	C	35	18	18	T	36	12	12	30	0.519698	1	0	12
chr26	42447089	T	Y	99	C	35	98	98	T	31	16	16	114	0.136274	1	0	117
chr26	13920521	T	Y	26	T	39	22	22	C	38	5	5	27	0.188468	1	0	66
chr26	14093249	T	C	99	C	34	255	259	T	0	0	0	1685	1	1.00831	0	11
chr26	35197548	T	Y	99	T	37	218	218	C	37	37	37	351	0.063509	1	0	53
chr26	23523082	C	Y	98	C	32	15	15	T	32	8	8	23	0.295478	1	0	18
chr26	47295103	C	Y	99	T	34	9	9	C	34	8	8	17	0.481283	1	0	1006
chr26	16989774	T	C	99	C	36	205	341	T	0	0	0	341	1	1.39883	0	7
chr26	760729	A	T	99	T	37	55	55	A	0	0	0	55	1	1	0	75
chr26	5717681	G	R	99	G	37	196	203	A	38	59	60	268	0.039748	1.02985	0	108
chr26	31729519	G	S	84	G	37	56	56	C	37	10	10	66	0.124352	1	0	43
chr26	20289496	C	Y	99	C	38	155	155	T	37	56	56	211	0.000841927	1	0	42
chr26	16685340	C	S	99	G	35	36	36	C	32	28	28	64	0.0466609	1	0	126
chr26	16687171	G	R	99	G	35	88	88	A	33	18	18	106	0.390631	1	0	156
chr26	37941444	C	Y	99	C	36	10	10	T	35	7	7	17	0.604329	1	0	375
chr26	30707822	T	Y	25	T	37	29	29	C	36	6	6	35	0.474506	1	0	73
chr26	45676546	T	Y	99	T	37	33	33	C	38	21	21	54	0.492985	1	0	84
chr26	30961836	T	Y	99	T	36	20	20	C	35	12	12	32	0.700808	1	0	93
chr26	42446960	G	R	99	G	37	41	41	A	36	20	20	61	0.1242	1	0	12
chr26	34374101	C	Y	99	T	35	179	179	C	35	76	76	1234	0.310409	1	0	33
chr26	13446689	T	Y	52	T	38	28	28	C	39	7	7	36	0.2655	1	0	62
chr26	34374068	A	R	99	G	32	195	195	A	32	60	60	1328	0.288611	1	0	24
chr26	20533016	A	R	91	A	37	10	10	G	37	6	6	16	0.578297	1	0	590
chr26	13410979	C	Y	35	C	37	21	21	T	40	6	6	27	0.0427486	1	0	89
chr26	45673326	C	Y	27	C	35	39	39	T	31	10	10	49	0.03017	1	0	153
chr26	8775505	C	Y	48	C	36	14	14	T	37	5	5	19	0.671698	1	0	102
chr26	11112490	T	G	25	G	39	10	10	T	0	0	0	10	1	1	0	104
chr26	699898	T	Y	51	T	37	40	40	C	37	8	8	48	0.683599	1	0	36
chr26	43185781	G	R	99	G	37	46	46	A	34	18	18	64	0.00619017	1	0	146
chr26	18734349	G	S	97	G	37	53	53	C	38	9	9	62	0.655744	1	0	69
chr26	25950920	A	R	69	A	35	33	33	G	37	8	8	41	0.576614	1	0	84
chr26	43186301	T	W	99	T	38	11	11	A	38	8	8	19	0.328703	1	0	78
chr26	30690367	T	Y	84	T	35	7	7	C	37	6	6	13	0.2669	1	0	64
chr26	35194134	A	R	99	A	34	169	169	G	37	19	19	188	9.8e-05	1	0	38
chr26	16762376	A	R	99	A	34	56	56	G	33	41	41	97	0.43618	1	0	76
chr26	5718056	A	C	99	C	34	144	144	A	0	0	0	144	1	1	0	38
chr26	22443751	A	M	99	A	39	7	7	C	36	7	7	14	0.677593	1	0	430
chr26	6904994	T	Y	47	T	38	14	14	C	33	5	5	19	0.504859	1	0	234
chr26	34356270	G	R	99	G	36	173	173	A	36	82	82	359	0.328688	1	0	6
chr26	16686206	T	Y	39	T	34	55	55	C	33	8	8	64	0.524282	1	0	34
chr26	14093238	G	A	99	A	33	252	256	G	7	2	2	1517	1	1.00923	0	11
chr26	37283648	G	S	73	G	34	12	12	C	35	6	7	19	0.481793	1.05263	0	396
chr26	24673618	C	T	43	T	36	16	16	C	0	0	0	16	1	1	0	82
chr26	21291125	G	S	99	C	33	31	31	G	35	7	7	38	0.197364	1	0	145
chr26	20583123	G	K	20	G	35	100	100	T	37	8	8	109	0.3869	1	0	19
chr26	25939265	A	R	78	A	37	13	13	G	38	8	8	21	0.134228	1	0	42
chr26	16704962	G	R	98	G	34	63	63	A	33	11	11	74	0.175029	1	0	30
chr26	45676630	G	K	99	G	38	35	35	T	39	12	12	47	0.630732	1	0	25
chr26	23536009	T	C	20	C	34	8	8	T	0	0	0	8	1	1	0	795
chr26	12578250	A	R	94	A	39	72	72	G	39	15	15	87	0.268282	1	0	24
chr26	35194316	C	Y	99	C	36	70	70	T	35	16	16	86	0.274499	1	0	7
chr26	44378685	T	Y	99	T	38	15	15	C	37	9	9	24	0.476718	1	0	74
chr26	11813064	A	G	54	G	37	21	23	A	0	0	0	23	1	1.08696	0	72
chr26	16606180	G	R	99	G	37	207	207	A	37	48	48	1188	0.453315	1	0	116
chr26	39598367	C	Y	36	C	38	40	40	T	36	8	8	48	0.146466	1	0	672
chr26	44564864	T	K	99	G	35	26	26	T	37	16	16	42	0.364773	1	0	176
chr26	5717190	T	C	99	C	38	62	63	T	0	0	0	63	1	1.01587	0	13
chr26	20466681	A	G	49	G	34	18	18	A	0	0	0	18	1	1	0	76
chr26	39650124	A	T	46	T	37	19	19	A	0	0	0	19	1	1	0	404
chr26	25949856	C	Y	36	C	36	41	41	T	36	7	7	48	0.632141	1	0	54
chr26	37285013	T	C	44	C	37	16	17	T	0	0	0	17	1	1.05882	0	54
chr26	38168995	T	W	99	A	38	8	8	T	37	8	8	16	0.479565	1	0	10346
chr26	37398552	A	R	56	A	30	19	19	G	32	6	6	25	0.638828	1	0	495
chr26	35194407	C	S	99	C	37	171	171	G	37	17	17	188	0.195563	1	0	6
chr26	14751279	A	R	55	A	38	23	23	G	39	8	8	31	0.616021	1	0	70
chr26	12929759	C	S	99	G	36	9	9	C	38	7	7	16	0.175524	1	0	1660
chr26	35051035	C	A	23	A	38	9	9	C	0	0	0	9	1	1	0	202
chr26	25134576	C	Y	99	C	35	14	14	T	35	8	8	22	0.756655	1	0	183
chr26	43184287	T	Y	99	C	37	72	72	T	37	19	19	91	0.326654	1	0	64
chr26	712059	C	T	99	T	36	70	74	C	0	0	0	74	1	1.09459	0	21
chr26	14093388	A	G	99	G	37	104	284	A	9	1	1	286	1	1.62937	0	20
chr26	5717462	C	T	99	T	37	255	255	C	0	0	0	264	1	1	0	30
chr26	16705403	C	M	99	C	34	90	90	A	36	20	20	110	0.0478352	1	0	18
chr26	34374044	G	R	99	G	35	225	225	A	35	30	30	1308	0.225126	1	0	24
chr26	31745817	C	Y	34	C	37	20	20	T	37	5	5	25	0.717354	1	0	80
chr26	35196439	T	W	99	T	37	169	169	A	37	21	21	190	0.484897	1	0	24
chr26	35194096	A	R	85	A	38	234	234	G	37	21	21	274	0.0305204	1	0	35
chr26	14093494	C	T	61	T	39	255	255	C	0	0	0	346	1	1	0	6
chr26	35198269	G	R	99	G	37	40	40	A	37	13	13	53	0.715559	1	0	249
chr26	30690431	A	C	23	C	36	9	9	A	0	0	0	9	1	1	0	31
chr26	16989781	T	G	82	G	37	104	130	T	34	1	1	131	1	1.19847	0	7
chr26	23684880	A	W	99	A	37	12	12	T	38	8	8	20	0.396039	1	0	178
chr26	31624930	G	R	84	G	35	26	26	A	25	11	11	37	0.502634	1	0	17
chr26	16705195	G	K	99	G	34	30	30	T	33	19	19	49	0.407619	1	0	41
chr26	25952423	A	R	99	A	36	22	22	G	37	13	13	35	0.300732	1	0	95
chr26	24672387	T	Y	99	T	33	13	13	C	30	12	12	25	0.489349	1	0	34
chr26	39934063	T	C	23	C	34	9	9	T	0	0	0	9	1	1	0	90
chr26	31744187	T	Y	58	T	39	6	6	C	38	5	5	11	0.331169	1	0	219
chr26	711426	T	C	57	C	38	28	29	T	0	0	0	29	1	1.03448	0	5
chr26	42324115	C	S	84	C	35	7	7	G	30	6	6	13	0.573718	1	0	21
chr26	31678932	A	R	72	A	38	13	13	G	38	6	6	19	0.449138	1	0	79
chr26	31664165	G	R	40	G	34	22	22	A	31	6	6	28	0.0873759	1	0	40
chr26	5717177	A	G	99	G	37	57	58	C	31	1	1	59	1	1.01695	0	13
chr26	42324775	C	Y	99	C	35	42	42	T	36	19	19	61	0.423508	1	0	59
chr26	21738025	A	R	99	G	34	10	10	A	34	10	10	20	0.632212	1	0	111
chr26	44563186	A	R	99	A	37	38	38	G	35	22	22	60	0.562253	1	0	35
chr26	39653777	A	G	47	G	34	21	21	A	0	0	0	21	1	1	0	1965
chr26	34373993	C	Y	99	T	38	171	171	C	36	84	84	1306	8.23e-06	1	0	51
chr26	34643341	G	S	99	G	37	22	22	C	37	8	8	30	0.331125	1	0	37
chr26	42324834	C	Y	99	C	36	50	50	T	37	27	27	77	0.489354	1	0	59
chr26	11089191	T	G	40	G	38	15	15	T	0	0	0	15	1	1	0	4121
chr26	40137064	T	C	99	C	30	254	254	G	17	1	1	371	1	1	0	93
chr26	34379041	G	R	99	G	38	183	183	A	37	40	40	223	0.176027	1	0	50
chr26	23522916	C	Y	99	C	37	12	12	T	37	8	8	20	0.339216	1	0	166
chr26	25865171	A	R	64	A	31	55	55	G	35	9	9	65	0.200432	1	0	39
chr26	37424238	G	R	64	A	35	5	5	G	34	5	5	10	0.27381	1	0	33
chr26	11279737	T	Y	99	T	37	21	21	C	39	16	16	37	0.600948	1	0	328
chr26	31152096	A	R	80	A	37	33	33	G	39	10	10	43	0.518001	1	0	1245
chr26	23684223	C	S	99	C	33	12	13	G	33	10	10	23	0.461435	1.04348	0	72
chr26	17248170	T	C	56	C	38	28	28	T	9	1	1	29	1	1	0	62
chr26	16606064	G	K	99	G	37	210	213	T	38	45	45	351	0.146577	1.01425	0	96
chr26	11110508	A	R	99	A	38	11	11	G	38	9	12	24	0.532701	1.125	0	16
chr26	45779795	C	T	31	T	35	12	14	C	0	0	0	14	1	1.14286	0	22
chr26	20550905	T	Y	99	T	33	64	64	C	34	27	27	91	0.377227	1	0	12
chr26	44562655	G	A	99	A	35	110	110	C	7	1	1	111	1	1	0	124
chr26	42328020	C	Y	99	C	32	80	80	T	32	13	13	93	0.436185	1	0	324
chr26	16704859	G	R	99	G	36	39	39	A	36	29	29	68	0.18764	1	0	73
chr26	45636016	T	Y	99	T	38	12	12	C	39	10	10	22	0.43588	1	0	129
chr26	25132497	C	M	99	C	38	11	11	A	36	9	9	20	0.0877054	1	0	138
chr26	35354213	C	S	87	C	35	22	22	G	38	7	7	30	0.0992901	1	0	56
chr26	24406277	G	S	99	C	37	17	17	G	31	15	15	32	0.0291374	1	0	7
chr26	12571633	A	R	99	A	37	197	197	G	37	58	58	565	0.00781622	1	0	114
chr26	34363607	C	Y	99	C	35	216	216	T	32	38	38	1391	0.00391854	1	0	123
chr26	35197164	T	Y	64	T	37	81	81	C	38	12	12	93	0.151172	1	0	77
chr26	13447349	C	Y	79	C	39	10	10	T	39	6	6	16	0.396229	1	0	482
chr26	22391171	G	S	99	G	36	20	20	C	37	18	18	38	0.403007	1	0	6
chr26	35052702	C	Y	42	C	34	15	15	T	34	5	5	20	0.700013	1	0	201
chr26	43183125	T	Y	99	T	36	27	27	C	32	14	14	41	0.0379953	1	0	21
chr26	24673513	A	R	85	G	33	9	9	A	29	5	5	14	0.0949051	1	0	8
chr26	25133443	C	Y	85	C	33	8	8	T	38	6	6	14	0.55711	1	0	352
chr26	24413582	C	M	67	C	35	20	20	A	33	7	7	27	0.266619	1	0	19
chr26	19361510	A	R	78	A	37	17	17	G	38	8	8	25	0.376911	1	0	211
chr26	47296109	T	Y	81	T	39	10	10	C	39	6	6	16	0.356394	1	0	51
chr26	5717531	T	A	99	A	37	57	65	T	0	0	0	65	1	1.12308	0	42
chr26	11110919	G	S	99	G	36	19	19	C	39	9	9	28	0.0185283	1	0	7
chr26	18477722	A	R	99	A	37	20	20	G	36	10	10	30	0.647109	1	0	281
chr26	39672493	C	S	99	G	38	31	31	C	37	11	11	42	0.603074	1	0	84
chr26	19202400	T	Y	81	T	33	16	16	C	36	7	7	23	0.225761	1	0	59
chr26	44621071	C	Y	99	C	34	34	34	T	35	13	13	47	0.549385	1	0	12
chr26	40141766	A	W	99	A	36	232	232	T	32	19	19	277	4.88e-05	1	0	708
chr26	44565040	C	Y	51	C	39	23	23	T	36	6	6	29	0.543592	1	0	123
chr26	23524372	A	R	92	A	33	7	7	G	32	7	7	14	0.227855	1	0	77
chr26	5717275	G	R	99	A	35	89	89	G	36	24	24	113	0.27888	1	0	52
chr26	29342440	A	G	99	G	37	80	81	A	0	0	0	81	1	1.01235	0	9
chr26	25865475	G	R	99	G	32	206	206	A	30	49	49	341	0.000609143	1	0	7
chr26	25155371	G	R	99	G	34	19	19	A	33	15	15	34	0.709334	1	0	82
chr26	11110266	C	T	62	T	35	23	23	C	0	0	0	23	1	1	0	24
chr26	18625052	C	Y	96	C	37	11	11	T	35	7	7	18	0.619737	1	0	53
chr26	37284495	A	G	35	G	39	13	13	A	0	0	0	13	1	1	0	200
chr26	25088146	G	R	99	G	36	23	23	A	35	12	12	35	0.209806	1	0	37
chr26	35613595	C	A	81	A	38	31	31	C	0	0	0	31	1	1	0	62
chr26	5717327	A	G	99	G	38	254	254	A	40	1	1	405	1	1	0	52
chr26	35225887	T	Y	99	T	36	125	125	C	35	16	16	141	0.404967	1	0	65
chr26	21288379	G	K	99	G	32	148	235	T	35	44	73	308	4.19e-05	1.37662	0	308
chr26	45636152	C	Y	99	C	35	11	11	T	35	7	7	18	0.681058	1	0	7
chr26	42717091	C	Y	38	C	39	16	16	T	39	5	5	21	0.420856	1	0	100
chr26	42690088	C	Y	99	C	36	76	76	T	36	26	26	103	0.35909	1	0	41
chr26	49503716	G	R	96	G	34	11	11	A	37	7	7	18	0.239473	1	0	269
chr26	13447831	T	Y	99	T	35	28	28	C	36	23	23	51	0.545916	1	0	62
chr26	44562182	C	Y	99	T	24	72	72	C	32	53	53	126	1.78e-06	1	0	40
chr26	21286129	G	R	99	A	36	85	85	G	37	25	26	111	0.206036	1.00901	0	14
chr26	11109985	C	T	54	T	37	20	20	C	0	0	0	20	1	1	0	101
chr26	20466122	G	R	99	G	35	63	63	A	35	20	20	83	0.340923	1	0	156
chr26	42326739	C	Y	99	T	35	18	18	C	36	17	17	35	0.231278	1	0	402
chr26	24667660	T	C	21	C	35	18	18	T	33	1	1	19	1	1	0	1126
chr26	42325964	C	Y	99	C	36	60	60	T	37	15	15	75	0.328623	1	0	128
chr26	45636394	A	R	70	A	39	11	11	G	39	6	6	17	0.262443	1	0	30
chr26	18623150	C	Y	39	C	35	36	36	T	34	7	7	43	0.632341	1	0	78
chr26	35195944	C	Y	99	C	37	188	188	T	37	21	21	209	0.11136	1	0	165
chr26	23548377	G	R	99	G	32	27	27	A	34	16	16	43	0.350056	1	0	224
chr26	41270965	A	G	38	G	38	14	14	A	0	0	0	14	1	1	0	3362
chr26	23524449	G	R	79	G	35	12	12	A	34	6	6	18	0.654115	1	0	77
chr26	42463317	C	M	99	A	35	30	30	C	35	17	17	47	0.31872	1	0	137
chr26	20286051	C	Y	99	C	36	71	71	T	36	25	25	96	0.485016	1	0	46
chr26	45607692	T	Y	56	T	38	12	12	C	39	5	5	17	0.479638	1	0	358
chr26	35196415	A	R	74	A	36	29	29	G	37	8	8	37	0.527403	1	0	24
chr26	34631273	T	Y	90	T	36	12	12	C	38	7	7	19	0.63396	1	0	42
chr26	11112386	G	A	24	A	39	13	13	G	9	1	1	14	1	1	0	104
chr26	44562118	G	R	99	G	38	49	49	A	35	26	26	77	0.0417143	1	0	64
chr26	35196190	G	R	99	G	36	153	153	A	37	26	26	179	0.357801	1	0	49
chr26	1090042	T	C	71	C	37	27	27	T	0	0	0	27	1	1	0	17
chr26	711771	A	G	63	G	35	29	29	A	0	0	0	29	1	1	0	18
chr26	44562425	A	R	39	A	29	17	17	G	31	6	6	23	0.486433	1	0	77
chr26	23984314	G	K	90	T	37	13	13	G	34	5	5	18	0.0570728	1	0	33
chr26	23686806	G	R	99	G	35	39	39	A	32	16	16	55	0.509037	1	0	60
chr26	29342422	C	Y	99	T	37	84	85	C	36	23	23	108	0.136577	1.00926	0	18
chr26	34381805	T	Y	99	C	37	159	159	T	37	61	61	220	0.174083	1	0	42
chr26	35196751	A	R	99	A	36	80	80	G	36	17	17	97	0.357438	1	0	59
chr26	25944312	T	Y	99	T	39	45	45	C	38	40	40	85	0.484198	1	0	54
chr26	11110230	C	T	49	T	36	18	18	C	0	0	0	18	1	1	0	12
chr26	22682587	G	K	97	G	36	7	7	T	40	6	6	13	0.002331	1	0	828
chr26	44045991	C	Y	62	C	38	6	6	T	38	5	5	11	0.396104	1	0	30
chr26	37396817	G	R	72	A	37	22	22	G	39	6	6	28	0.632382	1	0	142
chr26	34356321	G	R	99	G	36	181	181	A	36	74	74	587	0.468315	1	0	51
chr26	11110208	A	G	32	G	36	12	12	A	0	0	0	12	1	1	0	22
chr26	44390477	C	M	65	C	35	10	10	A	38	5	5	15	0.154845	1	0	154
chr26	42325202	G	R	99	G	35	50	50	A	38	16	16	66	0.0124034	1	0	82
chr26	43186611	C	Y	99	T	37	8	8	C	40	6	6	14	0.55711	1	0	88
chr26	18734280	T	Y	48	T	35	73	73	C	37	9	9	82	0.077209	1	0	69
chr26	24407596	G	R	99	G	38	22	22	A	38	13	13	35	0.466474	1	0	386
chr26	29342449	C	G	99	G	36	57	58	C	0	0	0	58	1	1.01724	0	9
chr26	45636364	T	Y	71	T	36	6	6	C	36	5	5	11	0.396104	1	0	19
chr26	712080	C	G	99	G	38	71	71	C	0	0	0	71	1	1	0	21
chr26	51357440	A	R	99	G	35	179	179	A	35	76	76	297	0.0117962	1	0	33
chr26	35194413	C	Y	69	C	37	158	158	T	34	15	15	173	0.000927431	1	0	6
chr26	25132055	G	S	99	G	37	32	32	C	38	12	12	44	0.622529	1	0	168
chr26	40140820	C	Y	99	C	36	207	207	T	36	44	44	717	0.443633	1	0	9
chr26	42447368	C	Y	90	C	33	27	27	T	36	9	9	37	0.102469	1	0	154
chr26	34356426	T	Y	99	T	35	149	149	C	34	106	106	577	0.0926185	1	0	51
chr26	17248282	C	T	26	T	36	10	10	C	0	0	0	10	1	1	0	50
chr26	43286081	C	Y	72	C	36	35	35	T	37	9	9	44	0.365727	1	0	86
chr26	22959940	A	G	29	G	32	11	11	A	0	0	0	11	1	1	0	120
chr26	39641812	T	C	31	C	37	14	14	T	0	0	0	14	1	1	0	1034
chr26	14694412	C	M	99	C	36	26	26	A	36	22	22	48	0.495912	1	0	67
chr26	14942449	G	R	90	G	34	45	45	A	34	10	10	55	0.739294	1	0	31
chr26	39932534	G	R	99	G	36	17	17	A	36	10	10	27	0.450972	1	0	119
chr26	742805	G	R	99	A	37	19	19	G	36	12	12	31	0.444441	1	0	219
chr26	37284959	A	R	99	A	39	17	17	G	38	16	17	34	0.690648	1.02941	0	54
chr26	45779765	C	T	48	T	33	19	19	C	0	0	0	19	1	1	0	5
chr26	6902362	A	R	39	A	36	15	15	G	36	5	5	20	0.174278	1	0	7
chr26	23985288	G	R	45	A	36	44	44	G	36	6	6	51	0.459449	1	0	80
chr26	23685786	C	M	99	C	34	23	23	A	29	14	14	39	0.503145	1	0	295
chr26	31624776	A	R	77	A	35	9	9	G	37	6	6	15	0.194206	1	0	154
chr26	42325764	A	R	99	A	34	35	35	G	33	18	18	53	0.0446547	1	0	72
chr26	18468875	T	Y	90	T	30	12	12	C	32	9	9	21	0.172551	1	0	425
chr26	45779389	C	Y	91	C	40	12	13	T	36	7	7	20	0.500655	1.05	0	12
chr26	35194286	C	M	99	C	38	87	87	A	37	25	25	112	0.28689	1	0	30
chr26	8775607	A	R	95	A	35	19	19	G	33	9	9	28	0.589201	1	0	90
chr26	38020395	A	R	99	G	34	8	8	A	35	6	6	14	0.245421	1	0	788
chr26	31745439	A	G	34	G	38	13	13	A	0	0	0	13	1	1	0	12
chr26	35196630	A	W	99	A	34	121	121	T	37	25	25	146	0.00319306	1	0	121
chr26	13272204	G	R	99	G	38	10	10	A	38	8	8	18	0.257393	1	0	450
chr26	37395143	G	A	43	A	38	19	19	G	0	0	0	19	1	1	0	511
chr26	44892020	G	S	30	G	36	32	32	C	34	6	6	38	0.199523	1	0	72
chr26	12571418	G	R	99	G	36	221	221	A	37	34	34	450	0.116751	1	0	9
chr26	25132972	C	Y	72	C	36	16	16	T	38	7	7	23	0.0771179	1	0	21
chr26	35197601	G	S	99	G	37	184	184	C	39	20	20	204	0.0132264	1	0	53
chr26	5717573	T	C	99	C	38	53	61	T	0	0	0	61	1	1.13115	0	42
chr26	30690600	A	R	99	A	36	28	28	G	33	11	11	39	0.263934	1	0	136
chr26	35194061	G	R	99	G	38	223	223	A	37	32	32	358	0.260845	1	0	27
chr26	22962436	T	Y	99	T	36	79	79	C	37	19	19	98	0.112535	1	0	422
chr26	37942354	T	G	32	G	35	12	12	T	0	0	0	12	1	1	0	415
chr26	51125505	T	Y	99	T	34	71	71	C	36	25	25	96	0.0171583	1	0	218
chr26	29342571	G	T	46	T	39	20	25	G	0	0	0	25	1	1.2	0	25
chr26	39288149	T	Y	99	T	36	35	35	C	38	11	11	46	0.0586126	1	0	1214
chr26	42327141	G	R	99	G	35	40	40	A	33	22	22	62	0.0475744	1	0	115
chr26	18519778	T	Y	99	T	33	122	122	C	34	30	30	152	0.158679	1	0	1852
chr26	25865940	G	R	62	G	34	9	9	A	38	5	5	14	0.0734266	1	0	119
chr26	14093488	A	T	62	T	38	255	255	A	0	0	0	344	1	1	0	6
chr26	25955617	G	R	99	G	38	62	62	A	37	13	13	75	0.125545	1	0	23
chr26	20966219	A	W	72	A	37	25	25	T	38	7	7	32	0.394602	1	0	83
chr26	44563002	C	S	99	C	35	28	28	G	34	14	14	42	0.62105	1	0	18
chr26	11110912	A	R	99	A	34	19	19	G	39	9	9	28	0.502523	1	0	7
chr26	7476544	A	R	99	G	35	7	7	A	36	5	5	12	0.377525	1	0	381
chr26	25836239	A	T	20	T	37	8	8	A	0	0	0	8	1	1	0	59
chr26	51353156	C	Y	99	C	37	44	44	T	36	44	44	88	0.296636	1	0	172
chr26	24407036	C	T	66	T	37	26	26	C	0	0	0	26	1	1	0	325
chr26	22219821	T	K	64	T	39	14	14	G	38	5	5	19	0.310802	1	0	7210
chr26	14093218	C	A	99	A	32	255	255	C	0	0	0	486	1	1	0	20
chr26	23686081	G	R	99	G	37	25	25	A	38	12	12	37	0.148117	1	0	295
chr26	42447533	A	R	99	A	37	40	40	G	37	25	25	65	0.422494	1	0	11
chr26	42716991	T	Y	99	T	36	58	58	C	35	35	35	93	0.240163	1	0	100
chr26	45636345	T	Y	71	T	34	6	6	C	32	5	5	11	0.396104	1	0	19
chr26	44562502	A	R	99	A	33	22	22	G	33	12	12	34	0.739385	1	0	77
chr26	24413468	G	R	99	G	30	17	17	A	33	9	9	26	0.584703	1	0	95
chr26	29342546	G	R	99	A	35	20	22	G	34	19	27	49	0.406681	1.20408	0	25
chr26	25131887	G	S	90	G	38	9	9	C	38	5	5	14	0.5	1	0	168
chr26	24278609	A	R	99	A	36	8	8	G	31	8	8	16	0.117249	1	0	60
chr26	37284054	C	T	54	T	39	20	20	C	0	0	0	20	1	1	0	10
chr26	35195358	T	Y	65	T	39	42	42	C	40	9	9	51	0.0717931	1	0	108
chr26	19202341	A	R	99	A	35	20	20	G	36	14	14	34	0.589664	1	0	59
chr26	35197376	T	Y	40	T	37	72	72	C	38	9	9	81	0.261515	1	0	49
chr26	43186223	G	R	29	G	37	32	32	A	37	6	6	38	0.699954	1	0	78
chr26	35195250	T	Y	50	T	36	94	94	C	35	10	10	104	0.495601	1	0	108
chr26	44565163	G	R	82	G	36	13	13	A	33	7	7	20	0.218898	1	0	123
chr26	42447994	G	R	99	G	35	120	120	A	34	52	52	172	0.0763129	1	0	37
chr26	11812667	G	A	49	A	38	18	18	G	0	0	0	18	1	1	0	14
chr26	36860581	T	Y	50	T	32	8	8	C	28	5	5	14	0.416472	1	0	22729
chr26	42324160	A	R	99	A	34	15	15	G	36	10	10	25	0.528783	1	0	45
chr26	43119909	G	K	99	T	38	15	15	G	36	7	7	22	0.657449	1	0	45
chr26	13445725	C	Y	72	C	37	43	43	T	37	9	9	52	0.0553932	1	0	44
chr26	24386673	C	G	60	G	31	33	33	C	0	0	0	33	1	1	0	698
chr26	6905735	A	M	99	A	37	8	8	C	35	6	6	14	0.377289	1	0	507
chr26	31657152	T	Y	97	T	37	8	8	C	33	7	7	15	0.523465	1	0	23
chr26	45778652	G	A	94	A	34	46	46	C	8	1	1	47	1	1	0	24
chr26	14773610	C	Y	49	C	35	29	29	T	37	7	7	36	0.666748	1	0	32
chr26	16989684	G	T	99	T	32	255	256	G	0	0	0	924	1	1.12013	0	90
chr26	25133091	G	K	46	G	37	25	25	T	37	5	5	30	0.5	1	0	81
chr26	21140035	C	T	99	T	37	79	79	A	31	1	1	80	1	1	0	101
chr26	23686866	T	Y	48	C	38	40	40	T	39	6	6	46	0.661099	1	0	60
chr26	49503985	T	C	62	C	38	24	24	T	0	0	0	24	1	1	0	269
chr26	16777227	C	M	99	C	32	102	102	A	28	16	16	119	0.0238024	1	0	132
chr26	23563322	C	S	78	C	38	6	6	G	39	5	5	11	0.214286	1	0	14945
chr26	13271120	A	M	66	A	37	26	26	C	37	6	6	32	0.416198	1	0	634
chr26	16705421	T	Y	99	T	36	58	58	C	35	22	22	80	0.16341	1	0	18
chr26	36789407	C	Y	99	T	37	12	12	C	38	9	9	21	0.577507	1	0	101
chr26	25865210	G	K	99	G	36	70	70	T	36	15	15	85	0.440437	1	0	39
chr26	31680075	G	R	52	G	36	16	16	A	35	5	5	22	0.359477	1	0	135
chr26	42324346	A	M	99	A	37	63	63	C	37	31	31	94	0.360217	1	0	186
chr26	45780056	G	C	71	C	37	28	28	G	0	0	0	28	1	1	0	17
chr26	42633963	T	K	99	T	36	6	6	G	38	5	5	11	0.732684	1	0	136
chr26	16686651	C	Y	85	C	37	98	98	T	33	17	17	115	0.0112668	1	0	364
chr26	35197469	T	K	99	T	37	230	230	G	36	24	24	396	0.303157	1	0	15
chr26	45695383	C	S	49	C	37	29	29	G	39	6	6	35	0.594778	1	0	1004
chr26	23546058	T	C	72	C	36	29	29	T	0	0	0	29	1	1	0	125
chr26	35197454	C	Y	99	C	37	231	231	T	38	24	24	314	0.234077	1	0	15
chr26	39640778	G	R	42	G	35	11	11	A	33	5	5	16	0.1337	1	0	1034
chr26	45676989	G	R	82	G	34	28	28	A	32	10	10	38	0.610537	1	0	65
chr26	23684301	C	Y	99	C	38	19	19	T	37	11	11	30	0.262337	1	0	78
chr26	43183928	A	R	99	A	38	66	66	G	37	13	13	79	0.0919528	1	0	151
chr26	44558115	T	W	20	T	35	33	33	A	36	5	5	38	0.646335	1	0	205
chr26	30794885	C	A	20	A	35	8	8	C	0	0	0	8	1	1	0	9
chr26	20286326	T	Y	99	T	36	163	163	C	36	54	54	217	0.317788	1	0	170
chr26	25097619	A	R	26	A	31	34	34	G	36	6	6	40	0.0202502	1	0	903
chr26	33944197	T	C	40	C	39	15	15	T	0	0	0	15	1	1	0	164
chr26	13423538	T	C	63	C	36	30	30	T	0	0	0	30	1	1	0	83
chr26	51353328	C	S	99	C	35	165	165	G	35	90	90	857	0.357185	1	0	172
chr26	711823	A	T	48	T	39	22	23	A	0	0	0	23	1	1.04348	0	38
chr26	16704932	C	Y	31	C	35	61	61	T	37	8	8	69	0.0304467	1	0	30
chr26	45676924	G	R	22	G	33	33	33	A	34	6	6	39	0.417375	1	0	65
chr26	51126444	G	R	63	G	32	49	49	A	33	9	9	58	0.649299	1	0	47
chr26	21707328	C	Y	99	C	37	23	23	T	32	14	14	37	0.0309167	1	0	389
chr26	29342344	T	C	99	C	36	80	81	T	0	0	0	81	1	1.01235	0	51
chr26	35196336	T	Y	99	T	38	62	62	C	38	15	15	77	0.185689	1	0	79
chr26	35198586	G	R	99	G	38	50	50	A	33	13	13	63	0.516227	1	0	73
chr26	44563398	T	Y	81	T	36	45	45	C	35	18	18	63	0.260636	1	0	177
chr26	18710188	T	Y	99	T	35	13	13	C	37	10	10	23	0.519214	1	0	722
chr26	35196507	G	R	99	G	36	224	224	A	36	31	31	286	0.194539	1	0	68
chr26	42327256	G	R	99	G	37	18	18	A	37	8	8	26	0.712272	1	0	44
chr26	34360163	G	R	99	G	37	208	208	A	37	47	47	1018	0.358936	1	0	29
chr26	6902205	T	K	49	T	36	32	32	G	32	8	8	40	0.0927052	1	0	43
chr26	20550917	G	S	99	G	33	75	75	C	35	14	14	89	0.142191	1	0	12
chr26	31624947	C	Y	99	C	34	23	23	T	33	13	13	36	0.0466537	1	0	17
chr26	42324094	A	R	39	A	38	29	29	G	38	6	6	35	0.457565	1	0	21
chr26	44562779	G	S	99	G	32	89	89	C	32	29	29	118	0.456448	1	0	124
chr26	42325036	A	R	49	G	36	59	59	A	39	8	8	67	0.00392229	1	0	84
chr26	45659669	A	R	99	A	31	11	11	G	35	9	9	20	0.147362	1	0	79
chr26	32964743	C	Y	78	C	36	10	10	T	38	6	6	16	0.356394	1	0	12
chr26	711421	T	C	53	C	39	26	26	T	0	0	0	26	1	1	0	5
chr26	25944258	C	Y	99	C	33	28	28	T	34	27	27	55	0.0337412	1	0	54
chr26	21286045	C	Y	99	C	32	78	85	T	34	71	71	156	0.012528	1.04487	0	61
chr26	7475893	C	Y	64	C	34	11	11	T	37	5	5	16	0.522436	1	0	270
chr26	32966220	C	Y	34	C	38	17	17	T	36	5	5	22	0.200387	1	0	33
chr26	44563964	C	Y	99	T	36	26	26	C	35	19	19	45	0.58891	1	0	566
chr26	8775697	C	Y	52	C	35	19	19	T	35	6	6	25	0.719255	1	0	90
chr26	21709579	G	R	58	G	37	24	24	A	35	7	7	31	0.195274	1	0	60
chr26	37020076	G	S	99	G	34	6	6	C	33	6	6	12	0.704545	1	0	1048
chr26	22962858	T	Y	99	T	38	44	44	C	38	28	28	72	0.328262	1	0	422
chr26	7476163	G	S	76	G	36	28	28	C	33	7	7	35	0.557355	1	0	270
chr26	35194514	C	Y	99	C	37	86	86	T	38	37	37	123	0.271134	1	0	101
chr26	16747231	T	C	99	C	35	134	134	T	0	0	0	134	1	1	0	77
chr26	43184170	A	R	99	A	38	87	87	G	39	22	22	109	0.463907	1	0	14
chr26	44081436	T	C	26	C	37	10	10	T	0	0	0	10	1	1	0	5
chr26	51353594	G	R	99	G	38	45	45	A	36	29	29	74	0.00864135	1	0	239
chr26	35195712	G	K	71	G	36	53	53	T	34	10	10	63	0.686447	1	0	67
chr26	25133985	A	R	99	A	37	28	28	G	36	16	16	44	0.704684	1	0	542
chr26	22653239	T	Y	99	C	37	39	39	T	38	20	20	60	0.188659	1	0	72
chr26	35198659	T	Y	99	T	34	61	61	C	37	16	16	78	0.00265817	1	0	73
chr26	16705236	A	R	99	G	35	84	84	A	35	19	19	103	0.204753	1	0	41
chr26	42327696	G	R	77	G	35	71	71	A	36	10	10	81	0.0863018	1	0	324
chr26	45780039	C	T	70	T	37	28	28	G	9	1	1	29	1	1	0	17
chr26	14688942	C	Y	29	C	35	32	32	T	38	6	6	38	0.549667	1	0	64
chr26	14093128	A	G	60	G	34	255	255	A	0	0	0	2536	1	1	0	90
chr26	30690291	G	R	28	G	37	27	27	A	35	6	6	33	0.269109	1	0	76
chr26	42327300	C	Y	50	C	35	15	15	T	37	5	5	20	0.652896	1	0	44
chr26	45779132	A	G	75	G	36	31	31	A	0	0	0	31	1	1	0	53
chr26	7475473	G	S	83	C	37	23	23	G	36	5	5	28	0.670961	1	0	420
chr26	17248584	A	G	92	G	33	42	42	A	0	0	0	42	1	1	0	45
chr26	34414610	C	Y	99	C	32	186	186	T	33	69	69	654	0.181239	1	0	34
chr26	37283239	T	A	20	A	39	8	8	T	0	0	0	8	1	1	0	140
chr26	14774544	C	Y	88	C	36	16	16	T	39	7	7	23	0.289333	1	0	898
chr26	25073372	A	G	36	G	39	37	37	A	36	2	2	39	1	1	0	91
chr26	12571427	C	Y	99	C	37	219	219	T	36	36	36	498	0.429361	1	0	9
chr26	5717884	T	C	99	C	38	118	119	A	30	1	1	120	1	1.00833	0	78
chr26	25132951	G	S	99	G	37	16	16	C	39	8	8	24	0.542982	1	0	21
chr26	16954943	C	M	99	C	36	11	11	A	34	8	8	19	0.710096	1	0	73
chr26	37282564	C	T	29	T	37	11	11	C	0	0	0	11	1	1	0	123
chr26	11813136	A	G	26	G	37	10	12	A	0	0	0	12	1	1.16667	0	72
chr26	45676655	G	K	47	G	37	45	45	T	37	8	8	53	0.456348	1	0	25
chr26	31624998	C	Y	99	C	34	21	21	T	31	10	10	31	0.737585	1	0	51
chr26	25088818	C	S	99	G	37	10	10	C	36	5	5	15	0.476523	1	0	16
chr26	14093408	G	A	99	A	39	105	285	T	9	1	1	286	1	1.62937	0	20
chr26	44888704	T	Y	99	T	38	28	28	C	38	10	10	38	0.579356	1	0	2070
chr26	17248454	A	G	95	G	37	48	48	A	0	0	0	48	1	1	0	130
chr26	25093231	T	Y	99	T	37	14	15	C	36	10	10	25	0.218309	1.04	0	102
chr26	33234720	A	R	27	A	37	13	13	G	37	5	5	18	0.251401	1	0	99
chr26	32966357	C	Y	35	C	38	22	22	T	35	5	5	27	0.511712	1	0	137
chr26	36789508	T	Y	36	T	38	19	19	C	38	6	6	25	0.462998	1	0	101
chr26	44564644	A	W	99	A	35	71	71	T	34	60	60	132	0.0367211	1	0	34
chr26	6903890	G	C	22	C	39	9	9	G	0	0	0	9	1	1	0	333
chr26	34375981	C	Y	99	C	38	107	107	T	37	29	29	136	0.47141	1	0	11
chr26	35207209	A	R	79	G	37	6	6	A	37	5	5	11	0.465368	1	0	5
chr26	45778569	T	G	99	G	37	157	160	T	0	0	0	160	1	1.01875	0	8
chr26	39672577	C	Y	99	T	32	33	33	C	35	19	19	52	0.140804	1	0	84
chr26	30957633	C	Y	99	C	39	21	21	T	39	13	13	34	0.5	1	0	35
chr26	16646557	G	K	99	T	35	54	54	G	36	28	28	82	0.177723	1	0	163
chr26	14754106	C	Y	26	C	34	23	23	T	35	6	6	29	0.0871837	1	0	2827
chr26	10747525	A	R	65	A	36	8	8	G	34	5	5	13	0.571096	1	0	867
chr26	35194323	A	R	26	A	36	68	68	G	36	9	9	77	0.477873	1	0	7
chr26	22228722	C	M	99	C	36	26	26	A	33	14	14	40	0.0313628	1	0	482
chr26	21139934	T	C	99	C	35	117	117	T	0	0	0	117	1	1	0	101
chr26	25908999	T	Y	99	C	38	10	10	T	38	7	7	17	0.557384	1	0	470
chr26	22401701	A	R	50	A	39	30	30	G	38	7	7	37	0.290889	1	0	24
chr26	35613657	C	Y	47	C	38	16	16	T	33	5	5	21	0.506241	1	0	62
chr26	42183332	C	M	99	C	35	21	21	A	34	12	12	33	0.06552	1	0	62
chr26	24670129	G	R	99	G	33	17	17	A	37	12	12	29	0.503066	1	0	49
chr26	37284246	A	G	49	G	36	19	19	A	0	0	0	19	1	1	0	77
chr26	45778753	T	C	65	C	34	25	28	T	0	0	0	28	1	1.10714	0	77
chr26	35329438	T	C	26	C	40	10	10	T	0	0	0	10	1	1	0	12
chr26	33248379	T	K	47	T	34	17	17	G	33	5	5	22	0.352168	1	0	1642
chr26	40140740	G	K	99	G	34	219	219	T	36	36	36	646	9.23e-05	1	0	80
chr26	40292360	C	S	77	C	38	18	18	G	40	7	7	25	0.0704327	1	0	1328
chr26	45779353	T	Y	99	C	38	30	34	T	35	10	10	44	0.021313	1.09091	0	24
chr26	16777095	G	R	99	G	36	49	49	A	34	18	18	67	0.133418	1	0	97
chr26	14696667	T	Y	99	T	37	10	10	C	38	9	9	19	0.248349	1	0	86
chr26	18713577	A	R	38	A	32	31	31	G	35	7	7	38	0.0622555	1	0	69
chr26	34344929	A	R	56	A	35	12	12	G	39	5	5	17	0.582094	1	0	67
chr26	44563221	A	M	99	A	33	36	36	C	35	26	26	62	0.106822	1	0	35
chr26	37399047	A	R	84	A	39	7	7	G	37	6	6	13	0.611305	1	0	495
chr26	34340246	A	R	99	A	31	204	204	G	30	48	48	443	0.461427	1	0	40
chr26	43185927	A	R	99	G	39	11	11	A	39	8	8	19	0.420193	1	0	146
chr26	23548153	G	S	99	C	35	19	19	G	34	16	16	35	0.615281	1	0	174
chr26	44621059	C	Y	99	C	36	36	36	T	36	16	16	52	0.496088	1	0	12
chr26	44566474	T	C	43	C	33	17	17	T	0	0	0	17	1	1	0	184
chr26	43184156	T	K	99	T	38	89	89	G	35	23	23	112	0.287124	1	0	14
chr26	43134528	G	S	99	G	34	52	52	C	33	13	13	65	0.331926	1	0	28
chr26	44081076	T	C	65	C	38	24	24	T	0	0	0	24	1	1	0	105
chr26	5717432	C	G	99	G	38	255	255	C	0	0	0	291	1	1	0	17
chr26	22401677	C	Y	41	C	37	29	29	T	38	6	6	35	0.311659	1	0	24
chr26	1090125	G	A	82	A	37	32	32	G	0	0	0	32	1	1	0	19
chr26	18713646	A	R	99	A	35	50	50	G	36	25	25	75	0.230818	1	0	69
chr26	25955074	T	Y	99	T	36	33	33	C	33	10	10	43	0.340738	1	0	64
chr26	22391177	C	Y	64	C	38	27	27	T	38	7	7	34	0.733416	1	0	6
chr26	6902355	T	K	45	T	37	20	20	G	36	5	5	25	0.1853	1	0	7
chr26	11109641	C	M	99	C	38	13	13	A	39	12	12	25	0.489349	1	0	69
chr26	16777912	G	S	99	C	37	26	26	G	34	17	17	43	0.0283999	1	0	130
chr26	37284128	A	G	55	G	38	22	22	A	0	0	0	22	1	1	0	41
chr26	42453238	T	K	99	T	34	100	100	G	35	25	25	125	0.347555	1	0	35
chr26	22651030	A	R	76	A	33	14	14	G	37	6	6	20	0.577967	1	0	162
chr26	25865482	C	Y	99	C	32	192	192	T	34	62	62	257	0.025559	1	0	7
chr26	42709176	C	M	99	C	35	125	125	A	35	23	23	148	0.44946	1	0	21
chr26	1090069	G	A	96	A	38	49	49	G	0	0	0	49	1	1	0	27
chr26	20966313	C	Y	60	C	37	23	23	T	39	7	7	30	0.0431413	1	0	11
chr26	34382493	A	R	99	A	38	221	221	G	37	34	34	447	0.33967	1	0	61
chr26	37284044	C	T	65	T	38	24	24	C	0	0	0	24	1	1	0	10
chr26	44564610	G	R	99	G	34	100	100	A	33	26	26	126	0.118092	1	0	34
chr26	13274886	A	M	99	C	38	38	38	A	39	16	16	54	0.714667	1	0	68
chr26	39934153	T	G	72	G	37	29	29	T	0	0	0	29	1	1	0	90
chr26	11110242	C	T	57	T	35	21	21	C	0	0	0	21	1	1	0	12
chr26	42325836	C	Y	99	C	35	65	65	T	35	33	33	98	0.48351	1	0	72
chr26	20966302	A	M	80	A	38	25	25	C	40	7	7	32	0.503288	1	0	11
chr26	12579802	T	Y	99	T	35	219	219	C	35	36	36	672	0.187716	1	0	24
chr26	25836298	A	G	38	G	36	14	14	A	0	0	0	14	1	1	0	59
chr26	24406711	G	A	77	A	38	28	28	G	0	0	0	28	1	1	0	325
chr26	21138862	C	S	99	C	35	98	98	G	36	19	19	117	0.176839	1	0	222
chr26	23984347	T	Y	99	T	36	14	14	C	39	11	11	25	0.508315	1	0	33
chr26	12574834	C	Y	99	C	32	95	95	T	33	52	52	147	0.213581	1	0	14
chr26	21301476	A	R	99	G	38	51	51	A	36	13	13	64	0.0721301	1	0	66
chr26	34375992	T	Y	99	C	37	106	106	T	38	29	29	136	0.108929	1	0	11
chr26	34356375	A	R	99	A	36	162	162	G	36	93	93	829	0.160768	1	0	51
chr26	24463436	A	R	62	A	32	6	6	G	31	5	5	11	0.732684	1	0	166
chr22	16872861	A	R	81	A	36	26	26	G	34	9	9	35	0.559804	1	0	27
chr22	60494720	T	Y	66	C	35	34	34	T	37	7	7	41	0.133308	1	0	14
chr22	59861894	G	R	99	G	36	130	130	A	36	18	18	148	0.476609	1	0	185
chr22	51855964	C	Y	99	T	33	184	184	C	32	71	71	603	0.0391457	1	0	41
chr22	57608707	T	Y	99	C	32	29	29	T	35	26	26	55	0.519509	1	0	69
chr22	57609106	C	Y	89	T	38	20	20	C	39	7	7	27	0.549608	1	0	53
chr22	16958822	A	W	99	A	34	35	35	T	32	11	11	46	0.186347	1	0	105
chr22	16502648	C	Y	58	C	35	9	9	T	31	5	5	14	0.527972	1	0	90
chr22	51687262	A	G	89	G	36	40	41	A	0	0	0	41	1	1.02439	0	8
chr22	50607979	T	K	84	T	40	13	13	G	38	7	7	20	0.105302	1	0	16
chr22	49723186	C	Y	90	C	40	7	7	T	36	6	6	13	0.52535	1	0	76
chr22	35156067	C	Y	24	C	36	59	59	T	35	7	7	66	0.223597	1	0	37
chr22	17961710	C	Y	99	C	34	211	211	T	27	42	42	565	1.13e-09	1	0	31
chr22	55812686	A	G	32	G	36	12	12	A	0	0	0	12	1	1	0	39
chr22	43357897	C	Y	99	C	37	95	95	T	34	35	35	130	0.000446156	1	0	243
chr22	54027183	A	R	99	A	37	67	67	G	37	35	35	102	0.227487	1	0	39
chr22	57913497	T	Y	60	T	37	17	17	C	31	9	9	26	0.541044	1	0	149
chr22	16865226	C	Y	99	C	34	31	31	T	34	13	13	44	0.593151	1	0	123
chr22	15453392	A	W	99	A	34	35	35	T	37	11	11	47	0.615173	1	0	203
chr22	21326725	G	R	48	G	34	29	29	A	36	7	7	36	0.673936	1	0	55
chr22	31961840	T	Y	99	T	34	45	45	C	36	19	19	64	0.109915	1	0	222
chr22	30073752	C	Y	99	T	37	70	70	C	37	14	14	84	0.419161	1	0	74
chr22	50655467	C	S	97	C	33	19	19	G	35	7	7	26	0.388857	1	0	72
chr22	15361697	C	Y	62	C	34	49	51	T	39	8	8	59	0.522914	1.0339	0	240
chr22	50568417	A	R	44	A	36	12	12	G	38	5	5	17	0.539997	1	0	89
chr22	51466121	G	R	99	G	36	67	67	A	36	16	16	83	0.345217	1	0	53
chr22	60063506	G	S	99	G	34	25	25	C	35	10	10	35	0.609677	1	0	41
chr22	59965609	A	R	99	G	36	75	80	A	37	16	16	96	0.257327	1.05208	0	114
chr22	43357063	C	Y	20	C	38	37	37	T	35	6	6	43	0.577396	1	0	36
chr22	51323932	T	Y	99	T	37	62	62	C	38	18	18	80	0.445017	1	0	1157
chr22	48246882	A	W	99	A	37	19	19	T	39	9	9	28	0.535563	1	0	267
chr22	59550530	T	C	40	C	31	17	17	T	0	0	0	17	1	1	0	63
chr22	16847984	A	R	99	A	32	125	125	G	35	48	48	173	0.039384	1	0	9
chr22	54026932	G	R	99	G	37	50	50	A	36	35	35	85	0.161895	1	0	137
chr22	43689481	G	R	63	G	37	14	14	A	39	5	5	19	0.574389	1	0	33
chr22	52427382	G	R	99	G	37	182	182	A	37	73	73	258	0.413027	1	0	185
chr22	12551113	A	R	99	A	37	143	143	G	36	97	97	240	0.00816479	1	0	25
chr22	36737807	A	G	61	G	36	24	24	A	0	0	0	24	1	1	0	140
chr22	59037567	G	R	99	G	36	42	42	A	37	24	24	66	0.119063	1	0	25
chr22	54797233	T	Y	99	C	38	80	80	T	37	61	61	141	0.417588	1	0	39
chr22	53489051	A	R	41	A	38	14	14	G	34	5	5	19	0.546483	1	0	842
chr22	52428125	G	R	99	G	34	110	110	A	33	59	59	172	0.091912	1	0	109
chr22	7046605	G	R	82	G	37	11	11	A	35	7	7	18	0.552728	1	0	67
chr22	54694851	T	C	99	C	38	253	260	A	33	1	1	269	1	1.02602	0	45
chr22	17175802	T	Y	86	T	35	7	7	C	35	6	6	13	0.591492	1	0	422
chr22	43675365	C	Y	99	C	34	44	44	T	36	21	21	65	0.161345	1	0	57
chr22	53206592	G	R	59	A	35	244	244	G	35	10	10	470	0.220433	1	0	6
chr22	28507143	G	K	97	G	38	58	58	T	39	9	9	67	0.191233	1	0	472
chr22	6730360	T	Y	98	T	39	20	20	C	40	9	9	29	0.126687	1	0	6
chr22	60495372	A	R	99	A	35	32	32	G	34	15	15	47	0.605529	1	0	60
chr22	53057635	G	R	99	A	37	9	9	G	35	6	6	15	0.555944	1	0	23
chr22	51728648	G	S	99	G	36	47	47	C	34	18	18	65	0.479539	1	0	22
chr22	51692108	A	G	99	G	38	255	258	A	0	0	0	1817	1	1.0055	0	55
chr22	49198524	G	R	41	G	33	36	36	A	35	7	7	43	0.320217	1	0	279
chr22	48146295	T	C	99	C	38	198	198	T	0	0	0	198	1	1	0	31
chr22	51727090	G	R	99	G	35	28	28	A	39	14	14	42	0.500213	1	0	104
chr22	60217029	T	Y	99	C	38	11	11	T	39	9	9	20	0.602974	1	0	197
chr22	15452396	A	R	99	G	40	7	7	A	37	6	6	13	0.182984	1	0	45
chr22	51058874	T	C	20	C	37	8	8	T	0	0	0	8	1	1	0	248
chr22	59689363	T	K	99	T	37	10	10	G	37	8	8	18	0.74135	1	0	345
chr22	54199270	C	T	48	T	36	19	19	C	0	0	0	19	1	1	0	157
chr22	7526010	A	G	90	G	37	43	43	A	0	0	0	43	1	1	0	89
chr22	7004213	C	S	99	C	33	38	38	G	34	10	10	48	0.465163	1	0	265
chr22	50736260	C	Y	73	C	36	7	7	T	37	5	5	12	0.688763	1	0	963
chr22	6729419	T	Y	60	T	37	6	6	C	39	5	5	11	0.520563	1	0	97
chr22	54790568	G	R	87	G	37	8	8	A	34	6	6	14	0.0905761	1	0	27
chr22	12520318	A	R	99	A	34	41	41	G	35	14	14	55	0.721529	1	0	398
chr22	7524928	C	T	69	T	36	35	35	C	0	0	0	35	1	1	0	42
chr22	53208387	C	Y	99	C	34	220	220	T	33	35	35	517	0.0854431	1	0	30
chr22	60287778	G	R	38	G	33	80	80	A	32	10	10	90	0.120047	1	0	285
chr22	53979197	C	A	90	A	35	45	45	T	34	1	1	46	1	1	0	48
chr22	15452998	A	W	99	A	37	55	55	T	36	13	13	68	0.0370705	1	0	54
chr22	55811388	G	R	90	G	35	17	17	A	34	7	7	24	0.209035	1	0	83
chr22	43410063	C	S	99	C	37	179	179	G	36	13	13	192	0.128811	1	0	50
chr22	57916664	G	R	99	A	35	13	13	G	35	13	13	26	0.343316	1	0	194
chr22	48283050	C	M	71	C	36	49	49	A	37	9	9	58	0.229361	1	0	18
chr22	11893951	T	C	26	C	36	10	10	T	0	0	0	10	1	1	0	1208
chr22	59011683	G	R	99	A	36	47	47	G	35	24	24	71	0.273689	1	0	109
chr22	51466651	T	C	99	C	33	152	152	T	0	0	0	152	1	1	0	117
chr22	6173797	G	R	56	G	36	55	55	A	36	8	8	63	0.316881	1	0	128
chr22	53979096	T	Y	99	T	35	41	41	C	34	28	28	69	0.461061	1	0	33
chr22	61292355	A	R	99	G	37	20	20	A	33	18	18	38	0.504332	1	0	129
chr22	32556431	G	S	99	G	36	44	44	C	36	15	15	59	0.18231	1	0	104
chr22	58990692	C	Y	99	C	33	154	154	T	34	35	35	189	0.208113	1	0	127
chr22	43675744	G	R	99	A	35	20	20	G	38	10	10	30	0.124209	1	0	19
chr22	28506221	G	S	31	G	35	61	61	C	37	5	5	66	0.201569	1	0	408
chr22	57610548	G	R	99	G	38	35	35	A	38	13	13	48	0.197664	1	0	49
chr22	7472099	A	R	99	G	37	12	12	A	40	10	10	22	0.0465448	1	0	22
chr22	50671129	T	C	99	C	37	254	254	T	9	1	1	261	1	1	0	149
chr22	15438542	G	R	99	G	32	95	95	A	30	19	19	114	0.201475	1	0	31
chr22	57612732	A	M	94	A	31	23	23	C	36	7	7	30	0.509336	1	0	36
chr22	54258227	T	Y	99	C	34	29	29	T	36	13	13	42	0.516976	1	0	376
chr22	52826970	T	Y	93	T	36	8	8	C	38	7	7	15	0.0946387	1	0	435
chr22	51369884	C	Y	83	C	34	9	9	T	38	6	6	15	0.0567433	1	0	1928
chr22	17833414	T	Y	99	T	29	168	168	C	33	25	25	196	0.000869585	1	0	9
chr22	7244585	T	Y	41	T	37	17	17	C	40	5	5	22	0.521227	1	0	1514
chr22	54790698	G	R	96	G	37	9	9	A	39	6	6	15	0.344456	1	0	13
chr22	32550534	T	Y	99	C	35	66	66	T	36	54	54	120	0.147526	1	0	98
chr22	60494279	C	S	99	C	34	47	47	G	34	13	13	60	0.639528	1	0	62
chr22	57186842	G	R	99	A	36	58	58	G	33	27	27	85	0.121854	1	0	20
chr22	48891137	G	R	54	G	31	14	14	A	36	5	5	19	0.0435157	1	0	307
chr22	59961959	G	R	99	G	35	85	85	A	37	16	16	102	0.0341547	1	0	69
chr22	60475937	T	C	73	C	33	36	36	T	0	0	0	36	1	1	0	87
chr22	12549806	T	K	99	T	34	175	175	G	34	80	80	676	0.41631	1	0	19
chr22	50595082	A	R	99	A	35	10	10	G	35	9	9	19	0.421053	1	0	8
chr22	15431842	G	R	99	G	33	40	40	A	31	11	11	51	0.562852	1	0	59
chr22	51200123	A	R	99	G	36	79	79	A	37	67	67	146	0.0742005	1	0	85
chr22	57859356	A	W	99	A	38	35	35	T	37	12	12	47	0.17617	1	0	145
chr22	15431208	C	S	99	C	36	89	89	G	38	16	16	105	0.0447022	1	0	60
chr22	51460966	C	Y	99	C	33	190	190	T	34	65	65	301	0.208279	1	0	97
chr22	50998397	G	R	84	G	34	6	6	A	28	6	6	12	0.577381	1	0	563
chr22	52930472	T	C	99	C	37	254	281	T	39	1	1	303	1	1.08911	0	18
chr22	31734477	A	G	26	G	36	12	12	C	31	1	1	13	1	1	0	517
chr22	53980023	T	Y	99	T	34	31	31	C	35	27	27	58	0.609659	1	0	54
chr22	51189317	G	R	99	G	32	177	177	A	31	34	34	211	0.465784	1	0	727
chr22	58037768	A	R	60	A	37	11	11	G	37	5	5	16	0.75	1	0	54
chr22	60495577	A	R	99	A	33	164	164	G	34	52	52	216	0.174027	1	0	24
chr22	58990124	T	Y	58	T	32	36	36	C	37	10	10	46	0.0215458	1	0	12
chr22	6728420	C	Y	52	T	38	19	19	C	35	5	5	24	0.29042	1	0	21
chr22	12689952	A	R	99	G	35	18	18	A	35	13	13	31	0.628623	1	0	22
chr22	11649808	T	Y	66	C	35	19	19	T	35	5	5	24	0.72265	1	0	855
chr22	59009304	G	R	99	G	34	179	179	A	35	30	30	209	0.0600471	1	0	18
chr22	21694047	A	G	24	G	37	17	17	A	37	1	1	18	1	1	0	2496
chr22	60494477	G	R	99	G	33	172	172	A	32	42	42	215	0.243995	1	0	6
chr22	54028524	T	Y	99	C	39	23	23	T	39	16	16	39	0.394343	1	0	21
chr22	36737993	G	A	26	A	37	17	17	G	41	1	1	18	1	1	0	16
chr22	58727267	C	Y	99	T	37	7	7	C	39	6	6	13	0.545163	1	0	41
chr22	54027891	C	Y	99	C	36	55	55	T	36	38	38	93	0.191762	1	0	5
chr22	60494770	C	Y	99	C	36	84	84	T	37	14	14	98	0.159884	1	0	50
chr22	39276207	G	A	32	A	30	12	12	G	0	0	0	12	1	1	0	162
chr22	56994181	G	R	99	G	35	44	44	A	38	17	17	61	0.512992	1	0	102
chr22	15431088	C	Y	99	C	35	57	57	T	34	31	31	88	0.0899819	1	0	120
chr22	43691853	C	Y	99	T	36	19	19	C	36	13	13	32	0.683396	1	0	39
chr22	890941	G	K	99	T	35	13	13	G	36	10	10	23	0.346303	1	0	353
chr22	7046274	A	R	99	G	38	86	86	A	37	18	18	104	0.0540531	1	0	55
chr22	21724431	G	R	90	A	34	10	10	G	36	6	6	16	0.10989	1	0	21175
chr22	57610377	A	R	99	A	36	44	44	G	39	16	16	60	0.518714	1	0	21
chr22	13680707	A	M	64	A	37	75	75	C	38	8	8	83	0.358447	1	0	67
chr22	15451586	T	K	99	T	34	172	172	G	32	39	39	211	0.0386846	1	0	87
chr22	9734222	C	S	33	C	34	58	58	G	32	7	7	65	0.137892	1	0	169
chr22	51086162	C	Y	99	T	34	28	28	C	34	18	18	46	0.582766	1	0	44
chr22	54027594	G	R	85	G	37	62	62	A	34	11	11	73	0.0518894	1	0	24
chr22	51730677	C	Y	99	C	36	130	130	T	36	125	125	263	0.469877	1	0	488
chr22	7565391	G	R	70	G	37	9	11	A	38	5	5	16	0.449051	1.125	0	65
chr22	12526073	C	S	99	G	38	7	7	C	36	7	7	14	0.227855	1	0	3523
chr22	6730613	G	R	99	G	37	21	21	A	38	16	16	37	0.277215	1	0	81
chr22	61288527	T	C	32	C	35	13	13	T	0	0	0	13	1	1	0	753
chr22	12703700	G	S	61	G	38	10	10	C	34	5	5	15	0.524809	1	0	131
chr22	55816089	C	Y	86	T	31	8	8	C	38	5	5	13	0.504662	1	0	8
chr22	51086267	A	R	99	A	36	18	18	G	36	18	18	36	0.685699	1	0	6
chr22	43465768	C	Y	99	C	36	156	156	T	35	28	28	184	0.0905805	1	0	39
chr22	6729233	C	M	99	C	35	31	31	A	38	10	10	41	0.501447	1	0	13
chr22	59550467	T	K	73	T	36	16	16	G	35	7	7	24	0.435272	1	0	63
chr22	43561086	G	R	89	A	27	21	21	G	35	6	6	27	0.503115	1	0	40
chr22	49040571	C	Y	94	C	33	32	32	T	34	9	9	41	0.396259	1	0	243
chr22	7722858	C	Y	82	C	35	9	9	T	27	7	7	16	0.634003	1	0	18
chr22	58998196	A	R	99	G	36	76	76	A	35	28	28	104	0.03629	1	0	50
chr22	52427901	G	R	99	G	36	88	88	A	35	29	29	117	0.181671	1	0	136
chr22	51468045	A	R	99	A	35	191	191	G	36	48	48	239	0.0363508	1	0	39
chr22	59549064	G	K	99	T	28	12	12	G	30	9	9	21	0.6504	1	0	17
chr22	51572744	G	S	99	G	34	62	62	C	34	27	27	89	0.225384	1	0	18
chr22	49198803	G	R	99	G	35	36	36	A	37	12	12	48	0.0467629	1	0	279
chr22	6276967	A	R	50	G	36	22	22	A	36	5	5	27	0.142227	1	0	87
chr22	16848162	A	W	99	A	36	28	28	T	38	12	12	40	0.517273	1	0	55
chr22	53014964	C	M	68	C	38	6	6	A	36	5	5	11	0.0887446	1	0	691
chr22	59038208	G	R	96	G	35	63	63	A	35	9	9	72	0.33828	1	0	83
chr22	43357654	A	R	99	A	33	195	195	G	33	60	60	278	0.0876954	1	0	5
chr22	7525096	C	Y	98	T	37	20	20	C	37	8	8	28	0.625059	1	0	43
chr22	59956273	T	Y	99	C	34	86	86	T	34	13	13	99	0.341186	1	0	53
chr22	17961329	T	Y	99	T	37	90	90	C	36	41	41	131	0.49703	1	0	20
chr22	47590303	T	Y	75	C	39	39	39	T	39	7	7	46	0.642261	1	0	198
chr22	7525014	G	T	99	T	33	85	87	G	0	0	0	87	1	1.02299	0	44
chr22	49245129	C	Y	99	T	35	45	45	C	35	37	37	82	0.442578	1	0	164
chr22	7003268	A	R	99	G	37	27	27	A	38	12	12	39	0.24943	1	0	296
chr22	12471456	A	R	65	A	35	6	6	G	34	5	5	11	0.268398	1	0	15
chr22	48283068	C	Y	59	C	37	50	50	T	34	9	9	59	0.73143	1	0	18
chr22	50325436	G	R	88	G	37	11	11	A	35	6	6	17	0.403765	1	0	117
chr22	56822324	C	Y	29	C	36	44	44	T	37	6	6	50	0.31531	1	0	33
chr22	31736481	G	R	99	G	37	25	25	A	38	21	21	46	0.559057	1	0	140
chr22	59691158	T	C	29	C	37	11	11	T	0	0	0	11	1	1	0	381
chr22	51326186	C	Y	99	C	36	193	193	T	37	61	61	917	0.376803	1	0	47
chr22	55816111	G	S	99	G	32	8	8	C	37	6	6	14	0.114219	1	0	14
chr22	32550436	C	Y	99	C	37	98	98	T	37	26	26	124	0.357474	1	0	98
chr22	51187394	T	C	99	C	33	105	105	G	7	1	1	106	1	1	0	54
chr22	48966954	G	S	99	C	37	8	8	G	36	7	7	15	0.26791	1	0	135
chr22	12553788	C	Y	99	C	34	135	135	T	35	19	19	154	0.143875	1	0	26
chr22	51771473	C	Y	82	C	31	9	9	T	26	7	7	16	0.105245	1	0	257
chr22	51325970	G	R	99	G	36	180	180	A	35	75	75	653	0.0682637	1	0	71
chr22	54029273	C	Y	99	T	36	39	39	C	35	24	24	63	0.25664	1	0	9
chr22	44394100	G	R	59	G	40	9	9	A	34	5	5	14	0.0626041	1	0	166
chr22	59964418	A	G	99	G	35	107	107	A	0	0	0	107	1	1	0	30
chr22	54881587	C	Y	99	C	37	12	12	T	37	9	9	21	0.403902	1	0	88
chr22	51256695	A	G	37	G	38	14	14	A	0	0	0	14	1	1	0	1480
chr22	12470007	G	R	90	G	36	15	15	A	37	7	7	22	0.118597	1	0	44
chr22	12552859	C	Y	99	C	35	72	72	T	36	34	34	106	0.282536	1	0	40
chr22	60216660	C	Y	99	C	32	76	76	T	34	25	25	101	0.0516712	1	0	89
chr22	15324716	A	G	44	G	38	16	16	A	0	0	0	16	1	1	0	971
chr22	51050546	C	Y	37	C	37	20	20	T	38	5	5	25	0.383569	1	0	50
chr22	16872909	T	Y	99	T	36	29	29	C	36	15	15	44	0.587722	1	0	18
chr22	17022418	T	Y	73	T	29	9	9	C	35	6	6	15	0.597103	1	0	164
chr22	60495504	C	Y	99	C	32	96	96	T	29	50	50	147	0.0458317	1	0	39
chr22	56224245	A	R	82	A	33	27	27	G	26	11	11	38	0.525313	1	0	773
chr22	28505615	C	G	83	G	34	40	40	C	0	0	0	40	1	1	0	19
chr22	51490713	C	Y	75	C	34	32	32	T	36	8	8	40	0.543564	1	0	205
chr22	51185897	C	Y	99	T	34	65	65	C	34	63	63	128	0.342693	1	0	213
chr22	676218	G	A	41	A	35	15	15	G	0	0	0	15	1	1	0	691
chr22	5232508	C	Y	90	C	34	49	49	T	35	11	11	60	0.656006	1	0	432
chr22	6728399	G	R	99	A	37	16	16	G	38	11	11	27	0.612738	1	0	21
chr22	16958567	T	Y	49	T	32	24	24	C	34	7	7	31	0.236327	1	0	150
chr22	60288063	C	S	78	C	35	52	52	G	39	8	8	60	0.501739	1	0	129
chr22	51692214	T	C	99	C	35	254	255	T	36	1	1	2210	1	1.00543	0	51
chr22	35496357	G	C	23	C	31	9	9	G	0	0	0	9	1	1	0	60
chr22	60598885	C	Y	99	C	32	108	108	T	34	15	15	123	0.0615451	1	0	200
chr22	52034465	C	Y	78	C	37	6	6	T	36	5	5	11	0.534632	1	0	6
chr22	7565716	G	S	31	G	36	52	52	C	37	6	6	58	0.679498	1	0	5
chr22	59959634	T	Y	99	T	32	91	91	C	34	45	45	136	0.0392226	1	0	53
chr22	57922780	A	G	29	G	35	11	11	A	0	0	0	11	1	1	0	103
chr22	57912530	G	R	24	G	36	31	31	A	40	5	5	36	0.525203	1	0	40
chr22	53979395	C	Y	47	C	36	24	24	T	37	6	6	30	0.755037	1	0	198
chr22	60287361	T	Y	99	T	36	48	48	C	35	37	37	85	0.298959	1	0	142
chr22	56743947	G	R	64	G	39	21	21	A	34	6	6	27	0.516297	1	0	65
chr22	50637321	A	M	99	A	30	15	15	C	35	9	9	24	0.508731	1	0	98
chr22	60495439	T	Y	99	C	36	81	81	T	32	24	24	105	0.00198368	1	0	7
chr22	49227115	C	Y	99	C	36	189	189	T	35	66	66	365	0.422008	1	0	23
chr22	52422046	G	R	99	G	32	169	169	A	34	86	86	498	0.460659	1	0	85
chr22	51086947	A	R	99	G	35	20	20	A	33	19	19	39	0.522322	1	0	120
chr22	16969497	C	Y	99	C	34	10	10	T	32	8	8	18	0.674117	1	0	136
chr22	51470019	A	R	99	A	35	115	115	G	38	33	33	149	8.61e-05	1	0	43
chr22	15431472	G	R	61	G	37	108	108	A	38	11	11	120	0.0872549	1	0	120
chr22	12468279	A	R	99	G	34	16	16	A	34	12	12	28	0.745447	1	0	193
chr22	56721608	G	R	50	G	39	27	27	A	39	6	6	33	0.536173	1	0	75
chr22	7565582	T	K	99	T	35	35	35	G	36	11	11	47	0.75	1	0	10
chr22	53147951	A	R	80	A	37	9	9	G	36	6	6	15	0.545255	1	0	117
chr22	7722220	T	K	99	T	37	14	14	G	35	13	13	27	0.550503	1	0	15
chr22	51049296	T	Y	93	T	34	22	22	C	35	8	8	30	0.490839	1	0	563
chr22	5258827	G	R	95	G	35	7	7	A	37	6	6	13	0.147436	1	0	839
chr22	50789892	C	Y	99	C	37	53	53	T	38	24	24	77	0.331996	1	0	117
chr22	51470062	G	R	99	G	32	96	96	A	35	16	16	112	0.0699867	1	0	43
chr22	7564956	G	R	99	G	38	15	15	A	36	9	10	25	0.0148527	1.04	0	23
chr22	56741930	G	R	99	G	34	50	50	A	34	19	19	69	0.478574	1	0	335
chr22	5231706	T	Y	99	C	35	51	51	T	35	10	10	61	0.465615	1	0	354
chr22	7855740	C	Y	99	C	37	57	57	T	39	23	23	80	0.0116166	1	0	39
chr22	6143276	G	R	60	G	39	38	38	A	40	7	7	45	0.669744	1	0	3566
chr22	57156423	A	G	99	G	37	76	76	A	0	0	0	76	1	1	0	91
chr22	29396087	A	R	99	G	38	11	11	A	37	7	7	18	0.298077	1	0	962
chr22	44951225	T	G	30	G	38	15	15	T	0	0	0	15	1	1	0	1446
chr22	5231160	T	Y	56	T	37	22	22	C	36	7	7	29	0.715419	1	0	192
chr22	60494508	A	R	99	A	20	110	110	G	30	38	38	157	3.86e-07	1	0	31
chr22	57008714	A	R	99	A	34	43	43	G	37	17	17	60	0.212569	1	0	100
chr22	48287869	T	Y	99	C	35	61	61	T	33	13	13	74	0.00466927	1	0	1057
chr22	16713205	T	C	20	C	35	8	8	T	0	0	0	8	1	1	0	3555
chr22	56823399	T	C	99	C	37	73	73	T	0	0	0	73	1	1	0	7
chr22	16975818	G	R	80	G	36	25	25	A	36	12	12	37	0.480876	1	0	40
chr22	43381572	C	Y	54	C	35	35	35	T	37	7	7	42	0.128716	1	0	165
chr22	54028016	T	W	99	T	35	72	72	A	37	45	45	117	0.0630745	1	0	37
chr22	58038416	C	Y	97	C	36	12	12	T	36	7	7	19	0.662588	1	0	12
chr22	56807647	T	C	20	C	34	8	8	T	0	0	0	8	1	1	0	36
chr22	52428234	C	Y	99	C	38	163	163	T	34	57	57	220	3.74e-07	1	0	109
chr22	43358311	C	Y	99	C	36	200	200	T	33	55	55	352	0.00567278	1	0	99
chr22	60081899	A	G	40	G	35	15	15	A	0	0	0	15	1	1	0	18
chr22	60495157	T	Y	99	T	36	78	78	C	35	24	24	102	0.435762	1	0	97
chr22	57611604	T	Y	99	T	36	52	52	C	36	19	19	71	0.4509	1	0	64
chr22	51172093	C	T	23	T	38	9	9	C	0	0	0	9	1	1	0	5596
chr22	726479	C	Y	99	T	36	20	20	C	36	12	12	32	0.329558	1	0	33
chr22	16978204	G	S	99	G	37	47	47	C	38	11	11	58	0.347798	1	0	101
chr22	49009665	A	M	99	A	37	19	19	C	35	11	11	30	0.0926341	1	0	560
chr22	43358187	A	W	99	A	37	121	121	T	38	28	28	149	0.433431	1	0	124
chr22	43675718	G	R	99	A	35	19	19	G	36	13	13	32	0.563441	1	0	26
chr22	28505596	T	G	77	G	34	34	34	T	0	0	0	34	1	1	0	19
chr22	56823392	T	Y	99	T	38	60	60	C	39	14	14	74	0.117631	1	0	7
chr22	57611447	C	Y	93	C	36	25	25	T	37	9	9	34	0.269461	1	0	112
chr22	49247760	G	R	99	A	36	38	38	G	37	21	21	59	0.708045	1	0	9
chr22	54790541	T	K	99	T	36	7	7	G	36	7	7	14	0.75	1	0	27
chr22	59009355	C	Y	99	C	36	131	131	T	35	27	27	158	0.308118	1	0	40
chr22	49714295	C	Y	47	C	35	25	25	T	33	6	6	31	0.532443	1	0	168
chr22	39175438	A	R	34	A	34	11	11	G	34	5	5	16	0.555288	1	0	91
chr22	51658317	T	K	81	T	34	31	31	G	37	9	9	40	0.152871	1	0	227
chr22	59964388	A	R	99	A	37	108	108	G	37	27	27	135	0.184224	1	0	30
chr22	16971124	C	Y	92	C	32	29	29	T	34	8	8	37	0.32545	1	0	117
chr22	51466783	G	R	99	G	34	146	146	A	34	61	61	207	0.404471	1	0	60
chr22	49244265	A	R	99	A	36	146	146	G	35	21	21	167	0.0594955	1	0	64
chr22	16613364	C	A	37	A	37	16	16	C	0	0	0	16	1	1	0	40
chr22	57914131	G	S	52	G	33	24	24	C	35	5	5	29	0.511153	1	0	5
chr22	15458699	G	R	83	G	36	34	34	A	35	9	9	43	0.70647	1	0	144
chr22	43410113	C	Y	29	C	33	121	121	T	35	8	8	129	0.0242722	1	0	45
chr22	60494130	A	M	80	A	32	29	29	C	34	8	8	37	0.435372	1	0	149
chr22	6214078	G	R	75	G	35	8	8	A	37	5	5	13	0.60878	1	0	21
chr22	49519839	A	M	54	A	36	40	40	C	39	7	7	47	0.0429592	1	0	432
chr22	51469272	G	R	99	G	34	210	210	A	35	45	45	294	0.116285	1	0	92
chr22	50595090	G	R	99	G	37	10	10	A	33	11	11	21	0.524654	1	0	8
chr22	54026704	A	R	99	G	32	35	35	A	32	22	22	57	0.607438	1	0	228
chr22	15454397	A	W	99	A	35	31	31	T	36	19	19	51	0.730293	1	0	326
chr22	32689632	A	R	66	A	36	7	7	G	39	5	5	13	0.10101	1	0	170
chr22	54881081	A	M	99	A	39	26	26	C	36	25	25	51	0.537652	1	0	133
chr22	60219740	A	R	99	A	37	33	33	G	37	15	15	48	0.261542	1	0	111
chr22	56742309	T	K	99	T	36	92	95	G	35	18	18	113	0.352066	1.02655	0	27
chr22	15158257	G	R	99	G	33	176	176	A	34	43	43	219	0.487685	1	0	64
chr22	15934982	T	Y	30	T	29	23	23	C	31	5	5	28	0.75	1	0	82
chr22	51467591	C	Y	99	C	35	113	113	T	35	29	29	142	0.361584	1	0	153
chr22	51571491	C	S	99	C	36	173	173	G	36	82	82	262	0.219355	1	0	53
chr22	60220115	G	R	86	G	35	71	71	A	36	12	12	83	0.142697	1	0	47
chr22	12471441	A	C	40	C	35	15	15	A	0	0	0	15	1	1	0	15
chr22	49661355	A	G	58	G	38	21	23	A	0	0	0	23	1	1.13043	0	6
chr22	7723057	T	Y	78	T	39	11	11	C	37	7	7	18	0.142722	1	0	110
chr22	57611668	G	R	99	G	36	64	64	A	37	24	24	88	0.375034	1	0	64
chr22	12703831	C	Y	99	C	35	9	9	T	38	7	7	16	0.149563	1	0	88
chr22	43937702	T	G	99	G	36	255	273	T	0	0	0	9486	1	1.01434	0	51
chr22	51572726	A	M	99	A	33	70	70	C	34	11	11	81	0.232494	1	0	18
chr22	8161892	T	Y	99	C	38	13	13	T	39	11	11	24	0.138334	1	0	383
chr22	52930490	G	A	99	A	36	253	253	G	23	2	2	276	1	1	0	18
chr22	60081881	T	C	40	C	33	16	16	T	0	0	0	16	1	1	0	18
chr22	190731	A	R	42	A	37	26	26	G	38	5	5	31	0.713883	1	0	6
chr22	51325188	G	S	99	G	38	172	172	C	38	83	83	398	0.359201	1	0	523
chr22	48886528	T	Y	52	T	34	28	28	C	32	8	8	36	0.179157	1	0	133
chr22	60222285	G	K	99	G	36	47	47	T	34	30	30	77	0.00320245	1	0	877
chr22	32551087	T	C	41	C	38	15	15	T	0	0	0	15	1	1	0	34
chr22	7524970	A	R	99	G	38	44	44	A	35	14	16	60	0.570778	1.03333	0	42
chr22	55930140	C	Y	65	C	38	9	9	T	40	5	5	14	0.527972	1	0	9
chr22	15922888	A	R	43	A	30	24	24	G	31	6	6	30	0.410118	1	0	45
chr22	54790711	A	R	64	A	38	8	8	G	40	5	5	13	0.588578	1	0	13
chr22	43720171	G	S	37	G	33	33	33	C	37	6	6	39	0.542843	1	0	239
chr22	51058547	G	R	82	G	38	5	5	A	38	5	5	10	0.5	1	0	5
chr22	7413933	A	R	99	G	35	10	10	A	38	6	6	16	0.606956	1	0	23
chr22	43358786	T	Y	75	T	35	80	80	C	34	14	14	94	0.100326	1	0	73
chr22	59956102	T	Y	99	C	37	90	90	T	36	13	13	103	0.202089	1	0	36
chr22	58046709	G	R	96	G	37	11	11	A	38	6	6	17	0.631222	1	0	503
chr22	57609998	G	R	99	G	36	32	32	A	36	10	10	42	0.723996	1	0	32
chr22	51692333	C	A	99	A	35	255	255	C	0	0	0	1200	1	1	0	28
chr22	59558678	C	Y	62	C	34	21	21	T	30	9	9	30	0.0207127	1	0	142
chr22	7002469	G	K	33	G	34	61	61	T	35	6	6	68	0.391859	1	0	5
chr22	51729143	A	M	99	A	39	69	69	C	37	21	21	90	0.176154	1	0	151
chr22	60491840	A	R	99	A	33	36	36	G	35	24	24	60	0.307907	1	0	42
chr22	59804788	A	R	99	G	34	46	46	A	36	14	14	60	0.565716	1	0	142
chr22	57611169	G	K	38	G	35	25	25	T	36	6	6	31	0.145307	1	0	25
chr22	51186932	T	K	99	T	36	35	35	G	34	31	31	66	0.0907419	1	0	255
chr22	48726047	A	M	73	A	37	30	30	C	38	7	7	37	0.155756	1	0	20
chr22	34229014	T	Y	51	T	36	15	15	C	38	6	6	21	0.17015	1	0	62
chr22	32553527	T	Y	99	T	37	125	125	C	37	47	47	172	0.150507	1	0	379
chr22	54257327	C	Y	85	C	35	37	37	T	38	8	8	45	0.528363	1	0	524
chr22	60249043	A	R	99	A	37	57	57	G	36	31	31	89	0.447876	1	0	605
chr22	58038404	T	Y	84	T	35	12	12	C	36	7	7	19	0.725451	1	0	12
chr22	43410158	C	M	99	C	39	150	150	A	36	21	21	171	0.443861	1	0	45
chr22	15447312	T	Y	99	C	33	123	123	T	33	69	69	193	0.219834	1	0	63
chr22	51849513	C	S	99	G	38	159	159	C	36	77	77	236	0.00296616	1	0	39
chr22	10379230	C	M	99	A	37	11	11	C	39	6	6	17	0.0607628	1	0	284
chr22	10592959	T	Y	84	C	34	10	10	T	38	5	5	15	0.037629	1	0	185
chr22	48264603	A	M	99	A	37	38	38	C	39	16	16	54	0.534534	1	0	14
chr22	48286780	C	S	99	C	38	21	21	G	38	14	14	35	0.351172	1	0	29
chr22	12549825	C	Y	99	C	34	228	228	T	35	27	27	708	0.176561	1	0	19
chr22	12728392	G	R	28	G	37	29	29	A	36	6	6	35	0.390801	1	0	61
chr22	21494474	T	Y	99	C	35	162	162	T	35	57	57	219	0.442509	1	0	234
chr22	15925113	C	Y	64	C	38	42	42	T	40	8	8	50	0.0721292	1	0	763
chr22	51850697	C	Y	99	C	37	155	155	T	35	72	72	227	0.0016104	1	0	43
chr22	15431352	C	S	99	C	34	137	137	G	35	19	19	156	0.187815	1	0	84
chr22	51469793	G	R	99	G	36	94	94	A	36	22	22	116	0.297466	1	0	68
chr22	17176306	C	Y	95	C	37	17	17	T	40	7	7	24	0.541542	1	0	82
chr22	13214344	C	Y	99	C	33	83	83	T	34	35	35	118	0.0905418	1	0	13
chr22	30078647	C	M	39	C	37	53	53	A	36	6	6	59	0.58901	1	0	1150
chr22	43358859	A	R	99	A	36	115	115	G	36	34	34	149	0.101454	1	0	73
chr22	50323691	G	S	99	G	38	18	18	C	37	7	7	25	0.35036	1	0	57
chr22	17201155	G	R	72	G	37	23	23	A	35	7	7	30	0.583671	1	0	106
chr22	59965834	T	K	89	T	38	38	38	G	35	10	10	48	0.0731631	1	0	225
chr22	53490049	T	Y	34	T	38	27	27	C	38	6	6	33	0.436787	1	0	998
chr22	13214331	C	S	99	C	33	76	76	G	33	36	36	113	0.176631	1	0	13
chr22	53979129	T	Y	99	C	34	38	38	T	34	25	25	64	0.603487	1	0	20
chr22	29859673	A	T	73	T	32	49	49	A	0	0	0	49	1	1	0	23
chr22	50655598	C	Y	82	C	32	13	13	T	34	6	6	19	0.741523	1	0	131
chr22	15444488	C	M	99	C	37	202	202	A	35	34	34	237	4.47e-05	1	0	61
chr22	7435146	A	R	99	G	35	25	25	A	35	17	17	42	0.729821	1	0	37
chr22	43675305	C	M	96	C	36	55	55	A	37	13	13	69	0.459627	1	0	60
chr22	59038351	G	R	99	A	32	32	32	G	31	30	30	62	0.36067	1	0	25
chr22	36737974	G	A	54	A	38	39	39	G	39	1	1	40	1	1	0	19
chr22	53973532	G	R	99	G	32	10	10	A	36	6	6	16	0.545142	1	0	3270
chr22	5818117	A	G	65	G	38	88	88	T	9	1	1	89	1	1	0	35
chr22	12468891	G	R	99	A	33	12	12	G	34	7	7	19	0.741784	1	0	197
chr22	60494352	C	Y	99	C	36	79	79	T	35	33	33	112	0.0441822	1	0	11
chr22	59715972	T	Y	78	T	34	29	29	C	37	9	9	38	0.577205	1	0	28
chr22	12552819	C	Y	99	C	34	91	91	T	31	39	39	130	0.163413	1	0	40
chr22	56743257	T	Y	99	T	35	20	20	C	37	11	11	31	0.660034	1	0	280
chr22	28506629	C	Y	99	C	36	64	64	T	35	20	20	84	0.0721737	1	0	42
chr22	57610124	G	T	70	T	37	26	26	G	0	0	0	26	1	1	0	78
chr22	52034459	T	G	32	G	37	12	12	T	0	0	0	12	1	1	0	6
chr22	7565592	C	M	99	C	36	28	28	A	34	13	13	41	0.0399231	1	0	10
chr22	15924350	G	R	36	G	36	45	45	A	38	7	7	52	0.640787	1	0	7
chr22	17975675	G	R	99	G	33	8	8	A	37	6	6	14	0.603397	1	0	105
chr22	7722235	A	M	99	C	35	23	23	A	34	21	21	44	0.304313	1	0	15
chr22	48612320	C	Y	99	C	33	202	202	T	32	24	24	226	0.247131	1	0	179
chr22	59799133	C	Y	99	C	37	58	58	T	37	18	18	76	0.41773	1	0	95
chr22	43937788	C	T	99	T	34	255	414	C	0	0	0	992	1	1.36996	0	21
chr22	51187517	A	R	99	G	37	70	70	A	36	49	49	119	0.389442	1	0	69
chr22	222500	C	Y	87	T	34	14	14	C	36	6	6	20	0.551858	1	0	198
chr22	51573190	A	R	74	A	33	16	16	G	33	7	7	23	0.717636	1	0	60
chr22	54028193	T	Y	99	T	35	45	45	C	36	34	34	79	0.0769613	1	0	177
chr22	16770568	G	S	67	G	36	35	35	C	36	7	7	42	0.310018	1	0	225
chr22	53208357	A	R	99	A	36	219	219	G	35	36	36	418	0.191683	1	0	30
chr22	13877022	G	R	99	G	35	136	136	A	39	25	25	161	0.000834401	1	0	135
chr22	16975893	G	R	99	G	37	51	51	A	38	11	11	62	0.672309	1	0	75
chr22	49226793	G	R	99	G	34	174	174	A	34	26	26	200	0.127761	1	0	155
chr22	15177532	G	R	79	G	36	8	8	A	37	5	5	13	0.708236	1	0	243
chr22	43678793	G	R	45	G	35	52	52	A	34	7	7	59	0.327195	1	0	1490
chr22	60202860	G	S	99	G	35	33	33	C	34	29	29	63	0.64859	1	0	130
chr22	6730532	A	R	99	A	35	16	16	G	38	13	13	29	0.164568	1	0	81
chr22	60248438	T	C	99	C	35	250	250	T	0	0	0	250	1	1	0	110
chr22	54694603	A	C	99	C	37	209	210	T	10	1	1	211	1	1.00474	0	71
chr22	15453610	C	M	86	C	35	44	44	A	37	9	9	53	0.0806386	1	0	21
chr22	53979149	C	Y	99	C	37	44	44	T	37	23	23	67	0.489465	1	0	20
chr22	190725	A	R	33	A	38	27	27	G	38	5	5	32	0.700369	1	0	6
chr22	59089712	A	R	57	A	32	30	30	G	31	8	8	38	0.0748036	1	0	253
chr22	59550319	C	Y	56	C	26	30	30	T	26	8	8	38	0.711733	1	0	148
chr22	57608995	T	Y	99	T	37	46	46	C	38	16	16	62	0.219531	1	0	111
chr22	60216448	A	R	99	G	34	99	99	A	31	16	16	115	0.359566	1	0	120
chr22	57156293	T	K	99	G	38	9	9	T	38	8	8	17	0.185191	1	0	36
chr22	7002706	G	S	99	G	37	32	32	C	34	9	9	41	0.515019	1	0	110
chr22	16770329	G	R	52	G	36	40	40	A	37	7	7	48	0.632179	1	0	173
chr22	57610398	A	W	29	A	35	61	61	T	36	7	7	69	0.221572	1	0	21
chr22	14972365	T	C	31	C	37	12	12	T	0	0	0	12	1	1	0	123
chr22	16546758	G	R	99	A	35	20	20	G	39	10	10	30	0.0843194	1	0	5
chr22	43554063	C	T	77	T	37	32	32	C	0	0	0	32	1	1	0	5
chr22	53978351	A	M	99	C	36	21	21	A	34	16	16	37	0.554318	1	0	35
chr22	54958935	A	R	99	A	35	64	64	G	34	24	24	88	0.274378	1	0	108
chr22	15445129	G	R	63	G	33	101	101	A	33	9	9	110	0.325426	1	0	252
chr22	59013147	A	G	82	G	33	38	38	A	0	0	0	38	1	1	0	51
chr22	56824889	C	Y	26	C	31	41	41	T	30	7	7	48	0.118385	1	0	40
chr22	60494341	T	K	99	T	35	82	82	G	33	32	32	114	0.0384588	1	0	11
chr22	43675993	G	S	99	C	37	32	32	G	38	27	27	59	0.661255	1	0	43
chr22	54256502	C	Y	51	C	34	14	14	T	35	5	5	19	0.688467	1	0	191
chr22	53057350	G	R	99	G	38	15	15	A	37	12	12	27	0.452281	1	0	182
chr22	61284805	T	Y	99	C	36	15	15	T	35	7	7	22	0.445328	1	0	72
chr22	49530109	T	Y	99	C	35	86	86	T	30	89	89	176	9.32e-07	1	0	75
chr22	58719786	A	R	81	A	37	8	8	G	37	6	6	14	0.474858	1	0	56
chr22	59038326	T	C	99	C	34	61	61	T	0	0	0	61	1	1	0	25
chr22	57610240	A	G	82	G	37	34	34	A	0	0	0	34	1	1	0	39
chr22	53091836	A	R	99	G	38	7	7	A	33	6	6	13	0.0903263	1	0	126
chr22	12554890	G	R	99	G	36	144	144	A	36	60	60	204	0.119177	1	0	457
chr22	7526348	A	G	99	G	38	92	93	A	0	0	0	93	1	1.01075	0	6
chr22	12555475	C	Y	99	C	35	108	108	T	36	41	41	149	0.245543	1	0	16
chr22	7887412	A	R	89	G	37	22	22	A	40	6	6	28	0.722902	1	0	31
chr22	51466068	T	Y	97	T	36	42	42	C	34	14	14	56	0.400321	1	0	19
chr22	49691661	C	S	99	C	36	28	28	G	36	14	14	42	0.312824	1	0	31
chr22	53146857	A	R	99	G	37	12	12	A	32	10	10	22	0.0536012	1	0	39
chr22	57001950	A	R	99	A	33	47	47	G	35	26	26	73	0.0106133	1	0	277
chr22	57912473	C	Y	99	C	34	22	22	T	35	9	9	31	0.281763	1	0	17
chr22	49660687	C	G	21	G	39	8	9	C	0	0	0	9	1	1.11111	0	105
chr22	59691539	G	T	48	T	34	18	18	G	0	0	0	18	1	1	0	381
chr22	51052076	T	W	99	T	33	50	50	A	35	12	12	62	0.516846	1	0	337
chr22	15438310	C	Y	99	C	37	53	53	T	38	20	20	73	0.31039	1	0	138
chr22	43358410	T	Y	99	T	36	168	168	C	36	51	51	219	0.334446	1	0	99
chr22	21326780	A	R	99	A	37	28	28	G	36	11	11	39	0.612548	1	0	55
chr22	56291056	T	A	28	A	37	11	11	T	0	0	0	11	1	1	0	237
chr22	17977439	G	R	99	G	33	198	198	A	34	57	57	654	0.348921	1	0	9
chr22	59013198	G	R	30	G	36	35	35	A	36	6	6	41	0.313483	1	0	6
chr22	12469682	C	Y	25	C	35	49	49	T	36	6	6	55	0.700637	1	0	233
chr22	52415959	A	R	99	G	37	67	67	A	37	28	28	95	0.183532	1	0	2461
chr22	49501786	A	M	99	A	34	210	210	C	35	45	45	1381	0.0314644	1	0	51
chr22	51850634	G	K	92	G	35	82	82	T	33	14	14	96	0.0158235	1	0	17
chr22	44213395	C	T	88	T	35	39	39	C	0	0	0	39	1	1	0	33
chr22	32534554	A	R	99	A	37	72	72	G	37	23	23	95	0.443005	1	0	67
chr22	11469478	A	R	99	G	37	10	10	A	38	7	7	17	0.740565	1	0	165
chr22	51573320	C	Y	99	C	34	155	155	T	33	81	81	236	0.304996	1	0	70
chr22	54027685	G	R	99	G	37	73	73	A	38	51	51	124	0.095509	1	0	12
chr22	53017671	A	M	88	A	35	7	7	C	34	5	5	12	0.688763	1	0	410
chr22	51185375	G	R	99	G	35	101	101	A	37	20	20	121	0.102041	1	0	238
chr22	57609223	C	M	69	C	36	11	11	A	37	5	5	16	0.291667	1	0	64
chr22	51186136	A	M	99	C	34	162	162	A	32	27	27	189	0.126358	1	0	26
chr22	57155786	G	R	99	A	36	24	24	G	36	12	12	36	0.29242	1	0	60
chr22	52426954	C	Y	99	C	37	100	100	T	36	40	40	140	0.0950989	1	0	87
chr22	29392663	T	W	99	A	38	9	9	T	39	7	7	16	0.75	1	0	549
chr22	50790113	C	Y	99	C	35	41	41	T	37	13	13	54	0.121941	1	0	221
chr22	54026435	A	W	99	A	29	62	62	T	36	13	13	75	3.13e-05	1	0	269
chr22	51730189	G	R	99	G	35	61	61	A	36	33	33	94	0.42927	1	0	33
chr22	51691981	A	G	63	G	38	255	255	A	0	0	0	1411	1	1	0	11
chr22	28775727	T	Y	53	T	37	10	10	C	36	5	5	15	0.669664	1	0	51
chr22	57912490	G	R	91	G	33	23	23	A	33	8	8	31	0.438506	1	0	17
chr22	49010651	G	K	99	G	39	29	29	T	39	7	7	36	0.362462	1	0	414
chr22	6729246	C	Y	99	C	34	29	29	T	38	10	10	39	0.51168	1	0	13
chr22	17176752	C	Y	99	C	37	12	12	T	35	8	8	20	0.104144	1	0	446
chr22	16865523	C	M	87	A	34	27	27	C	35	6	6	33	0.269109	1	0	8
chr22	50564205	C	Y	93	C	34	75	75	T	33	12	12	87	0.355962	1	0	351
chr22	39173653	A	C	38	C	37	14	14	A	0	0	0	14	1	1	0	37
chr22	17961540	T	Y	99	T	35	133	133	C	33	38	38	171	0.022115	1	0	103
chr22	59740226	A	R	99	A	33	140	140	G	31	29	29	169	0.102101	1	0	164
chr22	58990056	C	M	99	C	38	26	26	A	38	8	8	34	0.71448	1	0	68
chr22	48726838	A	R	99	A	38	10	10	G	39	8	8	18	0.204123	1	0	66
chr22	7435183	G	S	99	G	33	24	24	C	35	17	17	41	0.555301	1	0	37
chr22	16872927	G	S	99	G	37	37	37	C	37	11	11	48	0.367472	1	0	18
chr22	12470051	C	Y	99	C	36	27	27	T	38	9	9	36	0.131289	1	0	44
chr22	49226948	G	R	99	G	35	210	210	A	36	45	45	394	0.242868	1	0	76
chr22	50283065	G	R	99	A	35	10	10	G	35	8	8	19	0.348233	1	0	140
chr22	7722407	G	R	99	G	33	14	14	A	38	10	10	24	0.530567	1	0	172
chr22	15444702	A	R	99	A	33	111	111	G	34	26	26	137	0.244585	1	0	153
chr22	51188408	T	Y	99	C	35	129	129	T	33	126	126	505	0.000534774	1	0	182
chr22	32534621	G	R	99	G	34	61	61	A	35	48	48	109	0.329051	1	0	67
chr22	35176350	C	Y	23	C	36	20	20	T	37	5	5	25	0.460738	1	0	170
chr22	50324764	A	R	99	G	34	12	12	A	29	10	10	22	0.0149804	1	0	6
chr22	7002464	C	Y	99	C	35	51	51	T	34	12	12	63	0.65249	1	0	5
chr22	7414256	A	R	99	A	36	46	46	G	36	38	38	84	0.4024	1	0	51
chr22	17253727	A	G	20	G	35	8	8	A	0	0	0	8	1	1	0	3588
chr22	59739193	C	Y	93	C	35	242	242	T	34	13	13	259	0.260211	1	0	431
chr22	7815145	T	Y	99	C	37	30	30	T	38	26	26	56	0.49025	1	0	28
chr22	52423489	C	Y	99	C	37	85	85	T	38	13	13	99	0.168949	1	0	31
chr22	51571544	T	Y	99	T	34	95	95	C	34	43	43	138	0.350541	1	0	53
chr22	7565711	C	S	49	C	35	58	58	G	35	7	7	65	0.305766	1	0	5
chr22	59090229	C	Y	43	C	33	33	33	T	36	6	6	39	0.206175	1	0	264
chr22	59007740	A	R	99	G	39	15	15	A	39	10	10	25	0.670738	1	0	38
chr22	59862588	C	Y	99	C	34	178	178	T	34	32	32	210	0.0170591	1	0	68
chr22	58727226	C	S	99	G	37	11	11	C	37	5	5	16	0.665293	1	0	41
chr22	53495754	T	Y	69	T	38	12	12	C	37	6	6	18	0.638305	1	0	188
chr22	15452311	C	M	74	A	37	6	6	C	26	5	5	11	0.507576	1	0	33
chr22	23233550	A	R	99	G	35	18	18	A	35	13	13	31	0.684354	1	0	205
chr22	57610420	T	C	99	C	36	56	56	T	0	0	0	56	1	1	0	22
chr22	57607716	G	R	99	G	38	26	26	A	38	14	14	40	0.747208	1	0	58
chr22	43866680	G	R	78	G	35	95	95	A	36	11	11	106	0.326124	1	0	140
chr22	10684232	T	C	20	C	38	8	8	T	0	0	0	8	1	1	0	62
chr22	22577965	C	T	40	T	37	36	36	C	32	2	2	38	1	1	0	3486
chr22	52426809	C	M	99	C	34	143	143	A	36	23	23	166	0.011414	1	0	7
chr22	60218117	C	S	91	C	36	28	28	G	39	9	9	37	0.00668267	1	0	133
chr22	54027896	A	R	99	A	37	57	57	G	36	43	43	100	0.0206761	1	0	5
chr22	12522550	T	A	23	A	27	9	9	T	0	0	0	9	1	1	0	875
chr22	8151571	T	Y	99	T	38	56	56	C	39	15	15	71	0.321025	1	0	63
chr22	43387132	A	R	99	A	33	40	40	G	34	22	22	62	0.628912	1	0	105
chr22	51652312	G	R	34	G	37	24	24	A	37	5	5	29	0.658456	1	0	209
chr22	52427197	T	Y	99	C	36	67	67	T	36	33	33	100	0.220737	1	0	185
chr22	15451499	C	Y	99	C	35	163	163	T	36	30	30	193	0.40376	1	0	26
chr22	48838323	C	Y	81	C	38	6	6	T	40	5	5	11	0.520563	1	0	63
chr22	59037909	C	Y	99	C	35	58	58	T	32	46	46	105	0.00267764	1	0	26
chr22	21326395	C	Y	58	C	38	8	8	T	35	5	5	13	0.6554	1	0	87
chr22	28775778	C	G	21	G	37	8	8	C	0	0	0	8	1	1	0	51
chr22	49038717	C	Y	36	C	34	38	38	T	35	6	6	44	0.726789	1	0	450
chr22	49661476	A	G	31	G	37	12	16	A	0	0	0	16	1	1.5	0	16
chr22	51063009	G	R	99	G	34	34	34	A	34	14	14	48	0.542992	1	0	51
chr22	51686596	A	G	20	G	36	8	9	A	0	0	0	9	1	1.11111	0	67
chr22	51263465	A	R	75	A	38	12	12	G	37	6	6	18	0.638305	1	0	260
chr22	12520864	C	M	55	C	35	20	20	A	36	5	5	25	0.730369	1	0	546
chr22	51466445	C	Y	99	C	31	42	42	T	34	22	22	64	0.0777203	1	0	87
chr22	60216568	G	R	99	G	35	67	67	A	33	26	26	93	0.0944152	1	0	92
chr22	60282335	T	Y	99	T	38	87	87	C	38	43	43	130	0.224495	1	0	79
chr22	54985770	T	Y	24	T	31	41	41	C	31	7	7	48	0.20256	1	0	55
chr22	5231352	T	K	99	T	36	116	116	G	36	26	26	142	0.480017	1	0	192
chr22	6728925	T	Y	99	C	31	15	15	T	30	7	7	22	0.722664	1	0	62
chr22	57911962	A	R	69	A	37	28	28	G	36	8	8	36	0.492563	1	0	19
chr22	60477126	G	R	92	G	30	33	33	A	35	9	9	42	0.0150608	1	0	90
chr22	57608789	G	R	99	G	37	32	32	A	34	15	15	47	0.519198	1	0	13
chr22	51468635	C	Y	99	C	34	93	93	T	34	26	26	119	0.386141	1	0	236
chr22	60216749	G	S	99	C	34	69	69	G	37	18	18	87	0.00265824	1	0	83
chr22	57155661	C	Y	44	C	37	32	32	T	37	7	7	39	0.394187	1	0	56
chr22	7526252	A	G	41	G	35	15	15	A	0	0	0	15	1	1	0	22
chr22	17977415	G	R	99	G	37	137	137	A	36	118	118	525	0.00173404	1	0	24
chr22	43359485	T	Y	99	T	37	185	185	C	35	70	70	630	0.0300732	1	0	9
chr22	60063547	T	Y	20	T	34	29	29	C	34	5	5	34	0.721911	1	0	41
chr22	58037714	C	Y	40	C	38	15	15	T	39	5	5	20	0.0986842	1	0	54
chr22	51466187	G	R	99	G	35	91	91	A	34	29	29	121	0.210969	1	0	66
chr22	15924030	A	R	99	G	38	38	38	A	38	29	29	67	0.187858	1	0	248
chr22	60210841	G	S	99	C	35	42	42	G	32	24	24	66	0.147691	1	0	10
chr22	48147280	A	G	99	G	38	86	90	A	9	1	1	91	1	1.04396	0	63
chr22	56744386	C	M	99	C	38	8	8	A	38	6	6	14	0.712954	1	0	86
chr22	52421961	T	Y	99	T	36	168	168	C	37	87	87	330	0.310873	1	0	85
chr22	12550032	G	K	99	G	34	175	175	T	37	78	78	263	1.87e-05	1	0	162
chr22	21327835	A	W	96	A	37	102	102	T	35	11	11	113	0.147762	1	0	15
chr22	21326308	T	Y	99	C	38	14	14	T	38	14	14	28	0.490984	1	0	87
chr22	369869	G	R	54	G	35	24	24	A	34	7	7	31	0.66515	1	0	127
chr22	60503187	C	Y	95	C	36	32	32	T	36	10	10	42	0.69562	1	0	69
chr22	16671135	C	S	72	C	39	10	10	G	35	5	5	15	0.476523	1	0	139
chr22	54256081	T	Y	99	T	36	55	55	C	36	54	54	109	0.316045	1	0	165
chr22	17833174	A	R	99	A	36	197	197	G	35	58	58	382	0.0503328	1	0	49
chr22	7722840	C	Y	99	T	37	10	10	C	36	9	9	19	0.611742	1	0	18
chr22	60491768	G	R	99	G	35	27	27	A	33	16	16	43	0.518038	1	0	72
chr22	43554233	C	M	99	A	37	12	12	C	39	6	6	18	0.609271	1	0	49
chr22	60495060	C	Y	99	C	38	174	174	T	38	51	51	225	0.201761	1	0	97
chr22	55930732	A	R	78	A	37	12	12	G	38	6	6	18	0.70502	1	0	88
chr22	7815075	T	Y	99	T	38	95	95	C	39	17	17	112	0.435582	1	0	70
chr22	12473432	A	R	99	A	40	7	7	G	32	8	8	16	0.0200466	1	0	53
chr22	59037517	G	R	99	G	33	71	71	A	35	23	23	94	0.372434	1	0	50
chr22	49704588	C	S	99	C	36	13	13	G	35	11	11	24	0.68324	1	0	3560
chr22	57155717	G	K	99	G	33	22	22	T	35	11	11	33	0.517302	1	0	56
chr22	15923185	T	Y	24	T	36	21	21	C	35	5	5	26	0.631757	1	0	297
chr22	49661492	A	T	28	T	38	11	15	A	0	0	0	15	1	1.53333	0	16
chr22	15445388	C	Y	99	C	34	218	218	T	27	34	34	478	1.26e-08	1	0	7
chr22	43937868	A	G	99	G	38	246	607	A	0	0	0	607	1	1.79572	0	29
chr22	51086206	G	R	99	G	36	24	24	A	33	17	17	41	0.0112294	1	0	44
chr22	48283185	A	R	99	A	33	54	54	G	34	33	33	87	0.0556826	1	0	25
chr22	51050002	G	R	99	G	37	14	14	A	36	10	10	24	0.585184	1	0	31
chr22	52426350	G	R	99	G	35	61	61	A	35	23	23	84	0.20538	1	0	246
chr22	15460427	C	Y	22	C	34	49	49	T	33	6	6	55	0.597416	1	0	6
chr22	51427553	T	G	31	G	38	14	14	T	0	0	0	14	1	1	0	37
chr22	6266789	C	T	20	T	34	8	8	C	0	0	0	8	1	1	0	152
chr22	29989038	T	Y	87	T	34	9	9	C	30	7	7	16	0.689423	1	0	403
chr22	9738024	A	R	99	A	33	34	34	G	38	10	10	44	0.500672	1	0	3633
chr22	51687270	G	A	85	A	37	37	38	G	0	0	0	38	1	1.02632	0	8
chr22	59965495	G	R	99	G	38	76	99	A	36	28	31	130	0.0852789	1.2	0	38
chr22	59008509	T	C	99	C	36	74	74	T	0	0	0	74	1	1	0	20
chr22	11650849	T	Y	43	T	39	7	7	C	36	5	5	12	0.0530303	1	0	1041
chr22	43358960	A	R	99	A	35	178	178	G	36	35	35	213	0.319349	1	0	101
chr22	54896123	G	R	99	G	36	21	21	A	36	11	11	32	0.437962	1	0	1471
chr22	2807250	T	G	23	G	38	9	9	T	0	0	0	9	1	1	0	2200
chr22	12689879	T	Y	41	T	34	22	22	C	34	6	6	28	0.650971	1	0	51
chr22	56989328	T	Y	98	C	38	7	7	T	36	5	5	12	0.215909	1	0	128
chr22	14972721	A	G	60	G	36	22	22	A	0	0	0	22	1	1	0	65
chr22	31735862	A	G	66	G	35	27	27	A	0	0	0	27	1	1	0	92
chr22	54028545	C	Y	99	T	37	27	27	C	39	16	16	43	0.0904652	1	0	21
chr22	7564994	C	Y	84	C	35	37	38	T	37	9	9	47	0.435168	1.02128	0	15
chr22	48264589	C	M	99	C	38	39	39	A	39	10	10	49	0.64979	1	0	14
chr22	57156704	T	C	99	C	37	141	141	T	0	0	0	141	1	1	0	164
chr22	51572444	G	R	99	G	37	60	60	A	38	17	17	77	0.115571	1	0	282
chr22	59816831	C	Y	99	C	38	27	27	T	35	28	28	55	0.506799	1	0	207
chr22	59841818	C	S	99	C	35	57	57	G	34	34	34	91	0.184506	1	0	233
chr22	60217984	C	Y	21	C	36	26	26	T	37	5	5	31	0.628408	1	0	52
chr22	15160529	G	K	95	G	37	49	49	T	36	10	10	59	0.610626	1	0	405
chr22	54723126	A	T	99	T	29	134	426	C	2	1	1	427	1	1.68384	0	21
chr22	43359567	C	Y	99	C	34	226	226	T	32	29	29	605	0.385333	1	0	55
chr22	15922804	T	K	99	G	35	19	19	T	36	14	14	33	0.599294	1	0	39
chr22	9731932	C	Y	39	C	34	34	34	T	36	6	6	40	0.559896	1	0	712
chr22	43701462	T	K	99	T	37	13	13	G	37	11	11	24	0.672628	1	0	35
chr22	51060299	A	R	36	A	34	15	15	G	30	5	5	20	0.152799	1	0	42
chr22	7808198	C	Y	99	C	36	15	15	T	37	14	14	29	0.678707	1	0	56
chr22	7565654	G	K	34	G	37	64	64	T	34	8	8	73	0.00778256	1	0	57
chr22	15452944	C	Y	50	C	36	26	26	T	37	6	6	32	0.745309	1	0	13
chr22	50323748	C	Y	33	C	35	22	22	T	37	5	5	27	0.142227	1	0	57
chr22	60494471	G	R	99	G	32	168	168	A	30	58	58	226	0.0129827	1	0	6
chr22	17052619	T	K	35	T	36	14	14	G	33	5	5	19	0.148779	1	0	95
chr22	60179707	C	Y	99	C	38	12	12	T	37	12	12	24	0.314863	1	0	181
chr22	53057612	C	Y	98	T	39	7	7	C	35	6	6	13	0.682692	1	0	23
chr22	15438505	G	R	99	G	33	95	95	A	29	20	20	115	3.33e-05	1	0	6
chr22	17833423	A	R	99	A	36	171	171	G	34	25	25	196	0.0132243	1	0	9
chr22	43676379	A	R	29	A	36	37	37	G	36	6	6	43	0.673549	1	0	93
chr22	49515188	C	T	45	T	35	18	18	C	0	0	0	18	1	1	0	885
chr22	51606167	C	Y	99	C	33	105	105	T	29	18	18	124	0.00632022	1	0	17
chr22	16847957	C	Y	99	T	32	75	75	C	37	65	65	143	2.19e-05	1	0	18
chr22	43675422	C	Y	99	C	33	51	51	T	35	21	21	72	0.078925	1	0	54
chr22	56254733	C	S	99	C	32	26	26	G	32	8	8	34	0.507934	1	0	30
chr22	35181491	C	S	65	C	38	19	19	G	35	6	6	26	0.0399887	1	0	291
chr22	50607995	T	Y	99	T	37	14	14	C	35	8	8	22	0.531648	1	0	7
chr22	10887536	C	M	62	A	37	24	24	C	36	5	5	29	0.37915	1	0	2503
chr22	59832725	G	C	35	C	36	13	13	G	0	0	0	13	1	1	0	380
chr22	49143397	T	C	20	C	33	8	8	T	0	0	0	8	1	1	0	326
chr22	53206544	C	M	99	C	35	224	224	A	36	31	31	638	0.161112	1	0	48
chr22	59716117	G	R	99	G	34	21	21	A	34	12	12	33	0.606675	1	0	24
chr22	16849949	C	Y	77	T	39	10	10	C	37	5	5	15	0.185481	1	0	39
chr22	51692163	A	G	99	G	37	254	260	T	30	1	1	1396	1	1.00788	0	51
chr22	15560622	G	R	67	G	32	10	10	A	36	5	5	15	0.541126	1	0	27
chr22	21615191	A	R	99	A	38	34	34	G	38	19	19	53	0.445206	1	0	138
chr22	17833645	A	R	32	A	38	41	41	G	35	7	7	48	0.0616959	1	0	23
chr22	8159380	C	Y	36	C	35	31	31	T	34	10	10	41	0.180114	1	0	41
chr22	14972656	C	T	69	T	37	25	25	C	0	0	0	25	1	1	0	65
chr22	56817384	T	Y	48	T	36	12	12	C	36	5	5	17	0.479638	1	0	57
chr22	59862656	C	Y	99	C	34	137	137	T	35	71	71	208	0.152903	1	0	68
chr22	57865242	G	R	99	G	35	96	96	A	36	29	29	125	0.157912	1	0	5741
chr22	6729022	G	R	99	A	34	17	17	G	31	13	13	30	0.528167	1	0	97
chr22	371132	C	Y	99	C	33	231	231	T	33	24	24	401	0.00356052	1	0	33
chr22	34046289	G	R	67	G	38	65	65	A	40	9	9	74	0.228375	1	0	37
chr22	52428604	T	Y	99	T	38	126	126	C	38	62	62	188	0.347531	1	0	102
chr22	49227092	G	R	99	G	37	198	198	A	38	57	57	355	0.218435	1	0	23
chr22	21494975	G	R	84	G	35	49	49	A	39	9	9	58	0.500389	1	0	501
chr22	43359065	A	R	99	A	37	203	203	G	38	52	52	435	0.412854	1	0	105
chr22	7565060	G	R	99	G	31	29	29	A	31	16	17	46	0.476632	1.02174	0	66
chr22	28484779	G	R	70	G	36	78	78	A	36	10	10	88	0.341792	1	0	3440
chr22	6730354	C	Y	99	C	38	20	20	T	39	9	9	29	0.573711	1	0	6
chr22	17833546	A	W	99	A	37	199	199	T	36	31	31	230	0.131641	1	0	9
chr22	43675586	A	R	99	G	34	9	9	A	34	5	5	14	0.547453	1	0	6
chr22	28506671	A	R	99	A	37	54	54	G	36	18	18	72	0.108335	1	0	42
chr22	36737947	G	A	73	A	39	39	39	G	0	0	0	39	1	1	0	27
chr22	56743859	A	R	82	A	35	27	27	G	35	8	8	36	0.730835	1	0	88
chr22	51969413	T	Y	99	C	36	85	85	T	34	14	14	99	0.393145	1	0	850
chr22	6728863	G	R	95	A	38	18	18	G	37	7	7	25	0.697575	1	0	62
chr22	16848494	C	Y	72	C	38	22	22	T	35	7	7	29	0.506022	1	0	25
chr22	51465211	T	Y	99	T	36	77	77	C	36	19	19	96	0.45789	1	0	25
chr22	15452046	T	Y	75	T	34	36	36	C	34	12	12	48	0.152341	1	0	145
chr22	12689803	C	Y	66	C	36	18	18	T	38	6	6	24	0.57761	1	0	76
chr22	15437481	C	Y	64	C	37	28	28	T	38	7	7	35	0.706132	1	0	321
chr22	59715874	T	W	38	T	33	33	33	A	30	6	6	39	0.57314	1	0	70
chr22	43866458	A	R	91	G	39	8	8	A	40	5	5	13	0.630925	1	0	112
chr22	11497233	A	R	99	A	31	13	13	G	30	9	9	22	0.711146	1	0	467
chr22	7864153	G	R	72	G	33	39	39	A	35	7	7	46	0.622531	1	0	5329
chr22	51571597	T	Y	99	T	37	69	69	C	37	34	34	103	0.372171	1	0	7
chr22	59738762	G	R	99	G	35	228	228	A	36	27	27	828	0.00905252	1	0	85
chr22	56822357	T	Y	99	T	36	24	24	C	34	15	15	39	0.525849	1	0	22
chr22	7564979	C	Y	22	C	38	35	36	T	34	6	6	42	0.379937	1.02381	0	15
chr22	59037234	C	Y	99	C	33	57	57	T	33	43	43	101	0.452891	1	0	219
chr22	54694674	A	G	99	G	33	201	202	A	0	0	0	202	1	1.00495	0	14
chr22	60484032	C	Y	99	C	33	22	22	T	33	12	12	34	0.739385	1	0	29
chr22	55932038	C	Y	64	C	36	14	14	T	39	5	5	19	0.554825	1	0	36
chr22	60476024	G	R	99	G	37	47	47	A	38	11	11	59	0.597003	1	0	87
chr22	342880	G	R	99	G	34	45	45	A	35	39	39	84	0.254877	1	0	693
chr22	54027144	A	R	99	A	38	77	77	G	37	43	43	120	0.034818	1	0	39
chr22	54028908	C	Y	99	C	37	107	107	T	37	56	56	163	0.238503	1	0	105
chr22	7526099	A	G	98	G	37	51	51	A	0	0	0	51	1	1	0	46
chr22	50789775	G	R	99	G	37	53	53	A	38	21	21	74	0.282473	1	0	30
chr22	4700306	A	R	99	G	35	9	9	A	36	6	6	15	0.672228	1	0	163
chr22	6229079	G	R	96	A	36	6	6	G	35	5	5	11	0.331169	1	0	6
chr22	52425531	A	R	99	A	35	34	34	G	36	11	11	45	0.618297	1	0	346
chr22	50605157	G	R	99	G	36	8	8	A	35	8	8	16	0.699611	1	0	1779
chr22	54028797	G	R	99	G	33	93	93	A	35	40	40	133	0.0955102	1	0	6
chr22	52428502	A	R	99	A	38	168	168	G	39	77	77	245	0.121395	1	0	102
chr22	59558536	G	S	99	C	35	10	10	G	33	8	8	18	0.614939	1	0	142
chr22	16121437	A	R	29	A	35	29	29	G	32	6	6	35	0.267625	1	0	39
chr22	24500765	A	C	50	C	39	21	21	A	0	0	0	21	1	1	0	11
chr22	8147199	C	Y	46	C	35	92	92	T	33	13	13	105	0.00587053	1	0	49
chr22	32690211	C	Y	73	T	39	5	5	C	39	5	5	10	0.710317	1	0	6
chr22	888782	A	R	35	A	36	13	13	G	33	5	5	18	0.561508	1	0	50
chr22	16770156	C	M	49	C	36	45	45	A	39	6	6	52	0.566955	1	0	173
chr22	15444549	C	Y	99	C	33	232	232	T	33	23	23	325	0.0607348	1	0	61
chr22	54790803	T	Y	54	T	39	5	5	C	39	5	5	10	0.672619	1	0	6
chr22	59816578	G	R	99	G	34	59	59	A	35	18	18	77	0.308716	1	0	44
chr22	59956138	G	R	99	G	36	96	96	A	35	20	20	116	0.338485	1	0	36
chr22	11310544	T	C	20	C	39	8	8	T	0	0	0	8	1	1	0	260
chr22	13680356	T	Y	99	C	37	29	29	T	37	13	13	42	0.45724	1	0	87
chr22	43720453	G	R	99	A	36	15	15	G	38	10	10	25	0.118977	1	0	41
chr22	8160479	G	R	99	G	35	72	72	A	35	17	17	89	0.149521	1	0	44
chr22	61284401	A	R	99	G	32	10	10	A	35	6	6	16	0.718719	1	0	404
chr22	51489663	A	G	38	G	35	14	14	A	0	0	0	14	1	1	0	74
chr22	59037935	C	Y	99	C	34	82	82	T	34	18	18	100	0.406035	1	0	26
chr22	57611144	G	R	99	G	37	31	31	A	39	12	12	43	0.541335	1	0	25
chr22	54027979	T	Y	99	T	34	80	80	C	34	50	50	130	0.21002	1	0	37
chr22	51572108	G	R	38	G	34	19	19	A	37	5	5	24	0.223179	1	0	336
chr22	48286735	G	R	99	G	37	17	17	A	39	13	13	30	0.580072	1	0	33
chr22	60081927	T	C	23	C	35	9	9	T	0	0	0	9	1	1	0	28
chr22	52425877	C	Y	99	C	35	86	86	T	35	28	28	114	0.282308	1	0	227
chr22	17977448	G	R	99	G	36	208	208	A	36	46	46	589	0.302671	1	0	9
chr22	49249576	C	M	99	A	37	50	50	C	37	38	38	88	0.265137	1	0	111
chr22	51058552	G	S	98	G	38	5	5	C	37	5	5	10	0.27381	1	0	5
chr22	60911345	C	M	53	C	28	11	11	A	21	8	8	19	0.0253103	1	0	49
chr22	43551598	C	S	77	C	36	9	9	G	35	5	5	14	0.34965	1	0	203
chr22	54958776	C	Y	59	T	29	23	23	C	39	5	5	28	0.500148	1	0	45
chr22	57611915	A	R	99	A	37	27	27	G	35	13	13	40	0.549127	1	0	247
chr22	24500754	T	G	54	G	40	21	21	T	0	0	0	21	1	1	0	11
chr22	57157333	C	S	99	C	35	162	162	G	36	29	29	192	0.278524	1	0	112
chr22	29393696	C	S	99	G	35	7	7	C	37	6	6	13	0.365385	1	0	226
chr22	54027282	G	R	99	G	35	29	29	A	38	18	18	47	0.183722	1	0	13
chr22	56821133	C	Y	33	C	33	32	32	T	35	6	6	38	0.340912	1	0	650
chr22	7435259	A	R	99	A	37	15	15	G	37	11	11	26	0.729704	1	0	41
chr22	50993064	G	R	81	A	34	7	7	G	36	5	5	12	0.0239899	1	0	127
chr22	51556560	T	Y	84	C	28	8	8	T	36	6	6	14	0.021312	1	0	283
chr22	6083412	A	G	48	G	33	21	21	A	0	0	0	21	1	1	0	1185
chr22	51186110	G	R	99	A	35	99	99	G	35	78	78	177	0.219425	1	0	26
chr22	53978040	T	Y	99	C	36	16	16	T	36	13	13	29	0.389504	1	0	242
chr22	51438177	G	R	99	G	31	20	20	A	35	9	9	29	0.573711	1	0	980
chr22	51730156	C	G	99	G	37	118	118	C	0	0	0	118	1	1	0	33
chr22	60911296	C	Y	69	T	32	12	12	C	35	5	5	17	0.0408856	1	0	49
chr22	54028803	C	Y	99	C	35	88	88	T	35	40	40	128	0.462116	1	0	6
chr22	12551795	C	S	99	C	34	218	218	G	37	35	35	374	0.00050171	1	0	238
chr22	51188081	C	Y	99	C	33	77	77	T	32	39	39	116	0.240648	1	0	327
chr22	49250533	T	Y	59	C	36	35	35	T	39	7	7	42	0.00632649	1	0	47
chr22	51728204	C	Y	99	C	38	21	21	T	37	11	11	32	0.572261	1	0	188
chr22	15560649	G	R	76	G	35	8	8	A	35	5	5	13	0.528361	1	0	27
chr22	30803993	C	Y	52	C	31	17	17	T	33	6	6	23	0.432425	1	0	739
chr22	43722313	C	Y	99	T	33	11	11	C	36	9	9	20	0.228048	1	0	90
chr22	17833537	A	R	99	A	34	205	205	G	36	31	31	236	0.00372669	1	0	9
chr22	60495666	T	Y	99	T	34	81	81	C	35	20	20	101	0.251759	1	0	89
chr22	51439157	G	S	81	G	36	17	17	C	35	6	6	23	0.113634	1	0	980
chr22	57611085	A	M	99	A	35	17	17	C	38	12	12	29	0.0327545	1	0	59
chr22	43467561	A	R	80	A	33	19	19	G	31	9	9	28	0.178402	1	0	240
chr22	17961643	C	Y	99	C	35	204	204	T	31	49	49	441	1.04e-05	1	0	36
chr22	51573250	G	R	99	G	34	210	210	A	35	37	37	248	0.0704654	1	0	60
chr22	15924343	A	R	99	G	34	29	29	A	37	18	18	47	0.410043	1	0	7
chr22	54797133	A	R	99	G	34	243	243	A	34	12	12	325	0.234012	1	0	89
chr22	59013225	C	Y	68	C	33	19	19	T	31	8	8	27	0.674109	1	0	13
chr22	59010169	C	Y	67	C	34	89	89	T	33	11	11	100	0.0903686	1	0	36
chr22	7060709	A	R	99	A	37	30	30	G	35	24	24	54	0.501358	1	0	27
chr22	6728341	T	K	99	G	33	11	11	T	37	10	10	21	0.111512	1	0	58
chr22	59089965	G	R	33	G	33	30	30	A	33	6	6	36	0.233725	1	0	253
chr22	50325319	A	R	56	A	34	19	19	G	38	6	6	25	0.539029	1	0	117
chr22	52819476	T	K	99	G	31	8	8	T	32	6	6	14	0.737429	1	0	95
chr22	15450206	G	K	99	G	36	108	108	T	34	30	30	138	0.130232	1	0	33
chr22	48909591	C	S	59	C	37	36	36	G	37	7	7	43	0.683845	1	0	2604
chr22	16978316	G	K	99	G	35	62	62	T	33	16	16	78	0.319097	1	0	37
chr22	48285113	C	Y	99	C	38	79	79	T	38	16	16	95	0.375158	1	0	62
chr22	56221334	G	R	84	G	37	7	7	A	32	7	7	14	0.0824592	1	0	86
chr22	49941331	G	S	99	G	34	23	23	C	35	11	11	34	0.572654	1	0	597
chr22	57609812	C	Y	29	C	35	21	21	T	34	5	5	26	0.593471	1	0	46
chr22	53080183	A	R	66	A	35	6	6	G	32	5	5	11	0.396104	1	0	116
chr22	61287700	A	R	55	A	32	13	13	G	31	6	6	19	0.67531	1	0	74
chr22	15924278	C	M	99	A	37	34	34	C	38	20	20	54	0.0918619	1	0	65
chr22	51729511	C	S	99	C	36	58	58	G	35	40	40	98	0.0154789	1	0	368
chr22	56818941	A	R	99	G	33	8	8	A	36	5	5	13	0.528361	1	0	9
chr22	5230581	G	R	98	G	38	33	33	A	34	14	14	47	0.0770932	1	0	6
chr22	8152108	G	R	99	G	39	45	45	A	38	12	12	57	0.0015041	1	0	450
chr22	43359494	G	R	99	G	34	201	201	A	36	54	54	603	0.0112505	1	0	9
chr22	50563854	T	Y	99	T	36	41	41	C	36	28	28	69	0.463488	1	0	351
chr22	57612845	A	R	76	A	36	19	19	G	37	7	7	26	0.694428	1	0	54
chr22	17017771	A	R	82	A	37	9	9	G	36	6	6	15	0.344456	1	0	3843
chr22	51692305	T	C	99	C	33	254	254	T	16	1	1	2058	1	1	0	28
chr22	53487351	A	R	81	A	37	38	38	G	37	9	9	47	0.700179	1	0	858
chr22	33939812	A	C	54	C	35	20	30	A	0	0	0	30	1	1.33333	0	342
chr22	15453631	C	Y	76	C	36	33	33	T	39	8	8	41	0.63211	1	0	21
chr22	49538853	G	R	99	A	36	7	7	G	35	6	6	13	0.182984	1	0	281
chr22	59956183	T	K	99	T	36	131	131	G	35	28	28	159	0.10684	1	0	15
chr22	51086291	T	Y	57	T	34	10	10	C	37	5	5	15	0.563603	1	0	18
chr22	51606150	A	R	99	A	36	83	83	G	36	43	43	126	0.172541	1	0	17
chr22	12554433	C	Y	25	C	34	114	114	T	38	7	7	121	0.0484794	1	0	457
chr22	12555459	C	Y	99	C	34	74	74	T	36	32	32	106	0.00571787	1	0	16
chr22	5259666	A	W	79	A	37	12	12	T	38	5	5	17	0.360698	1	0	9
chr22	60221408	C	Y	99	C	35	66	66	T	36	44	44	110	0.00948815	1	0	80
chr22	53448835	A	M	99	A	34	18	18	C	30	11	11	29	0.403972	1	0	61
chr22	52418497	C	Y	99	C	36	173	173	T	35	82	82	347	0.0343411	1	0	44
chr22	15445381	G	R	99	G	35	222	222	A	36	32	32	434	0.471787	1	0	7
chr22	55816146	G	R	76	G	36	7	7	A	37	5	5	12	0.319444	1	0	35
chr22	7060682	A	R	99	A	34	30	30	G	35	22	22	52	0.625579	1	0	27
chr22	13877785	T	Y	99	C	38	86	86	T	38	16	16	102	0.385966	1	0	19
chr22	48148279	T	Y	99	T	36	66	66	C	35	33	33	99	0.463038	1	0	38
chr22	49200630	T	Y	99	T	38	37	37	C	36	17	17	56	0.543923	1	0	1827
chr22	49386464	G	K	98	G	33	43	43	T	33	9	9	52	0.351761	1	0	305
chr22	31735667	A	R	99	G	37	8	8	A	37	8	8	16	0.399223	1	0	103
chr22	12549870	A	R	99	G	36	150	150	A	36	104	104	651	0.479914	1	0	45
chr22	57609703	C	Y	82	T	36	15	15	C	35	7	7	23	0.645373	1	0	63
chr22	17833069	G	R	99	G	36	228	228	A	38	27	27	367	0.0337649	1	0	46
chr22	15432322	G	R	99	A	34	27	27	G	29	30	30	57	0.509076	1	0	227
chr22	888503	A	R	80	A	36	9	9	G	39	6	6	15	0.227972	1	0	60
chr22	59548961	T	C	20	C	32	8	8	T	0	0	0	8	1	1	0	58
chr22	15438448	C	Y	99	C	36	96	96	T	35	23	23	119	0.206773	1	0	57
chr22	7841247	G	R	99	A	36	19	19	G	38	12	12	31	0.126009	1	0	54
chr22	51050596	C	Y	82	C	32	9	9	T	32	6	6	15	0.693906	1	0	50
chr22	15438511	A	R	99	G	32	82	82	A	22	32	32	115	1e-08	1	0	6
chr22	39175118	C	T	40	T	39	22	22	C	0	0	0	22	1	1	0	229
chr22	53496428	T	Y	99	C	35	9	9	T	39	6	6	15	0.0127872	1	0	45
chr22	15922843	G	R	34	G	36	30	30	A	36	6	6	36	0.689085	1	0	39
chr22	51086638	A	R	99	A	37	20	20	G	37	11	11	31	0.305632	1	0	185
chr22	60410285	G	R	99	G	32	91	91	A	33	15	15	106	0.456692	1	0	45
chr22	35180155	G	R	30	G	33	22	22	A	39	5	5	27	0.0198315	1	0	628
chr22	44213299	A	G	98	G	37	66	213	A	0	0	0	213	1	1.69014	0	24
chr22	53568861	G	R	95	G	35	17	17	A	36	7	7	24	0.701039	1	0	186
chr22	54694806	C	T	99	T	35	254	261	C	8	1	1	326	1	1.02147	0	13
chr22	59037453	A	R	99	A	35	86	86	G	35	58	58	144	0.204732	1	0	64
chr22	15447249	G	R	99	G	34	198	198	A	33	37	37	235	0.279763	1	0	40
chr22	43706235	A	R	70	A	35	40	40	G	38	10	10	50	0.0141764	1	0	87
chr22	51469966	C	S	99	C	36	60	60	G	36	19	19	79	0.465721	1	0	19
chr22	57610046	C	Y	99	C	36	37	37	T	36	14	14	51	0.69857	1	0	16
chr22	12521675	G	R	78	G	39	5	5	A	36	5	5	10	0.154762	1	0	146
chr22	56743739	A	R	60	A	36	17	17	G	35	6	6	24	0.689793	1	0	57
chr22	59095624	C	S	87	C	37	15	15	G	39	6	6	21	0.117352	1	0	27
chr22	51692273	C	T	92	T	30	249	249	C	34	3	3	3034	1	1	0	32
chr22	61287774	C	Y	50	C	31	13	13	T	34	5	5	18	0.351424	1	0	74
chr22	49531251	C	Y	99	T	34	105	105	C	34	97	97	203	0.105807	1	0	148
chr22	13680774	A	G	87	G	36	64	64	A	34	1	1	65	1	1	0	67
chr22	59715944	C	M	28	C	34	39	39	A	37	6	6	45	0.0224866	1	0	28
chr22	51481819	C	Y	92	C	33	23	23	T	31	9	9	32	0.131544	1	0	96
chr22	54027295	C	Y	99	C	34	21	21	T	38	14	14	35	0.0185782	1	0	13
chr22	15453131	G	R	99	G	37	84	84	A	38	15	15	99	0.208971	1	0	58
chr22	52427765	T	K	99	T	36	168	168	G	35	64	64	232	0.135239	1	0	136
chr22	784842	C	G	23	G	38	9	9	C	0	0	0	9	1	1	0	40
chr22	7002316	T	Y	99	T	39	33	33	C	35	15	15	48	0.000513037	1	0	148
chr22	7002596	G	R	25	G	38	26	26	A	37	5	5	31	0.0882109	1	0	92
chr22	15439459	A	R	99	G	36	12	12	A	36	8	8	20	0.455053	1	0	715
chr22	7046219	T	Y	99	T	33	36	36	C	34	20	20	56	0.442735	1	0	35
chr22	14972242	A	C	63	C	35	29	29	A	0	0	0	29	1	1	0	48
chr22	59037753	T	Y	99	T	34	17	17	C	33	17	17	34	0.432532	1	0	111
chr22	51200380	A	G	99	G	37	110	110	A	0	0	0	110	1	1	0	65
chr22	51728626	G	R	99	G	37	32	32	A	37	15	15	47	0.681623	1	0	22
chr22	57155501	G	R	27	G	34	25	25	A	36	6	6	31	0.23922	1	0	98
chr22	54027673	T	Y	99	C	37	72	72	T	36	56	56	128	0.0125221	1	0	12
chr22	49248485	C	Y	99	T	35	32	32	C	38	10	10	44	0.0910021	1	0	594
chr22	60288345	T	W	83	T	35	49	49	A	35	8	8	57	0.397744	1	0	43
chr22	51187448	A	G	99	G	34	134	134	A	0	0	0	134	1	1	0	54
chr22	48612876	A	R	99	A	32	222	222	G	33	33	33	1064	0.181914	1	0	7
chr22	56992372	A	G	40	G	33	15	15	A	0	0	0	15	1	1	0	417
chr22	17187871	A	R	99	A	35	24	24	G	37	10	10	34	0.511487	1	0	102
chr22	43938015	A	T	24	T	32	14	271	C	8	1	1	272	1	2.66912	0	81
chr22	49660792	T	C	20	C	34	8	21	T	0	0	0	21	1	2.19048	0	105
chr22	44879366	T	W	99	T	37	7	7	A	38	6	6	13	0.417832	1	0	26
chr22	48612852	C	S	99	C	34	173	173	G	33	82	82	1735	3.76e-05	1	0	21
chr22	57156967	T	K	99	G	32	91	91	T	34	38	38	131	0.0468135	1	0	254
chr22	12551088	C	Y	99	C	36	160	160	T	38	57	57	217	0.00484107	1	0	25
chr22	7526454	T	K	99	G	38	71	73	T	38	13	13	86	0.308227	1.02326	0	106
chr22	21327820	A	M	99	C	37	88	88	A	36	22	22	110	0.191995	1	0	15
chr22	51055181	G	R	99	G	36	68	68	A	36	15	15	83	0.471696	1	0	76
chr22	16546753	T	Y	64	T	37	26	26	C	37	8	8	34	0.753967	1	0	5
chr22	13889343	G	R	99	G	35	58	58	A	34	25	25	83	0.0729545	1	0	434
chr22	51000825	G	S	99	C	32	38	38	G	29	17	17	55	0.50003	1	0	71
chr22	60196505	A	R	99	G	34	24	24	A	34	16	16	40	0.260421	1	0	78
chr22	17961749	A	W	99	T	36	131	131	A	35	124	124	637	0.0310763	1	0	39
chr22	59956198	G	R	99	G	35	108	108	A	36	78	78	186	0.201498	1	0	15
chr22	60495432	G	R	79	G	37	93	93	A	37	12	12	105	0.245123	1	0	7
chr22	16978353	C	Y	99	C	32	58	58	T	34	16	16	74	0.035501	1	0	37
chr22	888732	C	M	58	C	38	15	15	A	34	6	6	21	0.0274031	1	0	50
chr22	59091567	A	R	99	A	33	35	35	G	33	14	14	49	0.626024	1	0	137
chr22	15080457	T	Y	67	T	33	19	19	C	31	8	8	27	0.118835	1	0	78
chr22	15438721	C	S	65	C	37	24	24	G	36	7	7	31	0.538177	1	0	23
chr22	13681173	A	G	50	G	38	21	21	A	0	0	0	21	1	1	0	64
chr22	10684294	C	T	23	T	32	10	10	C	0	0	0	10	1	1	0	62
chr22	366649	C	Y	99	T	38	11	11	C	39	8	8	19	0.587766	1	0	1305
chr22	15456647	C	Y	99	C	33	167	167	T	32	29	29	196	0.23306	1	0	1653
chr22	51728016	C	Y	99	C	37	182	182	T	37	73	73	355	0.0640731	1	0	188
chr22	22088522	C	Y	71	T	36	5	5	C	34	5	5	10	0.345238	1	0	14
chr22	53206598	T	Y	99	C	34	129	129	T	33	126	126	447	0.254979	1	0	6
chr22	21494240	A	R	99	G	39	27	27	A	37	11	11	38	0.011214	1	0	35
chr22	10588701	G	R	48	G	35	8	8	A	30	5	5	13	0.362082	1	0	8
chr22	56808617	T	C	25	C	38	10	10	T	0	0	0	10	1	1	0	934
chr22	17963519	C	Y	79	C	37	8	8	T	37	5	5	13	0.708236	1	0	152
chr22	15431901	A	R	47	A	37	37	37	G	39	7	7	44	0.598619	1	0	59
chr22	12551557	G	R	99	G	34	55	55	A	33	15	15	70	0.471474	1	0	238
chr22	60598685	G	R	72	G	36	22	22	A	35	7	7	29	0.745037	1	0	200
chr22	7002972	C	Y	57	T	36	36	36	C	36	7	7	43	0.702328	1	0	266
chr22	8160782	T	K	99	T	36	59	59	G	36	14	14	73	0.316898	1	0	303
chr22	12553762	G	A	99	A	32	160	160	G	0	0	0	160	1	1	0	26
chr22	51472567	G	R	99	G	37	28	28	A	37	12	12	40	0.657707	1	0	30
chr22	54694793	T	G	96	G	36	254	254	T	31	1	1	283	1	1	0	13
chr22	53978410	A	R	99	G	35	29	29	A	37	22	22	51	0.0200744	1	0	59
chr22	43359512	A	R	99	G	34	164	164	A	34	91	91	560	0.360504	1	0	18
chr22	59037864	A	R	99	A	36	51	51	G	36	43	43	94	0.453178	1	0	45
chr22	1749931	T	A	20	A	31	8	8	T	0	0	0	8	1	1	0	28
chr22	13679910	T	C	83	C	35	40	41	T	0	0	0	41	1	1.02439	0	82
chr22	48612962	T	Y	99	T	36	165	165	C	35	78	78	1311	0.0267192	1	0	35
chr22	60495553	C	Y	99	C	35	136	136	T	33	69	69	206	0.108268	1	0	24
chr22	17833022	T	Y	99	T	36	61	61	C	37	46	46	107	0.496234	1	0	47
chr22	47605292	T	Y	99	C	35	8	8	T	36	7	7	15	0.389433	1	0	159
chr22	59009286	C	Y	99	C	34	182	182	T	36	49	49	231	0.0327112	1	0	18
chr22	36738009	C	A	31	A	37	24	24	C	41	1	1	25	1	1	0	16
chr22	49661361	G	A	56	A	38	20	23	G	0	0	0	23	1	1.21739	0	6
chr22	37552936	G	R	99	G	35	23	23	A	36	10	10	33	0.700582	1	0	130
chr22	16865515	A	R	50	A	34	21	21	G	35	6	6	27	0.443583	1	0	8
chr22	7808623	T	Y	99	T	37	27	27	C	36	25	25	52	0.305479	1	0	425
chr22	59038429	T	Y	99	T	36	21	21	C	37	10	10	31	0.729332	1	0	52
chr22	54029855	C	S	99	G	37	23	23	C	36	20	20	43	0.30208	1	0	21
chr22	12689930	G	R	84	G	38	23	23	A	38	7	7	30	0.71201	1	0	22
chr22	56824162	G	S	68	G	32	21	21	C	39	6	6	27	0.00907402	1	0	176
chr22	35181200	G	R	99	G	36	36	38	A	38	12	12	50	0.570691	1.04	0	171
chr22	7414170	A	R	45	G	33	29	29	A	35	5	5	34	0.253809	1	0	35
chr22	11499014	A	R	99	G	34	16	16	A	32	8	8	24	0.542982	1	0	59
chr22	34046326	A	R	96	A	36	55	55	G	36	13	13	68	0.425771	1	0	30
chr22	43878880	G	R	68	A	34	18	18	G	30	6	6	24	0.027928	1	0	222
chr22	16848217	G	R	99	G	37	45	45	A	35	11	11	56	0.126022	1	0	55
chr22	16847975	C	Y	99	C	35	156	156	T	36	29	29	185	0.313076	1	0	9
chr22	60081790	A	R	52	A	36	29	29	G	36	7	7	36	0.48442	1	0	45
chr22	15165871	T	C	29	C	34	11	11	T	0	0	0	11	1	1	0	83
chr22	59549081	G	R	99	A	29	11	11	G	32	9	9	20	0.275816	1	0	17
chr22	60216832	C	Y	99	C	35	113	113	T	37	15	15	128	0.185023	1	0	83
chr22	51710370	A	R	99	G	34	99	99	A	35	18	18	118	0.274063	1	0	2937
chr22	51186458	C	Y	99	T	36	85	85	C	35	30	30	115	0.00253554	1	0	322
chr22	58147987	G	S	80	C	35	19	19	G	34	5	5	24	0.148268	1	0	247
chr22	57156540	G	A	71	A	38	46	46	G	0	0	0	46	1	1	0	117
chr22	32538157	A	R	99	A	36	207	207	G	36	48	48	476	0.246585	1	0	215
chr22	53978303	A	M	99	C	35	17	17	A	35	13	13	30	0.685391	1	0	13
chr22	57612286	T	C	41	C	34	15	15	T	0	0	0	15	1	1	0	371
chr22	59861709	G	R	99	G	37	67	67	A	37	18	18	85	0.489273	1	0	185
chr22	7414205	C	Y	99	C	37	43	43	T	35	19	19	62	0.346942	1	0	35
chr22	60493826	G	R	99	G	37	189	189	A	38	59	59	248	0.370494	1	0	205
chr22	6729281	T	Y	99	T	35	24	24	C	36	10	10	34	0.674054	1	0	35
chr22	50585803	T	Y	87	T	39	9	9	C	38	6	6	15	0.613986	1	0	260
chr22	7855701	T	Y	99	T	36	39	39	C	35	29	29	68	0.455569	1	0	39
chr22	56811889	G	R	99	G	36	35	35	A	38	10	10	45	0.684225	1	0	108
chr22	15460421	A	R	24	A	34	50	50	G	32	7	7	57	0.528153	1	0	6
chr22	54881296	G	R	51	G	37	25	25	A	36	6	6	31	0.270811	1	0	215
chr22	54027533	G	K	99	G	34	47	47	T	33	18	18	65	0.0764521	1	0	61
chr22	59959581	C	Y	99	C	36	79	79	T	36	40	40	119	0.47197	1	0	18
chr22	7490264	T	Y	51	T	36	46	46	C	34	10	10	56	0.0535197	1	0	112
chr22	7526342	A	G	96	G	37	94	95	A	34	1	1	96	1	1.01042	0	6
chr22	57157221	A	G	99	G	38	213	213	A	0	0	0	213	1	1	0	112
chr22	32690110	A	R	99	G	36	11	11	A	39	7	7	18	0.571361	1	0	101
chr22	56721773	A	M	95	A	36	76	76	C	35	12	12	88	0.415748	1	0	165
chr22	13681017	C	T	99	T	36	44	49	C	0	0	0	49	1	1.10204	0	156
chr22	50324770	C	Y	59	C	32	13	13	T	31	5	5	18	0.75	1	0	6
chr22	21493377	C	S	99	G	36	145	145	C	37	37	37	182	0.0117961	1	0	827
chr22	51537836	A	M	99	A	36	14	14	C	32	9	9	23	0.414538	1	0	117
chr22	15451473	C	Y	99	C	35	187	187	T	37	39	39	226	0.0384598	1	0	26
chr22	6728784	T	Y	99	C	34	12	12	T	35	7	7	19	0.709236	1	0	79
chr22	7808142	A	W	79	A	37	34	34	T	38	7	7	41	0.621478	1	0	56
chr22	16878568	C	Y	96	C	32	11	11	T	33	7	7	18	0.715026	1	0	395
chr22	12550870	C	Y	99	C	37	137	137	T	37	116	116	356	0.47594	1	0	218
chr22	56742977	C	Y	38	C	33	13	13	T	27	5	5	18	0.167951	1	0	280
chr22	51728992	C	Y	56	C	39	17	17	T	40	6	6	23	0.716212	1	0	151
chr22	59959563	T	Y	99	T	36	58	58	C	37	25	25	83	0.00761493	1	0	18
chr22	52426104	C	Y	99	C	37	194	194	T	37	61	61	292	0.318575	1	0	227
chr22	15160124	A	R	99	A	36	37	37	G	36	11	11	48	0.404483	1	0	161
chr22	57610030	G	R	99	G	34	34	34	A	35	14	14	48	0.694834	1	0	16
chr22	56807683	C	Y	99	C	33	30	30	T	35	10	10	40	0.0268804	1	0	36
chr22	51571604	C	Y	99	C	36	57	57	T	36	25	25	82	0.22499	1	0	7
chr22	55932230	G	S	51	G	35	19	19	C	33	5	5	24	0.126706	1	0	192
chr22	890588	T	C	20	C	36	8	8	T	0	0	0	8	1	1	0	106
chr22	12519920	T	Y	42	T	37	18	18	C	38	5	5	23	0.686335	1	0	62
chr22	16613274	T	C	32	C	34	12	12	T	0	0	0	12	1	1	0	20
chr22	59738677	T	Y	99	T	38	161	161	C	38	75	75	236	0.235831	1	0	85
chr22	6229073	G	R	96	A	36	6	6	G	35	5	5	11	0.396104	1	0	6
chr22	43720410	G	R	65	G	33	11	11	A	33	5	5	16	0.330586	1	0	43
chr22	51686663	C	T	73	T	37	30	63	C	0	0	0	63	1	1.52381	0	67
chr22	12470336	T	Y	99	T	32	14	14	C	37	11	11	25	0.502697	1	0	285
chr22	57000463	G	S	99	G	37	47	47	C	36	11	11	58	0.0899868	1	0	60
chr22	43733891	T	Y	99	C	34	8	8	T	35	6	6	14	0.762571	1	0	2037
chr22	54256731	G	R	99	G	36	93	93	A	38	17	17	110	0.118505	1	0	229
chr22	57608818	A	M	87	A	33	29	29	C	34	7	7	36	0.48442	1	0	29
chr22	54029264	A	R	99	A	37	35	35	G	35	28	28	63	0.130824	1	0	9
chr22	51086273	A	R	99	A	36	15	15	G	35	14	14	29	0.341477	1	0	6
chr22	44213323	C	G	99	G	38	112	259	C	0	0	0	259	1	1.56757	0	24
chr22	60210831	G	R	99	G	32	53	53	A	34	17	17	70	0.478155	1	0	10
chr22	51049971	G	R	99	G	34	10	10	A	32	7	7	17	0.406263	1	0	31
chr22	12555783	T	Y	99	C	34	180	180	T	33	75	75	428	0.234555	1	0	17
chr22	54336565	A	R	20	A	37	25	25	G	37	5	5	30	0.414649	1	0	99
chr22	49227024	C	Y	99	C	34	206	206	T	34	30	30	236	0.214344	1	0	68
chr22	15431268	C	Y	96	C	34	64	64	T	34	11	11	75	0.385131	1	0	60
chr22	57608776	T	Y	99	T	38	39	39	C	37	24	24	63	0.608754	1	0	13
chr22	7003727	C	Y	72	T	39	39	39	C	37	9	9	48	0.693799	1	0	459
chr22	57911943	C	M	37	C	37	31	31	A	39	6	6	37	0.366388	1	0	19
chr22	58147586	C	Y	35	C	36	18	18	T	33	5	5	23	0.537609	1	0	154
chr22	43675653	C	Y	99	T	34	13	13	C	32	10	10	23	0.719815	1	0	61
chr22	21615329	A	R	41	A	39	22	22	G	39	5	5	27	0.662418	1	0	67
chr22	59806823	G	R	99	G	35	67	67	A	34	15	15	82	0.0733497	1	0	111
chr22	12550353	T	Y	99	T	35	230	230	C	36	23	23	452	0.477955	1	0	321
chr22	43675592	G	S	82	G	28	11	11	C	29	6	6	17	0.480608	1	0	6
chr22	51691992	T	C	64	C	38	254	254	G	19	1	1	1471	1	1	0	11
chr22	48918383	G	S	99	C	36	17	17	G	36	9	9	26	0.395807	1	0	221
chr22	54791535	A	R	99	A	35	207	207	G	35	48	48	303	0.152379	1	0	732
chr22	57903609	T	C	99	C	37	254	386	T	38	1	1	390	1	1.33846	0	22
chr22	59557931	C	S	99	C	32	24	24	G	33	9	9	33	0.738137	1	0	605
chr22	5207228	C	Y	99	C	35	106	106	T	36	14	14	120	0.221113	1	0	723
chr22	17961679	T	Y	99	T	30	222	222	C	34	32	32	632	0.000162692	1	0	31
chr22	59740681	G	R	99	G	35	112	112	A	33	23	23	135	0.041086	1	0	45
chr22	16872834	A	R	99	A	31	30	30	G	36	15	15	45	0.00266153	1	0	27
chr22	55816097	A	R	99	G	35	6	6	A	32	6	6	12	0.544913	1	0	8
chr22	50324614	T	Y	99	T	36	9	9	C	37	8	8	17	0.481283	1	0	150
chr22	51187187	G	R	99	G	35	176	176	A	35	79	79	331	0.266222	1	0	207
chr22	54029681	C	Y	99	C	37	77	77	T	36	45	45	122	0.281504	1	0	174
chr22	54257851	T	Y	68	C	35	12	12	T	35	5	5	17	0.520362	1	0	376
chr22	53978873	A	M	99	C	35	22	22	A	34	12	12	34	0.328482	1	0	223
chr22	49531399	G	S	99	C	32	36	36	G	30	22	22	58	0.748415	1	0	148
chr22	54256311	G	K	99	T	34	21	21	G	32	17	17	38	0.134036	1	0	62
chr22	60217277	T	Y	99	T	32	63	63	C	33	25	25	88	0.133437	1	0	10
chr22	48611850	G	R	99	G	35	161	161	A	35	82	82	244	0.183189	1	0	112
chr22	53043454	T	G	53	G	36	20	20	T	0	0	0	20	1	1	0	15
chr22	53978316	C	S	99	G	33	19	19	C	35	13	13	32	0.202031	1	0	13
chr22	7413956	G	S	53	G	34	21	21	C	34	5	5	27	0.352569	1	0	23
chr22	53495566	G	K	99	T	38	5	5	G	37	5	5	10	0.605159	1	0	188
chr22	16848469	T	K	48	T	36	20	20	G	33	6	6	26	0.147713	1	0	25
chr22	59090645	G	R	99	G	34	25	25	A	33	11	11	36	0.188762	1	0	416
chr22	7046184	A	R	99	G	38	56	56	A	37	10	10	66	0.22899	1	0	35
chr22	32538832	T	A	99	A	37	223	223	T	0	0	0	223	1	1	0	501
chr22	53979969	G	S	63	G	36	41	41	C	37	7	7	48	0.323586	1	0	54
chr22	17833474	C	Y	99	C	34	142	142	T	33	14	14	156	0.0115277	1	0	51
chr22	15452278	T	Y	99	C	38	8	8	T	34	6	6	14	0.507326	1	0	33
chr22	8151508	A	R	99	A	35	53	53	G	36	16	16	69	0.480155	1	0	63
chr22	60491882	C	Y	99	C	33	39	39	T	34	17	17	56	0.40245	1	0	42
chr22	50640911	G	R	36	G	39	23	23	A	40	5	5	28	0.620874	1	0	63
chr22	43359328	A	R	99	A	34	117	117	G	34	48	48	165	0.0863865	1	0	157
chr22	52426816	C	Y	99	C	35	141	141	T	33	24	24	165	0.368779	1	0	7
chr22	49247751	A	R	99	G	36	59	59	A	36	15	15	74	0.22776	1	0	9
chr22	50887246	G	R	93	G	36	11	11	A	39	6	6	17	0.631222	1	0	410
chr22	30079797	C	Y	70	C	38	32	32	T	39	7	7	39	0.683443	1	0	448
chr22	60288192	C	Y	78	C	37	61	61	T	38	9	9	70	0.392826	1	0	86
chr22	48918162	A	R	99	A	31	19	19	G	35	11	11	30	0.0561415	1	0	221
chr22	15437160	G	R	98	G	35	59	59	A	35	12	12	71	0.342156	1	0	202
chr22	59037592	A	R	99	A	32	27	27	G	35	13	13	40	0.683084	1	0	25
chr22	15323151	G	R	61	G	34	8	8	A	36	5	5	13	0.681041	1	0	514
chr22	48148317	G	R	99	G	36	52	52	A	38	16	16	68	0.321807	1	0	38
chr14	72679454	C	Y	74	C	36	16	16	T	36	6	6	23	0.320333	1	0	106
chr14	46649221	C	Y	99	C	35	20	20	T	38	12	12	32	0.503753	1	0	113
chr14	63801529	C	Y	96	T	38	39	39	C	38	8	8	47	0.439334	1	0	27
chr14	17955703	T	Y	99	T	37	100	100	C	38	59	59	159	0.370777	1	0	360
chr14	2074338	A	R	99	G	34	82	82	A	35	73	73	155	0.347333	1	0	33
chr14	17953148	A	R	99	A	36	173	173	G	35	34	34	207	0.116698	1	0	28
chr14	70334463	C	Y	99	T	37	91	91	C	38	42	42	133	0.0612786	1	0	7
chr14	35519123	C	Y	89	C	37	10	10	T	39	6	6	16	0.10989	1	0	133
chr14	26446781	T	C	99	C	36	140	142	T	0	0	0	142	1	1.01408	0	93
chr14	39725648	C	Y	74	T	34	8	8	C	30	5	5	13	0.3108	1	0	422
chr14	33087945	A	G	53	G	37	20	22	A	0	0	0	22	1	1.09091	0	30
chr14	3750620	G	R	99	G	31	34	34	A	34	24	24	59	0.548589	1	0	7
chr14	2085468	A	M	99	C	32	173	173	A	31	73	73	248	0.34129	1	0	249
chr14	32197065	C	S	91	C	35	5	5	G	34	5	5	10	0.27381	1	0	43
chr14	8986991	G	T	54	T	31	23	23	G	0	0	0	23	1	1	0	48
chr14	19513219	G	A	34	A	36	13	13	G	0	0	0	13	1	1	0	63
chr14	21033966	G	A	99	A	36	72	73	G	41	1	1	74	1	1.01351	0	9
chr14	37759750	G	A	91	A	38	42	42	G	0	0	0	42	1	1	0	6
chr14	26446874	C	S	99	C	36	8	8	G	34	6	7	16	0.586247	1.0625	0	93
chr14	9109803	G	S	99	G	39	52	52	C	39	11	11	63	0.305285	1	0	18
chr14	64899008	T	W	99	T	37	19	19	A	38	7	7	26	0.705341	1	0	9
chr14	37759756	T	C	99	C	37	48	48	T	0	0	0	48	1	1	0	6
chr14	28836814	C	Y	99	C	36	154	154	T	37	29	29	183	0.351179	1	0	17
chr14	3750613	A	R	48	A	33	48	48	G	33	10	10	58	0.495958	1	0	7
chr14	83360759	T	Y	90	C	30	17	17	T	30	6	6	24	0.379585	1	0	27
chr14	43743909	C	Y	99	C	37	124	124	T	38	103	103	227	0.0492254	1	0	34
chr14	70335656	T	K	99	G	37	36	36	T	37	16	16	52	0.480446	1	0	38
chr14	2087763	G	R	99	A	35	169	169	G	33	86	86	581	0.0888598	1	0	256
chr14	17821721	A	R	99	G	35	24	24	A	39	8	8	32	0.00440337	1	0	83
chr14	17954322	C	Y	99	C	37	100	100	T	37	39	39	139	0.461718	1	0	28
chr14	1943396	G	R	99	G	37	103	103	A	36	26	26	129	0.0798458	1	0	59
chr14	70335618	G	S	99	G	37	38	38	C	39	31	31	69	0.232746	1	0	19
chr14	71828557	C	T	26	T	37	10	10	C	0	0	0	10	1	1	0	98
chr14	39633995	T	W	99	T	37	66	66	A	38	31	31	97	0.0227612	1	0	8
chr14	22671240	G	R	98	G	34	69	69	A	34	12	12	82	0.226286	1	0	401
chr14	18015653	G	K	99	T	39	12	12	G	39	11	11	23	0.743983	1	0	59
chr14	16353869	C	Y	99	C	37	70	70	T	36	12	12	82	0.177505	1	0	196
chr14	32164650	A	R	95	G	37	14	14	A	37	6	6	21	0.389525	1	0	85
chr14	64899533	G	R	87	G	37	16	16	A	37	7	7	23	0.461068	1	0	12
chr14	17953176	C	Y	99	C	37	186	186	T	35	33	33	219	0.311933	1	0	28
chr14	17172543	A	R	99	A	38	22	22	G	37	10	10	32	0.0644664	1	0	12
chr14	35543625	C	S	99	C	34	17	17	G	31	8	8	25	0.677707	1	0	4255
chr14	83983803	G	R	99	G	34	31	31	A	33	29	29	60	0.659581	1	0	10
chr14	47006108	T	Y	99	T	39	178	178	C	37	77	77	479	0.00457186	1	0	27
chr14	28837720	A	R	99	A	36	113	113	G	37	23	23	139	0.0857882	1	0	122
chr14	18307360	A	R	99	A	32	94	94	G	31	42	42	136	0.167123	1	0	9796
chr14	39328871	T	Y	77	T	40	7	7	C	38	6	6	13	0.505536	1	0	456
chr14	10170217	G	K	99	T	34	7	7	G	32	6	6	13	0.472611	1	0	75
chr14	79411382	A	R	99	G	38	205	205	A	39	50	50	401	0.118274	1	0	31
chr14	31840691	A	R	99	G	38	72	72	A	38	25	25	98	0.370732	1	0	23
chr14	39328039	G	K	98	G	38	20	20	T	38	7	7	27	0.467713	1	0	9
chr14	2550469	G	R	99	G	30	24	24	A	31	20	20	44	0.486045	1	0	156
chr14	2085834	C	Y	99	T	28	86	86	C	35	45	45	132	9.26e-07	1	0	48
chr14	26306525	G	S	99	C	38	6	6	G	35	6	6	12	0.19697	1	0	129
chr14	59101223	A	G	99	G	36	66	66	A	0	0	0	66	1	1	0	95
chr14	10170624	C	Y	86	C	38	31	31	T	38	8	8	39	0.661236	1	0	9
chr14	59101428	T	G	21	G	38	8	8	T	0	0	0	8	1	1	0	45
chr14	78501844	T	Y	99	C	37	14	14	T	38	13	13	27	0.342424	1	0	47
chr14	70334885	T	Y	99	C	37	65	65	T	39	24	24	89	0.0671069	1	0	415
chr14	17955040	G	R	99	G	38	229	229	A	38	26	26	361	0.449206	1	0	16
chr14	69948057	A	M	99	A	38	17	17	C	36	12	12	29	0.371889	1	0	16
chr14	57239365	T	W	48	A	38	31	31	T	34	5	5	36	0.5	1	0	139
chr14	47013600	G	K	99	G	34	193	193	T	33	27	27	220	0.132021	1	0	75
chr14	32735710	T	Y	45	T	36	11	11	C	38	5	5	17	0.594322	1	0	60
chr14	70335344	T	Y	99	C	38	100	100	T	38	59	59	159	0.34286	1	0	12
chr14	17119467	C	Y	69	C	34	15	15	T	34	6	6	21	0.697746	1	0	2418
chr14	16353673	A	R	99	G	37	51	51	A	36	18	18	69	0.323552	1	0	196
chr14	2310735	A	G	68	G	37	25	25	A	0	0	0	25	1	1	0	27
chr14	3578634	G	R	99	G	33	143	143	A	36	112	112	456	0.00212118	1	0	27
chr14	81019076	G	A	85	A	39	42	42	G	0	0	0	42	1	1	0	32
chr14	20739055	T	G	99	G	38	255	255	T	0	0	0	262	1	1	0	192
chr14	19513282	G	C	23	C	35	9	11	G	0	0	0	11	1	1.18182	0	63
chr14	2084067	T	Y	99	C	33	170	170	T	33	85	85	555	0.368132	1	0	141
chr14	2081093	G	S	99	G	36	81	81	C	37	23	23	104	0.0753267	1	0	837
chr14	83639200	G	K	99	T	29	7	7	G	32	5	5	12	0.607955	1	0	4205
chr14	64897835	T	Y	99	T	37	17	17	C	34	13	13	30	0.0667139	1	0	218
chr14	33087324	T	C	61	C	36	36	36	T	8	1	1	37	1	1	0	7
chr14	23068125	C	T	57	T	39	21	31	C	0	0	0	31	1	1.32258	0	50
chr14	34123768	T	K	99	T	39	10	10	G	37	7	7	17	0.481129	1	0	41
chr14	81019525	G	T	26	T	38	10	10	G	0	0	0	10	1	1	0	74
chr14	47006135	A	R	99	A	37	173	173	G	37	82	82	454	0.0175279	1	0	27
chr14	58850545	G	C	21	C	36	8	8	G	0	0	0	8	1	1	0	50
chr14	2816513	C	S	99	C	35	80	80	G	33	30	30	110	0.0047896	1	0	51
chr14	69161351	C	G	99	G	35	129	130	C	0	0	0	130	1	1.00769	0	32
chr14	43743417	A	R	99	G	37	111	111	A	37	111	111	222	0.453003	1	0	49
chr14	37759915	A	G	99	G	39	76	76	A	0	0	0	76	1	1	0	10
chr14	78662301	G	K	99	G	36	45	45	T	38	11	11	56	0.513571	1	0	6
chr14	78501632	C	M	98	A	40	5	5	C	34	5	5	10	0.513889	1	0	36
chr14	24920882	T	C	61	C	36	26	26	T	0	0	0	26	1	1	0	496
chr14	8987672	G	T	32	T	36	12	12	G	0	0	0	12	1	1	0	109
chr14	69161419	A	G	99	G	37	136	143	A	0	0	0	143	1	1.04895	0	68
chr14	71833215	G	A	26	A	38	10	10	G	0	0	0	10	1	1	0	30
chr14	2819951	G	R	77	G	36	30	30	A	33	9	9	39	0.503802	1	0	38
chr14	71605411	T	Y	99	T	37	13	13	C	34	14	14	27	0.0639293	1	0	294
chr14	67986929	A	G	20	G	38	8	8	A	0	0	0	8	1	1	0	61723
chr14	21621739	T	Y	99	C	33	55	55	T	37	29	29	84	1.3e-05	1	0	30
chr14	23067761	T	C	85	C	37	37	37	T	0	0	0	37	1	1	0	51
chr14	2815741	T	Y	99	T	38	104	104	C	37	73	73	179	0.0639129	1	0	57
chr14	35946554	G	R	99	A	39	12	12	G	38	11	11	23	0.731977	1	0	593
chr14	4167670	T	Y	99	T	36	34	34	C	39	11	11	45	0.16347	1	0	182
chr14	46649850	A	R	99	G	39	29	29	A	39	22	22	51	0.740606	1	0	55
chr14	47006453	A	R	99	G	34	28	28	A	37	18	18	46	0.00632421	1	0	318
chr14	3578770	T	K	99	G	34	123	123	T	29	130	130	294	6.43e-06	1	0	11
chr14	2183851	G	R	80	G	31	53	53	A	32	10	10	63	0.474164	1	0	26
chr14	17955189	A	R	91	A	36	62	62	G	35	12	12	74	0.46203	1	0	119
chr14	4177436	T	Y	97	T	33	18	18	C	34	8	8	26	0.733756	1	0	561
chr14	43705980	A	T	23	T	38	9	9	A	0	0	0	9	1	1	0	24
chr14	60995624	A	G	20	G	35	8	8	A	0	0	0	8	1	1	0	57
chr14	33119942	G	S	47	G	35	61	61	C	36	8	8	69	0.458948	1	0	255
chr14	68987072	G	C	99	C	37	253	253	G	0	0	0	253	1	1	0	15
chr14	83823761	C	Y	62	T	29	14	14	C	34	5	5	19	0.0929653	1	0	30
chr14	78662277	G	K	99	G	35	15	15	T	34	8	8	23	0.718659	1	0	24
chr14	37759724	C	A	60	A	35	32	32	C	0	0	0	32	1	1	0	26
chr14	2183825	G	R	62	G	35	22	22	A	36	6	6	28	0.0786139	1	0	26
chr14	78499975	G	R	96	G	36	21	21	A	38	8	8	29	0.716798	1	0	48
chr14	45500959	C	M	99	C	38	34	34	A	36	13	13	47	0.521176	1	0	331
chr14	83822330	C	Y	76	C	36	6	6	T	35	5	5	11	0.732684	1	0	196
chr14	43744062	A	G	99	G	35	177	177	A	0	0	0	177	1	1	0	26
chr14	72680743	G	S	99	G	37	17	17	C	32	10	10	27	0.571498	1	0	216
chr14	74790428	T	A	32	A	33	12	12	T	0	0	0	12	1	1	0	672
chr14	17956673	T	Y	99	T	37	122	122	C	38	54	54	176	0.382722	1	0	257
chr14	1742481	C	M	48	C	33	22	22	A	35	5	5	27	0.282249	1	0	92
chr14	32174974	C	T	38	T	34	14	14	C	0	0	0	14	1	1	0	104
chr14	43743677	G	A	99	A	36	58	60	G	0	0	0	60	1	1.03333	0	11
chr14	23884905	G	R	79	G	32	6	6	A	27	6	6	12	0.242424	1	0	84
chr14	23067943	C	T	79	T	37	32	32	C	0	0	0	32	1	1	0	23
chr14	10170127	C	Y	99	T	36	16	16	C	37	9	9	25	0.551787	1	0	15
chr14	3586290	G	R	99	G	31	54	54	A	34	14	14	68	0.0523065	1	0	16
chr14	27935942	C	Y	99	C	38	44	44	T	38	39	39	83	0.190537	1	0	24
chr14	27854934	G	T	79	T	38	67	70	A	8	1	1	71	1	1.04225	0	32
chr14	79406980	G	R	99	G	35	147	147	A	35	108	108	2767	0.159059	1	0	11
chr14	64271054	A	R	56	A	38	11	11	G	38	5	5	16	0.456502	1	0	541
chr14	45039186	T	G	70	G	36	46	160	T	0	0	1	161	1	1.72671	0	9
chr14	18332030	T	K	99	T	38	78	79	G	37	11	12	91	0.137687	1.02198	0	559
chr14	3750086	T	Y	99	T	37	17	17	C	36	10	10	27	0.252358	1	0	130
chr14	35476262	C	M	99	A	38	12	12	C	38	12	12	24	0.356268	1	0	25834
chr14	29830488	C	Y	99	C	32	20	20	T	33	17	17	37	0.705343	1	0	138
chr14	2080256	G	R	99	A	37	110	110	G	37	91	91	201	0.0760096	1	0	600
chr14	23068288	A	G	25	G	36	10	19	A	0	0	0	19	1	1.47368	0	22
chr14	33223932	A	R	94	A	38	16	16	G	39	13	13	29	0.422999	1	0	181
chr14	2818354	C	M	96	C	35	23	23	A	35	8	8	31	0.353402	1	0	23
chr14	70303433	C	S	99	C	33	59	59	G	30	23	23	82	0.0370741	1	0	196
chr14	64898550	A	R	84	A	35	28	28	G	39	9	9	37	0.0671469	1	0	7
chr14	83987290	A	R	71	G	34	15	15	A	31	5	5	20	0.150063	1	0	87
chr14	69161319	A	C	99	C	36	154	155	A	0	0	0	155	1	1.00645	0	32
chr14	35949306	A	R	91	A	40	6	6	G	38	6	6	12	0.0898268	1	0	22
chr14	21034103	G	A	48	A	38	18	20	G	0	0	0	20	1	1.1	0	48
chr14	2085219	T	Y	99	C	32	164	164	T	32	78	78	244	0.239987	1	0	249
chr14	83911198	G	R	99	G	38	29	29	A	38	26	26	55	0.635324	1	0	31
chr14	24920386	T	C	25	C	33	11	11	T	0	0	0	11	1	1	0	496
chr14	39361729	A	M	99	C	37	100	100	A	38	36	36	136	0.347476	1	0	115
chr14	68987167	A	G	99	G	37	177	177	A	0	0	0	177	1	1	0	10
chr14	66032257	A	G	51	G	37	20	20	A	0	0	0	20	1	1	0	6841
chr14	72398786	C	Y	86	C	40	11	11	T	37	6	6	17	0.519554	1	0	77
chr14	33087594	G	C	99	C	32	66	67	G	0	0	0	67	1	1.01493	0	9
chr14	17953476	C	Y	99	C	36	211	211	T	37	44	44	384	0.0155419	1	0	300
chr14	17956930	T	Y	99	T	39	20	20	C	37	11	11	31	0.507969	1	0	43
chr14	13771721	G	S	99	G	36	57	57	C	36	14	14	71	0.389044	1	0	54
chr14	35568720	T	K	99	T	37	17	17	G	36	13	13	30	0.627203	1	0	165
chr14	81018911	C	T	49	T	38	18	18	C	0	0	0	18	1	1	0	9
chr14	43706436	A	G	99	G	35	81	82	A	0	0	0	82	1	1.0122	0	8
chr14	2073076	T	Y	99	C	34	15	15	T	35	7	7	22	0.314898	1	0	16
chr14	83574977	C	Y	84	C	39	9	9	T	35	6	6	15	0.516583	1	0	1415
chr14	18368973	A	R	99	G	35	14	14	A	35	8	8	22	0.642473	1	0	833
chr14	17129684	G	R	45	G	37	38	38	A	37	7	7	45	0.669744	1	0	251
chr14	3586246	C	Y	99	C	34	132	132	T	34	26	26	158	0.319556	1	0	44
chr14	83824666	A	W	78	A	37	15	15	T	35	6	6	21	0.712498	1	0	29
chr14	26180995	A	G	38	G	39	255	256	A	0	0	0	522	1	1.00192	0	16
chr14	69948073	T	Y	99	T	38	14	14	C	37	11	11	25	0.425406	1	0	16
chr14	79388456	T	C	35	C	38	13	13	T	0	0	0	13	1	1	0	730
chr14	21621901	C	Y	77	T	36	32	32	C	38	7	7	39	0.571813	1	0	162
chr14	2186657	C	Y	99	C	36	27	27	T	35	10	10	37	0.733249	1	0	1267
chr14	43743700	T	Y	73	T	37	74	76	C	36	9	9	85	0.373648	1.02353	0	12
chr14	17954670	C	Y	99	C	36	213	213	T	37	41	41	324	0.0095546	1	0	23
chr14	4041251	C	Y	99	C	36	18	18	T	35	8	8	26	0.118928	1	0	63
chr14	63801386	G	K	44	T	37	43	43	G	36	5	5	48	0.396747	1	0	32
chr14	75871059	G	R	87	A	32	7	7	G	31	5	5	12	0.585859	1	0	20365
chr14	74789756	A	R	62	A	36	12	12	G	32	6	6	18	0.033398	1	0	470
chr14	2078606	G	R	99	A	32	16	16	G	32	9	9	25	0.659207	1	0	143
chr14	25540630	A	R	22	A	37	17	17	G	38	5	5	22	0.75	1	0	57
chr14	1531850	C	Y	99	T	38	9	9	C	30	11	11	20	0.501861	1	0	267
chr14	2291707	T	Y	99	T	37	17	17	C	39	9	9	26	0.183323	1	0	61
chr14	3750554	G	R	99	G	36	30	30	A	36	19	19	49	0.723734	1	0	27
chr14	81019108	C	G	43	G	39	17	17	C	0	0	0	17	1	1	0	32
chr14	18333670	T	K	99	G	33	20	20	T	35	8	8	28	0.641535	1	0	128
chr14	22672976	T	W	99	T	37	36	36	A	38	24	24	60	0.633511	1	0	62
chr14	10171648	A	W	44	A	38	27	27	T	39	6	6	33	0.020015	1	0	412
chr14	17832091	A	M	72	A	41	6	6	C	36	5	5	11	0.0151515	1	0	27
chr14	72399243	T	K	99	G	38	14	14	T	38	12	12	26	0.657696	1	0	50
chr14	64899315	G	R	31	G	36	17	17	A	32	5	5	22	0.0291638	1	0	90
chr14	78499814	G	A	40	A	37	15	15	G	0	0	0	15	1	1	0	161
chr14	63593243	G	R	99	G	37	57	57	A	38	34	34	91	0.245372	1	0	35
chr14	33087317	T	C	63	C	36	31	31	T	0	0	0	31	1	1	0	7
chr14	2319657	T	C	20	C	31	8	8	T	0	0	0	8	1	1	0	44
chr14	2083926	T	Y	99	C	37	185	185	T	38	70	70	269	0.0445723	1	0	72
chr14	3757392	A	G	26	G	35	30	30	A	36	2	2	32	1	1	0	3454
chr14	43880530	C	Y	99	C	37	83	83	T	32	42	42	125	2.86e-06	1	0	51
chr14	3750285	C	M	99	C	39	13	13	A	34	9	9	22	0.0190191	1	0	10
chr14	79406991	A	R	99	G	33	215	215	A	32	40	40	2660	0.0792511	1	0	11
chr14	45499080	C	M	91	C	35	21	21	A	36	7	7	28	0.698877	1	0	226
chr14	46644662	A	M	52	A	33	25	25	C	34	6	6	31	0.660792	1	0	27
chr14	2819989	C	Y	54	C	36	40	40	T	37	7	7	47	0.700947	1	0	38
chr14	23068175	A	C	47	C	38	24	24	A	0	0	0	24	1	1	0	21
chr14	1944553	G	R	98	G	36	55	55	A	33	12	12	67	0.00968582	1	0	90
chr14	2082904	T	Y	99	C	36	169	169	T	35	86	86	293	0.107311	1	0	256
chr14	3750275	C	Y	77	C	37	18	18	T	36	6	6	24	0.594531	1	0	10
chr14	49828442	A	R	99	A	33	212	212	G	34	42	42	388	6.32e-05	1	0	42
chr14	84014721	C	Y	99	C	35	35	35	T	34	21	21	56	0.668696	1	0	21
chr14	71515322	A	W	99	A	38	18	18	T	38	8	8	26	0.0886214	1	0	5
chr14	23161253	T	Y	99	C	38	13	13	T	40	6	6	19	0.483046	1	0	47
chr14	32211632	C	Y	45	C	33	26	26	T	38	6	6	32	0.500093	1	0	22
chr14	45500628	A	R	74	A	38	19	19	G	38	8	8	27	0.448311	1	0	331
chr14	39328030	T	K	99	T	37	20	20	G	38	7	7	27	0.342505	1	0	9
chr14	45498854	A	R	53	A	38	13	13	G	40	5	5	18	0.596814	1	0	24
chr14	43706428	T	C	99	C	34	101	102	T	0	0	0	102	1	1.0098	0	8
chr14	17954584	G	R	99	G	35	203	203	A	36	49	49	353	0.101303	1	0	62
chr14	68800323	A	G	52	G	37	19	19	A	0	0	0	19	1	1	0	607
chr14	17228737	C	A	47	A	37	17	18	C	0	0	0	18	1	1.05556	0	93
chr14	68669018	G	R	99	A	37	65	65	G	37	40	40	105	0.446199	1	0	64
chr14	59093345	A	G	99	G	35	92	94	A	0	0	0	94	1	1.02128	0	33
chr14	45498830	G	R	42	G	34	17	17	A	38	5	5	22	0.108871	1	0	24
chr14	2191475	C	S	39	C	35	37	37	G	36	5	5	42	0.69803	1	0	289
chr14	1931720	G	R	99	G	33	239	239	A	34	16	16	504	0.160458	1	0	30
chr14	63592657	C	Y	96	T	36	6	6	C	31	6	6	12	0.294372	1	0	551
chr14	21620447	A	R	99	A	38	47	47	G	38	39	39	86	0.284954	1	0	898
chr14	2293173	A	R	99	A	33	99	100	G	34	14	14	115	0.154988	1.0087	0	315
chr14	39635054	G	R	99	A	38	52	52	G	38	49	49	101	0.278344	1	0	68
chr14	33087754	C	A	71	A	36	29	31	C	0	0	0	31	1	1.06452	0	17
chr14	43743193	C	Y	99	C	36	91	91	T	37	13	13	104	0.15568	1	0	62
chr14	18388619	G	R	99	A	36	16	16	G	37	13	13	29	0.662529	1	0	105
chr14	64898739	C	Y	90	C	39	10	10	T	35	7	7	17	0.334533	1	0	182
chr14	338438	C	G	68	G	39	28	28	C	0	0	0	28	1	1	0	142
chr14	42315258	G	S	99	G	37	10	10	C	37	7	7	17	0.667267	1	0	352
chr14	13769612	T	Y	99	C	36	52	52	T	36	19	19	72	0.229552	1	0	13
chr14	79409100	G	R	99	G	35	215	215	A	35	40	40	3749	0.321529	1	0	29
chr14	68668006	C	T	23	T	39	9	9	C	0	0	0	9	1	1	0	136
chr14	43744151	T	C	86	C	35	51	52	T	0	0	0	52	1	1.01923	0	5
chr14	43744088	T	C	99	C	38	85	85	T	0	0	0	85	1	1	0	21
chr14	45039101	T	C	99	C	34	148	272	T	0	0	0	272	1	1.48162	0	85
chr14	23067966	T	Y	31	T	37	22	22	C	36	6	6	28	0.321314	1	0	23
chr14	81019005	G	A	81	A	38	31	31	G	0	0	0	31	1	1	0	14
chr14	3585576	C	S	99	C	38	146	146	G	36	109	109	337	0.00135756	1	0	136
chr14	3578607	G	R	99	G	33	217	217	A	35	38	38	525	0.0096694	1	0	27
chr14	3578798	G	R	99	G	35	169	169	A	34	86	86	262	0.0949298	1	0	17
chr14	26307201	C	Y	99	T	38	7	7	C	36	7	7	14	0.677593	1	0	63
chr14	72159306	G	R	99	G	38	16	16	A	39	9	9	26	0.630614	1	0	54
chr14	2428553	T	Y	95	T	20	28	28	C	28	14	14	42	0.0014843	1	0	73
chr14	2819669	C	Y	90	C	33	12	12	T	36	6	6	18	0.553221	1	0	24
chr14	64899521	G	R	49	G	38	18	18	A	32	6	6	24	0.0596229	1	0	12
chr14	17953971	A	R	99	A	35	201	201	G	36	54	54	503	4.94e-05	1	0	20
chr14	18332786	A	R	99	G	35	26	26	A	35	15	15	46	0.339186	1	0	197
chr14	2018734	A	R	99	G	34	50	50	A	36	35	35	85	0.104816	1	0	49
chr14	1943214	C	Y	99	C	37	74	74	T	35	19	19	93	0.0491419	1	0	41
chr14	2082585	G	R	99	A	36	88	88	G	35	50	50	138	0.254627	1	0	63
chr14	2358295	A	G	41	G	35	16	16	A	0	0	0	16	1	1	0	135
chr14	17952582	T	Y	99	T	36	61	61	C	36	57	57	118	0.312043	1	0	29
chr14	38984191	C	M	60	C	38	32	32	A	37	7	7	39	0.209325	1	0	22
chr14	1532117	T	Y	64	T	35	27	27	C	35	8	8	35	0.3429	1	0	267
chr14	3585919	T	Y	37	T	33	95	95	C	31	10	10	105	0.073269	1	0	35
chr14	16361033	C	Y	44	C	33	30	30	T	33	6	6	36	0.491751	1	0	772
chr14	17172531	A	R	87	A	38	23	23	G	36	9	9	32	0.0429091	1	0	12
chr14	27854886	C	A	58	A	39	43	43	C	0	0	0	43	1	1	0	14
chr14	79416778	G	R	77	A	21	9	9	G	34	5	5	14	0.020979	1	0	15
chr14	3749915	A	W	99	T	29	13	13	A	25	15	15	30	0.579052	1	0	39
chr14	70335356	G	R	99	A	36	142	142	G	36	27	27	169	0.465806	1	0	12
chr14	70334198	C	Y	99	T	37	32	32	C	37	23	23	55	0.56293	1	0	265
chr14	79754136	T	Y	73	T	29	7	7	C	34	5	5	12	0.688763	1	0	5
chr14	2086404	T	Y	99	C	36	197	197	T	36	58	58	277	0.0631048	1	0	36
chr14	75850178	C	A	23	A	38	9	9	C	0	0	0	9	1	1	0	24
chr14	25540687	A	M	59	A	37	10	10	C	39	5	5	15	0.628372	1	0	57
chr14	31801860	G	R	99	A	36	8	8	G	36	7	7	15	0.522455	1	0	4777
chr14	45498614	C	S	99	C	38	26	26	G	40	11	11	37	0.583048	1	0	216
chr14	2311270	T	W	99	T	35	17	17	A	32	18	18	35	0.0189962	1	0	242
chr14	23161746	A	R	99	G	33	14	14	A	28	8	8	22	0.148672	1	0	493
chr14	35568555	G	R	99	G	36	19	19	A	35	8	8	28	0.329134	1	0	117
chr14	68857592	A	G	99	G	32	198	210	A	0	0	0	210	1	1.11429	0	57
chr14	39070617	C	Y	75	C	35	9	9	T	31	6	6	15	0.632168	1	0	109
chr14	3578566	C	M	99	C	36	173	173	A	35	82	82	400	0.0139531	1	0	41
chr14	3772919	G	R	26	G	37	25	25	A	36	5	5	30	0.207788	1	0	348
chr14	63360590	G	R	23	G	37	36	36	A	38	6	6	42	0.257834	1	0	132
chr14	31840714	C	T	99	T	36	98	98	C	0	0	0	98	1	1	0	23
chr14	83824609	T	Y	99	C	36	10	10	T	38	8	8	19	0.643151	1	0	28
chr14	28888120	C	S	45	C	29	14	14	G	28	5	5	19	0.688467	1	0	88
chr14	79406947	C	Y	99	C	35	224	224	T	35	31	31	2355	0.314918	1	0	33
chr14	83821305	A	W	97	A	36	7	7	T	39	6	6	13	0.0174825	1	0	77
chr14	68800930	A	R	84	G	35	24	24	A	36	6	6	30	0.315475	1	0	607
chr14	1426492	G	A	46	A	36	17	17	G	0	0	0	17	1	1	0	93
chr14	59101837	G	A	53	A	36	19	19	G	0	0	0	19	1	1	0	82
chr14	59101473	A	G	53	G	37	21	21	A	0	0	0	21	1	1	0	23
chr14	39634986	G	R	99	G	35	93	93	A	34	19	19	112	0.231902	1	0	68
chr14	24747078	C	Y	99	C	38	13	13	T	33	8	8	21	0.503981	1	0	247
chr14	28836797	G	R	99	G	35	145	145	A	32	27	27	172	0.0112624	1	0	11
chr14	3784679	T	Y	99	C	37	8	8	T	38	5	5	13	0.3108	1	0	111
chr14	66648812	G	S	99	C	40	8	8	G	37	5	5	13	0.142191	1	0	1086
chr14	2311512	T	Y	88	T	35	53	53	C	36	11	11	65	0.272579	1	0	242
chr14	24892723	G	R	79	G	33	11	11	A	37	8	8	19	0.0454209	1	0	45
chr14	1677765	A	M	99	A	33	85	85	C	31	24	24	109	0.325134	1	0	643
chr14	17954522	A	R	58	A	37	242	242	G	37	13	13	304	0.485374	1	0	62
chr14	26181011	C	T	39	T	37	255	256	C	0	0	0	522	1	1.00192	0	16
chr14	2428181	A	R	99	A	33	20	20	G	36	10	10	30	0.562105	1	0	62
chr14	2816429	C	Y	99	C	35	111	111	T	35	35	35	147	0.168445	1	0	7
chr14	3585954	C	Y	99	C	35	96	96	T	35	23	23	119	0.182692	1	0	35
chr14	43706094	T	A	44	A	36	16	16	T	0	0	0	16	1	1	0	21
chr14	2428997	A	R	99	A	35	21	21	G	36	12	12	33	0.641805	1	0	95
chr14	58850474	A	G	23	G	36	9	9	A	0	0	0	9	1	1	0	18
chr14	25542525	A	R	97	G	37	7	7	A	38	5	5	12	0.75	1	0	385
chr14	2074371	A	R	99	G	35	83	83	A	35	76	76	159	0.0849758	1	0	31
chr14	2818097	C	S	93	C	34	22	22	G	37	7	7	29	0.512018	1	0	215
chr14	17953087	G	K	99	G	34	73	73	T	34	21	21	94	0.079716	1	0	61
chr14	2816573	G	R	99	G	31	36	36	A	31	13	13	49	0.729965	1	0	60
chr14	49824948	T	Y	99	T	37	218	218	C	38	37	37	485	0.168665	1	0	40
chr14	69940111	C	Y	68	C	37	104	104	T	40	11	11	115	0.0127189	1	0	45
chr14	2428887	G	R	65	G	36	20	20	A	32	7	7	27	0.565864	1	0	110
chr14	17831559	T	Y	99	C	37	34	34	T	36	18	18	52	0.0947758	1	0	46
chr14	17952108	C	Y	99	C	38	118	118	T	39	29	29	147	0.03063	1	0	237
chr14	342367	G	A	20	A	39	8	8	G	0	0	0	8	1	1	0	2141
chr14	21891203	C	G	20	G	31	8	8	C	0	0	0	8	1	1	0	8
chr14	37759925	G	C	99	C	38	77	77	G	0	0	0	77	1	1	0	10
chr14	83979258	C	Y	95	C	34	17	17	T	34	7	7	24	0.450682	1	0	2491
chr14	17821519	G	R	99	G	34	70	70	A	35	27	27	97	0.101017	1	0	33
chr14	42315974	G	R	96	G	37	7	7	A	29	7	7	14	0.506556	1	0	79
chr14	45991672	A	R	43	A	35	14	14	G	38	5	5	19	0.564155	1	0	19
chr14	17951871	A	R	99	A	35	59	59	G	35	30	30	89	0.444777	1	0	186
chr14	46009677	C	T	28	T	34	11	11	C	0	0	0	11	1	1	0	122
chr14	59101496	C	T	71	T	37	29	29	C	0	0	0	29	1	1	0	23
chr14	68987157	G	C	99	C	37	254	254	A	8	1	1	265	1	1	0	10
chr14	9164237	T	C	78	C	32	38	38	T	0	0	0	38	1	1	0	182
chr14	31840814	C	G	65	G	37	29	29	C	0	0	0	29	1	1	0	15
chr14	2817571	T	Y	30	T	34	21	21	C	26	8	8	29	0.00781567	1	0	92
chr14	2816422	C	Y	99	C	35	109	109	T	36	31	31	140	0.246657	1	0	7
chr14	9165604	A	R	99	G	37	65	65	A	37	46	46	111	0.332146	1	0	220
chr14	83981749	T	Y	32	T	37	57	57	C	38	9	9	66	0.466495	1	0	11
chr14	63593301	T	Y	99	T	34	64	64	C	33	38	38	102	0.187827	1	0	50
chr14	23068196	A	G	41	G	31	15	15	A	0	0	0	15	1	1	0	21
chr14	81018991	C	T	87	T	38	37	37	C	0	0	0	37	1	1	0	14
chr14	2019390	G	R	94	A	35	17	17	G	35	7	7	24	0.475296	1	0	204
chr14	23067710	T	C	60	C	37	26	26	T	0	0	0	26	1	1	0	51
chr14	31840741	A	C	99	C	31	83	83	A	0	0	0	83	1	1	0	27
chr14	17919876	A	R	99	A	34	116	116	G	34	39	39	155	0.448326	1	0	63
chr14	64898557	T	Y	99	C	38	29	29	T	39	10	10	39	0.667261	1	0	7
chr14	2088702	G	R	99	A	32	142	142	G	32	113	113	358	0.324376	1	0	60
chr14	23680453	G	R	74	G	37	25	25	A	38	7	7	32	0.75	1	0	694
chr14	43743316	G	S	99	C	37	134	134	G	38	119	119	259	0.252664	1	0	51
chr14	38984765	C	Y	57	C	34	46	46	T	35	8	8	54	0.677771	1	0	574
chr14	71848633	G	R	38	G	40	5	5	A	39	5	5	10	0.210317	1	0	6
chr14	338283	T	C	66	C	33	26	27	T	0	0	0	27	1	1.03704	0	13
chr14	17831060	G	R	99	G	39	44	44	A	37	34	34	78	0.000418387	1	0	23
chr14	27935918	C	Y	99	C	36	73	73	T	35	13	13	86	0.164402	1	0	24
chr14	45991691	A	M	68	A	35	14	14	C	38	5	5	19	0.624957	1	0	19
chr14	46644568	T	Y	99	T	37	125	125	C	37	76	76	201	0.231111	1	0	94
chr14	1426399	T	C	30	C	33	15	15	T	0	0	0	15	1	1	0	84
chr14	28837061	C	M	33	C	38	46	46	A	40	6	6	52	0.246236	1	0	147
chr14	3750398	T	Y	54	T	37	13	13	C	38	5	5	18	0.693744	1	0	33
chr14	38983865	A	R	54	A	37	32	32	G	38	7	7	39	0.265059	1	0	18
chr14	17136109	C	M	99	C	37	208	208	A	38	47	47	307	0.281972	1	0	47
chr14	2088642	G	R	99	A	35	132	132	G	36	114	114	246	0.247654	1	0	60
chr14	18387158	G	R	99	G	33	13	13	A	35	9	9	22	0.736979	1	0	474
chr14	43743976	T	C	98	C	35	172	172	T	31	1	1	173	1	1	0	33
chr14	58850757	A	G	49	G	37	18	18	A	0	0	0	18	1	1	0	6
chr14	2070168	A	R	53	A	40	5	5	G	37	5	5	10	0.513889	1	0	38
chr14	43743594	G	A	99	A	37	69	69	G	0	0	0	69	1	1	0	83
chr14	42315660	T	C	32	C	39	12	12	T	0	0	0	12	1	1	0	34
chr14	83201449	C	Y	99	C	30	10	10	T	34	7	7	17	0.369807	1	0	170
chr14	2084616	T	Y	99	C	35	74	74	T	37	26	26	100	0.0395164	1	0	315
chr14	83983793	C	Y	99	T	37	31	31	C	36	31	31	63	0.679061	1	0	10
chr14	79414232	A	G	20	G	38	8	8	A	0	0	0	8	1	1	0	133
chr14	17954693	T	W	99	T	35	204	204	A	37	48	48	305	0.0327281	1	0	23
chr14	2819693	T	Y	78	T	28	11	11	C	37	6	6	17	0.501212	1	0	24
chr14	78662307	G	R	99	G	38	43	43	A	37	16	16	59	0.231072	1	0	6
chr14	3750581	A	M	39	C	34	48	48	A	35	6	6	54	0.430783	1	0	27
chr14	27936802	T	K	99	G	37	151	151	T	36	95	95	247	0.481285	1	0	860
chr14	63446854	G	R	69	G	37	5	5	A	33	5	5	10	0.710317	1	0	438
chr14	23068266	T	C	38	C	38	14	23	T	0	0	0	23	1	1.3913	0	22
chr14	70335454	G	R	99	A	36	71	73	G	37	48	48	121	0.344265	1.06612	0	40
chr14	31840056	G	A	43	A	39	18	123	G	0	0	1	124	1	1.85484	0	40
chr14	32164565	A	R	74	A	33	11	11	G	38	6	6	17	0.524564	1	0	85
chr14	84109847	T	Y	99	C	33	55	55	T	33	19	19	74	0.42153	1	0	803
chr14	59101534	G	A	99	A	38	59	59	G	0	0	0	59	1	1	0	38
chr14	45039195	G	A	39	A	31	14	109	T	30	1	1	110	1	1.88182	0	9
chr14	84107912	G	R	99	G	37	36	36	A	37	14	14	50	0.104425	1	0	136
chr14	70313503	A	W	99	T	38	11	11	A	36	11	11	22	0.525354	1	0	97
chr14	17954972	T	Y	99	T	36	196	196	C	36	59	59	469	0.230291	1	0	68
chr14	32211610	C	Y	29	C	34	30	30	T	39	7	7	37	4.21e-05	1	0	22
chr14	64875434	C	Y	66	C	38	34	34	T	37	8	8	42	0.0784258	1	0	77
chr14	69929140	C	M	75	C	36	38	38	A	36	7	7	45	0.632257	1	0	1539
chr14	16693474	G	R	99	A	39	10	10	G	39	6	6	16	0.698114	1	0	38
chr14	33226796	A	R	99	A	31	183	183	G	31	72	72	267	0.0477207	1	0	2036
chr14	8987280	T	C	35	C	38	13	13	T	0	0	0	13	1	1	0	68
chr14	78499258	A	R	99	A	37	9	9	G	37	8	8	17	0.270712	1	0	89
chr14	1943455	A	R	66	A	36	39	39	G	35	10	10	49	0.274516	1	0	59
chr14	83824637	A	M	57	A	37	16	16	C	37	5	5	21	0.515947	1	0	28
chr14	64899225	T	Y	46	T	37	14	14	C	37	5	5	19	0.446594	1	0	90
chr14	49587849	A	M	99	A	38	64	65	C	39	15	15	80	0.15565	1.0125	0	46
chr14	2083854	T	Y	99	C	32	161	161	T	34	54	54	215	0.00372821	1	0	72
chr14	1945517	G	R	23	G	37	28	28	A	39	5	5	33	0.597762	1	0	86
chr14	77013013	A	M	99	C	36	13	13	A	35	8	8	21	0.584068	1	0	2513
chr14	2310614	T	C	72	C	34	31	31	T	0	0	0	31	1	1	0	62
chr14	1944337	C	Y	55	C	32	16	16	T	38	6	6	22	0.00304237	1	0	163
chr14	2072555	T	Y	99	T	34	55	55	C	35	33	33	88	0.355461	1	0	225
chr14	22671641	T	Y	99	T	38	24	24	C	38	14	14	38	0.388283	1	0	249
chr14	17831513	C	Y	99	C	37	32	32	T	37	21	21	53	0.38998	1	0	46
chr14	16719307	G	S	99	C	33	38	38	G	36	11	11	49	0.281162	1	0	102
chr14	42647674	A	G	23	G	36	9	12	A	0	0	0	12	1	1.25	0	317411
chr14	2082648	A	R	99	G	30	110	110	A	30	47	47	157	0.253641	1	0	63
chr14	16435749	T	Y	69	C	36	5	5	T	36	5	5	10	0.636905	1	0	20
chr14	33087689	A	G	99	G	38	93	94	A	0	0	0	94	1	1.01064	0	48
chr14	3749594	A	R	99	A	36	33	33	G	34	22	22	55	0.00379313	1	0	43
chr14	38984169	A	R	99	A	36	28	28	G	38	10	10	38	0.560905	1	0	22
chr14	26304737	A	G	29	G	37	11	11	A	0	0	0	11	1	1	0	142
chr14	3762833	A	R	53	A	36	11	11	G	38	5	5	16	0.1337	1	0	79
chr14	50151740	C	A	99	A	33	89	89	G	29	3	3	93	1	1	0	14
chr14	17955070	T	Y	99	T	38	41	41	C	36	24	24	65	0.284029	1	0	14
chr14	57008277	G	K	23	G	37	47	47	T	39	5	5	52	0.541884	1	0	23
chr14	2816462	A	W	99	A	33	98	98	T	34	17	17	115	0.134118	1	0	33
chr14	81018902	C	A	28	A	38	11	11	C	0	0	0	11	1	1	0	9
chr14	17831928	G	R	99	G	37	68	68	A	36	22	22	90	0.373003	1	0	163
chr14	37760053	G	A	99	A	37	108	108	G	0	0	0	108	1	1	0	72
chr14	63955207	T	Y	99	T	38	83	83	C	38	23	23	106	0.349353	1	0	174
chr14	79345150	C	Y	99	T	35	17	17	C	38	9	9	26	0.0330806	1	0	42
[truncated: 28,621 more rows]
